# Supplementary material for: The effect of apathy and compulsivity on planning and stopping in sequential decision-making
Source: PLoS Biol. 2022 Mar 31;20(3):e3001566. doi: 10.1371/journal.pbio.3001566 (PMC8970514; doi:10.1371/journal.pbio.3001566)
Supplement: S1 Data — RT, reaction time. (CSV) [file pbio.3001566.s007.csv]

	trainingOrTask	trial	choice	availableSearches	nSearchesDone	offer	cost	RT	initialLaterSearch	firstRespDelay	totalPoints	mag1	mag2	mag3	mag4	mag5	mag6	prob1	prob2	prob3	prob4	prob5	prob6	schedID	participantID	dataSetName	ScheduleID	DecisionID	Cost	SearchValue	MyopicValue	ProspectiveValue	ProspValueSearch1	ProspValDiffSinceSearch1	MaxProspVChangePerSearch	FirstOrLaterDecision	STD	MaxSearchesInTrial	RemainingSearches	CostXPrevSearch	PatchMag1	PatchMag2	PatchMag3	PatchMag4	PatchMag5	PatchMag6	PatchProb1	PatchProb2	PatchProb3
1	Experiment	1	accept	8	0	105	7	4037	initial	3440.97977595487	0	130	60	80	10	_NaN_	_NaN_	0.15	0.15	0.4	0.3	_NaN_	_NaN_	10	1	ProlificBatch1	10	1	7	81.2719465320312	63.5	24.7719465320312	24.7719465320312	0	1.3527433165039	1	40.4073013204297	8	8	0	130	60	80	10	NA	NA	0.15	0.15	0.4
2	Experiment	2	accept	8	0	40	15	389	initial	4838.78275109583	105	85	30	20	_NaN_	_NaN_	_NaN_	0.1	0.5	0.4	_NaN_	_NaN_	_NaN_	10	1	ProlificBatch1	10	1	15	16.5	31.5	0	0	NA	NA	1	18.4458667456967	8	8	0	85	30	20	NA	NA	NA	0.1	0.5	0.4
3	Experiment	3	accept	5	0	135	0	1037	initial	3400.53913843573	145	20	150	135	120	115	145	0.05	0.1	0.1	0.1	0.3	0.35	10	1	ProlificBatch1	10	1	0	144.4767078125	126.75	17.7267078125	17.7267078125	0	1.6378415625	1	28.1635846440044	5	5	0	20	150	135	120	115	145	0.05	0.1	0.1
4	Experiment	4	spin	5	0	20	7	1661	initial	4404.05551868073	280	120	80	140	10	_NaN_	_NaN_	0.1	0.25	0.3	0.35	_NaN_	_NaN_	10	1	ProlificBatch1	10	1	7	111.9218	77.5	41.4218	41.4218	0	4.04936	1	54.3023940540378	5	5	0	120	80	140	10	NA	NA	0.1	0.25	0.3
5	Experiment	4	spin	4	1	10	7	1716	later	4404.05551868073	273	120	80	140	10	_NaN_	_NaN_	0.1	0.25	0.3	0.35	_NaN_	_NaN_	10	1	ProlificBatch1	10	2	7	108.203	77.5	37.703	41.4218	3.7188	NA	0	54.3023940540378	5	4	7	120	80	140	10	NA	NA	0.1	0.25	0.3
6	Experiment	4	accept	3	2	80	7	4478	later	4404.05551868073	266	120	80	140	10	_NaN_	_NaN_	0.1	0.25	0.3	0.35	_NaN_	_NaN_	10	1	ProlificBatch1	10	3	7	102.005	77.5	31.505	41.4218	9.91679999999998	NA	0	54.3023940540378	5	3	14	120	80	140	10	NA	NA	0.1	0.25	0.3
7	Experiment	5	spin	9	0	30	0	728	initial	5999.0427514802	346	35	50	150	_NaN_	_NaN_	_NaN_	0.05	0.05	0.9	_NaN_	_NaN_	_NaN_	10	1	ProlificBatch1	10	1	0	149.9999998925	139.25	10.7499998925	10.7499998925	0	0.119444432499996	1	32.3370917059652	9	9	0	35	50	150	NA	NA	NA	0.05	0.05	0.9
8	Experiment	5	accept	8	1	150	0	1665	later	5999.0427514802	346	35	50	150	_NaN_	_NaN_	_NaN_	0.05	0.05	0.9	_NaN_	_NaN_	_NaN_	10	1	ProlificBatch1	10	2	0	149.999998925	139.25	10.749998925	10.7499998925	9.67500000115251e-07	NA	0	32.3370917059652	9	8	0	35	50	150	NA	NA	NA	0.05	0.05	0.9
9	Experiment	6	accept	9	0	95	15	3034	initial	3851.76047534749	496	135	15	130	_NaN_	_NaN_	_NaN_	0.15	0.65	0.2	_NaN_	_NaN_	_NaN_	10	1	ProlificBatch1	10	1	15	87.7471150463282	56	46.7471150463282	46.7471150463282	0	3.31634611625868	1	55.8927544499285	9	9	0	135	15	130	NA	NA	NA	0.15	0.65	0.2
10	Experiment	7	spin	10	0	20	7	1453	initial	4777.55343156095	591	140	5	40	65	50	_NaN_	0.1	0.15	0.25	0.3	0.2	_NaN_	10	1	ProlificBatch1	10	1	7	66.651195616	54.25	19.401195616	19.401195616	0	1.1251195616	1	34.4700957352892	10	10	0	140	5	40	65	50	NA	0.1	0.15	0.25
11	Experiment	7	spin	9	1	5	7	1137	later	4777.55343156095	584	140	5	40	65	50	_NaN_	0.1	0.15	0.25	0.3	0.2	_NaN_	10	1	ProlificBatch1	10	2	7	66.27910624	54.25	19.02910624	19.401195616	0.372089375999991	NA	0	34.4700957352892	10	9	7	140	5	40	65	50	NA	0.1	0.15	0.25
12	Experiment	7	accept	8	2	40	7	2309	later	4777.55343156095	577	140	5	40	65	50	_NaN_	0.1	0.15	0.25	0.3	0.2	_NaN_	10	1	ProlificBatch1	10	3	7	65.8656736	54.25	18.6156736	19.401195616	0.785522016000002	NA	0	34.4700957352892	10	8	14	140	5	40	65	50	NA	0.1	0.15	0.25
13	Experiment	8	spin	6	0	45	15	2978	initial	3348.88494993924	617	35	75	145	_NaN_	_NaN_	_NaN_	0.2	0.3	0.5	_NaN_	_NaN_	_NaN_	10	1	ProlificBatch1	10	1	15	114.125	102	27.125	27.125	0	2.1875	1	45.1774279923061	6	6	0	35	75	145	NA	NA	NA	0.2	0.3	0.5
14	Experiment	8	accept	5	1	145	15	1956	later	3348.88494993924	602	35	75	145	_NaN_	_NaN_	_NaN_	0.2	0.3	0.5	_NaN_	_NaN_	_NaN_	10	1	ProlificBatch1	10	2	15	113.25	102	26.25	27.125	0.875	NA	0	45.1774279923061	6	5	15	35	75	145	NA	NA	NA	0.2	0.3	0.5
15	Experiment	9	spin	5	0	85	7	982	initial	5256.9077611276	747	125	45	90	_NaN_	_NaN_	_NaN_	0.1	0.5	0.4	_NaN_	_NaN_	_NaN_	10	1	ProlificBatch1	10	1	7	81.8125	71	17.8125	17.8125	0	1.6625	1	27.8208554864871	5	5	0	125	45	90	NA	NA	NA	0.1	0.5	0.4
16	Experiment	9	spin	4	1	45	7	1183	later	5256.9077611276	740	125	45	90	_NaN_	_NaN_	_NaN_	0.1	0.5	0.4	_NaN_	_NaN_	_NaN_	10	1	ProlificBatch1	10	2	7	80.625	71	16.625	17.8125	1.1875	NA	0	27.8208554864871	5	4	7	125	45	90	NA	NA	NA	0.1	0.5	0.4
17	Experiment	9	accept	3	2	125	7	1316	later	5256.9077611276	733	125	45	90	_NaN_	_NaN_	_NaN_	0.1	0.5	0.4	_NaN_	_NaN_	_NaN_	10	1	ProlificBatch1	10	3	7	78.25	71	14.25	17.8125	3.5625	NA	0	27.8208554864871	5	3	14	125	45	90	NA	NA	NA	0.1	0.5	0.4
18	Experiment	10	spin	6	0	5	15	2538	initial	4803.63427285727	858	15	55	85	115	145	150	0.05	0.1	0.1	0.15	0.5	0.1	10	1	ProlificBatch1	10	1	15	120.7064	119.5	16.2064	16.2064	0	0.805233333333331	1	38.758869952567	6	6	0	15	55	85	115	145	150	0.05	0.1	0.1
19	Experiment	10	spin	5	1	55	15	3088	later	4803.63427285727	843	15	55	85	115	145	150	0.05	0.1	0.1	0.15	0.5	0.1	10	1	ProlificBatch1	10	2	15	120.516	119.5	16.016	16.2064	0.190399999999997	NA	0	38.758869952567	6	5	15	15	55	85	115	145	150	0.05	0.1	0.1
20	Experiment	10	accept	4	2	145	15	1350	later	4803.63427285727	828	15	55	85	115	145	150	0.05	0.1	0.1	0.15	0.5	0.1	10	1	ProlificBatch1	10	3	15	120.04	119.5	15.54	16.2064	0.666399999999996	NA	0	38.758869952567	6	4	30	15	55	85	115	145	150	0.05	0.1	0.1
21	Experiment	11	spin	10	0	25	0	1006	initial	3512.13148894222	973	90	135	_NaN_	_NaN_	_NaN_	_NaN_	0.1	0.9	_NaN_	_NaN_	_NaN_	_NaN_	10	1	ProlificBatch1	10	1	0	134.9999999955	130.5	4.49999999550002	4.49999999550002	0	0.0449999995500008	1	13.5	10	10	0	90	135	NA	NA	NA	NA	0.1	0.9	NA
22	Experiment	11	accept	9	1	135	0	2610	later	3512.13148894222	973	90	135	_NaN_	_NaN_	_NaN_	_NaN_	0.1	0.9	_NaN_	_NaN_	_NaN_	_NaN_	10	1	ProlificBatch1	10	2	0	134.999999955	130.5	4.49999995500002	4.49999999550002	4.04999980219145e-08	NA	0	13.5	10	9	0	90	135	NA	NA	NA	NA	0.1	0.9	NA
23	Experiment	12	spin	4	0	25	0	549	initial	4346.1847375672	1108	115	80	_NaN_	_NaN_	_NaN_	_NaN_	0.55	0.45	_NaN_	_NaN_	_NaN_	_NaN_	10	1	ProlificBatch1	10	1	0	113.56478125	99.25	14.31478125	14.31478125	0	1.4130703125	1	17.4122801493658	4	4	0	115	80	NA	NA	NA	NA	0.55	0.45	NA
24	Experiment	12	spin	3	1	80	0	1267	later	4346.1847375672	1108	115	80	_NaN_	_NaN_	_NaN_	_NaN_	0.55	0.45	_NaN_	_NaN_	_NaN_	_NaN_	10	1	ProlificBatch1	10	2	0	111.810625	99.25	12.560625	14.31478125	1.75415624999999	NA	0	17.4122801493658	4	3	0	115	80	NA	NA	NA	NA	0.55	0.45	NA
25	Experiment	12	spin	2	2	80	0	809	later	4346.1847375672	1108	115	80	_NaN_	_NaN_	_NaN_	_NaN_	0.55	0.45	_NaN_	_NaN_	_NaN_	_NaN_	10	1	ProlificBatch1	10	3	0	107.9125	99.25	8.66249999999999	14.31478125	5.65228125	NA	0	17.4122801493658	4	2	0	115	80	NA	NA	NA	NA	0.55	0.45	NA
26	Experiment	12	accept	1	3	115	0	1160	later	4346.1847375672	1108	115	80	_NaN_	_NaN_	_NaN_	_NaN_	0.55	0.45	_NaN_	_NaN_	_NaN_	_NaN_	10	1	ProlificBatch1	10	4	0	99.25	99.25	0	14.31478125	14.31478125	NA	0	17.4122801493658	4	1	0	115	80	NA	NA	NA	NA	0.55	0.45	NA
27	Experiment	13	accept	7	0	50	7	5296	initial	3534.13905771342	1223	15	25	40	55	105	_NaN_	0.1	0.2	0.25	0.25	0.2	_NaN_	10	1	ProlificBatch1	10	1	7	64.428672	51.25	20.178672	20.178672	0	1.76302457142857	1	29.7016413687863	7	7	0	15	25	40	55	105	NA	0.1	0.2	0.25
28	Experiment	14	spin	9	0	10	7	5425	initial	5829.61014273049	1273	150	85	5	20	50	_NaN_	0.1	0.15	0.25	0.45	0.05	_NaN_	10	1	ProlificBatch1	10	1	7	78.1839013671875	40.5	44.6839013671875	44.6839013671875	0	3.49821126302083	1	44.7744346697979	9	9	0	150	85	5	20	50	NA	0.1	0.15	0.25
29	Experiment	14	accept	8	1	85	7	3024	later	5829.61014273049	1266	150	85	5	20	50	_NaN_	0.1	0.15	0.25	0.45	0.05	_NaN_	10	1	ProlificBatch1	10	2	7	76.57853515625	40.5	43.07853515625	44.6839013671875	1.60536621093752	NA	0	44.7744346697979	9	8	7	150	85	5	20	50	NA	0.1	0.15	0.25
30	Experiment	15	spin	9	0	120	0	18520	initial	3534.72607237703	1351	5	40	55	75	35	145	0.05	0.1	0.15	0.2	0.25	0.25	10	1	ProlificBatch1	10	1	0	137.808555603027	72.5	65.3085556030273	65.3085556030273	0	5.1870617336697	1	45.2354949127342	9	9	0	5	40	55	75	35	145	0.05	0.1	0.15
31	Experiment	15	spin	8	1	55	0	1041	later	3534.72607237703	1351	5	40	55	75	35	145	0.05	0.1	0.15	0.2	0.25	0.25	10	1	ProlificBatch1	10	2	0	135.411407470703	72.5	62.9114074707031	65.3085556030273	2.39714813232422	NA	0	45.2354949127342	9	8	0	5	40	55	75	35	145	0.05	0.1	0.15
32	Experiment	15	spin	7	2	55	0	819	later	3534.72607237703	1351	5	40	55	75	35	145	0.05	0.1	0.15	0.2	0.25	0.25	10	1	ProlificBatch1	10	3	0	132.215209960938	72.5	59.7152099609375	65.3085556030273	5.59334564208984	NA	0	45.2354949127342	9	7	0	5	40	55	75	35	145	0.05	0.1	0.15
33	Experiment	15	spin	6	3	75	0	1278	later	3534.72607237703	1351	5	40	55	75	35	145	0.05	0.1	0.15	0.2	0.25	0.25	10	1	ProlificBatch1	10	4	0	127.95361328125	72.5	55.45361328125	65.3085556030273	9.85494232177734	NA	0	45.2354949127342	9	6	0	5	40	55	75	35	145	0.05	0.1	0.15
34	Experiment	15	spin	5	4	35	0	791	later	3534.72607237703	1351	5	40	55	75	35	145	0.05	0.1	0.15	0.2	0.25	0.25	10	1	ProlificBatch1	10	5	0	122.271484375	72.5	49.771484375	65.3085556030273	15.5370712280273	NA	0	45.2354949127342	9	5	0	5	40	55	75	35	145	0.05	0.1	0.15
35	Experiment	15	spin	4	5	35	0	877	later	3534.72607237703	1351	5	40	55	75	35	145	0.05	0.1	0.15	0.2	0.25	0.25	10	1	ProlificBatch1	10	6	0	114.6953125	72.5	42.1953125	65.3085556030273	23.1132431030273	NA	0	45.2354949127342	9	4	0	5	40	55	75	35	145	0.05	0.1	0.15
36	Experiment	15	accept	3	6	145	0	1253	later	3534.72607237703	1351	5	40	55	75	35	145	0.05	0.1	0.15	0.2	0.25	0.25	10	1	ProlificBatch1	10	7	0	104.59375	72.5	32.09375	65.3085556030273	33.2148056030273	NA	0	45.2354949127342	9	3	0	5	40	55	75	35	145	0.05	0.1	0.15
37	Experiment	16	spin	3	0	30	15	7267	initial	5832.51211953709	1496	125	5	140	35	_NaN_	_NaN_	0.15	0.15	0.4	0.3	_NaN_	_NaN_	10	1	ProlificBatch1	10	1	15	101.015	86	30.015	30.015	0	3.105	1	56.2049819855856	3	3	0	125	5	140	35	NA	NA	0.15	0.15	0.4
38	Experiment	16	accept	2	1	140	15	1291	later	5832.51211953709	1481	125	5	140	35	_NaN_	_NaN_	0.15	0.15	0.4	0.3	_NaN_	_NaN_	10	1	ProlificBatch1	10	2	15	91.7	86	20.7	30.015	9.31500000000001	NA	0	56.2049819855856	3	2	15	125	5	140	35	NA	NA	0.15	0.15	0.4
39	Experiment	17	spin	1	0	10	0	1203	initial	4110.50488557055	1621	30	15	_NaN_	_NaN_	_NaN_	_NaN_	0.6	0.4	_NaN_	_NaN_	_NaN_	_NaN_	10	1	ProlificBatch1	10	1	0	24	24	0	0	NA	NA	1	7.34846922834953	1	1	0	30	15	NA	NA	NA	NA	0.6	0.4	NA
40	Experiment	18	accept	8	0	40	15	17840	initial	3388.66873911133	1636	20	25	60	115	30	70	0.05	0.15	0.2	0.2	0.2	0.2	10	1	ProlificBatch1	10	1	15	56.6471424	59.75	11.8971424	11.8971424	0	0.5933928	1	32.6907861636884	8	8	0	20	25	60	115	30	70	0.05	0.15	0.2
41	Experiment	19	accept	9	0	130	7	2168	initial	3740.43009255479	1676	130	65	_NaN_	_NaN_	_NaN_	_NaN_	0.1	0.9	_NaN_	_NaN_	_NaN_	_NaN_	10	1	ProlificBatch1	10	1	7	64.5	71.5	0	0	NA	NA	1	19.5	9	9	0	130	65	NA	NA	NA	NA	0.1	0.9	NA
42	Experiment	20	spin	4	0	25	15	4537	initial	3362.47372755077	1806	10	60	_NaN_	_NaN_	_NaN_	_NaN_	0.15	0.85	_NaN_	_NaN_	_NaN_	_NaN_	10	1	ProlificBatch1	10	1	15	42.3365625	52.5	4.83656250000001	4.83656250000001	0	0.177890625000002	1	17.8535710713571	4	4	0	10	60	NA	NA	NA	NA	0.15	0.85	NA
43	Experiment	20	spin	3	1	10	15	740	later	3362.47372755077	1791	10	60	_NaN_	_NaN_	_NaN_	_NaN_	0.15	0.85	_NaN_	_NaN_	_NaN_	_NaN_	10	1	ProlificBatch1	10	2	15	42.24375	52.5	4.74375000000001	4.83656250000001	0.0928125000000009	NA	0	17.8535710713571	4	3	15	10	60	NA	NA	NA	NA	0.15	0.85	NA
44	Experiment	20	accept	2	2	60	15	1050	later	3362.47372755077	1776	10	60	_NaN_	_NaN_	_NaN_	_NaN_	0.15	0.85	_NaN_	_NaN_	_NaN_	_NaN_	10	1	ProlificBatch1	10	3	15	41.625	52.5	4.125	4.83656250000001	0.711562500000007	NA	0	17.8535710713571	4	2	30	10	60	NA	NA	NA	NA	0.15	0.85	NA
45	Experiment	21	accept	5	0	140	0	1066	initial	3468.0814069823	1836	65	140	_NaN_	_NaN_	_NaN_	_NaN_	0.9	0.1	_NaN_	_NaN_	_NaN_	_NaN_	10	1	ProlificBatch1	10	1	0	95.71325	72.5	23.21325	23.21325	0	3.29265	1	22.5	5	5	0	65	140	NA	NA	NA	NA	0.9	0.1	NA
46	Experiment	22	spin	10	0	85	0	4104	initial	5069.74688857447	1976	15	50	140	110	55	_NaN_	0.1	0.1	0.1	0.6	0.1	_NaN_	10	1	ProlificBatch1	10	1	0	126.741609932	92	34.741609932	34.741609932	0	1.9141609932	1	36.4828726939094	10	10	0	15	50	140	110	55	NA	0.1	0.1	0.1
47	Experiment	22	accept	9	1	140	0	1814	later	5069.74688857447	1976	15	50	140	110	55	_NaN_	0.1	0.1	0.1	0.6	0.1	_NaN_	10	1	ProlificBatch1	10	2	0	125.26845548	92	33.26845548	34.741609932	1.47315445199999	NA	0	36.4828726939094	10	9	0	15	50	140	110	55	NA	0.1	0.1	0.1
48	Experiment	23	spin	5	0	30	0	2902	initial	4929.48161080736	2116	25	110	75	45	_NaN_	_NaN_	0.05	0.2	0.6	0.15	_NaN_	_NaN_	10	1	ProlificBatch1	10	1	0	95.664	75	20.664	20.664	0	2.73280000000001	1	22.4722050542442	5	5	0	25	110	75	45	NA	NA	0.05	0.2	0.6
49	Experiment	23	accept	4	1	75	0	4375	later	4929.48161080736	2116	25	110	75	45	_NaN_	_NaN_	0.05	0.2	0.6	0.15	_NaN_	_NaN_	10	1	ProlificBatch1	10	2	0	92.08	75	17.08	20.664	3.58400000000002	NA	0	22.4722050542442	5	4	0	25	110	75	45	NA	NA	0.05	0.2	0.6
50	Experiment	24	accept	3	0	80	7	352	initial	4125.99309596631	2191	85	10	50	45	_NaN_	_NaN_	0.05	0.1	0.6	0.25	_NaN_	_NaN_	10	1	ProlificBatch1	10	1	7	42.745	46.5	3.245	3.245	0	0.0983333333333339	1	14.6714007511212	3	3	0	85	10	50	45	NA	NA	0.05	0.1	0.6
51	Experiment	25	spin	3	0	20	7	2389	initial	3591.80631109123	2271	100	30	130	140	_NaN_	_NaN_	0.15	0.3	0.4	0.15	_NaN_	_NaN_	10	1	ProlificBatch1	10	1	7	114.6	97	24.6	24.6	0	2.20000000000001	1	45.3982378512647	3	3	0	100	30	130	140	NA	NA	0.15	0.3	0.4
52	Experiment	25	spin	2	1	30	7	703	later	3591.80631109123	2264	100	30	130	140	_NaN_	_NaN_	0.15	0.3	0.4	0.15	_NaN_	_NaN_	10	1	ProlificBatch1	10	2	7	108	97	18	24.6	6.60000000000002	NA	0	45.3982378512647	3	2	7	100	30	130	140	NA	NA	0.15	0.3	0.4
53	Experiment	25	accept	1	2	130	7	1445	later	3591.80631109123	2257	100	30	130	140	_NaN_	_NaN_	0.15	0.3	0.4	0.15	_NaN_	_NaN_	10	1	ProlificBatch1	10	3	7	90	97	0	24.6	24.6	NA	0	45.3982378512647	3	1	14	100	30	130	140	NA	NA	0.15	0.3	0.4
54	Experiment	26	spin	10	0	20	15	4281	initial	3987.194966212	2387	135	20	115	_NaN_	_NaN_	_NaN_	0.35	0.35	0.3	_NaN_	_NaN_	_NaN_	10	1	ProlificBatch1	10	1	15	102.690026585842	88.75	28.9400265858423	28.9400265858423	0	1.01275265858423	1	51.0851005675823	10	10	0	135	20	115	NA	NA	NA	0.35	0.35	0.3
55	Experiment	26	accept	9	1	115	15	3715	later	3987.194966212	2372	135	20	115	_NaN_	_NaN_	_NaN_	0.35	0.35	0.3	_NaN_	_NaN_	_NaN_	10	1	ProlificBatch1	10	2	15	102.685790245264	88.75	28.9357902452637	28.9400265858423	0.00423634057860056	NA	0	51.0851005675823	10	9	15	135	20	115	NA	NA	NA	0.35	0.35	0.3
56	Experiment	27	spin	10	0	25	7	6495	initial	3352.1241345963	2487	40	85	105	140	_NaN_	_NaN_	0.1	0.1	0.3	0.5	_NaN_	_NaN_	10	1	ProlificBatch1	10	1	7	125.962890625	114	18.962890625	18.962890625	0	0.9462890625	1	31.5277655408689	10	10	0	40	85	105	140	NA	NA	0.1	0.1	0.3
57	Experiment	27	spin	9	1	85	7	970	later	3352.1241345963	2480	40	85	105	140	_NaN_	_NaN_	0.1	0.1	0.3	0.5	_NaN_	_NaN_	10	1	ProlificBatch1	10	2	7	125.92578125	114	18.92578125	18.962890625	0.037109375	NA	0	31.5277655408689	10	9	7	40	85	105	140	NA	NA	0.1	0.1	0.3
58	Experiment	27	spin	8	2	40	7	828	later	3352.1241345963	2473	40	85	105	140	_NaN_	_NaN_	0.1	0.1	0.3	0.5	_NaN_	_NaN_	10	1	ProlificBatch1	10	3	7	125.8515625	114	18.8515625	18.962890625	0.111328125	NA	0	31.5277655408689	10	8	14	40	85	105	140	NA	NA	0.1	0.1	0.3
59	Experiment	27	accept	7	3	140	7	950	later	3352.1241345963	2466	40	85	105	140	_NaN_	_NaN_	0.1	0.1	0.3	0.5	_NaN_	_NaN_	10	1	ProlificBatch1	10	4	7	125.703125	114	18.703125	18.962890625	0.259765625	NA	0	31.5277655408689	10	7	21	40	85	105	140	NA	NA	0.1	0.1	0.3
60	Experiment	28	spin	10	0	5	15	3770	initial	3932.23985202736	2606	30	25	100	5	_NaN_	_NaN_	0.2	0.25	0.4	0.15	_NaN_	_NaN_	10	1	ProlificBatch1	10	1	15	62.253096448	53	24.253096448	24.253096448	0	1.4453096448	1	39.1279950930277	10	10	0	30	25	100	5	NA	NA	0.2	0.25	0.4
61	Experiment	28	spin	9	1	5	15	1354	later	3932.23985202736	2591	30	25	100	5	_NaN_	_NaN_	0.2	0.25	0.4	0.15	_NaN_	_NaN_	10	1	ProlificBatch1	10	2	15	62.08849408	53	24.08849408	24.253096448	0.164602367999997	NA	0	39.1279950930277	10	9	15	30	25	100	5	NA	NA	0.2	0.25	0.4
62	Experiment	28	accept	8	2	100	15	1200	later	3932.23985202736	2576	30	25	100	5	_NaN_	_NaN_	0.2	0.25	0.4	0.15	_NaN_	_NaN_	10	1	ProlificBatch1	10	3	15	61.8141568	53	23.8141568	24.253096448	0.438939648000002	NA	0	39.1279950930277	10	8	30	30	25	100	5	NA	NA	0.2	0.25	0.4
63	Experiment	29	spin	6	0	20	0	2038	initial	5453.62033250155	2676	85	5	50	_NaN_	_NaN_	_NaN_	0.1	0.35	0.55	_NaN_	_NaN_	_NaN_	10	1	ProlificBatch1	10	1	0	61.835569375	37.75	24.085569375	24.085569375	0	2.10384489583333	1	26.099568961958	6	6	0	85	5	50	NA	NA	NA	0.1	0.35	0.55
64	Experiment	29	accept	5	1	50	0	1295	later	5453.62033250155	2676	85	5	50	_NaN_	_NaN_	_NaN_	0.1	0.35	0.55	_NaN_	_NaN_	_NaN_	10	1	ProlificBatch1	10	2	0	59.26174375	37.75	21.51174375	24.085569375	2.573825625	NA	0	26.099568961958	6	5	0	85	5	50	NA	NA	NA	0.1	0.35	0.55
65	Experiment	30	spin	6	0	55	0	1791	initial	3334.84768258147	2726	120	85	105	_NaN_	_NaN_	_NaN_	0.1	0.2	0.7	_NaN_	_NaN_	_NaN_	10	1	ProlificBatch1	10	1	0	110.8146	102.5	8.31460000000001	8.31460000000001	0	0.802433333333335	1	9.81070843517429	6	6	0	120	85	105	NA	NA	NA	0.1	0.2	0.7
66	Experiment	30	accept	5	1	105	0	3725	later	3334.84768258147	2726	120	85	105	_NaN_	_NaN_	_NaN_	0.1	0.2	0.7	_NaN_	_NaN_	_NaN_	10	1	ProlificBatch1	10	2	0	109.794	102.5	7.29400000000001	8.31460000000001	1.0206	NA	0	9.81070843517429	6	5	0	120	85	105	NA	NA	NA	0.1	0.2	0.7
67	Experiment	31	spin	3	0	80	7	3417	initial	3374.90203298843	2831	85	45	125	_NaN_	_NaN_	_NaN_	0.05	0.45	0.5	_NaN_	_NaN_	_NaN_	10	1	ProlificBatch1	10	1	7	103.375	87	23.375	23.375	0	2.54166666666667	1	38.9358446678636	3	3	0	85	45	125	NA	NA	NA	0.05	0.45	0.5
68	Experiment	31	accept	2	1	125	7	2071	later	3374.90203298843	2824	85	45	125	_NaN_	_NaN_	_NaN_	0.05	0.45	0.5	_NaN_	_NaN_	_NaN_	10	1	ProlificBatch1	10	2	7	95.75	87	15.75	23.375	7.625	NA	0	38.9358446678636	3	2	7	85	45	125	NA	NA	NA	0.05	0.45	0.5
69	Experiment	32	spin	1	0	20	7	4455	initial	3830.96729450199	2949	95	20	_NaN_	_NaN_	_NaN_	_NaN_	0.5	0.5	_NaN_	_NaN_	_NaN_	_NaN_	10	1	ProlificBatch1	10	1	7	50.5	57.5	0	0	NA	NA	1	37.5	1	1	0	95	20	NA	NA	NA	NA	0.5	0.5	NA
70	Experiment	33	spin	5	0	85	0	3945	initial	4988.64485138044	3037	110	60	_NaN_	_NaN_	_NaN_	_NaN_	0.4	0.6	_NaN_	_NaN_	_NaN_	_NaN_	10	1	ProlificBatch1	10	1	0	106.112	80	26.112	26.112	0	2.8224	1	24.4948974278318	5	5	0	110	60	NA	NA	NA	NA	0.4	0.6	NA
71	Experiment	33	spin	4	1	60	0	466	later	4988.64485138044	3037	110	60	_NaN_	_NaN_	_NaN_	_NaN_	0.4	0.6	_NaN_	_NaN_	_NaN_	_NaN_	10	1	ProlificBatch1	10	2	0	103.52	80	23.52	26.112	2.592	NA	0	24.4948974278318	5	4	0	110	60	NA	NA	NA	NA	0.4	0.6	NA
72	Experiment	33	spin	3	2	60	0	680	later	4988.64485138044	3037	110	60	_NaN_	_NaN_	_NaN_	_NaN_	0.4	0.6	_NaN_	_NaN_	_NaN_	_NaN_	10	1	ProlificBatch1	10	3	0	99.2	80	19.2	26.112	6.91200000000001	NA	0	24.4948974278318	5	3	0	110	60	NA	NA	NA	NA	0.4	0.6	NA
73	Experiment	33	spin	2	3	60	0	543	later	4988.64485138044	3037	110	60	_NaN_	_NaN_	_NaN_	_NaN_	0.4	0.6	_NaN_	_NaN_	_NaN_	_NaN_	10	1	ProlificBatch1	10	4	0	92	80	12	26.112	14.112	NA	0	24.4948974278318	5	2	0	110	60	NA	NA	NA	NA	0.4	0.6	NA
74	Experiment	33	accept	1	4	110	0	991	later	4988.64485138044	3037	110	60	_NaN_	_NaN_	_NaN_	_NaN_	0.4	0.6	_NaN_	_NaN_	_NaN_	_NaN_	10	1	ProlificBatch1	10	5	0	80	80	0	26.112	26.112	NA	0	24.4948974278318	5	1	0	110	60	NA	NA	NA	NA	0.4	0.6	NA
75	Experiment	34	spin	8	0	55	15	9649	initial	5668.80084762024	3147	30	95	140	125	115	40	0.05	0.15	0.25	0.25	0.25	0.05	10	1	ProlificBatch1	10	1	15	106.666122436523	112.75	8.91612243652344	8.91612243652344	0	0.27857780456543	1	29.6426635105552	8	8	0	30	95	140	125	115	40	0.05	0.15	0.25
76	Experiment	34	spin	7	1	40	15	1022	later	5668.80084762024	3132	30	95	140	125	115	40	0.05	0.15	0.25	0.25	0.25	0.05	10	1	ProlificBatch1	10	2	15	106.664489746094	112.75	8.91448974609375	8.91612243652344	0.0016326904296875	NA	0	29.6426635105552	8	7	15	30	95	140	125	115	40	0.05	0.15	0.25
77	Experiment	34	accept	6	2	140	15	1118	later	5668.80084762024	3117	30	95	140	125	115	40	0.05	0.15	0.25	0.25	0.25	0.05	10	1	ProlificBatch1	10	3	15	106.657958984375	112.75	8.907958984375	8.91612243652344	0.0081634521484375	NA	0	29.6426635105552	8	6	30	30	95	140	125	115	40	0.05	0.15	0.25
78	Experiment	35	accept	2	0	35	15	3532	initial	3722.72323635626	3257	50	30	65	10	150	5	0.05	0.05	0.1	0.15	0.4	0.25	10	1	ProlificBatch1	10	1	15	80.625	73.25	22.375	22.375	0	0	1	65.17812132917	2	2	0	50	30	65	10	150	5	0.05	0.05	0.1
79	Experiment	36	spin	4	0	65	0	7317	initial	3592.8875157195	3292	20	130	55	150	_NaN_	_NaN_	0.05	0.35	0.4	0.2	_NaN_	_NaN_	10	1	ProlificBatch1	10	1	0	133.7395625	98.5	35.2395625	35.2395625	0	3.478640625	1	44.0766378028089	4	4	0	20	130	55	150	NA	NA	0.05	0.35	0.4
80	Experiment	36	accept	3	1	130	0	997	later	3592.8875157195	3292	20	130	55	150	_NaN_	_NaN_	0.05	0.35	0.4	0.2	_NaN_	_NaN_	10	1	ProlificBatch1	10	2	0	129.42125	98.5	30.92125	35.2395625	4.31831249999999	NA	0	44.0766378028089	4	3	0	20	130	55	150	NA	NA	0.05	0.35	0.4
81	Experiment	37	spin	2	0	20	7	6932	initial	3929.76551330821	3422	110	45	_NaN_	_NaN_	_NaN_	_NaN_	0.3	0.7	_NaN_	_NaN_	_NaN_	_NaN_	10	1	ProlificBatch1	10	1	7	66.25	64.5	8.75	8.75	0	0	1	29.786742017213	2	2	0	110	45	NA	NA	NA	NA	0.3	0.7	NA
82	Experiment	37	spin	1	1	45	7	2643	later	3929.76551330821	3415	110	45	_NaN_	_NaN_	_NaN_	_NaN_	0.3	0.7	_NaN_	_NaN_	_NaN_	_NaN_	10	1	ProlificBatch1	10	2	7	57.5	64.5	0	8.75	8.75	NA	0	29.786742017213	2	1	7	110	45	NA	NA	NA	NA	0.3	0.7	NA
83	Experiment	38	spin	2	0	50	15	5545	initial	5228.63679375251	3453	85	125	20	_NaN_	_NaN_	_NaN_	0.2	0.65	0.15	_NaN_	_NaN_	_NaN_	10	1	ProlificBatch1	10	1	15	96.4375	101.25	10.1875	10.1875	0	0	1	37.5458053582554	2	2	0	85	125	20	NA	NA	NA	0.2	0.65	0.15
84	Experiment	38	accept	1	1	125	15	966	later	5228.63679375251	3438	85	125	20	_NaN_	_NaN_	_NaN_	0.2	0.65	0.15	_NaN_	_NaN_	_NaN_	10	1	ProlificBatch1	10	2	15	86.25	101.25	0	10.1875	10.1875	NA	0	37.5458053582554	2	1	15	85	125	20	NA	NA	NA	0.2	0.65	0.15
85	Experiment	39	spin	2	0	65	15	9997	initial	4793.63652800955	3563	130	15	_NaN_	_NaN_	_NaN_	_NaN_	0.55	0.45	_NaN_	_NaN_	_NaN_	_NaN_	10	1	ProlificBatch1	10	1	15	84.9625	78.25	21.7125	21.7125	0	0	1	57.2117776336306	2	2	0	130	15	NA	NA	NA	NA	0.55	0.45	NA
86	Experiment	39	spin	1	1	15	15	792	later	4793.63652800955	3548	130	15	_NaN_	_NaN_	_NaN_	_NaN_	0.55	0.45	_NaN_	_NaN_	_NaN_	_NaN_	10	1	ProlificBatch1	10	2	15	63.25	78.25	0	21.7125	21.7125	NA	0	57.2117776336306	2	1	15	130	15	NA	NA	NA	NA	0.55	0.45	NA
87	Experiment	40	spin	6	0	95	0	7371	initial	3058.49571741022	3548	135	105	110	5	_NaN_	_NaN_	0.1	0.25	0.6	0.05	_NaN_	_NaN_	10	1	ProlificBatch1	10	1	0	119.45043	106	13.45043	13.45043	0	1.358405	1	24.576411454889	6	6	0	135	105	110	5	NA	NA	0.1	0.25	0.6
88	Experiment	40	accept	5	1	110	0	3228	later	3058.49571741022	3548	135	105	110	5	_NaN_	_NaN_	0.1	0.25	0.6	0.05	_NaN_	_NaN_	10	1	ProlificBatch1	10	2	0	117.7227	106	11.7227	13.45043	1.72773000000002	NA	0	24.576411454889	6	5	0	135	105	110	5	NA	NA	0.1	0.25	0.6
89	Experiment	41	accept	5	0	55	15	20831	initial	5435.77730818457	3658	135	150	90	45	25	145	0.05	0.1	0.2	0.2	0.35	0.1	10	1	ProlificBatch1	10	1	15	84.4567	72	27.4567	27.4567	0	2.77134	1	48.2026970199801	5	5	0	135	150	90	45	25	145	0.05	0.1	0.2
90	Experiment	42	accept	4	0	50	15	358	initial	4089.60799586029	3713	15	50	20	55	5	_NaN_	0.15	0.2	0.2	0.25	0.2	_NaN_	10	1	ProlificBatch1	10	1	15	19.460375	31	3.460375	3.460375	0	0.277593749999999	1	20.3469899493758	4	4	0	15	50	20	55	5	NA	0.15	0.2	0.2
91	Experiment	43	spin	2	0	5	7	3361	initial	3908.05931160185	3763	85	30	110	_NaN_	_NaN_	_NaN_	0.15	0.35	0.5	_NaN_	_NaN_	_NaN_	10	1	ProlificBatch1	10	1	7	85.6875	78.25	14.4375	14.4375	0	0	1	36.4099917605044	2	2	0	85	30	110	NA	NA	NA	0.15	0.35	0.5
92	Experiment	43	spin	1	1	30	7	2118	later	3908.05931160185	3756	85	30	110	_NaN_	_NaN_	_NaN_	0.15	0.35	0.5	_NaN_	_NaN_	_NaN_	10	1	ProlificBatch1	10	2	7	71.25	78.25	0	14.4375	14.4375	NA	0	36.4099917605044	2	1	7	85	30	110	NA	NA	NA	0.15	0.35	0.5
93	Experiment	44	spin	9	0	30	15	4054	initial	4911.17629069908	3779	5	65	150	145	140	_NaN_	0.15	0.2	0.25	0.35	0.05	_NaN_	10	1	ProlificBatch1	10	1	15	123.454904090195	109	29.4549040901953	29.4549040901953	0	1.14498934335503	1	54.1433283055262	9	9	0	5	65	150	145	140	NA	0.15	0.2	0.25
94	Experiment	44	accept	8	1	145	15	1874	later	4911.17629069908	3764	5	65	150	145	140	_NaN_	0.15	0.2	0.25	0.35	0.05	_NaN_	10	1	ProlificBatch1	10	2	15	123.442583114844	109	29.4425831148438	29.4549040901953	0.0123209753515567	NA	0	54.1433283055262	9	8	15	5	65	150	145	140	NA	0.15	0.2	0.25
95	Experiment	45	accept	4	0	100	7	857	initial	4325.89536933137	3909	140	20	_NaN_	_NaN_	_NaN_	_NaN_	0.05	0.95	_NaN_	_NaN_	_NaN_	_NaN_	10	1	ProlificBatch1	10	1	7	19	26	0	0	NA	NA	1	26.153393661244	4	4	0	140	20	NA	NA	NA	NA	0.05	0.95	NA
96	Experiment	46	spin	10	0	45	15	39893	initial	4566.58875185647	4009	115	15	5	_NaN_	_NaN_	_NaN_	0.4	0.55	0.05	_NaN_	_NaN_	_NaN_	10	1	ProlificBatch1	10	1	15	77.117047552	54.5	37.617047552	37.617047552	0	2.2417047552	1	49.4444132334483	10	10	0	115	15	5	NA	NA	NA	0.4	0.55	0.05
97	Experiment	46	accept	9	1	115	15	1521	later	4566.58875185647	3994	115	15	5	_NaN_	_NaN_	_NaN_	0.4	0.55	0.05	_NaN_	_NaN_	_NaN_	10	1	ProlificBatch1	10	2	15	76.86174592	54.5	37.36174592	37.617047552	0.255301631999998	NA	0	49.4444132334483	10	9	15	115	15	5	NA	NA	NA	0.4	0.55	0.05
98	Experiment	47	spin	8	0	30	0	2779	initial	4115.50446978426	4109	55	45	105	85	_NaN_	_NaN_	0.05	0.3	0.4	0.25	_NaN_	_NaN_	10	1	ProlificBatch1	10	1	0	104.3503152	79.5	24.8503152	24.8503152	0	1.6594144	1	25.588083163848	8	8	0	55	45	105	85	NA	NA	0.05	0.3	0.4
99	Experiment	47	spin	7	1	85	0	1561	later	4115.50446978426	4109	55	45	105	85	_NaN_	_NaN_	0.05	0.3	0.4	0.25	_NaN_	_NaN_	10	1	ProlificBatch1	10	2	0	103.917192	79.5	24.417192	24.8503152	0.433123199999997	NA	0	25.588083163848	8	7	0	55	45	105	85	NA	NA	0.05	0.3	0.4
100	Experiment	47	accept	6	2	105	0	946	later	4115.50446978426	4109	55	45	105	85	_NaN_	_NaN_	0.05	0.3	0.4	0.25	_NaN_	_NaN_	10	1	ProlificBatch1	10	3	0	103.19532	79.5	23.69532	24.8503152	1.1549952	NA	0	25.588083163848	8	6	0	55	45	105	85	NA	NA	0.05	0.3	0.4
101	Experiment	48	accept	3	0	50	15	4385	initial	3485.3607225316	4214	85	50	60	35	75	80	0.05	0.15	0.15	0.15	0.35	0.15	10	1	ProlificBatch1	10	1	15	51.91625	64.25	2.66625	2.66625	0	0.176250000000001	1	16.1458198924675	3	3	0	85	50	60	35	75	80	0.05	0.15	0.15
102	Experiment	49	accept	9	0	25	15	12438	initial	4672.49469441776	4264	45	60	10	65	_NaN_	_NaN_	0.05	0.25	0.3	0.4	_NaN_	_NaN_	10	1	ProlificBatch1	10	1	15	40.3565453375	46.25	9.10654533749999	9.10654533749999	0	0.303505037499999	1	24.1285619132181	9	9	0	45	60	10	65	NA	NA	0.05	0.25	0.3
103	Experiment	50	accept	5	0	85	15	8929	initial	4469.35517343927	4289	90	125	_NaN_	_NaN_	_NaN_	_NaN_	0.7	0.3	_NaN_	_NaN_	_NaN_	_NaN_	10	1	ProlificBatch1	10	1	15	85.5	100.5	0	0	NA	NA	1	16.0390149323454	5	5	0	90	125	NA	NA	NA	NA	0.7	0.3	NA
104	Experiment	51	accept	2	0	70	15	1625	initial	4349.50679673063	4374	110	65	_NaN_	_NaN_	_NaN_	_NaN_	0.2	0.8	_NaN_	_NaN_	_NaN_	_NaN_	10	1	ProlificBatch1	10	1	15	59	74	0	0	NA	NA	1	18	2	2	0	110	65	NA	NA	NA	NA	0.2	0.8	NA
105	Experiment	52	spin	10	0	40	7	9479	initial	5456.10018055251	4444	30	65	90	5	135	_NaN_	0.05	0.2	0.3	0.4	0.05	_NaN_	10	1	ProlificBatch1	10	1	7	75.9367335304985	50.25	32.6867335304986	32.6867335304986	0	1.67242335304986	1	41.4268934389244	10	10	0	30	65	90	5	135	NA	0.05	0.2	0.3
106	Experiment	52	accept	9	1	90	7	2549	later	5456.10018055251	4437	30	65	90	5	135	_NaN_	0.05	0.2	0.3	0.4	0.05	_NaN_	10	1	ProlificBatch1	10	2	7	75.6718977392285	50.25	32.4218977392285	32.6867335304986	0.264835791270016	NA	0	41.4268934389244	10	9	7	30	65	90	5	135	NA	0.05	0.2	0.3
107	Experiment	53	spin	8	0	45	15	20104	initial	5483.96342647953	4527	20	90	85	40	105	80	0.05	0.05	0.2	0.2	0.3	0.2	10	1	ProlificBatch1	10	1	15	71.9994506835938	78	8.99945068359375	8.99945068359375	0	0.281181335449219	1	26.3343881645274	8	8	0	20	90	85	40	105	80	0.05	0.05	0.2
108	Experiment	53	accept	7	1	105	15	1068	later	5483.96342647953	4512	20	90	85	40	105	80	0.05	0.05	0.2	0.2	0.3	0.2	10	1	ProlificBatch1	10	2	15	71.997802734375	78	8.997802734375	8.99945068359375	0.00164794921875	NA	0	26.3343881645274	8	7	15	20	90	85	40	105	80	0.05	0.05	0.2
109	Experiment	54	spin	1	0	15	7	6503	initial	5066.15242832953	4617	20	30	25	_NaN_	_NaN_	_NaN_	0.2	0.55	0.25	_NaN_	_NaN_	_NaN_	10	1	ProlificBatch1	10	1	7	19.75	26.75	0	0	NA	NA	1	3.96074487943871	1	1	0	20	30	25	NA	NA	NA	0.2	0.55	0.25
110	Experiment	55	spin	3	0	40	0	2528	initial	5724.7788398766	4640	135	120	50	105	45	_NaN_	0.15	0.2	0.2	0.4	0.05	_NaN_	10	1	ProlificBatch1	10	1	0	116.31875	98.5	17.81875	17.81875	0	1.81458333333333	1	30.3768003581681	3	3	0	135	120	50	105	45	NA	0.15	0.2	0.2
111	Experiment	55	accept	2	1	120	0	1791	later	5724.7788398766	4640	135	120	50	105	45	_NaN_	0.15	0.2	0.2	0.4	0.05	_NaN_	10	1	ProlificBatch1	10	2	0	110.875	98.5	12.375	17.81875	5.44374999999999	NA	0	30.3768003581681	3	2	0	135	120	50	105	45	NA	0.15	0.2	0.2
112	Experiment	56	spin	6	0	50	7	899	initial	4106.93636113566	4760	130	105	_NaN_	_NaN_	_NaN_	_NaN_	0.15	0.85	_NaN_	_NaN_	_NaN_	_NaN_	10	1	ProlificBatch1	10	1	7	101.75	108.75	0	0	NA	NA	1	8.92678553567856	6	6	0	130	105	NA	NA	NA	NA	0.15	0.85	NA
113	Experiment	56	accept	5	1	105	7	2643	later	4106.93636113566	4753	130	105	_NaN_	_NaN_	_NaN_	_NaN_	0.15	0.85	_NaN_	_NaN_	_NaN_	_NaN_	10	1	ProlificBatch1	10	2	7	101.75	108.75	0	0	NA	NA	0	8.92678553567856	6	5	7	130	105	NA	NA	NA	NA	0.15	0.85	NA
114	Experiment	57	spin	6	0	65	0	39161	initial	5676.6118465333	4858	5	45	105	35	_NaN_	_NaN_	0.05	0.25	0.35	0.35	_NaN_	_NaN_	10	1	ProlificBatch1	10	1	0	99.83670671875	60.5	39.33670671875	39.33670671875	0	3.960284453125	1	33.6860505254029	6	6	0	5	45	105	35	NA	NA	0.05	0.25	0.35
115	Experiment	57	spin	5	1	45	0	612	later	5676.6118465333	4858	5	45	105	35	_NaN_	_NaN_	0.05	0.25	0.35	0.35	_NaN_	_NaN_	10	1	ProlificBatch1	10	2	0	97.056471875	60.5	36.556471875	39.33670671875	2.78023484374999	NA	0	33.6860505254029	6	5	0	5	45	105	35	NA	NA	0.05	0.25	0.35
116	Experiment	57	spin	4	2	45	0	574	later	5676.6118465333	4858	5	45	105	35	_NaN_	_NaN_	0.05	0.25	0.35	0.35	_NaN_	_NaN_	10	1	ProlificBatch1	10	3	0	92.7791875	60.5	32.2791875	39.33670671875	7.05751921875	NA	0	33.6860505254029	6	4	0	5	45	105	35	NA	NA	0.05	0.25	0.35
117	Experiment	57	spin	3	3	45	0	479	later	5676.6118465333	4858	5	45	105	35	_NaN_	_NaN_	0.05	0.25	0.35	0.35	_NaN_	_NaN_	10	1	ProlificBatch1	10	4	0	86.19875	60.5	25.69875	39.33670671875	13.63795671875	NA	0	33.6860505254029	6	3	0	5	45	105	35	NA	NA	0.05	0.25	0.35
118	Experiment	57	spin	2	4	35	0	806	later	5676.6118465333	4858	5	45	105	35	_NaN_	_NaN_	0.05	0.25	0.35	0.35	_NaN_	_NaN_	10	1	ProlificBatch1	10	5	0	76.075	60.5	15.575	39.33670671875	23.76170671875	NA	0	33.6860505254029	6	2	0	5	45	105	35	NA	NA	0.05	0.25	0.35
119	Experiment	57	spin	1	5	5	0	913	later	5676.6118465333	4858	5	45	105	35	_NaN_	_NaN_	0.05	0.25	0.35	0.35	_NaN_	_NaN_	10	1	ProlificBatch1	10	6	0	60.5	60.5	0	39.33670671875	39.33670671875	NA	0	33.6860505254029	6	1	0	5	45	105	35	NA	NA	0.05	0.25	0.35
120	Experiment	58	spin	3	0	15	15	7419	initial	3513.31816924277	4963	150	35	140	20	60	_NaN_	0.05	0.15	0.2	0.35	0.25	_NaN_	10	1	ProlificBatch1	10	1	15	65.1875	62.75	17.4375	17.4375	0	1.9375	1	48.2823725597655	3	3	0	150	35	140	20	60	NA	0.05	0.15	0.2
121	Experiment	58	accept	2	1	60	15	1020	later	3513.31816924277	4948	150	35	140	20	60	_NaN_	0.05	0.15	0.2	0.35	0.25	_NaN_	10	1	ProlificBatch1	10	2	15	59.375	62.75	11.625	17.4375	5.8125	NA	0	48.2823725597655	3	2	15	150	35	140	20	60	NA	0.05	0.15	0.2
122	Experiment	59	spin	3	0	30	7	4512	initial	5639.89361263697	5008	140	125	135	95	10	150	0.1	0.1	0.15	0.2	0.3	0.15	10	1	ProlificBatch1	10	1	7	115.5125	91.25	31.2625	31.2625	0	2.99583333333333	1	56.0329144342858	3	3	0	140	125	135	95	10	150	0.1	0.1	0.15
123	Experiment	59	accept	2	1	140	7	1813	later	5639.89361263697	5001	140	125	135	95	10	150	0.1	0.1	0.15	0.2	0.3	0.15	10	1	ProlificBatch1	10	2	7	106.525	91.25	22.275	31.2625	8.9875	NA	0	56.0329144342858	3	2	7	140	125	135	95	10	150	0.1	0.1	0.15
124	Experiment	60	spin	4	0	15	0	4293	initial	3013.48184461164	5141	10	70	60	30	40	115	0.05	0.05	0.1	0.15	0.45	0.2	10	1	ProlificBatch1	10	1	0	85.345	55.5	29.845	29.845	0	4.1925	1	32.0897179794401	4	4	0	10	70	60	30	40	115	0.05	0.05	0.1
125	Experiment	60	accept	3	1	115	0	869	later	3013.48184461164	5141	10	70	60	30	40	115	0.05	0.05	0.1	0.15	0.45	0.2	10	1	ProlificBatch1	10	2	0	77.93125	55.5	22.43125	29.845	7.41374999999999	NA	0	32.0897179794401	4	3	0	10	70	60	30	40	115	0.05	0.05	0.1
126	Experiment	61	spin	4	0	40	0	472	initial	5966.12480950893	5256	35	65	140	_NaN_	_NaN_	_NaN_	0.25	0.35	0.4	_NaN_	_NaN_	_NaN_	10	1	ProlificBatch1	10	1	0	128.66	87.5	41.16	41.16	0	5.04	1	44.3705983732471	4	4	0	35	65	140	NA	NA	NA	0.25	0.35	0.4
127	Experiment	61	accept	3	1	140	0	826	later	5966.12480950893	5256	35	65	140	_NaN_	_NaN_	_NaN_	0.25	0.35	0.4	_NaN_	_NaN_	_NaN_	10	1	ProlificBatch1	10	2	0	121.1	87.5	33.6	41.16	7.55999999999999	NA	0	44.3705983732471	4	3	0	35	65	140	NA	NA	NA	0.25	0.35	0.4
128	Experiment	62	spin	1	0	15	7	12318	initial	3992.99986930951	5396	110	25	55	30	_NaN_	_NaN_	0.05	0.25	0.4	0.3	_NaN_	_NaN_	10	1	ProlificBatch1	10	1	7	35.75	42.75	0	0	NA	NA	1	20.3393092311416	1	1	0	110	25	55	30	NA	NA	0.05	0.25	0.4
129	Experiment	63	spin	3	0	10	7	9995	initial	3881.6728213323	5499	105	65	25	150	10	115	0.1	0.1	0.15	0.2	0.3	0.15	10	1	ProlificBatch1	10	1	7	98.0775	71	34.0775	34.0775	0	4.00916666666667	1	55.6012589785519	3	3	0	105	65	25	150	10	115	0.1	0.1	0.15
130	Experiment	63	accept	2	1	105	7	1149	later	3881.6728213323	5492	105	65	25	150	10	115	0.1	0.1	0.15	0.2	0.3	0.15	10	1	ProlificBatch1	10	2	7	86.05	71	22.05	34.0775	12.0275	NA	0	55.6012589785519	3	2	7	105	65	25	150	10	115	0.1	0.1	0.15
131	Experiment	64	accept	10	0	25	15	2062	initial	3448.90933191953	5597	70	25	10	_NaN_	_NaN_	_NaN_	0.05	0.5	0.45	_NaN_	_NaN_	_NaN_	10	1	ProlificBatch1	10	1	15	5.5	20.5	0	0	NA	NA	1	13.5	10	10	0	70	25	10	NA	NA	NA	0.05	0.5	0.45
132	Experiment	65	spin	10	0	45	15	6377	initial	4463.95603389243	5622	55	115	_NaN_	_NaN_	_NaN_	_NaN_	0.5	0.5	_NaN_	_NaN_	_NaN_	_NaN_	10	1	ProlificBatch1	10	1	15	84.970703125	85	14.970703125	14.970703125	0	0.7470703125	1	30	10	10	0	55	115	NA	NA	NA	NA	0.5	0.5	NA
133	Experiment	65	accept	9	1	115	15	1009	later	4463.95603389243	5607	55	115	_NaN_	_NaN_	_NaN_	_NaN_	0.5	0.5	_NaN_	_NaN_	_NaN_	_NaN_	10	1	ProlificBatch1	10	2	15	84.94140625	85	14.94140625	14.970703125	0.029296875	NA	0	30	10	9	15	55	115	NA	NA	NA	NA	0.5	0.5	NA
134	Experiment	66	spin	4	0	65	0	6303	initial	3136.24478011842	5722	5	60	100	110	45	75	0.05	0.1	0.15	0.2	0.45	0.05	10	1	ProlificBatch1	10	1	0	95.31475	67.25	28.06475	28.06475	0	3.5536875	1	30.8413277924281	4	4	0	5	60	100	110	45	75	0.05	0.1	0.15
135	Experiment	66	accept	3	1	110	0	1078	later	3136.24478011842	5722	5	60	100	110	45	75	0.05	0.1	0.15	0.2	0.45	0.05	10	1	ProlificBatch1	10	2	0	89.715	67.25	22.465	28.06475	5.59975	NA	0	30.8413277924281	4	3	0	5	60	100	110	45	75	0.05	0.1	0.15
136	Experiment	67	accept	5	0	105	15	2152	initial	3974.75669113452	5832	135	55	100	125	115	_NaN_	0.1	0.15	0.15	0.3	0.3	_NaN_	10	1	ProlificBatch1	10	1	15	100.68909375	108.75	6.93909374999998	6.93909374999998	0	0.225318749999997	1	24.5903944661325	5	5	0	135	55	100	125	115	NA	0.1	0.15	0.15
137	Experiment	68	spin	2	0	10	7	3542	initial	5328.18277169519	5937	15	115	20	_NaN_	_NaN_	_NaN_	0.2	0.5	0.3	_NaN_	_NaN_	_NaN_	10	1	ProlificBatch1	10	1	7	80.25	66.5	20.75	20.75	0	0	1	48.5309179801907	2	2	0	15	115	20	NA	NA	NA	0.2	0.5	0.3
138	Experiment	68	spin	1	1	15	7	733	later	5328.18277169519	5930	15	115	20	_NaN_	_NaN_	_NaN_	0.2	0.5	0.3	_NaN_	_NaN_	_NaN_	10	1	ProlificBatch1	10	2	7	59.5	66.5	0	20.75	20.75	NA	0	48.5309179801907	2	1	7	15	115	20	NA	NA	NA	0.2	0.5	0.3
139	Experiment	69	accept	9	0	125	7	4542	initial	3272.03340905195	6038	45	25	130	55	_NaN_	_NaN_	0.1	0.2	0.3	0.4	_NaN_	_NaN_	10	1	ProlificBatch1	10	1	7	104.178194235	70.5	40.678194235	40.678194235	0	3.08091047055556	1	40.4629460123704	9	9	0	45	25	130	55	NA	NA	0.1	0.2	0.3
140	Experiment	70	spin	1	0	5	15	7570	initial	4011.63285976456	6163	45	70	25	15	105	150	0.05	0.1	0.15	0.2	0.2	0.3	10	1	ProlificBatch1	10	1	15	67	82	0	0	NA	NA	1	54.4150714416512	1	1	0	45	70	25	15	105	150	0.05	0.1	0.15
141	Experiment	71	accept	1	0	55	15	7015	initial	4534.82934024745	6253	105	35	_NaN_	_NaN_	_NaN_	_NaN_	0.55	0.45	_NaN_	_NaN_	_NaN_	_NaN_	10	1	ProlificBatch1	10	1	15	58.5	73.5	0	0	NA	NA	1	34.8245602987317	1	1	0	105	35	NA	NA	NA	NA	0.55	0.45	NA
142	Experiment	72	spin	6	0	55	15	125345	initial	3315.76312182402	6308	70	15	125	110	_NaN_	_NaN_	0.1	0.15	0.2	0.55	_NaN_	_NaN_	10	1	ProlificBatch1	10	1	15	93.986083984375	94.75	14.236083984375	14.236083984375	0	0.5914306640625	1	36.416857360294	6	6	0	70	15	125	110	NA	NA	0.1	0.15	0.2
143	Experiment	72	accept	5	1	70	15	7924	later	3315.76312182402	6293	70	15	125	110	_NaN_	_NaN_	0.1	0.15	0.2	0.55	_NaN_	_NaN_	10	1	ProlificBatch1	10	2	15	93.9443359375	94.75	14.1943359375	14.236083984375	0.041748046875	NA	0	36.416857360294	6	5	15	70	15	125	110	NA	NA	0.1	0.15	0.2
144	Experiment	73	spin	2	0	15	7	451	initial	5702.90543312148	6363	65	70	_NaN_	_NaN_	_NaN_	_NaN_	0.4	0.6	_NaN_	_NaN_	_NaN_	_NaN_	10	1	ProlificBatch1	10	1	7	61	68	0	0	NA	NA	1	2.44948974278318	2	2	0	65	70	NA	NA	NA	NA	0.4	0.6	NA
145	Experiment	73	accept	1	1	70	7	896	later	5702.90543312148	6356	65	70	_NaN_	_NaN_	_NaN_	_NaN_	0.4	0.6	_NaN_	_NaN_	_NaN_	_NaN_	10	1	ProlificBatch1	10	2	7	61	68	0	0	NA	NA	0	2.44948974278318	2	1	7	65	70	NA	NA	NA	NA	0.4	0.6	NA
146	Experiment	74	spin	3	0	75	7	3358	initial	5719.97589119403	6426	65	115	_NaN_	_NaN_	_NaN_	_NaN_	0.05	0.95	_NaN_	_NaN_	_NaN_	_NaN_	10	1	ProlificBatch1	10	1	7	107.62625	112.5	2.12625	2.12625	0	0.0337499999999977	1	10.8972473588517	3	3	0	65	115	NA	NA	NA	NA	0.05	0.95	NA
147	Experiment	74	accept	2	1	115	7	1508	later	5719.97589119403	6419	65	115	_NaN_	_NaN_	_NaN_	_NaN_	0.05	0.95	_NaN_	_NaN_	_NaN_	_NaN_	10	1	ProlificBatch1	10	2	7	107.525	112.5	2.02500000000001	2.12625	0.101249999999993	NA	0	10.8972473588517	3	2	7	65	115	NA	NA	NA	NA	0.05	0.95	NA
148	Experiment	75	spin	9	0	5	15	11048	initial	3862.00944017981	6534	10	30	_NaN_	_NaN_	_NaN_	_NaN_	0.3	0.7	_NaN_	_NaN_	_NaN_	_NaN_	10	1	ProlificBatch1	10	1	15	9	24	0	0	NA	NA	1	9.16515138991168	9	9	0	10	30	NA	NA	NA	NA	0.3	0.7	NA
149	Experiment	75	accept	8	1	30	15	1103	later	3862.00944017981	6519	10	30	_NaN_	_NaN_	_NaN_	_NaN_	0.3	0.7	_NaN_	_NaN_	_NaN_	_NaN_	10	1	ProlificBatch1	10	2	15	9	24	0	0	NA	NA	0	9.16515138991168	9	8	15	10	30	NA	NA	NA	NA	0.3	0.7	NA
150	Experiment	76	accept	2	0	75	0	32946	initial	5172.04240882801	6549	105	30	5	_NaN_	_NaN_	_NaN_	0.25	0.4	0.35	_NaN_	_NaN_	_NaN_	10	1	ProlificBatch1	10	1	0	56.25	40	16.25	16.25	0	0	1	39.0512483795333	2	2	0	105	30	5	NA	NA	NA	0.25	0.4	0.35
151	Experiment	77	spin	10	0	25	7	5005	initial	4058.42848305488	6624	120	85	45	10	_NaN_	_NaN_	0.2	0.25	0.3	0.25	_NaN_	_NaN_	10	1	ProlificBatch1	10	1	7	84.8583849775425	61.25	30.6083849775425	30.6083849775425	0	1.67708849775425	1	39.5877190552828	10	10	0	120	85	45	10	NA	NA	0.2	0.25	0.3
152	Experiment	77	accept	9	1	85	7	1313	later	4058.42848305488	6617	120	85	45	10	_NaN_	_NaN_	0.2	0.25	0.3	0.25	_NaN_	_NaN_	10	1	ProlificBatch1	10	2	7	84.7425181409863	61.25	30.4925181409863	30.6083849775425	0.115866836556137	NA	0	39.5877190552828	10	9	7	120	85	45	10	NA	NA	0.2	0.25	0.3
153	Experiment	78	accept	8	0	100	7	279	initial	4120.60791569173	6702	105	55	_NaN_	_NaN_	_NaN_	_NaN_	0.65	0.35	_NaN_	_NaN_	_NaN_	_NaN_	10	1	ProlificBatch1	10	1	7	94.2219349503906	87.5	13.7219349503906	13.7219349503906	0	0.599616868798829	1	23.8484800354236	8	8	0	105	55	NA	NA	NA	NA	0.65	0.35	NA
154	Experiment	79	accept	4	0	95	7	4610	initial	3757.56036476899	6802	150	100	45	80	135	_NaN_	0.1	0.15	0.15	0.45	0.15	_NaN_	10	1	ProlificBatch1	10	1	7	103.37	93	17.37	17.37	0	2.13	1	31.9139467944659	4	4	0	150	100	45	80	135	NA	0.1	0.15	0.15
155	Experiment	80	spin	9	0	15	7	1191	initial	3431.32361182103	6897	150	110	85	_NaN_	_NaN_	_NaN_	0.05	0.05	0.9	_NaN_	_NaN_	_NaN_	10	1	ProlificBatch1	10	1	7	82.5	89.5	0	0	NA	NA	1	14.9080515158756	9	9	0	150	110	85	NA	NA	NA	0.05	0.05	0.9
156	Experiment	80	accept	8	1	110	7	1396	later	3431.32361182103	6890	150	110	85	_NaN_	_NaN_	_NaN_	0.05	0.05	0.9	_NaN_	_NaN_	_NaN_	10	1	ProlificBatch1	10	2	7	82.5	89.5	0	0	NA	NA	0	14.9080515158756	9	8	7	150	110	85	NA	NA	NA	0.05	0.05	0.9
157	Experiment	81	spin	4	0	20	0	34074	initial	5595.4074585038	7000	80	75	130	30	140	_NaN_	0.1	0.15	0.2	0.3	0.25	_NaN_	10	1	ProlificBatch1	10	1	0	127.85146875	89.25	38.60146875	38.60146875	0	4.4409921875	1	45.4773295170242	4	4	0	80	75	130	30	140	NA	0.1	0.15	0.2
158	Experiment	81	accept	3	1	140	0	987	later	5595.4074585038	7000	80	75	130	30	140	_NaN_	0.1	0.15	0.2	0.3	0.25	_NaN_	10	1	ProlificBatch1	10	2	0	121.548125	89.25	32.298125	38.60146875	6.30334375	NA	0	45.4773295170242	4	3	0	80	75	130	30	140	NA	0.1	0.15	0.2
159	Experiment	82	spin	3	0	45	15	7170	initial	5868.97614126552	7140	150	105	65	130	55	_NaN_	0.1	0.15	0.2	0.3	0.25	_NaN_	10	1	ProlificBatch1	10	1	15	95.89125	96.5	14.39125	14.39125	0	1.48875	1	35.5351938224628	3	3	0	150	105	65	130	55	NA	0.1	0.15	0.2
160	Experiment	82	accept	2	1	150	15	931	later	5868.97614126552	7125	150	105	65	130	55	_NaN_	0.1	0.15	0.2	0.3	0.25	_NaN_	10	1	ProlificBatch1	10	2	15	91.425	96.5	9.925	14.39125	4.46625	NA	0	35.5351938224628	3	2	15	150	105	65	130	55	NA	0.1	0.15	0.2
161	Experiment	83	spin	1	0	105	0	22157	initial	4825.38511994703	7275	145	90	_NaN_	_NaN_	_NaN_	_NaN_	0.3	0.7	_NaN_	_NaN_	_NaN_	_NaN_	10	1	ProlificBatch1	10	1	0	106.5	106.5	0	0	NA	NA	1	25.2041663222571	1	1	0	145	90	NA	NA	NA	NA	0.3	0.7	NA
162	Experiment	84	spin	6	0	70	0	836	initial	5898.57559091296	7365	140	70	120	75	_NaN_	_NaN_	0.05	0.1	0.7	0.15	_NaN_	_NaN_	10	1	ProlificBatch1	10	1	0	123.348169921875	109.25	14.098169921875	14.098169921875	0	0.839278320312497	1	21.4053147605916	6	6	0	140	70	120	75	NA	NA	0.05	0.1	0.7
163	Experiment	84	accept	5	1	120	0	8445	later	5898.57559091296	7365	140	70	120	75	_NaN_	_NaN_	0.05	0.1	0.7	0.15	_NaN_	_NaN_	10	1	ProlificBatch1	10	2	0	122.4717578125	109.25	13.2217578125	14.098169921875	0.876412109374982	NA	0	21.4053147605916	6	5	0	140	70	120	75	NA	NA	0.05	0.1	0.7
164	Experiment	85	accept	6	0	90	7	16065	initial	5440.03811200694	7485	25	120	95	70	85	_NaN_	0.05	0.15	0.35	0.4	0.05	_NaN_	10	1	ProlificBatch1	10	1	7	88.196171875	84.75	10.446171875	10.446171875	0	0.784778645833335	1	22.1062773890133	6	6	0	25	120	95	70	85	NA	0.05	0.15	0.35
165	Experiment	86	spin	10	0	50	0	14513	initial	4168.65588079555	7575	45	105	120	60	85	_NaN_	0.05	0.15	0.25	0.35	0.2	_NaN_	10	1	ProlificBatch1	10	1	0	117.908040527344	86	31.9080405273437	31.9080405273437	0	2.05580405273437	1	25.7681974534503	10	10	0	45	105	120	60	85	NA	0.05	0.15	0.25
166	Experiment	86	spin	9	1	60	0	1280	later	4168.65588079555	7575	45	105	120	60	85	_NaN_	0.05	0.15	0.25	0.35	0.2	_NaN_	10	1	ProlificBatch1	10	2	0	117.210720703125	86	31.210720703125	31.9080405273437	0.697319824218738	NA	0	25.7681974534503	10	9	0	45	105	120	60	85	NA	0.05	0.15	0.25
167	Experiment	86	spin	8	2	85	0	896	later	4168.65588079555	7575	45	105	120	60	85	_NaN_	0.05	0.15	0.25	0.35	0.2	_NaN_	10	1	ProlificBatch1	10	3	0	116.2809609375	86	30.2809609375	31.9080405273437	1.62707958984375	NA	0	25.7681974534503	10	8	0	45	105	120	60	85	NA	0.05	0.15	0.25
168	Experiment	86	spin	7	3	85	0	453	later	4168.65588079555	7575	45	105	120	60	85	_NaN_	0.05	0.15	0.25	0.35	0.2	_NaN_	10	1	ProlificBatch1	10	4	0	115.04128125	86	29.04128125	31.9080405273437	2.86675927734376	NA	0	25.7681974534503	10	7	0	45	105	120	60	85	NA	0.05	0.15	0.25
169	Experiment	86	spin	6	4	85	0	478	later	4168.65588079555	7575	45	105	120	60	85	_NaN_	0.05	0.15	0.25	0.35	0.2	_NaN_	10	1	ProlificBatch1	10	5	0	113.388375	86	27.388375	31.9080405273437	4.51966552734375	NA	0	25.7681974534503	10	6	0	45	105	120	60	85	NA	0.05	0.15	0.25
170	Experiment	86	accept	5	5	120	0	1006	later	4168.65588079555	7575	45	105	120	60	85	_NaN_	0.05	0.15	0.25	0.35	0.2	_NaN_	10	1	ProlificBatch1	10	6	0	111.1845	86	25.1845	31.9080405273437	6.72354052734374	NA	0	25.7681974534503	10	5	0	45	105	120	60	85	NA	0.05	0.15	0.25
171	Experiment	87	accept	9	0	115	15	550	initial	5447.41871483424	7695	140	125	85	110	_NaN_	_NaN_	0.2	0.2	0.2	0.4	_NaN_	_NaN_	10	1	ProlificBatch1	10	1	15	102.49999104	114	3.49999104	3.49999104	0	0.0777767822222207	1	18.2756668824971	9	9	0	140	125	85	110	NA	NA	0.2	0.2	0.2
172	Experiment	88	accept	4	0	125	0	1511	initial	5014.45664589598	7810	115	95	85	105	90	145	0.1	0.1	0.15	0.2	0.3	0.15	10	1	ProlificBatch1	10	1	0	120.8865625	103.5	17.3865625	17.3865625	0	2.427890625	1	19.6277864263905	4	4	0	115	95	85	105	90	145	0.1	0.1	0.15
173	Experiment	89	spin	5	0	110	0	7241	initial	4045.23973454778	7935	25	135	75	140	_NaN_	_NaN_	0.1	0.1	0.3	0.5	_NaN_	_NaN_	10	1	ProlificBatch1	10	1	0	138.602	108.5	30.102	30.102	0	2.3404	1	40.0031248779392	5	5	0	25	135	75	140	NA	NA	0.1	0.1	0.3
174	Experiment	89	spin	4	1	75	0	920	later	4045.23973454778	7935	25	135	75	140	_NaN_	_NaN_	0.1	0.1	0.3	0.5	_NaN_	_NaN_	10	1	ProlificBatch1	10	2	0	137.204	108.5	28.704	30.102	1.398	NA	0	40.0031248779392	5	4	0	25	135	75	140	NA	NA	0.1	0.1	0.3
175	Experiment	89	accept	3	2	140	0	880	later	4045.23973454778	7935	25	135	75	140	_NaN_	_NaN_	0.1	0.1	0.3	0.5	_NaN_	_NaN_	10	1	ProlificBatch1	10	3	0	134.26	108.5	25.76	30.102	4.34199999999998	NA	0	40.0031248779392	5	3	0	25	135	75	140	NA	NA	0.1	0.1	0.3
176	Experiment	90	spin	9	0	10	7	1536	initial	5214.09430929413	8075	80	145	95	40	_NaN_	_NaN_	0.05	0.2	0.2	0.55	_NaN_	_NaN_	10	1	ProlificBatch1	10	1	7	105.10642688	74	38.10642688	38.10642688	0	2.58404743111111	1	41.641325627314	9	9	0	80	145	95	40	NA	NA	0.05	0.2	0.2
177	Experiment	90	spin	8	1	40	7	1430	later	5214.09430929413	8068	80	145	95	40	_NaN_	_NaN_	0.05	0.2	0.2	0.55	_NaN_	_NaN_	10	1	ProlificBatch1	10	2	7	103.8830336	74	36.8830336	38.10642688	1.22339328000001	NA	0	41.641325627314	9	8	7	80	145	95	40	NA	NA	0.05	0.2	0.2
178	Experiment	90	spin	7	2	40	7	529	later	5214.09430929413	8061	80	145	95	40	_NaN_	_NaN_	0.05	0.2	0.2	0.55	_NaN_	_NaN_	10	1	ProlificBatch1	10	3	7	102.353792	74	35.353792	38.10642688	2.75263488	NA	0	41.641325627314	9	7	14	80	145	95	40	NA	NA	0.05	0.2	0.2
179	Experiment	90	spin	6	3	40	7	495	later	5214.09430929413	8054	80	145	95	40	_NaN_	_NaN_	0.05	0.2	0.2	0.55	_NaN_	_NaN_	10	1	ProlificBatch1	10	4	7	100.44224	74	33.44224	38.10642688	4.66418687999999	NA	0	41.641325627314	9	6	21	80	145	95	40	NA	NA	0.05	0.2	0.2
180	Experiment	90	spin	5	4	40	7	499	later	5214.09430929413	8047	80	145	95	40	_NaN_	_NaN_	0.05	0.2	0.2	0.55	_NaN_	_NaN_	10	1	ProlificBatch1	10	5	7	98.0528	74	31.0528	38.10642688	7.05362688000001	NA	0	41.641325627314	9	5	28	80	145	95	40	NA	NA	0.05	0.2	0.2
181	Experiment	90	spin	4	5	40	7	592	later	5214.09430929413	8040	80	145	95	40	_NaN_	_NaN_	0.05	0.2	0.2	0.55	_NaN_	_NaN_	10	1	ProlificBatch1	10	6	7	95.066	74	28.066	38.10642688	10.04042688	NA	0	41.641325627314	9	4	35	80	145	95	40	NA	NA	0.05	0.2	0.2
182	Experiment	90	accept	3	6	145	7	953	later	5214.09430929413	8033	80	145	95	40	_NaN_	_NaN_	0.05	0.2	0.2	0.55	_NaN_	_NaN_	10	1	ProlificBatch1	10	7	7	90.11	74	23.11	38.10642688	14.99642688	NA	0	41.641325627314	9	3	42	80	145	95	40	NA	NA	0.05	0.2	0.2
183	Experiment	91	accept	10	0	80	15	1974	initial	5710.75293889734	8178	95	30	5	90	_NaN_	_NaN_	0.05	0.1	0.15	0.7	_NaN_	_NaN_	10	1	ProlificBatch1	10	1	15	70.3332805633545	71.5	13.8332805633545	13.8332805633545	0	0.345828056335449	1	33.2076798346407	10	10	0	95	30	5	90	NA	NA	0.05	0.1	0.15
184	Experiment	92	spin	4	0	70	7	687	initial	5087.59399702923	8258	70	140	_NaN_	_NaN_	_NaN_	_NaN_	0.35	0.65	_NaN_	_NaN_	_NaN_	_NaN_	10	1	ProlificBatch1	10	1	7	128.3419375	115.5	19.8419375	19.8419375	0	1.591734375	1	33.3878720495931	4	4	0	70	140	NA	NA	NA	NA	0.35	0.65	NA
185	Experiment	92	accept	3	1	140	7	788	later	5087.59399702923	8251	70	140	_NaN_	_NaN_	_NaN_	_NaN_	0.35	0.65	_NaN_	_NaN_	_NaN_	_NaN_	10	1	ProlificBatch1	10	2	7	126.69125	115.5	18.19125	19.8419375	1.6506875	NA	0	33.3878720495931	4	3	7	70	140	NA	NA	NA	NA	0.35	0.65	NA
186	Experiment	93	spin	8	0	60	7	51517	initial	3705.38076843895	8391	5	90	105	65	40	150	0.05	0.1	0.15	0.2	0.2	0.3	10	1	ProlificBatch1	10	1	7	123.706253675	91	39.706253675	39.706253675	0	2.894531709375	1	45.8148447558212	8	8	0	5	90	105	65	40	150	0.05	0.1	0.15
187	Experiment	93	accept	7	1	150	7	843	later	3705.38076843895	8384	5	90	105	65	40	150	0.05	0.1	0.15	0.2	0.2	0.3	10	1	ProlificBatch1	10	2	7	122.43750525	91	38.43750525	39.706253675	1.26874842499998	NA	0	45.8148447558212	8	7	7	5	90	105	65	40	150	0.05	0.1	0.15
188	Experiment	94	spin	9	0	40	15	2433	initial	3667.28193714379	8534	100	150	_NaN_	_NaN_	_NaN_	_NaN_	0.45	0.55	_NaN_	_NaN_	_NaN_	_NaN_	10	1	ProlificBatch1	10	1	15	122.710075439941	127.5	10.2100754399414	10.2100754399414	0	0.509452826660155	1	24.8746859276655	9	9	0	100	150	NA	NA	NA	NA	0.45	0.55	NA
189	Experiment	94	spin	8	1	100	15	3467	later	3667.28193714379	8519	100	150	_NaN_	_NaN_	_NaN_	_NaN_	0.45	0.55	_NaN_	_NaN_	_NaN_	_NaN_	10	1	ProlificBatch1	10	2	15	122.689056533203	127.5	10.1890565332031	10.2100754399414	0.0210189067382913	NA	0	24.8746859276655	9	8	15	100	150	NA	NA	NA	NA	0.45	0.55	NA
190	Experiment	94	spin	7	2	100	15	1228	later	3667.28193714379	8504	100	150	_NaN_	_NaN_	_NaN_	_NaN_	0.45	0.55	_NaN_	_NaN_	_NaN_	_NaN_	10	1	ProlificBatch1	10	3	15	122.642347851562	127.5	10.1423478515625	10.2100754399414	0.067727588378915	NA	0	24.8746859276655	9	7	30	100	150	NA	NA	NA	NA	0.45	0.55	NA
191	Experiment	94	spin	6	3	100	15	493	later	3667.28193714379	8489	100	150	_NaN_	_NaN_	_NaN_	_NaN_	0.45	0.55	_NaN_	_NaN_	_NaN_	_NaN_	10	1	ProlificBatch1	10	4	15	122.53855078125	127.5	10.03855078125	10.2100754399414	0.171524658691411	NA	0	24.8746859276655	9	6	45	100	150	NA	NA	NA	NA	0.45	0.55	NA
192	Experiment	94	spin	5	4	100	15	497	later	3667.28193714379	8474	100	150	_NaN_	_NaN_	_NaN_	_NaN_	0.45	0.55	_NaN_	_NaN_	_NaN_	_NaN_	10	1	ProlificBatch1	10	5	15	122.307890625	127.5	9.80789062499998	10.2100754399414	0.402184814941407	NA	0	24.8746859276655	9	5	60	100	150	NA	NA	NA	NA	0.45	0.55	NA
193	Experiment	94	accept	4	5	150	15	819	later	3667.28193714379	8459	100	150	_NaN_	_NaN_	_NaN_	_NaN_	0.45	0.55	_NaN_	_NaN_	_NaN_	_NaN_	10	1	ProlificBatch1	10	6	15	121.7953125	127.5	9.29531249999998	10.2100754399414	0.914762939941411	NA	0	24.8746859276655	9	4	75	100	150	NA	NA	NA	NA	0.45	0.55	NA
194	Experiment	95	spin	6	0	50	15	11933	initial	3298.43083431505	8609	75	110	145	5	_NaN_	_NaN_	0.15	0.35	0.4	0.1	_NaN_	_NaN_	10	1	ProlificBatch1	10	1	15	108.651611328125	108.25	15.401611328125	15.401611328125	0	0.639851888020833	1	42.1092329543059	6	6	0	75	110	145	5	NA	NA	0.15	0.35	0.4
195	Experiment	95	accept	5	1	145	15	1035	later	3298.43083431505	8594	75	110	145	5	_NaN_	_NaN_	0.15	0.35	0.4	0.1	_NaN_	_NaN_	10	1	ProlificBatch1	10	2	15	108.6064453125	108.25	15.3564453125	15.401611328125	0.045166015625	NA	0	42.1092329543059	6	5	15	75	110	145	5	NA	NA	0.15	0.35	0.4
196	Experiment	96	spin	9	0	80	7	92153	initial	3812.4016860164	8739	150	105	130	125	145	110	0.05	0.1	0.15	0.2	0.25	0.25	10	1	ProlificBatch1	10	1	7	124.99870517165	126.25	5.7487051716504	5.7487051716504	0	0.223467241294489	1	15.1554445662277	9	9	0	150	105	130	125	145	110	0.05	0.1	0.15
197	Experiment	96	spin	8	1	110	7	6121	later	3812.4016860164	8732	150	105	130	125	145	110	0.05	0.1	0.15	0.2	0.25	0.25	10	1	ProlificBatch1	10	2	7	124.99630049043	126.25	5.74630049042969	5.7487051716504	0.00240468122071036	NA	0	15.1554445662277	9	8	7	150	105	130	125	145	110	0.05	0.1	0.15
198	Experiment	96	accept	7	2	145	7	992	later	3812.4016860164	8725	150	105	130	125	145	110	0.05	0.1	0.15	0.2	0.25	0.25	10	1	ProlificBatch1	10	3	7	124.989429972656	126.25	5.73942997265625	5.7487051716504	0.00927519899414619	NA	0	15.1554445662277	9	7	14	150	105	130	125	145	110	0.05	0.1	0.15
199	Experiment	97	accept	9	0	65	15	95603	initial	4913.19691628314	8870	140	75	65	150	_NaN_	_NaN_	0.15	0.3	0.45	0.1	_NaN_	_NaN_	10	1	ProlificBatch1	10	1	15	82.9638313293457	87.75	10.2138313293457	10.2138313293457	0	0.747370147705079	1	32.8433783280588	9	9	0	140	75	65	150	NA	NA	0.15	0.3	0.45
200	Experiment	98	spin	1	0	50	15	16230	initial	3448.40806314148	8935	105	110	125	_NaN_	_NaN_	_NaN_	0.1	0.55	0.35	_NaN_	_NaN_	_NaN_	10	1	ProlificBatch1	10	1	15	99.75	114.75	0	0	NA	NA	1	7.66077672302228	1	1	0	105	110	125	NA	NA	NA	0.1	0.55	0.35
201	Experiment	99	spin	1	0	30	7	365	initial	3825.31795019027	9030	75	70	100	_NaN_	_NaN_	_NaN_	0.25	0.55	0.2	_NaN_	_NaN_	_NaN_	10	1	ProlificBatch1	10	1	7	70.25	77.25	0	0	NA	NA	1	11.5623310798472	1	1	0	75	70	100	NA	NA	NA	0.25	0.55	0.2
202	Experiment	100	spin	3	0	35	0	2213	initial	4447.19575237378	9093	20	110	60	_NaN_	_NaN_	_NaN_	0.4	0.55	0.05	_NaN_	_NaN_	_NaN_	10	1	ProlificBatch1	10	1	0	102.20375	71.5	30.70375	30.70375	0	3.17625	1	43.3906671992953	3	3	0	20	110	60	NA	NA	NA	0.4	0.55	0.05
203	Experiment	100	spin	2	1	20	0	663	later	4447.19575237378	9093	20	110	60	_NaN_	_NaN_	_NaN_	0.4	0.55	0.05	_NaN_	_NaN_	_NaN_	10	1	ProlificBatch1	10	2	0	92.675	71.5	21.175	30.70375	9.52875	NA	0	43.3906671992953	3	2	0	20	110	60	NA	NA	NA	0.4	0.55	0.05
204	Experiment	100	accept	1	2	110	0	973	later	4447.19575237378	9093	20	110	60	_NaN_	_NaN_	_NaN_	0.4	0.55	0.05	_NaN_	_NaN_	_NaN_	10	1	ProlificBatch1	10	3	0	71.5	71.5	0	30.70375	30.70375	NA	0	43.3906671992953	3	1	0	20	110	60	NA	NA	NA	0.4	0.55	0.05
205	Experiment	101	accept	6	0	40	7	10226	initial	3362.32405545187	9203	30	90	20	5	_NaN_	_NaN_	0.15	0.15	0.65	0.05	_NaN_	_NaN_	10	1	ProlificBatch1	10	1	7	35.5027278125	31.25	11.2527278125	11.2527278125	0	1.25462130208333	1	25.193004981542	6	6	0	30	90	20	5	NA	NA	0.15	0.15	0.65
206	Experiment	102	spin	5	0	25	7	657	initial	5780.82813788728	9243	10	95	15	90	65	_NaN_	0.05	0.05	0.25	0.25	0.4	_NaN_	10	1	ProlificBatch1	10	1	7	66.2057	57.5	15.7057	15.7057	0	0.96114	1	30.3521004215524	5	5	0	10	95	15	90	65	NA	0.05	0.05	0.25
207	Experiment	102	accept	4	1	90	7	837	later	5780.82813788728	9236	10	95	15	90	65	_NaN_	0.05	0.05	0.25	0.25	0.4	_NaN_	10	1	ProlificBatch1	10	2	7	65.651	57.5	15.151	15.7057	0.554700000000011	NA	0	30.3521004215524	5	4	7	10	95	15	90	65	NA	0.05	0.05	0.25
208	Experiment	103	spin	1	0	35	0	646	initial	3592.11712731184	9326	40	90	135	130	145	_NaN_	0.05	0.2	0.25	0.45	0.05	_NaN_	10	1	ProlificBatch1	10	1	0	119.5	119.5	0	0	NA	NA	1	25.1445819213603	1	1	0	40	90	135	130	145	NA	0.05	0.2	0.25
209	Experiment	104	spin	1	0	55	0	327	initial	5843.44794106352	9416	70	35	100	90	_NaN_	_NaN_	0.05	0.1	0.2	0.65	_NaN_	_NaN_	10	1	ProlificBatch1	10	1	0	85.5	85.5	0	0	NA	NA	1	17.9513230710162	1	1	0	70	35	100	90	NA	NA	0.05	0.1	0.2
210	Experiment	105	accept	4	0	75	15	22041	initial	3189.67456936792	9506	25	50	125	15	_NaN_	_NaN_	0.05	0.15	0.45	0.35	_NaN_	_NaN_	10	1	ProlificBatch1	10	1	15	85.60784375	70.25	30.35784375	30.35784375	0	3.4925859375	1	50.8053884937415	4	4	0	25	50	125	15	NA	NA	0.05	0.15	0.45
211	Experiment	106	spin	2	0	5	0	349	initial	5737.72876972655	9581	50	55	_NaN_	_NaN_	_NaN_	_NaN_	0.5	0.5	_NaN_	_NaN_	_NaN_	_NaN_	10	1	ProlificBatch1	10	1	0	53.75	52.5	1.25	1.25	0	0	1	2.5	2	2	0	50	55	NA	NA	NA	NA	0.5	0.5	NA
212	Experiment	106	spin	1	1	50	0	1096	later	5737.72876972655	9581	50	55	_NaN_	_NaN_	_NaN_	_NaN_	0.5	0.5	_NaN_	_NaN_	_NaN_	_NaN_	10	1	ProlificBatch1	10	2	0	52.5	52.5	0	1.25	1.25	NA	0	2.5	2	1	0	50	55	NA	NA	NA	NA	0.5	0.5	NA
213	Experiment	107	accept	9	0	110	15	1029	initial	4264.07267291292	9631	80	130	145	_NaN_	_NaN_	_NaN_	0.4	0.4	0.2	_NaN_	_NaN_	_NaN_	10	1	ProlificBatch1	10	1	15	109.99213568	113	11.99213568	11.99213568	0	0.53245952	1	27.495454169735	9	9	0	80	130	145	NA	NA	NA	0.4	0.4	0.2
214	Experiment	108	spin	9	0	25	15	3754	initial	5340.49716343211	9741	150	135	15	120	_NaN_	_NaN_	0.2	0.25	0.35	0.2	_NaN_	_NaN_	10	1	ProlificBatch1	10	1	15	111.915437868867	93	33.9154378688672	33.9154378688672	0	1.31838198542969	1	58.0172388174411	9	9	0	150	135	15	120	NA	NA	0.2	0.25	0.35
215	Experiment	108	accept	8	1	150	15	909	later	5340.49716343211	9726	150	135	15	120	_NaN_	_NaN_	0.2	0.25	0.35	0.2	_NaN_	_NaN_	10	1	ProlificBatch1	10	2	15	111.901251053906	93	33.9012510539063	33.9154378688672	0.0141868149609365	NA	0	58.0172388174411	9	8	15	150	135	15	120	NA	NA	0.2	0.25	0.35
216	Experiment	109	spin	6	0	30	0	13688	initial	3141.69817299978	9876	85	55	120	135	5	_NaN_	0.1	0.15	0.25	0.45	0.05	_NaN_	10	1	ProlificBatch1	10	1	0	133.90878796875	107.75	26.15878796875	26.15878796875	0	1.805631328125	1	36.9957767860063	6	6	0	85	55	120	135	5	NA	0.1	0.15	0.25
217	Experiment	109	spin	5	1	85	0	993	later	3141.69817299978	9876	85	55	120	135	5	_NaN_	0.1	0.15	0.25	0.45	0.05	_NaN_	10	1	ProlificBatch1	10	2	0	133.015978125	107.75	25.265978125	26.15878796875	0.892809843749973	NA	0	36.9957767860063	6	5	0	85	55	120	135	5	NA	0.1	0.15	0.25
218	Experiment	109	accept	4	2	135	0	1912	later	3141.69817299978	9876	85	55	120	135	5	_NaN_	0.1	0.15	0.25	0.45	0.05	_NaN_	10	1	ProlificBatch1	10	3	0	131.3926875	107.75	23.6426875	26.15878796875	2.51610046874998	NA	0	36.9957767860063	6	4	0	85	55	120	135	5	NA	0.1	0.15	0.25
219	Experiment	110	accept	3	0	100	7	9702	initial	5488.63271594486	10011	145	105	40	_NaN_	_NaN_	_NaN_	0.35	0.6	0.05	_NaN_	_NaN_	_NaN_	10	1	ProlificBatch1	10	1	7	118.134375	115.75	9.38437499999999	9.38437499999999	0	1.23229166666666	1	25.6063956854533	3	3	0	145	105	40	NA	NA	NA	0.35	0.6	0.05
220	Experiment	111	spin	7	0	85	7	5955	initial	3603.34363530934	10111	35	105	_NaN_	_NaN_	_NaN_	_NaN_	0.45	0.55	_NaN_	_NaN_	_NaN_	_NaN_	10	1	ProlificBatch1	10	1	7	92.0587165859375	73.5	25.5587165859375	25.5587165859375	0	1.6262452265625	1	34.8245602987317	7	7	0	35	105	NA	NA	NA	NA	0.45	0.55	NA
221	Experiment	111	accept	6	1	105	7	1214	later	3603.34363530934	10104	35	105	_NaN_	_NaN_	_NaN_	_NaN_	0.45	0.55	_NaN_	_NaN_	_NaN_	_NaN_	10	1	ProlificBatch1	10	2	7	91.79714796875	73.5	25.29714796875	25.5587165859375	0.261568617187507	NA	0	34.8245602987317	7	6	7	35	105	NA	NA	NA	NA	0.45	0.55	NA
222	Experiment	112	spin	9	0	55	7	1566	initial	4255.82419936881	10209	85	110	10	_NaN_	_NaN_	_NaN_	0.25	0.65	0.1	_NaN_	_NaN_	_NaN_	10	1	ProlificBatch1	10	1	7	99.2279587170605	93.75	12.4779587170606	12.4779587170606	0	0.485050968562285	1	29.8695078633713	9	9	0	85	110	10	NA	NA	NA	0.25	0.65	0.1
223	Experiment	112	accept	8	1	110	7	838	later	4255.82419936881	10202	85	110	10	_NaN_	_NaN_	_NaN_	0.25	0.65	0.1	_NaN_	_NaN_	_NaN_	10	1	ProlificBatch1	10	2	7	99.2227391916016	93.75	12.4727391916016	12.4779587170606	0.0052195254589833	NA	0	29.8695078633713	9	8	7	85	110	10	NA	NA	NA	0.25	0.65	0.1
224	Experiment	113	spin	1	0	15	15	21009	initial	4792.73622456842	10312	25	75	135	115	_NaN_	_NaN_	0.05	0.05	0.25	0.65	_NaN_	_NaN_	10	1	ProlificBatch1	10	1	15	98.5	113.5	0	0	NA	NA	1	24.1402154091466	1	1	0	25	75	135	115	NA	NA	0.05	0.05	0.25
225	Experiment	114	spin	1	0	45	7	16918	initial	3272.16526385135	10412	130	65	20	80	60	30	0.05	0.05	0.05	0.2	0.45	0.2	10	1	ProlificBatch1	10	1	7	52.75	59.75	0	0	NA	NA	1	24.2113093408845	1	1	0	130	65	20	80	60	30	0.05	0.05	0.05
226	Experiment	115	spin	5	0	10	7	35631	initial	4575.11298594011	10425	145	25	95	5	90	75	0.05	0.1	0.1	0.15	0.3	0.3	10	1	ProlificBatch1	10	1	7	80.548046875	69.5	18.048046875	18.048046875	0	1.134609375	1	36.1559123795818	5	5	0	145	25	95	5	90	75	0.05	0.1	0.1
227	Experiment	115	accept	4	1	75	7	5776	later	4575.11298594011	10418	145	25	95	5	90	75	0.05	0.1	0.1	0.15	0.3	0.3	10	1	ProlificBatch1	10	2	7	79.6328125	69.5	17.1328125	18.048046875	0.915234375000011	NA	0	36.1559123795818	5	4	7	145	25	95	5	90	75	0.05	0.1	0.1
228	Experiment	116	spin	3	0	20	7	1150	initial	3193.80079487015	10493	70	140	35	_NaN_	_NaN_	_NaN_	0.05	0.25	0.7	_NaN_	_NaN_	_NaN_	10	1	ProlificBatch1	10	1	7	81.025	63	25.025	25.025	0	3.44166666666667	1	45.0943455435379	3	3	0	70	140	35	NA	NA	NA	0.05	0.25	0.7
229	Experiment	116	spin	2	1	35	7	1343	later	3193.80079487015	10486	70	140	35	_NaN_	_NaN_	_NaN_	0.05	0.25	0.7	_NaN_	_NaN_	_NaN_	10	1	ProlificBatch1	10	2	7	70.7	63	14.7	25.025	10.325	NA	0	45.0943455435379	3	2	7	70	140	35	NA	NA	NA	0.05	0.25	0.7
230	Experiment	116	spin	1	2	35	7	458	later	3193.80079487015	10479	70	140	35	_NaN_	_NaN_	_NaN_	0.05	0.25	0.7	_NaN_	_NaN_	_NaN_	10	1	ProlificBatch1	10	3	7	56	63	0	25.025	25.025	NA	0	45.0943455435379	3	1	14	70	140	35	NA	NA	NA	0.05	0.25	0.7
231	Experiment	117	spin	9	0	25	0	541	initial	5728.18936860339	10507	130	140	95	_NaN_	_NaN_	_NaN_	0.4	0.45	0.15	_NaN_	_NaN_	_NaN_	10	1	ProlificBatch1	10	1	0	139.914553322471	129.25	10.6645533224707	10.6645533224707	0	0.61411703583008	1	15.1058763400208	9	9	0	130	140	95	NA	NA	NA	0.4	0.45	0.15
232	Experiment	117	spin	8	1	130	0	446	later	5728.18936860339	10507	130	140	95	_NaN_	_NaN_	_NaN_	0.4	0.45	0.15	_NaN_	_NaN_	_NaN_	10	1	ProlificBatch1	10	2	0	139.844642404492	129.25	10.5946424044922	10.6645533224707	0.0699109179784898	NA	0	15.1058763400208	9	8	0	130	140	95	NA	NA	NA	0.4	0.45	0.15
233	Experiment	117	spin	7	2	130	0	457	later	5728.18936860339	10507	130	140	95	_NaN_	_NaN_	_NaN_	0.4	0.45	0.15	_NaN_	_NaN_	_NaN_	10	1	ProlificBatch1	10	3	0	139.717531644531	129.25	10.4675316445313	10.6645533224707	0.197021677939432	NA	0	15.1058763400208	9	7	0	130	140	95	NA	NA	NA	0.4	0.45	0.15
234	Experiment	117	accept	6	3	140	0	1126	later	5728.18936860339	10507	130	140	95	_NaN_	_NaN_	_NaN_	0.4	0.45	0.15	_NaN_	_NaN_	_NaN_	10	1	ProlificBatch1	10	4	0	139.486421171875	129.25	10.236421171875	10.6645533224707	0.428132150595673	NA	0	15.1058763400208	9	6	0	130	140	95	NA	NA	NA	0.4	0.45	0.15
235	Experiment	118	spin	10	0	35	7	2552	initial	3917.69801349286	10647	105	80	_NaN_	_NaN_	_NaN_	_NaN_	0.1	0.9	_NaN_	_NaN_	_NaN_	_NaN_	10	1	ProlificBatch1	10	1	7	75.5	82.5	0	0	NA	NA	1	7.5	10	10	0	105	80	NA	NA	NA	NA	0.1	0.9	NA
236	Experiment	118	accept	9	1	105	7	1312	later	3917.69801349286	10640	105	80	_NaN_	_NaN_	_NaN_	_NaN_	0.1	0.9	_NaN_	_NaN_	_NaN_	_NaN_	10	1	ProlificBatch1	10	2	7	75.5	82.5	0	0	NA	NA	0	7.5	10	9	7	105	80	NA	NA	NA	NA	0.1	0.9	NA
237	Experiment	119	spin	3	0	40	0	1192	initial	5650.19032810487	10745	65	115	15	5	50	_NaN_	0.1	0.2	0.2	0.35	0.15	_NaN_	10	1	ProlificBatch1	10	1	0	71.47375	41.75	29.72375	29.72375	0	3.83708333333333	1	41.8710819062512	3	3	0	65	115	15	5	50	NA	0.1	0.2	0.2
238	Experiment	119	accept	2	1	50	0	6898	later	5650.19032810487	10745	65	115	15	5	50	_NaN_	0.1	0.2	0.2	0.35	0.15	_NaN_	10	1	ProlificBatch1	10	2	0	59.9625	41.75	18.2125	29.72375	11.51125	NA	0	41.8710819062512	3	2	0	65	115	15	5	50	NA	0.1	0.2	0.2
239	Experiment	120	accept	3	0	30	15	1013	initial	4329.88840923412	10795	30	40	50	_NaN_	_NaN_	_NaN_	0.2	0.5	0.3	_NaN_	_NaN_	_NaN_	10	1	ProlificBatch1	10	1	15	26	41	0	0	NA	NA	1	7	3	3	0	30	40	50	NA	NA	NA	0.2	0.5	0.3
240	Experiment	121	spin	8	0	95	0	4290	initial	3114.85616144241	10825	90	100	_NaN_	_NaN_	_NaN_	_NaN_	0.1	0.9	_NaN_	_NaN_	_NaN_	_NaN_	10	1	ProlificBatch1	10	1	0	99.9999999	99	0.999999900000006	0.999999900000006	0	0.0124999875	1	3	8	8	0	90	100	NA	NA	NA	NA	0.1	0.9	NA
241	Experiment	121	accept	7	1	100	0	764	later	3114.85616144241	10825	90	100	_NaN_	_NaN_	_NaN_	_NaN_	0.1	0.9	_NaN_	_NaN_	_NaN_	_NaN_	10	1	ProlificBatch1	10	2	0	99.999999	99	0.999999000000017	0.999999900000006	8.99999989201206e-07	NA	0	3	8	7	0	90	100	NA	NA	NA	NA	0.1	0.9	NA
242	Experiment	122	spin	4	0	60	0	11258	initial	3506.37229095149	10925	30	125	130	120	105	90	0.1	0.1	0.1	0.25	0.25	0.2	10	1	ProlificBatch1	10	1	0	120.0789375	102.75	17.3289375	17.3289375	0	1.875984375	1	27.5896266738062	4	4	0	30	125	130	120	105	90	0.1	0.1	0.1
243	Experiment	122	accept	3	1	120	0	1124	later	3506.37229095149	10925	30	125	130	120	105	90	0.1	0.1	0.1	0.25	0.25	0.2	10	1	ProlificBatch1	10	2	0	117.41625	102.75	14.66625	17.3289375	2.6626875	NA	0	27.5896266738062	4	3	0	30	125	130	120	105	90	0.1	0.1	0.1
244	Experiment	123	accept	2	0	80	0	24871	initial	3319.86744894309	11045	50	125	110	5	80	_NaN_	0.05	0.1	0.15	0.4	0.3	_NaN_	10	1	ProlificBatch1	10	1	0	78.875	57.5	21.375	21.375	0	0	1	46.1112784468182	2	2	0	50	125	110	5	80	NA	0.05	0.1	0.15
245	Experiment	124	spin	10	0	20	15	1249	initial	4621.00155123111	11125	40	95	110	_NaN_	_NaN_	_NaN_	0.2	0.25	0.55	_NaN_	_NaN_	_NaN_	10	1	ProlificBatch1	10	1	15	86.562495232	92.25	9.31249523199999	9.31249523199999	0	0.186249523199999	1	26.8549343696833	10	10	0	40	95	110	NA	NA	NA	0.2	0.25	0.55
246	Experiment	124	accept	9	1	95	15	1003	later	4621.00155123111	11110	40	95	110	_NaN_	_NaN_	_NaN_	0.2	0.25	0.55	_NaN_	_NaN_	_NaN_	10	1	ProlificBatch1	10	2	15	86.56247616	92.25	9.31247615999999	9.31249523199999	1.90720000006195e-05	NA	0	26.8549343696833	10	9	15	40	95	110	NA	NA	NA	0.2	0.25	0.55
247	Experiment	125	accept	9	0	95	7	4122	initial	4972.21512755792	11205	115	35	50	75	55	45	0.05	0.05	0.05	0.2	0.3	0.35	10	1	ProlificBatch1	10	1	7	54.9920128154395	57.25	4.74201281543945	4.74201281543945	0	0.236612535048828	1	17.6405073623181	9	9	0	115	35	50	75	55	45	0.05	0.05	0.05
248	Experiment	126	spin	1	0	15	0	318	initial	3295.13284765774	11300	145	95	_NaN_	_NaN_	_NaN_	_NaN_	0.05	0.95	_NaN_	_NaN_	_NaN_	_NaN_	10	1	ProlificBatch1	10	1	0	97.5	97.5	0	0	NA	NA	1	10.8972473588517	1	1	0	145	95	NA	NA	NA	NA	0.05	0.95	NA
249	Experiment	127	spin	6	0	5	7	1388	initial	3682.48129484827	11395	40	50	_NaN_	_NaN_	_NaN_	_NaN_	0.55	0.45	_NaN_	_NaN_	_NaN_	_NaN_	10	1	ProlificBatch1	10	1	7	37.5	44.5	0	0	NA	NA	1	4.9749371855331	6	6	0	40	50	NA	NA	NA	NA	0.55	0.45	NA
250	Experiment	127	accept	5	1	50	7	796	later	3682.48129484827	11388	40	50	_NaN_	_NaN_	_NaN_	_NaN_	0.55	0.45	_NaN_	_NaN_	_NaN_	_NaN_	10	1	ProlificBatch1	10	2	7	37.5	44.5	0	0	NA	NA	0	4.9749371855331	6	5	7	40	50	NA	NA	NA	NA	0.55	0.45	NA
251	Experiment	128	spin	7	0	45	0	4062	initial	5367.76403257513	11438	45	25	75	_NaN_	_NaN_	_NaN_	0.3	0.45	0.25	_NaN_	_NaN_	_NaN_	10	1	ProlificBatch1	10	1	0	69.5004638671875	43.5	26.0004638671875	26.0004638671875	0	2.52506626674107	1	20.0686322403895	7	7	0	45	25	75	NA	NA	NA	0.3	0.45	0.25
252	Experiment	128	spin	6	1	45	0	444	later	5367.76403257513	11438	45	25	75	_NaN_	_NaN_	_NaN_	0.3	0.45	0.25	_NaN_	_NaN_	_NaN_	10	1	ProlificBatch1	10	2	0	67.66728515625	43.5	24.16728515625	26.0004638671875	1.8331787109375	NA	0	20.0686322403895	7	6	0	45	25	75	NA	NA	NA	0.3	0.45	0.25
253	Experiment	128	accept	5	2	75	0	1039	later	5367.76403257513	11438	45	25	75	_NaN_	_NaN_	_NaN_	0.3	0.45	0.25	_NaN_	_NaN_	_NaN_	10	1	ProlificBatch1	10	3	0	65.223046875	43.5	21.723046875	26.0004638671875	4.27741699218751	NA	0	20.0686322403895	7	5	0	45	25	75	NA	NA	NA	0.3	0.45	0.25
254	Experiment	129	spin	8	0	25	15	2060	initial	4522.93995708388	11513	25	50	90	115	_NaN_	_NaN_	0.1	0.3	0.55	0.05	_NaN_	_NaN_	10	1	ProlificBatch1	10	1	15	67.0680416	72.75	9.3180416	9.3180416	0	0.4647552	1	25.2227575812004	8	8	0	25	50	90	115	NA	NA	0.1	0.3	0.55
255	Experiment	129	spin	7	1	25	15	1001	later	4522.93995708388	11498	25	50	90	115	_NaN_	_NaN_	0.1	0.3	0.55	0.05	_NaN_	_NaN_	10	1	ProlificBatch1	10	2	15	67.045104	72.75	9.29510399999999	9.3180416	0.0229376000000059	NA	0	25.2227575812004	8	7	15	25	50	90	115	NA	NA	0.1	0.3	0.55
256	Experiment	129	accept	6	2	90	15	998	later	4522.93995708388	11483	25	50	90	115	_NaN_	_NaN_	0.1	0.3	0.55	0.05	_NaN_	_NaN_	10	1	ProlificBatch1	10	3	15	66.98776	72.75	9.23775999999999	9.3180416	0.0802816000000064	NA	0	25.2227575812004	8	6	30	25	50	90	115	NA	NA	0.1	0.3	0.55
257	Experiment	130	spin	2	0	30	15	3876	initial	3202.22723498025	11573	65	120	_NaN_	_NaN_	_NaN_	_NaN_	0.6	0.4	_NaN_	_NaN_	_NaN_	_NaN_	10	1	ProlificBatch1	10	1	15	76.2	87	4.20000000000002	4.20000000000002	0	0	1	26.944387170615	2	2	0	65	120	NA	NA	NA	NA	0.6	0.4	NA
258	Experiment	130	spin	1	1	65	15	5968	later	3202.22723498025	11558	65	120	_NaN_	_NaN_	_NaN_	_NaN_	0.6	0.4	_NaN_	_NaN_	_NaN_	_NaN_	10	1	ProlificBatch1	10	2	15	72	87	0	4.20000000000002	4.20000000000002	NA	0	26.944387170615	2	1	15	65	120	NA	NA	NA	NA	0.6	0.4	NA
259	Experiment	131	accept	7	0	15	15	593	initial	4749.51384962905	11608	5	20	_NaN_	_NaN_	_NaN_	_NaN_	0.45	0.55	_NaN_	_NaN_	_NaN_	_NaN_	10	1	ProlificBatch1	10	1	15	-1.75	13.25	0	0	NA	NA	1	7.46240577829965	7	7	0	5	20	NA	NA	NA	NA	0.45	0.55	NA
260	Experiment	132	spin	2	0	20	0	9533	initial	5409.40333560188	11623	30	105	10	35	100	80	0.05	0.05	0.1	0.2	0.3	0.3	10	1	ProlificBatch1	10	1	0	83.3125	68.75	14.5625	14.5625	0	0	1	32.3216258873219	2	2	0	30	105	10	35	100	80	0.05	0.05	0.1
261	Experiment	132	spin	1	1	35	0	1078	later	5409.40333560188	11623	30	105	10	35	100	80	0.05	0.05	0.1	0.2	0.3	0.3	10	1	ProlificBatch1	10	2	0	68.75	68.75	0	14.5625	14.5625	NA	0	32.3216258873219	2	1	0	30	105	10	35	100	80	0.05	0.05	0.1
262	Experiment	133	spin	4	0	45	0	312	initial	4545.7771136964	11658	50	30	_NaN_	_NaN_	_NaN_	_NaN_	0.5	0.5	_NaN_	_NaN_	_NaN_	_NaN_	10	1	ProlificBatch1	10	1	0	48.75	40	8.74999999999999	8.74999999999999	0	0.937499999999998	1	10	4	4	0	50	30	NA	NA	NA	NA	0.5	0.5	NA
263	Experiment	133	accept	3	1	50	0	956	later	4545.7771136964	11658	50	30	_NaN_	_NaN_	_NaN_	_NaN_	0.5	0.5	_NaN_	_NaN_	_NaN_	_NaN_	10	1	ProlificBatch1	10	2	0	47.5	40	7.49999999999999	8.74999999999999	1.25	NA	0	10	4	3	0	50	30	NA	NA	NA	NA	0.5	0.5	NA
264	Experiment	134	spin	3	0	25	7	393	initial	5350.51431243347	11708	125	40	150	_NaN_	_NaN_	_NaN_	0.2	0.35	0.45	_NaN_	_NaN_	_NaN_	10	1	ProlificBatch1	10	1	7	127.61375	106.5	28.11375	28.11375	0	2.42958333333334	1	49.6764531745172	3	3	0	125	40	150	NA	NA	NA	0.2	0.35	0.45
265	Experiment	134	spin	2	1	40	7	593	later	5350.51431243347	11701	125	40	150	_NaN_	_NaN_	_NaN_	0.2	0.35	0.45	_NaN_	_NaN_	_NaN_	10	1	ProlificBatch1	10	2	7	120.325	106.5	20.825	28.11375	7.28875000000001	NA	0	49.6764531745172	3	2	7	125	40	150	NA	NA	NA	0.2	0.35	0.45
266	Experiment	134	accept	1	2	125	7	854	later	5350.51431243347	11694	125	40	150	_NaN_	_NaN_	_NaN_	0.2	0.35	0.45	_NaN_	_NaN_	_NaN_	10	1	ProlificBatch1	10	3	7	99.5	106.5	0	28.11375	28.11375	NA	0	49.6764531745172	3	1	14	125	40	150	NA	NA	NA	0.2	0.35	0.45
267	Experiment	135	spin	6	0	35	15	17202	initial	5064.11774240214	11819	30	45	100	90	_NaN_	_NaN_	0.15	0.25	0.3	0.3	_NaN_	_NaN_	10	1	ProlificBatch1	10	1	15	69.87456	72.75	12.12456	12.12456	0	0.795759999999997	1	27.9049726751344	6	6	0	30	45	100	90	NA	NA	0.15	0.25	0.3
268	Experiment	135	spin	5	1	45	15	480	later	5064.11774240214	11804	30	45	100	90	_NaN_	_NaN_	0.15	0.25	0.3	0.3	_NaN_	_NaN_	10	1	ProlificBatch1	10	2	15	69.6864	72.75	11.9364	12.12456	0.188159999999982	NA	0	27.9049726751344	6	5	15	30	45	100	90	NA	NA	0.15	0.25	0.3
269	Experiment	135	accept	4	2	100	15	980	later	5064.11774240214	11789	30	45	100	90	_NaN_	_NaN_	0.15	0.25	0.3	0.3	_NaN_	_NaN_	10	1	ProlificBatch1	10	3	15	69.216	72.75	11.466	12.12456	0.65855999999998	NA	0	27.9049726751344	6	4	30	30	45	100	90	NA	NA	0.15	0.25	0.3
270	Experiment	136	spin	4	0	70	0	63698	initial	3211.03506594269	11889	150	110	10	115	_NaN_	_NaN_	0.2	0.2	0.3	0.3	_NaN_	_NaN_	10	1	ProlificBatch1	10	1	0	126.94	89.5	37.44	37.44	0	3.3975	1	53.9189206123416	4	4	0	150	110	10	115	NA	NA	0.2	0.2	0.3
271	Experiment	136	accept	3	1	150	0	790	later	3211.03506594269	11889	150	110	10	115	_NaN_	_NaN_	0.2	0.2	0.3	0.3	_NaN_	_NaN_	10	1	ProlificBatch1	10	2	0	121.175	89.5	31.675	37.44	5.76499999999999	NA	0	53.9189206123416	4	3	0	150	110	10	115	NA	NA	0.2	0.2	0.3
272	Experiment	137	accept	6	0	15	15	2767	initial	4774.24864923622	12039	25	120	_NaN_	_NaN_	_NaN_	_NaN_	0.85	0.15	_NaN_	_NaN_	_NaN_	_NaN_	10	1	ProlificBatch1	10	1	15	24.25	39.25	0	0	NA	NA	1	33.9217850355785	6	6	0	25	120	NA	NA	NA	NA	0.85	0.15	NA
273	Experiment	138	spin	9	0	10	0	2673	initial	4781.3202568097	12054	15	145	65	125	80	95	0.05	0.05	0.1	0.2	0.25	0.35	10	1	ProlificBatch1	10	1	0	125.476025390625	92.75	32.726025390625	32.726025390625	0	2.54178059895833	1	27.6800921241242	9	9	0	15	145	65	125	80	95	0.05	0.05	0.1
274	Experiment	138	accept	8	1	95	0	4271	later	4781.3202568097	12054	15	145	65	125	80	95	0.05	0.05	0.1	0.2	0.25	0.35	10	1	ProlificBatch1	10	2	0	124.3013671875	92.75	31.5513671875	32.726025390625	1.17465820312499	NA	0	27.6800921241242	9	8	0	15	145	65	125	80	95	0.05	0.05	0.1
275	Experiment	139	spin	6	0	10	0	1254	initial	4391.78749416223	12149	55	105	65	30	140	_NaN_	0.05	0.1	0.15	0.2	0.5	_NaN_	10	1	ProlificBatch1	10	1	0	138.75625	99	39.75625	39.75625	0	3.109375	1	45.4587725307228	6	6	0	55	105	65	30	140	NA	0.05	0.1	0.15
276	Experiment	139	spin	5	1	55	0	2100	later	4391.78749416223	12149	55	105	65	30	140	_NaN_	0.05	0.1	0.15	0.2	0.5	_NaN_	10	1	ProlificBatch1	10	2	0	137.5125	99	38.5125	39.75625	1.24375000000001	NA	0	45.4587725307228	6	5	0	55	105	65	30	140	NA	0.05	0.1	0.15
277	Experiment	139	spin	4	2	30	0	1013	later	4391.78749416223	12149	55	105	65	30	140	_NaN_	0.05	0.1	0.15	0.2	0.5	_NaN_	10	1	ProlificBatch1	10	3	0	135.025	99	36.025	39.75625	3.73124999999999	NA	0	45.4587725307228	6	4	0	55	105	65	30	140	NA	0.05	0.1	0.15
278	Experiment	139	spin	3	3	65	0	496	later	4391.78749416223	12149	55	105	65	30	140	_NaN_	0.05	0.1	0.15	0.2	0.5	_NaN_	10	1	ProlificBatch1	10	4	0	130.05	99	31.05	39.75625	8.70624999999998	NA	0	45.4587725307228	6	3	0	55	105	65	30	140	NA	0.05	0.1	0.15
279	Experiment	139	spin	2	4	30	0	494	later	4391.78749416223	12149	55	105	65	30	140	_NaN_	0.05	0.1	0.15	0.2	0.5	_NaN_	10	1	ProlificBatch1	10	5	0	120.1	99	21.1	39.75625	18.65625	NA	0	45.4587725307228	6	2	0	55	105	65	30	140	NA	0.05	0.1	0.15
280	Experiment	139	accept	1	5	140	0	854	later	4391.78749416223	12149	55	105	65	30	140	_NaN_	0.05	0.1	0.15	0.2	0.5	_NaN_	10	1	ProlificBatch1	10	6	0	99	99	0	39.75625	39.75625	NA	0	45.4587725307228	6	1	0	55	105	65	30	140	NA	0.05	0.1	0.15
281	Experiment	140	spin	7	0	25	7	393	initial	4524.73042467996	12289	15	55	_NaN_	_NaN_	_NaN_	_NaN_	0.05	0.95	_NaN_	_NaN_	_NaN_	_NaN_	10	1	ProlificBatch1	10	1	7	47.631578921875	53	1.631578921875	1.631578921875	0	0.0116541316964285	1	8.71779788708135	7	7	0	15	55	NA	NA	NA	NA	0.05	0.95	NA
282	Experiment	140	accept	6	1	55	7	709	later	4524.73042467996	12282	15	55	_NaN_	_NaN_	_NaN_	_NaN_	0.05	0.95	_NaN_	_NaN_	_NaN_	_NaN_	10	1	ProlificBatch1	10	2	7	47.6315784375	53	1.6315784375	1.631578921875	4.84375000553428e-07	NA	0	8.71779788708135	7	6	7	15	55	NA	NA	NA	NA	0.05	0.95	NA
283	Experiment	141	spin	1	0	60	7	5657	initial	4444.11007081447	12337	35	50	75	100	115	60	0.1	0.1	0.1	0.25	0.35	0.1	10	1	ProlificBatch1	10	1	7	80.25	87.25	0	0	NA	NA	1	28.4813535492961	1	1	0	35	50	75	100	115	60	0.1	0.1	0.1
284	Experiment	142	spin	6	0	50	0	6980	initial	3097.16063051834	12380	100	125	105	55	10	5	0.05	0.05	0.15	0.3	0.4	0.05	10	1	ProlificBatch1	10	1	0	94.390576171875	47.75	46.640576171875	46.640576171875	0	4.9005126953125	1	40.0460672226375	6	6	0	100	125	105	55	10	5	0.05	0.05	0.15
285	Experiment	142	spin	5	1	10	0	1698	later	3097.16063051834	12380	100	125	105	55	10	5	0.05	0.05	0.15	0.3	0.4	0.05	10	1	ProlificBatch1	10	2	0	89.8541015625	47.75	42.1041015625	46.640576171875	4.53647460937499	NA	0	40.0460672226375	6	5	0	100	125	105	55	10	5	0.05	0.05	0.15
286	Experiment	142	spin	4	2	5	0	988	later	3097.16063051834	12380	100	125	105	55	10	5	0.05	0.05	0.15	0.3	0.4	0.05	10	1	ProlificBatch1	10	3	0	83.80546875	47.75	36.05546875	46.640576171875	10.585107421875	NA	0	40.0460672226375	6	4	0	100	125	105	55	10	5	0.05	0.05	0.15
287	Experiment	142	accept	3	3	105	0	1637	later	3097.16063051834	12380	100	125	105	55	10	5	0.05	0.05	0.15	0.3	0.4	0.05	10	1	ProlificBatch1	10	4	0	75.740625	47.75	27.990625	46.640576171875	18.649951171875	NA	0	40.0460672226375	6	3	0	100	125	105	55	10	5	0.05	0.05	0.15
288	Experiment	143	spin	3	0	45	0	2177	initial	5756.30748925764	12485	135	130	85	_NaN_	_NaN_	_NaN_	0.15	0.45	0.4	_NaN_	_NaN_	_NaN_	10	1	ProlificBatch1	10	1	0	128.29	112.75	15.54	15.54	0	1.48	1	22.7197601219731	3	3	0	135	130	85	NA	NA	NA	0.15	0.45	0.4
289	Experiment	143	spin	2	1	85	0	867	later	5756.30748925764	12485	135	130	85	_NaN_	_NaN_	_NaN_	0.15	0.45	0.4	_NaN_	_NaN_	_NaN_	10	1	ProlificBatch1	10	2	0	123.85	112.75	11.1	15.54	4.44	NA	0	22.7197601219731	3	2	0	135	130	85	NA	NA	NA	0.15	0.45	0.4
290	Experiment	143	accept	1	2	130	0	1362	later	5756.30748925764	12485	135	130	85	_NaN_	_NaN_	_NaN_	0.15	0.45	0.4	_NaN_	_NaN_	_NaN_	10	1	ProlificBatch1	10	3	0	112.75	112.75	0	15.54	15.54	NA	0	22.7197601219731	3	1	0	135	130	85	NA	NA	NA	0.15	0.45	0.4
291	Experiment	144	spin	6	0	35	7	1185	initial	4613.1589675313	12615	90	140	135	30	_NaN_	_NaN_	0.15	0.2	0.3	0.35	_NaN_	_NaN_	10	1	ProlificBatch1	10	1	7	121.8703125	92.5	36.3703125	36.3703125	0	2.82421875	1	48.5926949242373	6	6	0	90	140	135	30	NA	NA	0.15	0.2	0.3
292	Experiment	144	accept	5	1	135	7	1397	later	4613.1589675313	12608	90	140	135	30	_NaN_	_NaN_	0.15	0.2	0.3	0.35	_NaN_	_NaN_	10	1	ProlificBatch1	10	2	7	120.740625	92.5	35.240625	36.3703125	1.1296875	NA	0	48.5926949242373	6	5	7	90	140	135	30	NA	NA	0.15	0.2	0.3
293	Experiment	145	spin	8	0	5	7	7498	initial	3508.78825997828	12743	5	150	60	70	10	75	0.05	0.1	0.1	0.3	0.35	0.1	10	1	ProlificBatch1	10	1	7	74.428	53.25	28.178	28.178	0	1.6785	1	42.9323595904069	8	8	0	5	150	60	70	10	75	0.05	0.1	0.1
294	Experiment	145	accept	7	1	150	7	1653	later	3508.78825997828	12736	5	150	60	70	10	75	0.05	0.1	0.1	0.3	0.35	0.1	10	1	ProlificBatch1	10	2	7	73.66	53.25	27.41	28.178	0.768000000000001	NA	0	42.9323595904069	8	7	7	5	150	60	70	10	75	0.05	0.1	0.1
295	Experiment	146	spin	3	0	65	7	6971	initial	3875.2526256614	12886	115	100	60	_NaN_	_NaN_	_NaN_	0.15	0.35	0.5	_NaN_	_NaN_	_NaN_	10	1	ProlificBatch1	10	1	7	86.6875	82.25	11.4375	11.4375	0	1.27083333333333	1	22.7747118532815	3	3	0	115	100	60	NA	NA	NA	0.15	0.35	0.5
296	Experiment	146	spin	2	1	60	7	1016	later	3875.2526256614	12879	115	100	60	_NaN_	_NaN_	_NaN_	0.15	0.35	0.5	_NaN_	_NaN_	_NaN_	10	1	ProlificBatch1	10	2	7	82.875	82.25	7.625	11.4375	3.8125	NA	0	22.7747118532815	3	2	7	115	100	60	NA	NA	NA	0.15	0.35	0.5
297	Experiment	146	spin	1	2	60	7	492	later	3875.2526256614	12872	115	100	60	_NaN_	_NaN_	_NaN_	0.15	0.35	0.5	_NaN_	_NaN_	_NaN_	10	1	ProlificBatch1	10	3	7	75.25	82.25	0	11.4375	11.4375	NA	0	22.7747118532815	3	1	14	115	100	60	NA	NA	NA	0.15	0.35	0.5
298	Experiment	147	accept	2	0	35	7	1835	initial	5364.27090016536	12925	110	40	55	_NaN_	_NaN_	_NaN_	0.15	0.45	0.4	_NaN_	_NaN_	_NaN_	10	1	ProlificBatch1	10	1	7	53.775	56.5	4.27500000000001	4.27500000000001	0	0	1	23.5106358910175	2	2	0	110	40	55	NA	NA	NA	0.15	0.45	0.4
299	Experiment	148	spin	4	0	10	7	2359	initial	3461.32953466438	12960	10	20	120	30	45	_NaN_	0.1	0.2	0.25	0.35	0.1	_NaN_	10	1	ProlificBatch1	10	1	7	71.440625	50	28.440625	28.440625	0	3.99765625	1	41.3219070227888	4	4	0	10	20	120	30	45	NA	0.1	0.2	0.25
300	Experiment	148	spin	3	1	20	7	1209	later	3461.32953466438	12953	10	20	120	30	45	_NaN_	0.1	0.2	0.25	0.35	0.1	_NaN_	10	1	ProlificBatch1	10	2	7	64.5875	50	21.5875	28.440625	6.85312500000001	NA	0	41.3219070227888	4	3	7	10	20	120	30	45	NA	0.1	0.2	0.25
301	Experiment	148	spin	2	2	20	7	964	later	3461.32953466438	12946	10	20	120	30	45	_NaN_	0.1	0.2	0.25	0.35	0.1	_NaN_	10	1	ProlificBatch1	10	3	7	55.45	50	12.45	28.440625	15.990625	NA	0	41.3219070227888	4	2	14	10	20	120	30	45	NA	0.1	0.2	0.25
302	Experiment	148	spin	1	3	10	7	940	later	3461.32953466438	12939	10	20	120	30	45	_NaN_	0.1	0.2	0.25	0.35	0.1	_NaN_	10	1	ProlificBatch1	10	4	7	43	50	0	28.440625	28.440625	NA	0	41.3219070227888	4	1	21	10	20	120	30	45	NA	0.1	0.2	0.25
303	Experiment	149	accept	10	0	10	15	11341	initial	4129.50167503438	12962	5	150	115	20	25	100	0.05	0.1	0.1	0.25	0.45	0.05	10	1	ProlificBatch1	10	1	15	63.5222053527832	48	30.5222053527832	30.5222053527832	0	2.22722053527832	1	46.3788745012209	10	10	0	5	150	115	20	25	100	0.05	0.1	0.1
304	Experiment	150	spin	1	0	5	0	2308	initial	3635.34725357526	12972	105	10	70	80	85	_NaN_	0.05	0.1	0.3	0.35	0.2	_NaN_	10	1	ProlificBatch1	10	1	0	72.25	72.25	0	0	NA	NA	1	22.2752665528384	1	1	0	105	10	70	80	85	NA	0.05	0.1	0.3
305	Experiment	1	spin	2	0	5	0	63539	initial	3587.87514361259	0	105	60	150	25	145	_NaN_	0.05	0.1	0.3	0.4	0.15	_NaN_	1	10	ProlificBatch2	1	1	0	116	88	28	28	0	0	1	57.6281181368956	2	2	0	105	60	150	25	145	NA	0.05	0.1	0.3
306	Experiment	1	spin	1	1	25	0	8892	later	3587.87514361259	0	105	60	150	25	145	_NaN_	0.05	0.1	0.3	0.4	0.15	_NaN_	1	10	ProlificBatch2	1	2	0	88	88	0	28	28	NA	0	57.6281181368956	2	1	0	105	60	150	25	145	NA	0.05	0.1	0.3
307	Experiment	2	spin	10	0	15	7	3592	initial	3629.95489175247	25	135	55	_NaN_	_NaN_	_NaN_	_NaN_	0.4	0.6	_NaN_	_NaN_	_NaN_	_NaN_	1	10	ProlificBatch2	1	1	7	117.1220864	87	37.1220864	37.1220864	0	2.21220864	1	39.1918358845308	10	10	0	135	55	NA	NA	NA	NA	0.4	0.6	NA
308	Experiment	2	spin	9	1	55	7	8982	later	3629.95489175247	18	135	55	_NaN_	_NaN_	_NaN_	_NaN_	0.4	0.6	_NaN_	_NaN_	_NaN_	_NaN_	1	10	ProlificBatch2	1	2	7	116.870144	87	36.870144	37.1220864	0.251942400000004	NA	0	39.1918358845308	10	9	7	135	55	NA	NA	NA	NA	0.4	0.6	NA
309	Experiment	2	spin	8	2	55	7	5929	later	3629.95489175247	11	135	55	_NaN_	_NaN_	_NaN_	_NaN_	0.4	0.6	_NaN_	_NaN_	_NaN_	_NaN_	1	10	ProlificBatch2	1	3	7	116.45024	87	36.45024	37.1220864	0.671846400000007	NA	0	39.1918358845308	10	8	14	135	55	NA	NA	NA	NA	0.4	0.6	NA
310	Experiment	2	accept	7	3	55	7	5439	later	3629.95489175247	4	135	55	_NaN_	_NaN_	_NaN_	_NaN_	0.4	0.6	_NaN_	_NaN_	_NaN_	_NaN_	1	10	ProlificBatch2	1	4	7	115.7504	87	35.7504	37.1220864	1.37168640000002	NA	0	39.1918358845308	10	7	21	135	55	NA	NA	NA	NA	0.4	0.6	NA
311	Experiment	3	spin	3	0	35	0	7039	initial	5148.80348272002	59	90	125	75	135	20	_NaN_	0.05	0.1	0.15	0.45	0.25	_NaN_	1	10	ProlificBatch2	1	1	0	125.2475	94	31.2475	31.2475	0	3.2325	1	47.7126817523392	3	3	0	90	125	75	135	20	NA	0.05	0.1	0.15
312	Experiment	3	spin	2	1	75	0	4842	later	5148.80348272002	59	90	125	75	135	20	_NaN_	0.05	0.1	0.15	0.45	0.25	_NaN_	1	10	ProlificBatch2	1	2	0	115.55	94	21.55	31.2475	9.69750000000001	NA	0	47.7126817523392	3	2	0	90	125	75	135	20	NA	0.05	0.1	0.15
313	Experiment	3	accept	1	2	135	0	1917	later	5148.80348272002	59	90	125	75	135	20	_NaN_	0.05	0.1	0.15	0.45	0.25	_NaN_	1	10	ProlificBatch2	1	3	0	94	94	0	31.2475	31.2475	NA	0	47.7126817523392	3	1	0	90	125	75	135	20	NA	0.05	0.1	0.15
314	Experiment	4	spin	3	0	10	0	4913	initial	3645.97520350145	194	105	35	_NaN_	_NaN_	_NaN_	_NaN_	0.35	0.65	_NaN_	_NaN_	_NaN_	_NaN_	1	10	ProlificBatch2	1	1	0	85.77625	59.5	26.27625	26.27625	0	3.45041666666666	1	33.3878720495931	3	3	0	105	35	NA	NA	NA	NA	0.35	0.65	NA
315	Experiment	4	spin	2	1	35	0	2839	later	3645.97520350145	194	105	35	_NaN_	_NaN_	_NaN_	_NaN_	0.35	0.65	_NaN_	_NaN_	_NaN_	_NaN_	1	10	ProlificBatch2	1	2	0	75.425	59.5	15.925	26.27625	10.35125	NA	0	33.3878720495931	3	2	0	105	35	NA	NA	NA	NA	0.35	0.65	NA
316	Experiment	4	accept	1	2	105	0	1574	later	3645.97520350145	194	105	35	_NaN_	_NaN_	_NaN_	_NaN_	0.35	0.65	_NaN_	_NaN_	_NaN_	_NaN_	1	10	ProlificBatch2	1	3	0	59.5	59.5	0	26.27625	26.27625	NA	0	33.3878720495931	3	1	0	105	35	NA	NA	NA	NA	0.35	0.65	NA
317	Experiment	5	accept	1	0	65	0	6991	initial	4455.91403985996	299	20	80	50	_NaN_	_NaN_	_NaN_	0.05	0.1	0.85	_NaN_	_NaN_	_NaN_	1	10	ProlificBatch2	1	1	0	51.5	51.5	0	0	NA	NA	1	11.5217186218029	1	1	0	20	80	50	NA	NA	NA	0.05	0.1	0.85
318	Experiment	6	spin	9	0	90	15	42936	initial	3184.14082781319	364	150	135	60	55	_NaN_	_NaN_	0.2	0.2	0.55	0.05	_NaN_	_NaN_	1	10	ProlificBatch2	1	1	15	104.54230464	92.75	26.79230464	26.79230464	0	1.76581162666666	1	40.9107259774255	9	9	0	150	135	60	55	NA	NA	0.2	0.2	0.55
319	Experiment	6	accept	8	1	150	15	2041	later	3184.14082781319	349	150	135	60	55	_NaN_	_NaN_	0.2	0.2	0.55	0.05	_NaN_	_NaN_	1	10	ProlificBatch2	1	2	15	104.2371744	92.75	26.4871744	26.79230464	0.305130239999997	NA	0	40.9107259774255	9	8	15	150	135	60	55	NA	NA	0.2	0.2	0.55
320	Experiment	7	spin	9	0	90	7	3740	initial	4578.04842869211	499	25	110	_NaN_	_NaN_	_NaN_	_NaN_	0.25	0.75	_NaN_	_NaN_	_NaN_	_NaN_	1	10	ProlificBatch2	1	1	7	100.66637802124	88.75	18.9163780212402	18.9163780212402	0	0.525430891248915	1	36.8060796608386	9	9	0	25	110	NA	NA	NA	NA	0.25	0.75	NA
321	Experiment	7	accept	8	1	110	7	1490	later	4578.04842869211	492	25	110	_NaN_	_NaN_	_NaN_	_NaN_	0.25	0.75	_NaN_	_NaN_	_NaN_	_NaN_	1	10	ProlificBatch2	1	2	7	100.665512084961	88.75	18.9155120849609	18.9163780212402	0.000865936279296875	NA	0	36.8060796608386	9	8	7	25	110	NA	NA	NA	NA	0.25	0.75	NA
322	Experiment	8	spin	6	0	10	7	3771	initial	4490.66775059636	602	135	115	_NaN_	_NaN_	_NaN_	_NaN_	0.55	0.45	_NaN_	_NaN_	_NaN_	_NaN_	1	10	ProlificBatch2	1	1	7	122.21233625	126	3.21233625000001	3.21233625000001	0	0.235389375000002	1	9.9498743710662	6	6	0	135	115	NA	NA	NA	NA	0.55	0.45	NA
323	Experiment	8	spin	5	1	115	7	12989	later	4490.66775059636	595	135	115	_NaN_	_NaN_	_NaN_	_NaN_	0.55	0.45	_NaN_	_NaN_	_NaN_	_NaN_	1	10	ProlificBatch2	1	2	7	122.138525	126	3.13852500000002	3.21233625000001	0.0738112499999914	NA	0	9.9498743710662	6	5	7	135	115	NA	NA	NA	NA	0.55	0.45	NA
324	Experiment	8	accept	4	2	115	7	4448	later	4490.66775059636	588	135	115	_NaN_	_NaN_	_NaN_	_NaN_	0.55	0.45	_NaN_	_NaN_	_NaN_	_NaN_	1	10	ProlificBatch2	1	3	7	121.9745	126	2.97450000000001	3.21233625000001	0.237836250000001	NA	0	9.9498743710662	6	4	14	135	115	NA	NA	NA	NA	0.55	0.45	NA
325	Experiment	9	accept	10	0	50	15	5193	initial	5331.94076942269	703	70	15	45	_NaN_	_NaN_	_NaN_	0.3	0.6	0.1	_NaN_	_NaN_	_NaN_	1	10	ProlificBatch2	1	1	15	26.181975552	34.5	6.681975552	6.681975552	0	0.3981975552	1	24.8445164976097	10	10	0	70	15	45	NA	NA	NA	0.3	0.6	0.1
326	Experiment	10	spin	1	0	55	15	6587	initial	5807.99136742721	753	70	140	100	50	75	_NaN_	0.05	0.05	0.2	0.35	0.35	_NaN_	1	10	ProlificBatch2	1	1	15	59.25	74.25	0	0	NA	NA	1	23.573024837725	1	1	0	70	140	100	50	75	NA	0.05	0.05	0.2
327	Experiment	11	spin	9	0	95	0	965	initial	5491.9293762894	813	150	90	_NaN_	_NaN_	_NaN_	_NaN_	0.65	0.35	_NaN_	_NaN_	_NaN_	_NaN_	1	10	ProlificBatch2	1	1	0	149.99527106168	129	20.9952710616797	20.9952710616797	0	0.816141229075517	1	28.6181760425084	9	9	0	150	90	NA	NA	NA	NA	0.65	0.35	NA
328	Experiment	11	spin	8	1	90	0	1151	later	5491.9293762894	813	150	90	_NaN_	_NaN_	_NaN_	_NaN_	0.65	0.35	_NaN_	_NaN_	_NaN_	_NaN_	1	10	ProlificBatch2	1	2	0	149.986488747656	129	20.9864887476562	20.9952710616797	0.00878231402342067	NA	0	28.6181760425084	9	8	0	150	90	NA	NA	NA	NA	0.65	0.35	NA
329	Experiment	11	accept	7	2	150	0	1614	later	5491.9293762894	813	150	90	_NaN_	_NaN_	_NaN_	_NaN_	0.65	0.35	_NaN_	_NaN_	_NaN_	_NaN_	1	10	ProlificBatch2	1	3	0	149.961396421875	129	20.961396421875	20.9952710616797	0.0338746398046794	NA	0	28.6181760425084	9	7	0	150	90	NA	NA	NA	NA	0.65	0.35	NA
330	Experiment	12	spin	2	0	20	15	1140	initial	5478.01901035444	963	15	100	_NaN_	_NaN_	_NaN_	_NaN_	0.2	0.8	_NaN_	_NaN_	_NaN_	_NaN_	1	10	ProlificBatch2	1	1	15	78.6	83	10.6	10.6	0	0	1	34	2	2	0	15	100	NA	NA	NA	NA	0.2	0.8	NA
331	Experiment	12	accept	1	1	100	15	1440	later	5478.01901035444	948	15	100	_NaN_	_NaN_	_NaN_	_NaN_	0.2	0.8	_NaN_	_NaN_	_NaN_	_NaN_	1	10	ProlificBatch2	1	2	15	68	83	0	10.6	10.6	NA	0	34	2	1	15	15	100	NA	NA	NA	NA	0.2	0.8	NA
332	Experiment	13	spin	5	0	20	7	35748	initial	5021.29078137413	1048	135	5	145	60	85	35	0.05	0.2	0.2	0.25	0.25	0.05	1	10	ProlificBatch2	1	1	7	102.02734375	74.75	34.27734375	34.27734375	0	3.63046875	1	47.9706941788422	5	5	0	135	5	145	60	85	35	0.05	0.2	0.2
333	Experiment	13	accept	4	1	135	7	3961	later	5021.29078137413	1041	135	5	145	60	85	35	0.05	0.2	0.2	0.25	0.25	0.05	1	10	ProlificBatch2	1	2	7	97.703125	74.75	29.953125	34.27734375	4.32421875	NA	0	47.9706941788422	5	4	7	135	5	145	60	85	35	0.05	0.2	0.2
334	Experiment	14	spin	8	0	5	0	1112	initial	5482.01131702518	1176	75	125	25	45	80	85	0.05	0.05	0.05	0.1	0.3	0.45	1	10	ProlificBatch2	1	1	0	95.248122953125	78	17.248122953125	17.248122953125	0	1.39351536914062	1	19.5831560275661	8	8	0	75	125	25	45	80	85	0.05	0.05	0.05
335	Experiment	14	spin	7	1	80	0	3190	later	5482.01131702518	1176	75	125	25	45	80	85	0.05	0.05	0.05	0.1	0.3	0.45	1	10	ProlificBatch2	1	2	0	93.6822346875	78	15.6822346875	17.248122953125	1.56588826562499	NA	0	19.5831560275661	8	7	0	75	125	25	45	80	85	0.05	0.05	0.05
336	Experiment	14	accept	6	2	85	0	2108	later	5482.01131702518	1176	75	125	25	45	80	85	0.05	0.05	0.05	0.1	0.3	0.45	1	10	ProlificBatch2	1	3	0	92.03393125	78	14.03393125	17.248122953125	3.21419170312498	NA	0	19.5831560275661	8	6	0	75	125	25	45	80	85	0.05	0.05	0.05
337	Experiment	15	spin	7	0	25	7	2567	initial	3949.9852541295	1261	105	150	45	145	30	_NaN_	0.05	0.15	0.15	0.45	0.2	_NaN_	1	10	ProlificBatch2	1	1	7	134.43976	105.75	35.68976	35.68976	0	1.98246571428571	1	51.8477337981131	7	7	0	105	150	45	145	30	NA	0.05	0.15	0.15
338	Experiment	15	accept	6	1	150	7	1682	later	3949.9852541295	1254	105	150	45	145	30	_NaN_	0.05	0.15	0.15	0.45	0.2	_NaN_	1	10	ProlificBatch2	1	2	7	134.2244	105.75	35.4744	35.68976	0.215360000000004	NA	0	51.8477337981131	7	6	7	105	150	45	145	30	NA	0.05	0.15	0.15
339	Experiment	16	spin	6	0	20	0	601	initial	4843.51060439319	1404	115	50	45	_NaN_	_NaN_	_NaN_	0.15	0.5	0.35	_NaN_	_NaN_	_NaN_	1	10	ProlificBatch2	1	1	0	89.7087971875	58	31.7087971875	31.7087971875	0	3.85979953125	1	24.0520269416114	6	6	0	115	50	45	NA	NA	NA	0.15	0.5	0.35
340	Experiment	16	spin	5	1	50	0	894	later	4843.51060439319	1404	115	50	45	_NaN_	_NaN_	_NaN_	0.15	0.5	0.35	_NaN_	_NaN_	_NaN_	1	10	ProlificBatch2	1	2	0	85.24564375	58	27.24564375	31.7087971875	4.4631534375	NA	0	24.0520269416114	6	5	0	115	50	45	NA	NA	NA	0.15	0.5	0.35
341	Experiment	16	spin	4	2	50	0	689	later	4843.51060439319	1404	115	50	45	_NaN_	_NaN_	_NaN_	0.15	0.5	0.35	_NaN_	_NaN_	_NaN_	1	10	ProlificBatch2	1	3	0	79.994875	58	21.994875	31.7087971875	9.7139221875	NA	0	24.0520269416114	6	4	0	115	50	45	NA	NA	NA	0.15	0.5	0.35
342	Experiment	16	spin	3	3	50	0	685	later	4843.51060439319	1404	115	50	45	_NaN_	_NaN_	_NaN_	0.15	0.5	0.35	_NaN_	_NaN_	_NaN_	1	10	ProlificBatch2	1	4	0	73.8175	58	15.8175	31.7087971875	15.8912971875	NA	0	24.0520269416114	6	3	0	115	50	45	NA	NA	NA	0.15	0.5	0.35
343	Experiment	16	spin	2	4	50	0	2049	later	4843.51060439319	1404	115	50	45	_NaN_	_NaN_	_NaN_	0.15	0.5	0.35	_NaN_	_NaN_	_NaN_	1	10	ProlificBatch2	1	5	0	66.55	58	8.55	31.7087971875	23.1587971875	NA	0	24.0520269416114	6	2	0	115	50	45	NA	NA	NA	0.15	0.5	0.35
344	Experiment	16	accept	1	5	115	0	1380	later	4843.51060439319	1404	115	50	45	_NaN_	_NaN_	_NaN_	0.15	0.5	0.35	_NaN_	_NaN_	_NaN_	1	10	ProlificBatch2	1	6	0	58	58	0	31.7087971875	31.7087971875	NA	0	24.0520269416114	6	1	0	115	50	45	NA	NA	NA	0.15	0.5	0.35
345	Experiment	17	spin	8	0	20	0	754	initial	4116.02652647845	1519	15	10	145	70	_NaN_	_NaN_	0.15	0.2	0.6	0.05	_NaN_	_NaN_	1	10	ProlificBatch2	1	1	0	144.9176704	94.75	50.1676704	50.1676704	0	2.5022088	1	62.7390428680578	8	8	0	15	10	145	70	NA	NA	0.15	0.2	0.6
346	Experiment	17	accept	7	1	145	0	1859	later	4116.02652647845	1519	15	10	145	70	_NaN_	_NaN_	0.15	0.2	0.6	0.05	_NaN_	_NaN_	1	10	ProlificBatch2	1	2	0	144.794176	94.75	50.044176	50.1676704	0.123494399999998	NA	0	62.7390428680578	8	7	0	15	10	145	70	NA	NA	0.15	0.2	0.6
347	Experiment	18	spin	9	0	60	7	4113	initial	4664.26087819287	1664	100	80	_NaN_	_NaN_	_NaN_	_NaN_	0.15	0.85	_NaN_	_NaN_	_NaN_	_NaN_	1	10	ProlificBatch2	1	1	7	76	83	0	0	NA	NA	1	7.14142842854285	9	9	0	100	80	NA	NA	NA	NA	0.15	0.85	NA
348	Experiment	18	accept	8	1	100	7	1101	later	4664.26087819287	1657	100	80	_NaN_	_NaN_	_NaN_	_NaN_	0.15	0.85	_NaN_	_NaN_	_NaN_	_NaN_	1	10	ProlificBatch2	1	2	7	76	83	0	0	NA	NA	0	7.14142842854285	9	8	7	100	80	NA	NA	NA	NA	0.15	0.85	NA
349	Experiment	19	spin	2	0	65	7	1305	initial	3277.32550964257	1757	75	85	_NaN_	_NaN_	_NaN_	_NaN_	0.15	0.85	_NaN_	_NaN_	_NaN_	_NaN_	1	10	ProlificBatch2	1	1	7	76.725	83.5	0.224999999999994	0.224999999999994	0	0	1	3.57071421427143	2	2	0	75	85	NA	NA	NA	NA	0.15	0.85	NA
350	Experiment	19	accept	1	1	75	7	4336	later	3277.32550964257	1750	75	85	_NaN_	_NaN_	_NaN_	_NaN_	0.15	0.85	_NaN_	_NaN_	_NaN_	_NaN_	1	10	ProlificBatch2	1	2	7	76.5	83.5	0	0.224999999999994	0.224999999999994	NA	0	3.57071421427143	2	1	7	75	85	NA	NA	NA	NA	0.15	0.85	NA
351	Experiment	20	spin	10	0	50	15	7382	initial	5144.25176216623	1825	115	110	10	_NaN_	_NaN_	_NaN_	0.1	0.4	0.5	_NaN_	_NaN_	_NaN_	1	10	ProlificBatch2	1	1	15	80.9306640625	60.5	35.4306640625	35.4306640625	0	1.76806640625	1	50.519798099359	10	10	0	115	110	10	NA	NA	NA	0.1	0.4	0.5
352	Experiment	20	spin	9	1	10	15	1458	later	5144.25176216623	1810	115	110	10	_NaN_	_NaN_	_NaN_	0.1	0.4	0.5	_NaN_	_NaN_	_NaN_	1	10	ProlificBatch2	1	2	15	80.861328125	60.5	35.361328125	35.4306640625	0.0693359375	NA	0	50.519798099359	10	9	15	115	110	10	NA	NA	NA	0.1	0.4	0.5
353	Experiment	20	accept	8	2	110	15	2623	later	5144.25176216623	1795	115	110	10	_NaN_	_NaN_	_NaN_	0.1	0.4	0.5	_NaN_	_NaN_	_NaN_	1	10	ProlificBatch2	1	3	15	80.72265625	60.5	35.22265625	35.4306640625	0.2080078125	NA	0	50.519798099359	10	8	30	115	110	10	NA	NA	NA	0.1	0.4	0.5
354	Experiment	21	accept	4	0	10	15	845	initial	5449.47546975181	1905	75	5	_NaN_	_NaN_	_NaN_	_NaN_	0.3	0.7	_NaN_	_NaN_	_NaN_	_NaN_	1	10	ProlificBatch2	1	1	15	20.198	26	9.198	9.198	0	1.2495	1	32.0780298646909	4	4	0	75	5	NA	NA	NA	NA	0.3	0.7	NA
355	Experiment	22	spin	10	0	75	7	52015	initial	3133.12320092642	1915	45	95	50	65	75	105	0.05	0.15	0.15	0.2	0.2	0.25	1	10	ProlificBatch2	1	1	7	83.63662592	78.25	12.38662592	12.38662592	0	0.663662592	1	20.8131568965402	10	10	0	45	95	50	65	75	105	0.05	0.15	0.15
356	Experiment	22	spin	9	1	50	7	940	later	3133.12320092642	1908	45	95	50	65	75	105	0.05	0.15	0.15	0.2	0.2	0.25	1	10	ProlificBatch2	1	2	7	83.5610432	78.25	12.3110432	12.38662592	0.0755827199999999	NA	0	20.8131568965402	10	9	7	45	95	50	65	75	105	0.05	0.15	0.15
357	Experiment	22	accept	8	2	105	7	1596	later	3133.12320092642	1901	45	95	50	65	75	105	0.05	0.15	0.15	0.2	0.2	0.25	1	10	ProlificBatch2	1	3	7	83.435072	78.25	12.185072	12.38662592	0.201553919999995	NA	0	20.8131568965402	10	8	14	45	95	50	65	75	105	0.05	0.15	0.15
358	Experiment	23	accept	2	0	50	15	6728	initial	3677.09939088585	2006	120	65	60	135	_NaN_	_NaN_	0.2	0.25	0.5	0.05	_NaN_	_NaN_	1	10	ProlificBatch2	1	1	15	63	77	1.00000000000001	1.00000000000001	0	0	1	26.8048503073604	2	2	0	120	65	60	135	NA	NA	0.2	0.25	0.5
359	Experiment	24	accept	9	0	85	7	2273	initial	4575.80511983297	2056	60	110	30	140	_NaN_	_NaN_	0.25	0.3	0.35	0.1	_NaN_	_NaN_	1	10	ProlificBatch2	1	1	7	99.42053248	72.5	33.92053248	33.92053248	0	2.23561472	1	39.3541611522848	9	9	0	60	110	30	140	NA	NA	0.25	0.3	0.35
360	Experiment	25	accept	7	0	80	15	661	initial	5158.82063964631	2141	5	130	35	70	_NaN_	_NaN_	0.1	0.25	0.3	0.35	_NaN_	_NaN_	1	10	ProlificBatch2	1	1	15	69.930368	68	16.930368	16.930368	0	0.961481142857143	1	41.0609303352956	7	7	0	5	130	35	70	NA	NA	0.1	0.25	0.3
361	Experiment	26	spin	1	0	65	0	548	initial	4720.11232636387	2221	85	75	_NaN_	_NaN_	_NaN_	_NaN_	0.45	0.55	_NaN_	_NaN_	_NaN_	_NaN_	1	10	ProlificBatch2	1	1	0	79.5	79.5	0	0	NA	NA	1	4.9749371855331	1	1	0	85	75	NA	NA	NA	NA	0.45	0.55	NA
362	Experiment	27	spin	1	0	5	15	1523	initial	5994.76674465927	2296	35	55	80	145	60	_NaN_	0.1	0.25	0.25	0.3	0.1	_NaN_	1	10	ProlificBatch2	1	1	15	71.75	86.75	0	0	NA	NA	1	40.2577632264884	1	1	0	35	55	80	145	60	NA	0.1	0.25	0.25
363	Experiment	28	spin	7	0	45	0	2129	initial	3532.01628819166	2361	5	70	150	_NaN_	_NaN_	_NaN_	0.1	0.4	0.5	_NaN_	_NaN_	_NaN_	1	10	ProlificBatch2	1	1	0	149.2734375	103.5	45.7734375	45.7734375	0	3.21763392857143	1	50.0024999375031	7	7	0	5	70	150	NA	NA	NA	0.1	0.4	0.5
364	Experiment	28	spin	6	1	70	0	1025	later	3532.01628819166	2361	5	70	150	_NaN_	_NaN_	_NaN_	0.1	0.4	0.5	_NaN_	_NaN_	_NaN_	1	10	ProlificBatch2	1	2	0	148.546875	103.5	45.046875	45.7734375	0.7265625	NA	0	50.0024999375031	7	6	0	5	70	150	NA	NA	NA	0.1	0.4	0.5
365	Experiment	28	accept	5	2	150	0	1124	later	3532.01628819166	2361	5	70	150	_NaN_	_NaN_	_NaN_	0.1	0.4	0.5	_NaN_	_NaN_	_NaN_	1	10	ProlificBatch2	1	3	0	147.09375	103.5	43.59375	45.7734375	2.1796875	NA	0	50.0024999375031	7	5	0	5	70	150	NA	NA	NA	0.1	0.4	0.5
366	Experiment	29	spin	2	0	25	7	580	initial	5107.05045943995	2511	105	90	_NaN_	_NaN_	_NaN_	_NaN_	0.05	0.95	_NaN_	_NaN_	_NaN_	_NaN_	1	10	ProlificBatch2	1	1	7	83.75	90.75	0	0	NA	NA	1	3.26917420765551	2	2	0	105	90	NA	NA	NA	NA	0.05	0.95	NA
367	Experiment	29	accept	1	1	90	7	21420	later	5107.05045943995	2504	105	90	_NaN_	_NaN_	_NaN_	_NaN_	0.05	0.95	_NaN_	_NaN_	_NaN_	_NaN_	1	10	ProlificBatch2	1	2	7	83.75	90.75	0	0	NA	NA	0	3.26917420765551	2	1	7	105	90	NA	NA	NA	NA	0.05	0.95	NA
368	Experiment	30	spin	10	0	60	0	1248	initial	3284.00248808458	2594	75	20	45	95	85	55	0.05	0.05	0.15	0.25	0.3	0.2	1	10	ProlificBatch2	1	1	0	93.800647277832	71.75	22.050647277832	22.050647277832	0	1.2100647277832	1	22.0383189014044	10	10	0	75	20	45	95	85	55	0.05	0.05	0.15
369	Experiment	30	spin	9	1	45	0	1200	later	3284.00248808458	2594	75	20	45	95	85	55	0.05	0.05	0.15	0.25	0.3	0.2	1	10	ProlificBatch2	1	2	0	93.4008630371094	71.75	21.6508630371094	22.050647277832	0.399784240722653	NA	0	22.0383189014044	10	9	0	75	20	45	95	85	55	0.05	0.05	0.15
370	Experiment	30	spin	8	2	20	0	1071	later	3284.00248808458	2594	75	20	45	95	85	55	0.05	0.05	0.15	0.25	0.3	0.2	1	10	ProlificBatch2	1	3	0	92.8678173828125	71.75	21.1178173828125	22.050647277832	0.932829895019523	NA	0	22.0383189014044	10	8	0	75	20	45	95	85	55	0.05	0.05	0.15
371	Experiment	30	accept	7	3	85	0	5478	later	3284.00248808458	2594	75	20	45	95	85	55	0.05	0.05	0.15	0.25	0.3	0.2	1	10	ProlificBatch2	1	4	0	92.15708984375	71.75	20.40708984375	22.050647277832	1.64355743408204	NA	0	22.0383189014044	10	7	0	75	20	45	95	85	55	0.05	0.05	0.15
372	Experiment	31	spin	7	0	35	15	2097	initial	5537.78031059243	2679	150	10	40	140	50	85	0.1	0.15	0.15	0.2	0.2	0.2	1	10	ProlificBatch2	1	1	15	91.0109375	77.5	28.5109375	28.5109375	0	2.10870535714285	1	48.6184121501309	7	7	0	150	10	40	140	50	85	0.1	0.15	0.15
373	Experiment	31	accept	6	1	140	15	2189	later	5537.78031059243	2664	150	10	40	140	50	85	0.1	0.15	0.15	0.2	0.2	0.2	1	10	ProlificBatch2	1	2	15	90.015625	77.5	27.515625	28.5109375	0.995312499999997	NA	0	48.6184121501309	7	6	15	150	10	40	140	50	85	0.1	0.15	0.15
374	Experiment	32	accept	2	0	80	0	6207	initial	5408.51860751083	2804	140	5	45	90	_NaN_	_NaN_	0.05	0.35	0.4	0.2	_NaN_	_NaN_	1	10	ProlificBatch2	1	1	0	58.6625	44.75	13.9125	13.9125	0	0	1	37.6322667401261	2	2	0	140	5	45	90	NA	NA	0.05	0.35	0.4
375	Experiment	33	accept	3	0	70	0	2722	initial	4185.7730553451	2884	70	10	30	60	25	_NaN_	0.05	0.1	0.2	0.3	0.35	_NaN_	1	10	ProlificBatch2	1	1	0	51.213125	37.25	13.963125	13.963125	0	1.83354166666667	1	18.6061145863396	3	3	0	70	10	30	60	25	NA	0.05	0.1	0.2
376	Experiment	34	spin	10	0	50	15	527	initial	5756.98542313633	2954	75	80	_NaN_	_NaN_	_NaN_	_NaN_	0.75	0.25	_NaN_	_NaN_	_NaN_	_NaN_	1	10	ProlificBatch2	1	1	15	61.25	76.25	0	0	NA	NA	1	2.1650635094611	10	10	0	75	80	NA	NA	NA	NA	0.75	0.25	NA
377	Experiment	34	accept	9	1	80	15	1459	later	5756.98542313633	2939	75	80	_NaN_	_NaN_	_NaN_	_NaN_	0.75	0.25	_NaN_	_NaN_	_NaN_	_NaN_	1	10	ProlificBatch2	1	2	15	61.25	76.25	0	0	NA	NA	0	2.1650635094611	10	9	15	75	80	NA	NA	NA	NA	0.75	0.25	NA
378	Experiment	35	spin	7	0	15	7	918	initial	5223.10638358972	3019	145	45	_NaN_	_NaN_	_NaN_	_NaN_	0.65	0.35	_NaN_	_NaN_	_NaN_	_NaN_	1	10	ProlificBatch2	1	1	7	134.17335878125	110	31.1733587812501	31.1733587812501	0	1.55333696875001	1	47.6969600708473	7	7	0	145	45	NA	NA	NA	NA	0.65	0.35	NA
379	Experiment	35	accept	6	1	145	7	1359	later	5223.10638358972	3012	145	45	_NaN_	_NaN_	_NaN_	_NaN_	0.65	0.35	_NaN_	_NaN_	_NaN_	_NaN_	1	10	ProlificBatch2	1	2	7	134.066739375	110	31.066739375	31.1733587812501	0.106619406250019	NA	0	47.6969600708473	7	6	7	145	45	NA	NA	NA	NA	0.65	0.35	NA
380	Experiment	36	spin	8	0	30	0	747	initial	4220.91557970518	3157	140	85	30	65	_NaN_	_NaN_	0.05	0.05	0.55	0.35	_NaN_	_NaN_	1	10	ProlificBatch2	1	1	0	86.2091708625	50.5	35.7091708625	35.7091708625	0	3.0542713578125	1	27.6541136180497	8	8	0	140	85	30	65	NA	NA	0.05	0.05	0.55
381	Experiment	36	spin	7	1	30	0	918	later	4220.91557970518	3157	140	85	30	65	_NaN_	_NaN_	0.05	0.05	0.55	0.35	_NaN_	_NaN_	1	10	ProlificBatch2	1	2	0	83.287967625	50.5	32.787967625	35.7091708625	2.92120323750001	NA	0	27.6541136180497	8	7	0	140	85	30	65	NA	NA	0.05	0.05	0.55
382	Experiment	36	spin	6	2	30	0	908	later	4220.91557970518	3157	140	85	30	65	_NaN_	_NaN_	0.05	0.05	0.55	0.35	_NaN_	_NaN_	1	10	ProlificBatch2	1	3	0	80.04218625	50.5	29.54218625	35.7091708625	6.1669846125	NA	0	27.6541136180497	8	6	0	140	85	30	65	NA	NA	0.05	0.05	0.55
383	Experiment	36	spin	5	3	65	0	2040	later	4220.91557970518	3157	140	85	30	65	_NaN_	_NaN_	0.05	0.05	0.55	0.35	_NaN_	_NaN_	1	10	ProlificBatch2	1	4	0	76.4357625	50.5	25.9357625	35.7091708625	9.77340836250001	NA	0	27.6541136180497	8	5	0	140	85	30	65	NA	NA	0.05	0.05	0.55
384	Experiment	36	spin	4	4	30	0	807	later	4220.91557970518	3157	140	85	30	65	_NaN_	_NaN_	0.05	0.05	0.55	0.35	_NaN_	_NaN_	1	10	ProlificBatch2	1	5	0	72.428625	50.5	21.928625	35.7091708625	13.7805458625	NA	0	27.6541136180497	8	4	0	140	85	30	65	NA	NA	0.05	0.05	0.55
385	Experiment	36	spin	3	5	65	0	1158	later	4220.91557970518	3157	140	85	30	65	_NaN_	_NaN_	0.05	0.05	0.55	0.35	_NaN_	_NaN_	1	10	ProlificBatch2	1	6	0	67.97625	50.5	17.47625	35.7091708625	18.2329208625	NA	0	27.6541136180497	8	3	0	140	85	30	65	NA	NA	0.05	0.05	0.55
386	Experiment	36	spin	2	6	30	0	902	later	4220.91557970518	3157	140	85	30	65	_NaN_	_NaN_	0.05	0.05	0.55	0.35	_NaN_	_NaN_	1	10	ProlificBatch2	1	7	0	61.775	50.5	11.275	35.7091708625	24.4341708625	NA	0	27.6541136180497	8	2	0	140	85	30	65	NA	NA	0.05	0.05	0.55
387	Experiment	36	spin	1	7	30	0	1264	later	4220.91557970518	3157	140	85	30	65	_NaN_	_NaN_	0.05	0.05	0.55	0.35	_NaN_	_NaN_	1	10	ProlificBatch2	1	8	0	50.5	50.5	0	35.7091708625	35.7091708625	NA	0	27.6541136180497	8	1	0	140	85	30	65	NA	NA	0.05	0.05	0.55
388	Experiment	37	spin	6	0	60	0	999	initial	4822.1207302172	3187	80	70	150	40	85	50	0.05	0.1	0.1	0.2	0.5	0.05	1	10	ProlificBatch2	1	1	0	110.076315	79	31.076315	31.076315	0	3.48771916666667	1	29.6057426861749	6	6	0	80	70	150	40	85	50	0.05	0.1	0.1
389	Experiment	37	spin	5	1	50	0	1229	later	4822.1207302172	3187	80	70	150	40	85	50	0.05	0.1	0.1	0.2	0.5	0.05	1	10	ProlificBatch2	1	2	0	105.64035	79	26.64035	31.076315	4.43596500000002	NA	0	29.6057426861749	6	5	0	80	70	150	40	85	50	0.05	0.1	0.1
390	Experiment	37	spin	4	2	85	0	1552	later	4822.1207302172	3187	80	70	150	40	85	50	0.05	0.1	0.1	0.2	0.5	0.05	1	10	ProlificBatch2	1	3	0	100.7115	79	21.7115	31.076315	9.36481500000002	NA	0	29.6057426861749	6	4	0	80	70	150	40	85	50	0.05	0.1	0.1
391	Experiment	37	accept	3	3	85	0	1338	later	4822.1207302172	3187	80	70	150	40	85	50	0.05	0.1	0.1	0.2	0.5	0.05	1	10	ProlificBatch2	1	4	0	95.235	79	16.235	31.076315	14.841315	NA	0	29.6057426861749	6	3	0	80	70	150	40	85	50	0.05	0.1	0.1
392	Experiment	38	accept	2	0	25	0	4023	initial	3145.19633823785	3272	150	125	85	145	10	105	0.05	0.05	0.1	0.3	0.3	0.2	1	10	ProlificBatch2	1	1	0	114.15	89.75	24.4	24.4	0	0	1	55.8228223937128	2	2	0	150	125	85	145	10	105	0.05	0.05	0.1
393	Experiment	39	accept	5	0	75	7	4335	initial	3070.15928862587	3297	70	50	45	145	_NaN_	_NaN_	0.05	0.1	0.5	0.35	_NaN_	_NaN_	1	10	ProlificBatch2	1	1	7	116.0300609375	81.75	41.2800609375	41.2800609375	0	4.7385121875	1	46.7245920260413	5	5	0	70	50	45	145	NA	NA	0.05	0.1	0.5
394	Experiment	40	spin	7	0	10	0	2424	initial	4733.81695862565	3372	75	70	_NaN_	_NaN_	_NaN_	_NaN_	0.5	0.5	_NaN_	_NaN_	_NaN_	_NaN_	1	10	ProlificBatch2	1	1	0	74.9609375	72.5	2.46093749999999	2.46093749999999	0	0.172991071428569	1	2.5	7	7	0	75	70	NA	NA	NA	NA	0.5	0.5	NA
395	Experiment	40	spin	6	1	70	0	733	later	4733.81695862565	3372	75	70	_NaN_	_NaN_	_NaN_	_NaN_	0.5	0.5	_NaN_	_NaN_	_NaN_	_NaN_	1	10	ProlificBatch2	1	2	0	74.921875	72.5	2.42187499999999	2.46093749999999	0.0390625	NA	0	2.5	7	6	0	75	70	NA	NA	NA	NA	0.5	0.5	NA
396	Experiment	40	accept	5	2	75	0	1358	later	4733.81695862565	3372	75	70	_NaN_	_NaN_	_NaN_	_NaN_	0.5	0.5	_NaN_	_NaN_	_NaN_	_NaN_	1	10	ProlificBatch2	1	3	0	74.84375	72.5	2.34374999999999	2.46093749999999	0.1171875	NA	0	2.5	7	5	0	75	70	NA	NA	NA	NA	0.5	0.5	NA
397	Experiment	41	accept	5	0	75	15	3112	initial	5336.85211993861	3447	80	5	_NaN_	_NaN_	_NaN_	_NaN_	0.2	0.8	_NaN_	_NaN_	_NaN_	_NaN_	1	10	ProlificBatch2	1	1	15	5	20	0	0	NA	NA	1	30	5	5	0	80	5	NA	NA	NA	NA	0.2	0.8	NA
398	Experiment	42	spin	7	0	35	0	604	initial	5238.92290968999	3522	95	20	10	135	_NaN_	_NaN_	0.2	0.3	0.35	0.15	_NaN_	_NaN_	1	10	ProlificBatch2	1	1	0	110.309888964844	48.75	61.5598889648438	61.5598889648438	0	5.62462699497768	1	48.1371737849243	7	7	0	95	20	10	135	NA	NA	0.2	0.3	0.35
399	Experiment	42	spin	6	1	10	0	987	later	5238.92290968999	3522	95	20	10	135	_NaN_	_NaN_	0.2	0.3	0.35	0.15	_NaN_	_NaN_	1	10	ProlificBatch2	1	2	0	105.952810546875	48.75	57.202810546875	61.5598889648438	4.35707841796875	NA	0	48.1371737849243	7	6	0	95	20	10	135	NA	NA	0.2	0.3	0.35
400	Experiment	42	spin	5	2	20	0	1062	later	5238.92290968999	3522	95	20	10	135	_NaN_	_NaN_	0.2	0.3	0.35	0.15	_NaN_	_NaN_	1	10	ProlificBatch2	1	3	0	100.8268359375	48.75	52.0768359375	61.5598889648438	9.48305302734376	NA	0	48.1371737849243	7	5	0	95	20	10	135	NA	NA	0.2	0.3	0.35
401	Experiment	42	spin	4	3	10	0	644	later	5238.92290968999	3522	95	20	10	135	_NaN_	_NaN_	0.2	0.3	0.35	0.15	_NaN_	_NaN_	1	10	ProlificBatch2	1	4	0	94.73359375	48.75	45.98359375	61.5598889648438	15.5762952148438	NA	0	48.1371737849243	7	4	0	95	20	10	135	NA	NA	0.2	0.3	0.35
402	Experiment	42	spin	3	4	10	0	621	later	5238.92290968999	3522	95	20	10	135	_NaN_	_NaN_	0.2	0.3	0.35	0.15	_NaN_	_NaN_	1	10	ProlificBatch2	1	5	0	85.359375	48.75	36.609375	61.5598889648438	24.9505139648438	NA	0	48.1371737849243	7	3	0	95	20	10	135	NA	NA	0.2	0.3	0.35
403	Experiment	42	spin	2	5	20	0	654	later	5238.92290968999	3522	95	20	10	135	_NaN_	_NaN_	0.2	0.3	0.35	0.15	_NaN_	_NaN_	1	10	ProlificBatch2	1	6	0	70.9375	48.75	22.1875	61.5598889648438	39.3723889648438	NA	0	48.1371737849243	7	2	0	95	20	10	135	NA	NA	0.2	0.3	0.35
404	Experiment	42	spin	1	6	20	0	1091	later	5238.92290968999	3522	95	20	10	135	_NaN_	_NaN_	0.2	0.3	0.35	0.15	_NaN_	_NaN_	1	10	ProlificBatch2	1	7	0	48.75	48.75	0	61.5598889648438	61.5598889648438	NA	0	48.1371737849243	7	1	0	95	20	10	135	NA	NA	0.2	0.3	0.35
405	Experiment	43	spin	8	0	80	7	2779	initial	5675.27411594859	3617	145	100	_NaN_	_NaN_	_NaN_	_NaN_	0.4	0.6	_NaN_	_NaN_	_NaN_	_NaN_	1	10	ProlificBatch2	1	1	7	127.0381056	118	16.0381056	16.0381056	0	1.1797632	1	22.0454076850486	8	8	0	145	100	NA	NA	NA	NA	0.4	0.6	NA
406	Experiment	43	spin	7	1	100	7	2897	later	5675.27411594859	3610	145	100	_NaN_	_NaN_	_NaN_	_NaN_	0.4	0.6	_NaN_	_NaN_	_NaN_	_NaN_	1	10	ProlificBatch2	1	2	7	126.730176	118	15.730176	16.0381056	0.307929600000008	NA	0	22.0454076850486	8	7	7	145	100	NA	NA	NA	NA	0.4	0.6	NA
407	Experiment	43	accept	6	2	145	7	1595	later	5675.27411594859	3603	145	100	_NaN_	_NaN_	_NaN_	_NaN_	0.4	0.6	_NaN_	_NaN_	_NaN_	_NaN_	1	10	ProlificBatch2	1	3	7	126.21696	118	15.21696	16.0381056	0.821145599999994	NA	0	22.0454076850486	8	6	14	145	100	NA	NA	NA	NA	0.4	0.6	NA
408	Experiment	44	accept	9	0	75	7	2262	initial	4671.53673663767	3748	25	125	75	65	5	140	0.05	0.1	0.25	0.25	0.3	0.05	1	10	ProlificBatch2	1	1	7	79.144528980625	57.25	28.894528980625	28.894528980625	0	1.56189210895833	1	42.0260335982353	9	9	0	25	125	75	65	5	140	0.05	0.1	0.25
409	Experiment	45	spin	8	0	35	0	1194	initial	3060.48595101632	3823	135	75	_NaN_	_NaN_	_NaN_	_NaN_	0.2	0.8	_NaN_	_NaN_	_NaN_	_NaN_	1	10	ProlificBatch2	1	1	0	124.9336704	87	37.9336704	37.9336704	0	3.5417088	1	24	8	8	0	135	75	NA	NA	NA	NA	0.2	0.8	NA
410	Experiment	45	accept	7	1	135	0	1489	later	3060.48595101632	3823	135	75	_NaN_	_NaN_	_NaN_	_NaN_	0.2	0.8	_NaN_	_NaN_	_NaN_	_NaN_	1	10	ProlificBatch2	1	2	0	122.417088	87	35.417088	37.9336704	2.5165824	NA	0	24	8	7	0	135	75	NA	NA	NA	NA	0.2	0.8	NA
411	Experiment	46	spin	10	0	20	15	1753	initial	4915.94361930958	3958	100	50	120	_NaN_	_NaN_	_NaN_	0.45	0.5	0.05	_NaN_	_NaN_	_NaN_	1	10	ProlificBatch2	1	1	15	71.978515625	76	10.978515625	10.978515625	0	0.547851562500001	1	26.343879744639	10	10	0	100	50	120	NA	NA	NA	0.45	0.5	0.05
412	Experiment	46	spin	9	1	50	15	834	later	4915.94361930958	3943	100	50	120	_NaN_	_NaN_	_NaN_	0.45	0.5	0.05	_NaN_	_NaN_	_NaN_	1	10	ProlificBatch2	1	2	15	71.95703125	76	10.95703125	10.978515625	0.021484375	NA	0	26.343879744639	10	9	15	100	50	120	NA	NA	NA	0.45	0.5	0.05
413	Experiment	46	accept	8	2	100	15	1311	later	4915.94361930958	3928	100	50	120	_NaN_	_NaN_	_NaN_	0.45	0.5	0.05	_NaN_	_NaN_	_NaN_	1	10	ProlificBatch2	1	3	15	71.9140625	76	10.9140625	10.978515625	0.064453125	NA	0	26.343879744639	10	8	30	100	50	120	NA	NA	NA	0.45	0.5	0.05
414	Experiment	47	accept	1	0	65	0	465	initial	5361.85177253023	4028	75	45	_NaN_	_NaN_	_NaN_	_NaN_	0.35	0.65	_NaN_	_NaN_	_NaN_	_NaN_	1	10	ProlificBatch2	1	1	0	55.5	55.5	0	0	NA	NA	1	14.3090880212542	1	1	0	75	45	NA	NA	NA	NA	0.35	0.65	NA
415	Experiment	48	accept	4	0	40	7	7631	initial	5199.21122989484	4093	5	50	25	140	_NaN_	_NaN_	0.1	0.2	0.4	0.3	_NaN_	_NaN_	1	10	ProlificBatch2	1	1	7	95.6865	62.5	40.1865	40.1865	0	5.459125	1	52.213504000402	4	4	0	5	50	25	140	NA	NA	0.1	0.2	0.4
416	Experiment	49	accept	7	0	65	15	938	initial	4786.89941720199	4133	30	150	_NaN_	_NaN_	_NaN_	_NaN_	0.7	0.3	_NaN_	_NaN_	_NaN_	_NaN_	1	10	ProlificBatch2	1	1	15	94.235199	66	43.235199	43.235199	0	4.076457	1	54.9909083394701	7	7	0	30	150	NA	NA	NA	NA	0.7	0.3	NA
417	Experiment	50	spin	5	0	65	15	2084	initial	4931.90736562329	4198	130	40	45	125	75	_NaN_	0.1	0.15	0.15	0.5	0.1	_NaN_	1	10	ProlificBatch2	1	1	15	100.3192	95.75	19.5692	19.5692	0	1.50384	1	37.9563894489452	5	5	0	130	40	45	125	75	NA	0.1	0.15	0.15
418	Experiment	50	accept	4	1	130	15	2038	later	4931.90736562329	4183	130	40	45	125	75	_NaN_	0.1	0.15	0.15	0.5	0.1	_NaN_	1	10	ProlificBatch2	1	2	15	99.548	95.75	18.798	19.5692	0.771200000000007	NA	0	37.9563894489452	5	4	15	130	40	45	125	75	NA	0.1	0.15	0.15
419	Experiment	51	spin	8	0	10	15	1214	initial	3567.49579321647	4313	140	30	45	60	_NaN_	_NaN_	0.1	0.25	0.45	0.2	_NaN_	_NaN_	1	10	ProlificBatch2	1	1	15	41.6664886474609	53.75	2.91648864746094	2.91648864746094	0	0.0911235809326172	1	30.4497536935851	8	8	0	140	30	45	60	NA	NA	0.1	0.25	0.45
420	Experiment	51	spin	7	1	30	15	4607	later	3567.49579321647	4298	140	30	45	60	_NaN_	_NaN_	0.1	0.25	0.45	0.2	_NaN_	_NaN_	1	10	ProlificBatch2	1	2	15	41.6659545898438	53.75	2.91595458984375	2.91648864746094	0.0005340576171875	NA	0	30.4497536935851	8	7	15	140	30	45	60	NA	NA	0.1	0.25	0.45
421	Experiment	51	accept	6	2	60	15	2094	later	3567.49579321647	4283	140	30	45	60	_NaN_	_NaN_	0.1	0.25	0.45	0.2	_NaN_	_NaN_	1	10	ProlificBatch2	1	3	15	41.663818359375	53.75	2.913818359375	2.91648864746094	0.0026702880859375	NA	0	30.4497536935851	8	6	30	140	30	45	60	NA	NA	0.1	0.25	0.45
422	Experiment	52	accept	4	0	65	15	11088	initial	3099.57606111405	4343	150	60	95	70	_NaN_	_NaN_	0.1	0.2	0.2	0.5	_NaN_	_NaN_	1	10	ProlificBatch2	1	1	15	67.488	81	1.488	1.488	0	0.0719999999999992	1	25.7681974534503	4	4	0	150	60	95	70	NA	NA	0.1	0.2	0.2
423	Experiment	53	spin	6	0	50	0	45082	initial	4861.3898898364	4408	5	115	10	105	60	110	0.1	0.1	0.1	0.15	0.45	0.1	1	10	ProlificBatch2	1	1	0	104.350335234375	66.75	37.600335234375	37.600335234375	0	3.7854725390625	1	36.9213691512111	6	6	0	5	115	10	105	60	110	0.1	0.1	0.1
424	Experiment	53	spin	5	1	60	0	733	later	4861.3898898364	4408	5	115	10	105	60	110	0.1	0.1	0.1	0.15	0.45	0.1	1	10	ProlificBatch2	1	2	0	101.6928234375	66.75	34.9428234375	37.600335234375	2.657511796875	NA	0	36.9213691512111	6	5	0	5	115	10	105	60	110	0.1	0.1	0.1
425	Experiment	53	accept	4	2	105	0	1852	later	4861.3898898364	4408	5	115	10	105	60	110	0.1	0.1	0.1	0.15	0.45	0.1	1	10	ProlificBatch2	1	3	0	97.60434375	66.75	30.85434375	37.600335234375	6.745991484375	NA	0	36.9213691512111	6	4	0	5	115	10	105	60	110	0.1	0.1	0.1
426	Experiment	54	spin	7	0	55	0	996	initial	4151.04474558929	4513	120	125	_NaN_	_NaN_	_NaN_	_NaN_	0.75	0.25	_NaN_	_NaN_	_NaN_	_NaN_	1	10	ProlificBatch2	1	1	0	124.332580566406	121.25	3.08258056640625	3.08258056640625	0	0.306440080915179	1	2.1650635094611	7	7	0	120	125	NA	NA	NA	NA	0.75	0.25	NA
427	Experiment	54	spin	6	1	120	0	2191	later	4151.04474558929	4513	120	125	_NaN_	_NaN_	_NaN_	_NaN_	0.75	0.25	_NaN_	_NaN_	_NaN_	_NaN_	1	10	ProlificBatch2	1	2	0	124.110107421875	121.25	2.860107421875	3.08258056640625	0.22247314453125	NA	0	2.1650635094611	7	6	0	120	125	NA	NA	NA	NA	0.75	0.25	NA
428	Experiment	54	spin	5	2	120	0	602	later	4151.04474558929	4513	120	125	_NaN_	_NaN_	_NaN_	_NaN_	0.75	0.25	_NaN_	_NaN_	_NaN_	_NaN_	1	10	ProlificBatch2	1	3	0	123.8134765625	121.25	2.5634765625	3.08258056640625	0.51910400390625	NA	0	2.1650635094611	7	5	0	120	125	NA	NA	NA	NA	0.75	0.25	NA
429	Experiment	54	spin	4	3	120	0	609	later	4151.04474558929	4513	120	125	_NaN_	_NaN_	_NaN_	_NaN_	0.75	0.25	_NaN_	_NaN_	_NaN_	_NaN_	1	10	ProlificBatch2	1	4	0	123.41796875	121.25	2.16796875	3.08258056640625	0.91461181640625	NA	0	2.1650635094611	7	4	0	120	125	NA	NA	NA	NA	0.75	0.25	NA
430	Experiment	54	accept	3	4	125	0	1271	later	4151.04474558929	4513	120	125	_NaN_	_NaN_	_NaN_	_NaN_	0.75	0.25	_NaN_	_NaN_	_NaN_	_NaN_	1	10	ProlificBatch2	1	5	0	122.890625	121.25	1.640625	3.08258056640625	1.44195556640625	NA	0	2.1650635094611	7	3	0	120	125	NA	NA	NA	NA	0.75	0.25	NA
431	Experiment	55	spin	1	0	65	7	3526	initial	3178.72644363283	4638	85	150	15	140	25	_NaN_	0.1	0.15	0.15	0.25	0.35	_NaN_	1	10	ProlificBatch2	1	1	7	70	77	0	0	NA	NA	1	57.6281181368956	1	1	0	85	150	15	140	25	NA	0.1	0.15	0.15
432	Experiment	56	spin	6	0	40	0	2063	initial	3068.86811387231	4646	50	85	_NaN_	_NaN_	_NaN_	_NaN_	0.1	0.9	_NaN_	_NaN_	_NaN_	_NaN_	1	10	ProlificBatch2	1	1	0	84.999965	81.5	3.499965	3.499965	0	0.0583274999999996	1	10.5	6	6	0	50	85	NA	NA	NA	NA	0.1	0.9	NA
433	Experiment	56	accept	5	1	85	0	1072	later	3068.86811387231	4646	50	85	_NaN_	_NaN_	_NaN_	_NaN_	0.1	0.9	_NaN_	_NaN_	_NaN_	_NaN_	1	10	ProlificBatch2	1	2	0	84.99965	81.5	3.49965	3.499965	0.000315000000000509	NA	0	10.5	6	5	0	50	85	NA	NA	NA	NA	0.1	0.9	NA
434	Experiment	57	spin	1	0	30	15	3174	initial	4234.43632504488	4731	35	130	65	150	125	10	0.05	0.05	0.2	0.3	0.35	0.05	1	10	ProlificBatch2	1	1	15	95.5	110.5	0	0	NA	NA	1	42.0089276225899	1	1	0	35	130	65	150	125	10	0.05	0.05	0.2
435	Experiment	58	spin	9	0	60	7	1226	initial	4570.20834546784	4866	140	150	85	_NaN_	_NaN_	_NaN_	0.15	0.4	0.45	_NaN_	_NaN_	_NaN_	1	10	ProlificBatch2	1	1	7	134.507964459072	119.25	22.2579644590723	22.2579644590723	0	1.11060716211914	1	31.1558581971353	9	9	0	140	150	85	NA	NA	NA	0.15	0.4	0.45
436	Experiment	58	accept	8	1	150	7	1469	later	4570.20834546784	4859	140	150	85	_NaN_	_NaN_	_NaN_	0.15	0.4	0.45	_NaN_	_NaN_	_NaN_	1	10	ProlificBatch2	1	2	7	134.462143242383	119.25	22.2121432423828	22.2579644590723	0.0458212166894612	NA	0	31.1558581971353	9	8	7	140	150	85	NA	NA	NA	0.15	0.4	0.45
437	Experiment	59	accept	10	0	40	15	2264	initial	3012.25341331196	5009	105	45	15	_NaN_	_NaN_	_NaN_	0.35	0.35	0.3	_NaN_	_NaN_	_NaN_	1	10	ProlificBatch2	1	1	15	61.7591177467617	57	19.7591177467617	19.7591177467617	0	1.16591177467617	1	37.2290209379726	10	10	0	105	45	15	NA	NA	NA	0.35	0.35	0.3
438	Experiment	60	accept	4	0	95	15	2195	initial	4783.326764455	5049	145	100	_NaN_	_NaN_	_NaN_	_NaN_	0.35	0.65	_NaN_	_NaN_	_NaN_	_NaN_	1	10	ProlificBatch2	1	1	15	101.76034375	115.75	1.01034375	1.01034375	0	0.130710937500002	1	21.4636320318813	4	4	0	145	100	NA	NA	NA	NA	0.35	0.65	NA
439	Experiment	61	spin	1	0	35	7	2733	initial	5269.980792757	5144	80	20	145	90	10	110	0.1	0.1	0.1	0.25	0.3	0.15	1	10	ProlificBatch2	1	1	7	59.5	66.5	0	0	NA	NA	1	47.2255227604735	1	1	0	80	20	145	90	10	110	0.1	0.1	0.1
440	Experiment	62	accept	8	0	60	15	6123	initial	3013.69861459094	5227	135	45	25	20	105	40	0.05	0.1	0.15	0.3	0.35	0.05	1	10	ProlificBatch2	1	1	15	70.509336	59.75	25.759336	25.759336	0	1.891792	1	41.1847969522735	8	8	0	135	45	25	20	105	40	0.05	0.1	0.15
441	Experiment	63	spin	2	0	5	7	607	initial	5126.73573764383	5287	25	30	115	95	_NaN_	_NaN_	0.05	0.2	0.2	0.55	_NaN_	_NaN_	1	10	ProlificBatch2	1	1	7	87.125	82.5	11.625	11.625	0	0	1	31.8394409498659	2	2	0	25	30	115	95	NA	NA	0.05	0.2	0.2
442	Experiment	63	accept	1	1	115	7	1695	later	5126.73573764383	5280	25	30	115	95	_NaN_	_NaN_	0.05	0.2	0.2	0.55	_NaN_	_NaN_	1	10	ProlificBatch2	1	2	7	75.5	82.5	0	11.625	11.625	NA	0	31.8394409498659	2	1	7	25	30	115	95	NA	NA	0.05	0.2	0.2
443	Experiment	64	accept	3	0	115	15	469	initial	5823.54384613405	5395	50	150	_NaN_	_NaN_	_NaN_	_NaN_	0.65	0.35	_NaN_	_NaN_	_NaN_	_NaN_	1	10	ProlificBatch2	1	1	15	91.45	85	21.45	21.45	0	2.81666666666667	1	47.6969600708473	3	3	0	50	150	NA	NA	NA	NA	0.65	0.35	NA
444	Experiment	65	spin	5	0	40	0	19803	initial	3949.37873148485	5510	15	135	130	20	110	_NaN_	0.05	0.05	0.25	0.35	0.3	_NaN_	1	10	ProlificBatch2	1	1	0	122.5605	80	42.5605	42.5605	0	3.6621	1	50.1746948172084	5	5	0	15	135	130	20	110	NA	0.05	0.05	0.25
445	Experiment	65	accept	4	1	130	0	1780	later	3949.37873148485	5510	15	135	130	20	110	_NaN_	0.05	0.05	0.25	0.35	0.3	_NaN_	1	10	ProlificBatch2	1	2	0	119.015	80	39.015	42.5605	3.54550000000002	NA	0	50.1746948172084	5	4	0	15	135	130	20	110	NA	0.05	0.05	0.25
446	Experiment	66	spin	2	0	35	15	21803	initial	4961.66226141657	5640	150	40	125	140	_NaN_	_NaN_	0.1	0.1	0.45	0.35	_NaN_	_NaN_	1	10	ProlificBatch2	1	1	15	116.175	124.25	6.925	6.925	0	0	1	29.3800527569302	2	2	0	150	40	125	140	NA	NA	0.1	0.1	0.45
447	Experiment	66	accept	1	1	125	15	1171	later	4961.66226141657	5625	150	40	125	140	_NaN_	_NaN_	0.1	0.1	0.45	0.35	_NaN_	_NaN_	1	10	ProlificBatch2	1	2	15	109.25	124.25	0	6.925	6.925	NA	0	29.3800527569302	2	1	15	150	40	125	140	NA	NA	0.1	0.1	0.45
448	Experiment	67	spin	8	0	30	15	7586	initial	4148.65186925201	5750	135	120	20	70	45	_NaN_	0.1	0.1	0.3	0.45	0.05	_NaN_	1	10	ProlificBatch2	1	1	15	64.6061420279297	65.25	14.3561420279297	14.3561420279297	0	0.627330253491214	1	37.8310388437854	8	8	0	135	120	20	70	45	NA	0.1	0.1	0.3
449	Experiment	67	accept	7	1	70	15	1106	later	4148.65186925201	5735	135	120	20	70	45	_NaN_	0.1	0.1	0.3	0.45	0.05	_NaN_	1	10	ProlificBatch2	1	2	15	64.5889772226563	65.25	14.3389772226563	14.3561420279297	0.0171648052734525	NA	0	37.8310388437854	8	7	15	135	120	20	70	45	NA	0.1	0.1	0.3
450	Experiment	68	spin	1	0	100	0	6610	initial	3350.76077532661	5805	145	105	140	130	25	5	0.05	0.05	0.2	0.3	0.3	0.1	1	10	ProlificBatch2	1	1	0	87.5	87.5	0	0	NA	NA	1	55.9128786595718	1	1	0	145	105	140	130	25	5	0.05	0.05	0.2
451	Experiment	69	spin	5	0	10	15	870	initial	4094.97943101525	5935	135	20	120	55	105	115	0.05	0.05	0.05	0.35	0.4	0.1	1	10	ProlificBatch2	1	1	15	85.0604	86.5	13.5604	13.5604	0	1.04208	1	30.9879008646923	5	5	0	135	20	120	55	105	115	0.05	0.05	0.05
452	Experiment	69	accept	4	1	105	15	3013	later	4094.97943101525	5920	135	20	120	55	105	115	0.05	0.05	0.05	0.35	0.4	0.1	1	10	ProlificBatch2	1	2	15	84.526	86.5	13.026	13.5604	0.534400000000005	NA	0	30.9879008646923	5	4	15	135	20	120	55	105	115	0.05	0.05	0.05
453	Experiment	70	spin	4	0	40	15	544	initial	3020.41458684976	6025	90	125	_NaN_	_NaN_	_NaN_	_NaN_	0.4	0.6	_NaN_	_NaN_	_NaN_	_NaN_	1	10	ProlificBatch2	1	1	15	99.744	111	3.744	3.744	0	0.335999999999999	1	17.1464281994822	4	4	0	90	125	NA	NA	NA	NA	0.4	0.6	NA
454	Experiment	70	accept	3	1	125	15	1510	later	3020.41458684976	6010	90	125	_NaN_	_NaN_	_NaN_	_NaN_	0.4	0.6	_NaN_	_NaN_	_NaN_	_NaN_	1	10	ProlificBatch2	1	2	15	99.36	111	3.36	3.744	0.384	NA	0	17.1464281994822	4	3	15	90	125	NA	NA	NA	NA	0.4	0.6	NA
455	Experiment	71	spin	2	0	5	7	711	initial	5778.85800225665	6135	75	50	_NaN_	_NaN_	_NaN_	_NaN_	0.4	0.6	_NaN_	_NaN_	_NaN_	_NaN_	1	10	ProlificBatch2	1	1	7	54.8	60	1.8	1.8	0	0	1	12.2474487139159	2	2	0	75	50	NA	NA	NA	NA	0.4	0.6	NA
456	Experiment	71	accept	1	1	75	7	1196	later	5778.85800225665	6128	75	50	_NaN_	_NaN_	_NaN_	_NaN_	0.4	0.6	_NaN_	_NaN_	_NaN_	_NaN_	1	10	ProlificBatch2	1	2	7	53	60	0	1.8	1.8	NA	0	12.2474487139159	2	1	7	75	50	NA	NA	NA	NA	0.4	0.6	NA
457	Experiment	72	accept	5	0	70	0	2367	initial	5270.36552493786	6203	10	90	65	45	_NaN_	_NaN_	0.15	0.2	0.35	0.3	_NaN_	_NaN_	1	10	ProlificBatch2	1	1	0	77.6288	55.75	21.8788	21.8788	0	2.35826	1	24.7626230436115	5	5	0	10	90	65	45	NA	NA	0.15	0.2	0.35
458	Experiment	73	spin	4	0	15	15	10688	initial	5616.76411625337	6273	85	70	_NaN_	_NaN_	_NaN_	_NaN_	0.75	0.25	_NaN_	_NaN_	_NaN_	_NaN_	1	10	ProlificBatch2	1	1	15	66.25	81.25	0	0	NA	NA	1	6.49519052838329	4	4	0	85	70	NA	NA	NA	NA	0.75	0.25	NA
459	Experiment	73	accept	3	1	85	15	3197	later	5616.76411625337	6258	85	70	_NaN_	_NaN_	_NaN_	_NaN_	0.75	0.25	_NaN_	_NaN_	_NaN_	_NaN_	1	10	ProlificBatch2	1	2	15	66.25	81.25	0	0	NA	NA	0	6.49519052838329	4	3	15	85	70	NA	NA	NA	NA	0.75	0.25	NA
460	Experiment	74	accept	3	0	45	0	2287	initial	4114.27153048052	6343	95	35	_NaN_	_NaN_	_NaN_	_NaN_	0.1	0.9	_NaN_	_NaN_	_NaN_	_NaN_	1	10	ProlificBatch2	1	1	0	51.26	41	10.26	10.26	0	1.62	1	18	3	3	0	95	35	NA	NA	NA	NA	0.1	0.9	NA
461	Experiment	75	accept	6	0	25	15	1652	initial	5227.24628487675	6388	75	15	_NaN_	_NaN_	_NaN_	_NaN_	0.3	0.7	_NaN_	_NaN_	_NaN_	_NaN_	1	10	ProlificBatch2	1	1	15	23.82351	33	5.82351000000001	5.82351000000001	0	0.620585000000001	1	27.495454169735	6	6	0	75	15	NA	NA	NA	NA	0.3	0.7	NA
462	Experiment	76	spin	4	0	30	15	2782	initial	3045.58928726034	6413	20	70	_NaN_	_NaN_	_NaN_	_NaN_	0.35	0.65	_NaN_	_NaN_	_NaN_	_NaN_	1	10	ProlificBatch2	1	1	15	46.5190625	52.5	9.0190625	9.0190625	0	0.723515625000001	1	23.8484800354236	4	4	0	20	70	NA	NA	NA	NA	0.35	0.65	NA
463	Experiment	76	spin	3	1	20	15	827	later	3045.58928726034	6398	20	70	_NaN_	_NaN_	_NaN_	_NaN_	0.35	0.65	_NaN_	_NaN_	_NaN_	_NaN_	1	10	ProlificBatch2	1	2	15	45.76875	52.5	8.26875	9.0190625	0.7503125	NA	0	23.8484800354236	4	3	15	20	70	NA	NA	NA	NA	0.35	0.65	NA
464	Experiment	76	accept	2	2	70	15	1346	later	3045.58928726034	6383	20	70	_NaN_	_NaN_	_NaN_	_NaN_	0.35	0.65	_NaN_	_NaN_	_NaN_	_NaN_	1	10	ProlificBatch2	1	3	15	43.625	52.5	6.125	9.0190625	2.8940625	NA	0	23.8484800354236	4	2	30	20	70	NA	NA	NA	NA	0.35	0.65	NA
465	Experiment	77	accept	2	0	90	15	3613	initial	3230.99840360629	6453	120	60	35	80	105	_NaN_	0.05	0.1	0.1	0.3	0.45	_NaN_	1	10	ProlificBatch2	1	1	15	76.6	86.75	4.85000000000001	4.85000000000001	0	0	1	23.6259920426635	2	2	0	120	60	35	80	105	NA	0.05	0.1	0.1
466	Experiment	78	spin	2	0	10	7	1297	initial	3244.674481192	6543	120	65	_NaN_	_NaN_	_NaN_	_NaN_	0.4	0.6	_NaN_	_NaN_	_NaN_	_NaN_	1	10	ProlificBatch2	1	1	7	89	87	9	9	0	0	1	26.944387170615	2	2	0	120	65	NA	NA	NA	NA	0.4	0.6	NA
467	Experiment	78	spin	1	1	65	7	602	later	3244.674481192	6536	120	65	_NaN_	_NaN_	_NaN_	_NaN_	0.4	0.6	_NaN_	_NaN_	_NaN_	_NaN_	1	10	ProlificBatch2	1	2	7	80	87	0	9	9	NA	0	26.944387170615	2	1	7	120	65	NA	NA	NA	NA	0.4	0.6	NA
468	Experiment	79	spin	7	0	85	7	806	initial	3932.84894341471	6594	100	110	150	70	_NaN_	_NaN_	0.15	0.25	0.5	0.1	_NaN_	_NaN_	1	10	ProlificBatch2	1	1	7	135.7109375	124.5	18.2109375	18.2109375	0	1.28013392857143	1	27.6541136180497	7	7	0	100	110	150	70	NA	NA	0.15	0.25	0.5
469	Experiment	79	accept	6	1	110	7	3091	later	3932.84894341471	6587	100	110	150	70	_NaN_	_NaN_	0.15	0.25	0.5	0.1	_NaN_	_NaN_	1	10	ProlificBatch2	1	2	7	135.421875	124.5	17.921875	18.2109375	0.2890625	NA	0	27.6541136180497	7	6	7	100	110	150	70	NA	NA	0.15	0.25	0.5
470	Experiment	80	accept	9	0	20	7	17619	initial	4417.78177977994	6697	115	25	50	15	20	95	0.05	0.05	0.15	0.3	0.35	0.1	1	10	ProlificBatch2	1	1	7	51.19497228	35.5	22.69497228	22.69497228	0	1.72166358666666	1	30.2861354418156	9	9	0	115	25	50	15	20	95	0.05	0.05	0.15
471	Experiment	81	spin	1	0	10	7	451	initial	4667.47099137749	6717	150	100	135	115	_NaN_	_NaN_	0.1	0.25	0.55	0.1	_NaN_	_NaN_	1	10	ProlificBatch2	1	1	7	118.75	125.75	0	0	NA	NA	1	16.8281757775464	1	1	0	150	100	135	115	NA	NA	0.1	0.25	0.55
472	Experiment	82	spin	4	0	55	15	5378	initial	3080.60076870198	6825	135	10	45	120	105	5	0.05	0.1	0.15	0.2	0.45	0.05	1	10	ProlificBatch2	1	1	15	89.487	86	18.487	18.487	0	1.29675	1	40.8839821935193	4	4	0	135	10	45	120	105	5	0.05	0.1	0.15
473	Experiment	82	accept	3	1	120	15	1612	later	3080.60076870198	6810	135	10	45	120	105	5	0.05	0.1	0.15	0.2	0.45	0.05	1	10	ProlificBatch2	1	2	15	88.29	86	17.29	18.487	1.197	NA	0	40.8839821935193	4	3	15	135	10	45	120	105	5	0.05	0.1	0.15
474	Experiment	83	spin	5	0	10	7	4380	initial	5713.99005415645	6930	100	15	55	70	50	130	0.05	0.05	0.1	0.2	0.25	0.35	1	10	ProlificBatch2	1	1	7	104.6245	83.25	28.3745	28.3745	0	3.0749	1	37.4591444109446	5	5	0	100	15	55	70	50	130	0.05	0.05	0.1
475	Experiment	83	spin	4	1	50	7	1815	later	5713.99005415645	6923	100	15	55	70	50	130	0.05	0.05	0.1	0.2	0.25	0.35	1	10	ProlificBatch2	1	2	7	101.73	83.25	25.48	28.3745	2.89449999999998	NA	0	37.4591444109446	5	4	7	100	15	55	70	50	130	0.05	0.05	0.1
476	Experiment	83	accept	3	2	130	7	1581	later	5713.99005415645	6916	100	15	55	70	50	130	0.05	0.05	0.1	0.2	0.25	0.35	1	10	ProlificBatch2	1	3	7	97.05	83.25	20.8	28.3745	7.57449999999997	NA	0	37.4591444109446	5	3	14	100	15	55	70	50	130	0.05	0.05	0.1
477	Experiment	84	spin	5	0	10	0	1995	initial	4974.15413972676	7046	110	15	135	_NaN_	_NaN_	_NaN_	0.15	0.3	0.55	_NaN_	_NaN_	_NaN_	1	10	ProlificBatch2	1	1	0	133.571615625	95.25	38.321615625	38.321615625	0	2.849323125	1	53.2323914548276	5	5	0	110	15	135	NA	NA	NA	0.15	0.3	0.55
478	Experiment	84	accept	4	1	135	0	2328	later	4974.15413972676	7046	110	15	135	_NaN_	_NaN_	_NaN_	0.15	0.3	0.55	_NaN_	_NaN_	_NaN_	1	10	ProlificBatch2	1	2	0	131.8258125	95.25	36.5758125	38.321615625	1.74580312500001	NA	0	53.2323914548276	5	4	0	110	15	135	NA	NA	NA	0.15	0.3	0.55
479	Experiment	85	spin	3	0	40	15	2572	initial	3444.02499054498	7181	145	30	_NaN_	_NaN_	_NaN_	_NaN_	0.25	0.75	_NaN_	_NaN_	_NaN_	_NaN_	1	10	ProlificBatch2	1	1	15	61.796875	58.75	18.046875	18.046875	0	2.578125	1	49.7964607176052	3	3	0	145	30	NA	NA	NA	NA	0.25	0.75	NA
480	Experiment	85	spin	2	1	30	15	817	later	3444.02499054498	7166	145	30	_NaN_	_NaN_	_NaN_	_NaN_	0.25	0.75	_NaN_	_NaN_	_NaN_	_NaN_	1	10	ProlificBatch2	1	2	15	54.0625	58.75	10.3125	18.046875	7.734375	NA	0	49.7964607176052	3	2	15	145	30	NA	NA	NA	NA	0.25	0.75	NA
481	Experiment	85	spin	1	2	30	15	639	later	3444.02499054498	7151	145	30	_NaN_	_NaN_	_NaN_	_NaN_	0.25	0.75	_NaN_	_NaN_	_NaN_	_NaN_	1	10	ProlificBatch2	1	3	15	43.75	58.75	0	18.046875	18.046875	NA	0	49.7964607176052	3	1	30	145	30	NA	NA	NA	NA	0.25	0.75	NA
482	Experiment	86	spin	1	0	90	0	711	initial	4149.56007919496	7166	115	135	65	90	55	_NaN_	0.15	0.2	0.2	0.4	0.05	_NaN_	1	10	ProlificBatch2	1	1	0	96	96	0	0	NA	NA	1	25.475478405714	1	1	0	115	135	65	90	55	NA	0.15	0.2	0.2
483	Experiment	87	spin	2	0	20	15	1460	initial	3802.84685822555	7281	130	120	_NaN_	_NaN_	_NaN_	_NaN_	0.35	0.65	_NaN_	_NaN_	_NaN_	_NaN_	1	10	ProlificBatch2	1	1	15	108.5	123.5	0	0	NA	NA	1	4.76969600708473	2	2	0	130	120	NA	NA	NA	NA	0.35	0.65	NA
484	Experiment	87	accept	1	1	130	15	989	later	3802.84685822555	7266	130	120	_NaN_	_NaN_	_NaN_	_NaN_	0.35	0.65	_NaN_	_NaN_	_NaN_	_NaN_	1	10	ProlificBatch2	1	2	15	108.5	123.5	0	0	NA	NA	0	4.76969600708473	2	1	15	130	120	NA	NA	NA	NA	0.35	0.65	NA
485	Experiment	88	spin	8	0	35	0	1925	initial	3041.34256524293	7396	25	140	_NaN_	_NaN_	_NaN_	_NaN_	0.3	0.7	_NaN_	_NaN_	_NaN_	_NaN_	1	10	ProlificBatch2	1	1	0	139.99245485	105.5	34.49245485	34.49245485	0	1.29280685625	1	52.6996204919922	8	8	0	25	140	NA	NA	NA	NA	0.3	0.7	NA
486	Experiment	88	spin	7	1	25	0	627	later	3041.34256524293	7396	25	140	_NaN_	_NaN_	_NaN_	_NaN_	0.3	0.7	_NaN_	_NaN_	_NaN_	_NaN_	1	10	ProlificBatch2	1	2	0	139.9748495	105.5	34.4748495	34.49245485	0.0176053499999966	NA	0	52.6996204919922	8	7	0	25	140	NA	NA	NA	NA	0.3	0.7	NA
487	Experiment	88	accept	6	2	140	0	1095	later	3041.34256524293	7396	25	140	_NaN_	_NaN_	_NaN_	_NaN_	0.3	0.7	_NaN_	_NaN_	_NaN_	_NaN_	1	10	ProlificBatch2	1	3	0	139.916165	105.5	34.416165	34.49245485	0.0762898499999949	NA	0	52.6996204919922	8	6	0	25	140	NA	NA	NA	NA	0.3	0.7	NA
488	Experiment	89	spin	3	0	95	0	864	initial	5934.6111591971	7536	150	110	45	130	50	25	0.05	0.1	0.25	0.25	0.3	0.05	1	10	ProlificBatch2	1	1	0	109.86	78.5	31.36	31.36	0	3.92	1	41.051796550212	3	3	0	150	110	45	130	50	25	0.05	0.1	0.25
489	Experiment	89	accept	2	1	110	0	1717	later	5934.6111591971	7536	150	110	45	130	50	25	0.05	0.1	0.25	0.25	0.3	0.05	1	10	ProlificBatch2	1	2	0	98.1	78.5	19.6	31.36	11.76	NA	0	41.051796550212	3	2	0	150	110	45	130	50	25	0.05	0.1	0.25
490	Experiment	90	spin	7	0	40	7	1146	initial	3947.31055897074	7646	135	30	95	15	145	120	0.05	0.05	0.05	0.15	0.55	0.15	1	10	ProlificBatch2	1	1	7	132.41296	113	26.41296	26.41296	0	1.20185142857143	1	48.9489530020817	7	7	0	135	30	95	15	145	120	0.05	0.05	0.05
491	Experiment	90	spin	6	1	120	7	1630	later	3947.31055897074	7639	135	30	95	15	145	120	0.05	0.05	0.05	0.15	0.55	0.15	1	10	ProlificBatch2	1	2	7	132.2824	113	26.2824	26.41296	0.130560000000031	NA	0	48.9489530020817	7	6	7	135	30	95	15	145	120	0.05	0.05	0.05
492	Experiment	90	accept	5	2	120	7	1330	later	3947.31055897074	7632	135	30	95	15	145	120	0.05	0.05	0.05	0.15	0.55	0.15	1	10	ProlificBatch2	1	3	7	131.956	113	25.956	26.41296	0.456960000000038	NA	0	48.9489530020817	7	5	14	135	30	95	15	145	120	0.05	0.05	0.05
493	Experiment	91	accept	6	0	100	15	2340	initial	4647.88731177009	7752	130	30	35	95	145	_NaN_	0.1	0.2	0.25	0.25	0.2	_NaN_	1	10	ProlificBatch2	1	1	15	91.77869515625	80.5	26.27869515625	26.27869515625	0	1.925615859375	1	46.4462054424255	6	6	0	130	30	35	95	145	NA	0.1	0.2	0.25
494	Experiment	92	spin	6	0	15	15	2067	initial	5545.02766694949	7852	135	105	90	115	95	125	0.05	0.1	0.15	0.15	0.3	0.25	1	10	ProlificBatch2	1	1	15	93.235257265625	107.75	0.485257265624995	0.485257265624995	0	0.0121262109375001	1	14.7033159525326	6	6	0	135	105	90	115	95	125	0.05	0.1	0.15
495	Experiment	92	accept	5	1	125	15	1375	later	5545.02766694949	7837	135	105	90	115	95	125	0.05	0.1	0.15	0.15	0.3	0.25	1	10	ProlificBatch2	1	2	15	93.2350484375	107.75	0.485048437499998	0.485257265624995	0.000208828124996785	NA	0	14.7033159525326	6	5	15	135	105	90	115	95	125	0.05	0.1	0.15
496	Experiment	93	accept	6	0	65	15	490	initial	3058.73341052799	7962	125	20	_NaN_	_NaN_	_NaN_	_NaN_	0.1	0.9	_NaN_	_NaN_	_NaN_	_NaN_	1	10	ProlificBatch2	1	1	15	15.5	30.5	0	0	NA	NA	1	31.5	6	6	0	125	20	NA	NA	NA	NA	0.1	0.9	NA
497	Experiment	94	spin	9	0	15	15	1463	initial	4373.53223843844	8027	95	50	10	125	_NaN_	_NaN_	0.15	0.25	0.4	0.2	_NaN_	_NaN_	1	10	ProlificBatch2	1	1	15	68.4898025717578	55.75	27.7398025717578	27.7398025717578	0	1.7155336190842	1	45.1185937280851	9	9	0	95	50	10	125	NA	NA	0.15	0.25	0.4
498	Experiment	94	spin	8	1	10	15	735	later	4373.53223843844	8012	95	50	10	125	_NaN_	_NaN_	0.15	0.25	0.4	0.2	_NaN_	_NaN_	1	10	ProlificBatch2	1	2	15	68.0612347257812	55.75	27.3112347257812	27.7398025717578	0.428567845976573	NA	0	45.1185937280851	9	8	15	95	50	10	125	NA	NA	0.15	0.25	0.4
499	Experiment	94	accept	7	2	50	15	1985	later	4373.53223843844	7997	95	50	10	125	_NaN_	_NaN_	0.15	0.25	0.4	0.2	_NaN_	_NaN_	1	10	ProlificBatch2	1	3	15	67.401899578125	55.75	26.651899578125	27.7398025717578	1.08790299363282	NA	0	45.1185937280851	9	7	30	95	50	10	125	NA	NA	0.15	0.25	0.4
500	Experiment	95	spin	8	0	5	7	493	initial	4367.80568135474	8047	100	40	_NaN_	_NaN_	_NaN_	_NaN_	0.25	0.75	_NaN_	_NaN_	_NaN_	_NaN_	1	10	ProlificBatch2	1	1	7	68.79638671875	55	20.79638671875	20.79638671875	0	1.84954833984375	1	25.9807621135332	8	8	0	100	40	NA	NA	NA	NA	0.25	0.75	NA
501	Experiment	95	spin	7	1	40	7	761	later	4367.80568135474	8040	100	40	_NaN_	_NaN_	_NaN_	_NaN_	0.25	0.75	_NaN_	_NaN_	_NaN_	_NaN_	1	10	ProlificBatch2	1	2	7	67.728515625	55	19.728515625	20.79638671875	1.06787109375	NA	0	25.9807621135332	8	7	7	100	40	NA	NA	NA	NA	0.25	0.75	NA
502	Experiment	95	spin	6	2	40	7	698	later	4367.80568135474	8033	100	40	_NaN_	_NaN_	_NaN_	_NaN_	0.25	0.75	_NaN_	_NaN_	_NaN_	_NaN_	1	10	ProlificBatch2	1	3	7	66.3046875	55	18.3046875	20.79638671875	2.49169921875	NA	0	25.9807621135332	8	6	14	100	40	NA	NA	NA	NA	0.25	0.75	NA
503	Experiment	95	spin	5	3	40	7	643	later	4367.80568135474	8026	100	40	_NaN_	_NaN_	_NaN_	_NaN_	0.25	0.75	_NaN_	_NaN_	_NaN_	_NaN_	1	10	ProlificBatch2	1	4	7	64.40625	55	16.40625	20.79638671875	4.39013671875	NA	0	25.9807621135332	8	5	21	100	40	NA	NA	NA	NA	0.25	0.75	NA
504	Experiment	95	spin	4	4	40	7	618	later	4367.80568135474	8019	100	40	_NaN_	_NaN_	_NaN_	_NaN_	0.25	0.75	_NaN_	_NaN_	_NaN_	_NaN_	1	10	ProlificBatch2	1	5	7	61.875	55	13.875	20.79638671875	6.92138671875	NA	0	25.9807621135332	8	4	28	100	40	NA	NA	NA	NA	0.25	0.75	NA
505	Experiment	95	spin	3	5	40	7	684	later	4367.80568135474	8012	100	40	_NaN_	_NaN_	_NaN_	_NaN_	0.25	0.75	_NaN_	_NaN_	_NaN_	_NaN_	1	10	ProlificBatch2	1	6	7	58.5	55	10.5	20.79638671875	10.29638671875	NA	0	25.9807621135332	8	3	35	100	40	NA	NA	NA	NA	0.25	0.75	NA
506	Experiment	95	spin	2	6	40	7	742	later	4367.80568135474	8005	100	40	_NaN_	_NaN_	_NaN_	_NaN_	0.25	0.75	_NaN_	_NaN_	_NaN_	_NaN_	1	10	ProlificBatch2	1	7	7	54	55	6	20.79638671875	14.79638671875	NA	0	25.9807621135332	8	2	42	100	40	NA	NA	NA	NA	0.25	0.75	NA
507	Experiment	95	spin	1	7	40	7	1132	later	4367.80568135474	7998	100	40	_NaN_	_NaN_	_NaN_	_NaN_	0.25	0.75	_NaN_	_NaN_	_NaN_	_NaN_	1	10	ProlificBatch2	1	8	7	48	55	0	20.79638671875	20.79638671875	NA	0	25.9807621135332	8	1	49	100	40	NA	NA	NA	NA	0.25	0.75	NA
508	Experiment	96	spin	5	0	5	15	768	initial	5055.60575870032	8031	90	125	135	_NaN_	_NaN_	_NaN_	0.1	0.6	0.3	_NaN_	_NaN_	_NaN_	1	10	ProlificBatch2	1	1	15	111.66645	124.5	2.16644999999998	2.16644999999998	0	0.0432899999999961	1	12.3389626792531	5	5	0	90	125	135	NA	NA	NA	0.1	0.6	0.3
509	Experiment	96	spin	4	1	90	15	797	later	5055.60575870032	8016	90	125	135	_NaN_	_NaN_	_NaN_	0.1	0.6	0.3	_NaN_	_NaN_	_NaN_	1	10	ProlificBatch2	1	2	15	111.6645	124.5	2.16449999999999	2.16644999999998	0.00194999999999368	NA	0	12.3389626792531	5	4	15	90	125	135	NA	NA	NA	0.1	0.6	0.3
510	Experiment	96	accept	3	2	135	15	1217	later	5055.60575870032	8001	90	125	135	_NaN_	_NaN_	_NaN_	0.1	0.6	0.3	_NaN_	_NaN_	_NaN_	1	10	ProlificBatch2	1	3	15	111.645	124.5	2.145	2.16644999999998	0.0214499999999873	NA	0	12.3389626792531	5	3	30	90	125	135	NA	NA	NA	0.1	0.6	0.3
511	Experiment	97	spin	4	0	50	7	1073	initial	4398.60532536367	8136	80	130	75	145	65	100	0.05	0.1	0.1	0.15	0.2	0.4	1	10	ProlificBatch2	1	1	7	104.83359375	99.25	12.58359375	12.58359375	0	1.1990234375	1	26.8456234794426	4	4	0	80	130	75	145	65	100	0.05	0.1	0.1
512	Experiment	97	spin	3	1	65	7	1486	later	4398.60532536367	8129	80	130	75	145	65	100	0.05	0.1	0.1	0.15	0.2	0.4	1	10	ProlificBatch2	1	2	7	102.778125	99.25	10.528125	12.58359375	2.05546874999999	NA	0	26.8456234794426	4	3	7	80	130	75	145	65	100	0.05	0.1	0.1
513	Experiment	97	spin	2	2	75	7	1305	later	4398.60532536367	8122	80	130	75	145	65	100	0.05	0.1	0.1	0.15	0.2	0.4	1	10	ProlificBatch2	1	3	7	100.0375	99.25	7.78750000000001	12.58359375	4.79609375	NA	0	26.8456234794426	4	2	14	80	130	75	145	65	100	0.05	0.1	0.1
514	Experiment	97	spin	1	3	75	7	839	later	4398.60532536367	8115	80	130	75	145	65	100	0.05	0.1	0.1	0.15	0.2	0.4	1	10	ProlificBatch2	1	4	7	92.25	99.25	0	12.58359375	12.58359375	NA	0	26.8456234794426	4	1	21	80	130	75	145	65	100	0.05	0.1	0.1
515	Experiment	98	spin	4	0	65	7	15507	initial	3111.56937704005	8253	100	110	130	50	10	95	0.05	0.1	0.2	0.25	0.25	0.15	1	10	ProlificBatch2	1	1	7	94.21875	71.25	29.96875	29.96875	0	3.2109375	1	44.9131105580542	4	4	0	100	110	130	50	10	95	0.05	0.1	0.2
516	Experiment	98	spin	3	1	10	7	726	later	3111.56937704005	8246	100	110	130	50	10	95	0.05	0.1	0.2	0.25	0.25	0.15	1	10	ProlificBatch2	1	2	7	89.9375	71.25	25.6875	29.96875	4.28125	NA	0	44.9131105580542	4	3	7	100	110	130	50	10	95	0.05	0.1	0.2
517	Experiment	98	spin	2	2	10	7	632	later	3111.56937704005	8239	100	110	130	50	10	95	0.05	0.1	0.2	0.25	0.25	0.15	1	10	ProlificBatch2	1	3	7	81.375	71.25	17.125	29.96875	12.84375	NA	0	44.9131105580542	4	2	14	100	110	130	50	10	95	0.05	0.1	0.2
518	Experiment	98	spin	1	3	10	7	1876	later	3111.56937704005	8232	100	110	130	50	10	95	0.05	0.1	0.2	0.25	0.25	0.15	1	10	ProlificBatch2	1	4	7	64.25	71.25	0	29.96875	29.96875	NA	0	44.9131105580542	4	1	21	100	110	130	50	10	95	0.05	0.1	0.2
519	Experiment	99	spin	7	0	30	0	11808	initial	3941.53035194172	8275	65	105	30	25	130	_NaN_	0.05	0.05	0.05	0.35	0.5	_NaN_	1	10	ProlificBatch2	1	1	0	129.310546875	83.75	45.560546875	45.560546875	0	3.05329241071429	1	49.6204342987846	7	7	0	65	105	30	25	130	NA	0.05	0.05	0.05
520	Experiment	99	accept	6	1	130	0	1259	later	3941.53035194172	8275	65	105	30	25	130	_NaN_	0.05	0.05	0.05	0.35	0.5	_NaN_	1	10	ProlificBatch2	1	2	0	128.62109375	83.75	44.87109375	45.560546875	0.689453125	NA	0	49.6204342987846	7	6	0	65	105	30	25	130	NA	0.05	0.05	0.05
521	Experiment	100	spin	6	0	45	7	782	initial	4272.21953796898	8405	45	135	65	70	_NaN_	_NaN_	0.2	0.25	0.5	0.05	_NaN_	_NaN_	1	10	ProlificBatch2	1	1	7	98.635009765625	78.75	26.885009765625	26.885009765625	0	3.0120849609375	1	33.4243548928023	6	6	0	45	135	65	70	NA	NA	0.2	0.25	0.5
522	Experiment	100	spin	5	1	45	7	855	later	4272.21953796898	8398	45	135	65	70	_NaN_	_NaN_	0.2	0.25	0.5	0.05	_NaN_	_NaN_	1	10	ProlificBatch2	1	2	7	95.8466796875	78.75	24.0966796875	26.885009765625	2.788330078125	NA	0	33.4243548928023	6	5	7	45	135	65	70	NA	NA	0.2	0.25	0.5
523	Experiment	100	spin	4	2	65	7	1371	later	4272.21953796898	8391	45	135	65	70	_NaN_	_NaN_	0.2	0.25	0.5	0.05	_NaN_	_NaN_	1	10	ProlificBatch2	1	3	7	92.12890625	78.75	20.37890625	26.885009765625	6.506103515625	NA	0	33.4243548928023	6	4	14	45	135	65	70	NA	NA	0.2	0.25	0.5
524	Experiment	100	spin	3	3	45	7	670	later	4272.21953796898	8384	45	135	65	70	_NaN_	_NaN_	0.2	0.25	0.5	0.05	_NaN_	_NaN_	1	10	ProlificBatch2	1	4	7	87.171875	78.75	15.421875	26.885009765625	11.463134765625	NA	0	33.4243548928023	6	3	21	45	135	65	70	NA	NA	0.2	0.25	0.5
525	Experiment	100	accept	2	4	65	7	1806	later	4272.21953796898	8377	45	135	65	70	_NaN_	_NaN_	0.2	0.25	0.5	0.05	_NaN_	_NaN_	1	10	ProlificBatch2	1	5	7	80.5625	78.75	8.8125	26.885009765625	18.072509765625	NA	0	33.4243548928023	6	2	28	45	135	65	70	NA	NA	0.2	0.25	0.5
526	Experiment	101	spin	9	0	30	15	555	initial	4377.44099603318	8442	85	75	_NaN_	_NaN_	_NaN_	_NaN_	0.85	0.15	_NaN_	_NaN_	_NaN_	_NaN_	1	10	ProlificBatch2	1	1	15	68.5	83.5	0	0	NA	NA	1	3.57071421427143	9	9	0	85	75	NA	NA	NA	NA	0.85	0.15	NA
527	Experiment	101	accept	8	1	85	15	7424	later	4377.44099603318	8427	85	75	_NaN_	_NaN_	_NaN_	_NaN_	0.85	0.15	_NaN_	_NaN_	_NaN_	_NaN_	1	10	ProlificBatch2	1	2	15	68.5	83.5	0	0	NA	NA	0	3.57071421427143	9	8	15	85	75	NA	NA	NA	NA	0.85	0.15	NA
528	Experiment	102	accept	5	0	60	15	1543	initial	5996.41482078322	8512	125	145	130	115	75	40	0.05	0.05	0.1	0.15	0.35	0.3	1	10	ProlificBatch2	1	1	15	80.2087125	82	13.2087125	13.2087125	0	1.0217425	1	35.0856095856977	5	5	0	125	145	130	115	75	40	0.05	0.05	0.1
529	Experiment	103	spin	6	0	15	7	738	initial	5176.70858908283	8572	50	20	120	90	10	_NaN_	0.1	0.15	0.2	0.4	0.15	_NaN_	1	10	ProlificBatch2	1	1	7	88.0688	69.5	25.5688	25.5688	0	1.67813333333333	1	40.1839520206761	6	6	0	50	20	120	90	10	NA	0.1	0.15	0.2
530	Experiment	103	spin	5	1	10	7	859	later	5176.70858908283	8565	50	20	120	90	10	_NaN_	0.1	0.15	0.2	0.4	0.15	_NaN_	1	10	ProlificBatch2	1	2	7	87.672	69.5	25.172	25.5688	0.396799999999999	NA	0	40.1839520206761	6	5	7	50	20	120	90	10	NA	0.1	0.15	0.2
531	Experiment	103	accept	4	2	90	7	1190	later	5176.70858908283	8558	50	20	120	90	10	_NaN_	0.1	0.15	0.2	0.4	0.15	_NaN_	1	10	ProlificBatch2	1	3	7	86.68	69.5	24.18	25.5688	1.3888	NA	0	40.1839520206761	6	4	14	50	20	120	90	10	NA	0.1	0.15	0.2
532	Experiment	104	spin	3	0	35	7	6972	initial	5067.9884385704	8648	65	135	130	95	120	150	0.1	0.1	0.1	0.25	0.4	0.05	1	10	ProlificBatch2	1	1	7	114.143125	112.25	8.893125	8.893125	0	0.768541666666669	1	21.821720830402	3	3	0	65	135	130	95	120	150	0.1	0.1	0.1
533	Experiment	104	spin	2	1	95	7	1038	later	5067.9884385704	8641	65	135	130	95	120	150	0.1	0.1	0.1	0.25	0.4	0.05	1	10	ProlificBatch2	1	2	7	111.8375	112.25	6.58749999999999	8.893125	2.30562500000001	NA	0	21.821720830402	3	2	7	65	135	130	95	120	150	0.1	0.1	0.1
534	Experiment	104	accept	1	2	130	7	3596	later	5067.9884385704	8634	65	135	130	95	120	150	0.1	0.1	0.1	0.25	0.4	0.05	1	10	ProlificBatch2	1	3	7	105.25	112.25	0	8.893125	8.893125	NA	0	21.821720830402	3	1	14	65	135	130	95	120	150	0.1	0.1	0.1
535	Experiment	105	spin	7	0	65	0	6518	initial	3404.34836847506	8764	135	105	_NaN_	_NaN_	_NaN_	_NaN_	0.6	0.4	_NaN_	_NaN_	_NaN_	_NaN_	1	10	ProlificBatch2	1	1	0	134.950848	123	11.950848	11.950848	0	0.678692571428574	1	14.6969384566991	7	7	0	135	105	NA	NA	NA	NA	0.6	0.4	NA
536	Experiment	105	accept	6	1	135	0	1176	later	3404.34836847506	8764	135	105	_NaN_	_NaN_	_NaN_	_NaN_	0.6	0.4	_NaN_	_NaN_	_NaN_	_NaN_	1	10	ProlificBatch2	1	2	0	134.87712	123	11.87712	11.950848	0.0737279999999885	NA	0	14.6969384566991	7	6	0	135	105	NA	NA	NA	NA	0.6	0.4	NA
537	Experiment	106	spin	4	0	125	0	435	initial	5961.89301504889	8899	135	75	_NaN_	_NaN_	_NaN_	_NaN_	0.25	0.75	_NaN_	_NaN_	_NaN_	_NaN_	1	10	ProlificBatch2	1	1	0	116.015625	90	26.015625	26.015625	0	3.69140625	1	25.9807621135332	4	4	0	135	75	NA	NA	NA	NA	0.25	0.75	NA
538	Experiment	106	spin	3	1	75	0	695	later	5961.89301504889	8899	135	75	_NaN_	_NaN_	_NaN_	_NaN_	0.25	0.75	_NaN_	_NaN_	_NaN_	_NaN_	1	10	ProlificBatch2	1	2	0	109.6875	90	19.6875	26.015625	6.328125	NA	0	25.9807621135332	4	3	0	135	75	NA	NA	NA	NA	0.25	0.75	NA
539	Experiment	106	spin	2	2	75	0	832	later	5961.89301504889	8899	135	75	_NaN_	_NaN_	_NaN_	_NaN_	0.25	0.75	_NaN_	_NaN_	_NaN_	_NaN_	1	10	ProlificBatch2	1	3	0	101.25	90	11.25	26.015625	14.765625	NA	0	25.9807621135332	4	2	0	135	75	NA	NA	NA	NA	0.25	0.75	NA
540	Experiment	106	spin	1	3	75	0	562	later	5961.89301504889	8899	135	75	_NaN_	_NaN_	_NaN_	_NaN_	0.25	0.75	_NaN_	_NaN_	_NaN_	_NaN_	1	10	ProlificBatch2	1	4	0	90	90	0	26.015625	26.015625	NA	0	25.9807621135332	4	1	0	135	75	NA	NA	NA	NA	0.25	0.75	NA
541	Experiment	107	spin	6	0	35	7	497	initial	5219.45047837692	8974	95	65	_NaN_	_NaN_	_NaN_	_NaN_	0.35	0.65	_NaN_	_NaN_	_NaN_	_NaN_	1	10	ProlificBatch2	1	1	7	74.24581109375	75.5	5.74581109374999	5.74581109374999	0	0.578468515625	1	14.3090880212542	6	6	0	95	65	NA	NA	NA	NA	0.35	0.65	NA
542	Experiment	107	spin	5	1	65	7	627	later	5219.45047837692	8967	95	65	_NaN_	_NaN_	_NaN_	_NaN_	0.35	0.65	_NaN_	_NaN_	_NaN_	_NaN_	1	10	ProlificBatch2	1	2	7	73.839709375	75.5	5.33970937499998	5.74581109374999	0.406101718750008	NA	0	14.3090880212542	6	5	7	95	65	NA	NA	NA	NA	0.35	0.65	NA
543	Experiment	107	spin	4	2	65	7	610	later	5219.45047837692	8960	95	65	_NaN_	_NaN_	_NaN_	_NaN_	0.35	0.65	_NaN_	_NaN_	_NaN_	_NaN_	1	10	ProlificBatch2	1	3	7	73.2149375	75.5	4.71493749999999	5.74581109374999	1.03087359375	NA	0	14.3090880212542	6	4	14	95	65	NA	NA	NA	NA	0.35	0.65	NA
544	Experiment	107	spin	3	3	65	7	1093	later	5219.45047837692	8953	95	65	_NaN_	_NaN_	_NaN_	_NaN_	0.35	0.65	_NaN_	_NaN_	_NaN_	_NaN_	1	10	ProlificBatch2	1	4	7	72.25375	75.5	3.75375	5.74581109374999	1.99206109375	NA	0	14.3090880212542	6	3	21	95	65	NA	NA	NA	NA	0.35	0.65	NA
545	Experiment	107	accept	2	4	95	7	1016	later	5219.45047837692	8946	95	65	_NaN_	_NaN_	_NaN_	_NaN_	0.35	0.65	_NaN_	_NaN_	_NaN_	_NaN_	1	10	ProlificBatch2	1	5	7	70.775	75.5	2.27499999999999	5.74581109374999	3.47081109375	NA	0	14.3090880212542	6	2	28	95	65	NA	NA	NA	NA	0.35	0.65	NA
546	Experiment	108	spin	6	0	10	0	593	initial	4484.92090926463	9041	70	60	15	_NaN_	_NaN_	_NaN_	0.2	0.4	0.4	_NaN_	_NaN_	_NaN_	1	10	ProlificBatch2	1	1	0	65.00288	44	21.00288	21.00288	0	1.56714666666667	1	23.9582971014219	6	6	0	70	60	15	NA	NA	NA	0.2	0.4	0.4
547	Experiment	108	spin	5	1	15	0	1080	later	4484.92090926463	9041	70	60	15	_NaN_	_NaN_	_NaN_	0.2	0.4	0.4	_NaN_	_NaN_	_NaN_	1	10	ProlificBatch2	1	2	0	63.7536	44	19.7536	21.00288	1.24927999999999	NA	0	23.9582971014219	6	5	0	70	60	15	NA	NA	NA	0.2	0.4	0.4
548	Experiment	108	accept	4	2	60	0	2035	later	4484.92090926463	9041	70	60	15	_NaN_	_NaN_	_NaN_	0.2	0.4	0.4	_NaN_	_NaN_	_NaN_	1	10	ProlificBatch2	1	3	0	62.192	44	18.192	21.00288	2.81088	NA	0	23.9582971014219	6	4	0	70	60	15	NA	NA	NA	0.2	0.4	0.4
549	Experiment	109	spin	9	0	85	0	846	initial	4235.95812263424	9101	50	125	130	145	_NaN_	_NaN_	0.05	0.25	0.5	0.2	_NaN_	_NaN_	1	10	ProlificBatch2	1	1	0	142.34185984	127.75	14.59185984	14.59185984	0	1.11298442666667	1	19.1360262332596	9	9	0	50	125	130	145	NA	NA	0.05	0.25	0.5
550	Experiment	109	accept	8	1	145	0	1377	later	4235.95812263424	9101	50	125	130	145	_NaN_	_NaN_	0.05	0.25	0.5	0.2	_NaN_	_NaN_	1	10	ProlificBatch2	1	2	0	141.6773248	127.75	13.9273248	14.59185984	0.664535039999976	NA	0	19.1360262332596	9	8	0	50	125	130	145	NA	NA	0.05	0.25	0.5
551	Experiment	110	spin	8	0	30	0	1786	initial	5746.18346291929	9246	60	80	130	85	110	_NaN_	0.05	0.1	0.3	0.3	0.25	_NaN_	1	10	ProlificBatch2	1	1	0	127.98231965	103	24.98231965	24.98231965	0	1.89153995625	1	21.7600551469889	8	8	0	60	80	130	85	110	NA	0.05	0.1	0.3
552	Experiment	110	spin	7	1	85	0	989	later	5746.18346291929	9246	60	80	130	85	110	_NaN_	0.05	0.1	0.3	0.3	0.25	_NaN_	1	10	ProlificBatch2	1	2	0	127.1175995	103	24.1175995	24.98231965	0.864720149999997	NA	0	21.7600551469889	8	7	0	60	80	130	85	110	NA	0.05	0.1	0.3
553	Experiment	110	spin	6	2	85	0	661	later	5746.18346291929	9246	60	80	130	85	110	_NaN_	0.05	0.1	0.3	0.3	0.25	_NaN_	1	10	ProlificBatch2	1	3	0	125.882285	103	22.882285	24.98231965	2.10003464999998	NA	0	21.7600551469889	8	6	0	60	80	130	85	110	NA	0.05	0.1	0.3
554	Experiment	110	accept	5	3	130	0	1738	later	5746.18346291929	9246	60	80	130	85	110	_NaN_	0.05	0.1	0.3	0.3	0.25	_NaN_	1	10	ProlificBatch2	1	4	0	124.11755	103	21.11755	24.98231965	3.86476965	NA	0	21.7600551469889	8	5	0	60	80	130	85	110	NA	0.05	0.1	0.3
555	Experiment	111	spin	3	0	50	7	3934	initial	3507.77120057136	9376	80	45	10	5	145	120	0.05	0.05	0.05	0.1	0.45	0.3	1	10	ProlificBatch2	1	1	7	124.15625	108.5	22.65625	22.65625	0	1.51041666666667	1	49.3735759288306	3	3	0	80	45	10	5	145	120	0.05	0.05	0.05
556	Experiment	111	accept	2	1	120	7	2995	later	3507.77120057136	9369	80	45	10	5	145	120	0.05	0.05	0.05	0.1	0.45	0.3	1	10	ProlificBatch2	1	2	7	119.625	108.5	18.125	22.65625	4.53125	NA	0	49.3735759288306	3	2	7	80	45	10	5	145	120	0.05	0.05	0.05
557	Experiment	112	spin	1	0	30	15	3234	initial	4792.8399209969	9489	95	15	25	60	_NaN_	_NaN_	0.05	0.1	0.2	0.65	_NaN_	_NaN_	1	10	ProlificBatch2	1	1	15	35.25	50.25	0	0	NA	NA	1	20.3393092311416	1	1	0	95	15	25	60	NA	NA	0.05	0.1	0.2
558	Experiment	113	accept	1	0	100	7	1379	initial	5983.55684077001	9534	130	35	70	_NaN_	_NaN_	_NaN_	0.35	0.4	0.25	_NaN_	_NaN_	_NaN_	1	10	ProlificBatch2	1	1	7	70	77	0	0	NA	NA	1	41.2431812546026	1	1	0	130	35	70	NA	NA	NA	0.35	0.4	0.25
559	Experiment	114	spin	6	0	5	7	6071	initial	4232.79445531658	9634	15	40	45	80	_NaN_	_NaN_	0.15	0.15	0.2	0.5	_NaN_	_NaN_	1	10	ProlificBatch2	1	1	7	65.5078125	57.25	15.2578125	15.2578125	0	1.23046875	1	24.5191251883096	6	6	0	15	40	45	80	NA	NA	0.15	0.15	0.2
560	Experiment	114	spin	5	1	40	7	1120	later	4232.79445531658	9627	15	40	45	80	_NaN_	_NaN_	0.15	0.15	0.2	0.5	_NaN_	_NaN_	1	10	ProlificBatch2	1	2	7	65.015625	57.25	14.765625	15.2578125	0.4921875	NA	0	24.5191251883096	6	5	7	15	40	45	80	NA	NA	0.15	0.15	0.2
561	Experiment	114	spin	4	2	15	7	899	later	4232.79445531658	9620	15	40	45	80	_NaN_	_NaN_	0.15	0.15	0.2	0.5	_NaN_	_NaN_	1	10	ProlificBatch2	1	3	7	64.03125	57.25	13.78125	15.2578125	1.4765625	NA	0	24.5191251883096	6	4	14	15	40	45	80	NA	NA	0.15	0.15	0.2
562	Experiment	114	spin	3	3	45	7	1012	later	4232.79445531658	9613	15	40	45	80	_NaN_	_NaN_	0.15	0.15	0.2	0.5	_NaN_	_NaN_	1	10	ProlificBatch2	1	4	7	62.0625	57.25	11.8125	15.2578125	3.4453125	NA	0	24.5191251883096	6	3	21	15	40	45	80	NA	NA	0.15	0.15	0.2
563	Experiment	114	spin	2	4	15	7	959	later	4232.79445531658	9606	15	40	45	80	_NaN_	_NaN_	0.15	0.15	0.2	0.5	_NaN_	_NaN_	1	10	ProlificBatch2	1	5	7	58.125	57.25	7.875	15.2578125	7.3828125	NA	0	24.5191251883096	6	2	28	15	40	45	80	NA	NA	0.15	0.15	0.2
564	Experiment	114	accept	1	5	80	7	2113	later	4232.79445531658	9599	15	40	45	80	_NaN_	_NaN_	0.15	0.15	0.2	0.5	_NaN_	_NaN_	1	10	ProlificBatch2	1	6	7	50.25	57.25	0	15.2578125	15.2578125	NA	0	24.5191251883096	6	1	35	15	40	45	80	NA	NA	0.15	0.15	0.2
565	Experiment	115	spin	5	0	10	0	1089	initial	4643.42602097209	9679	150	75	90	60	70	5	0.05	0.1	0.1	0.15	0.3	0.3	1	10	ProlificBatch2	1	1	0	86.14846875	55.5	30.64846875	30.64846875	0	3.09969374999999	1	37.8780939330373	5	5	0	150	75	90	60	70	5	0.05	0.1	0.1
566	Experiment	115	accept	4	1	90	0	1847	later	4643.42602097209	9679	150	75	90	60	70	5	0.05	0.1	0.1	0.15	0.3	0.3	1	10	ProlificBatch2	1	2	0	81.939375	55.5	26.439375	30.64846875	4.20909374999999	NA	0	37.8780939330373	5	4	0	150	75	90	60	70	5	0.05	0.1	0.1
567	Experiment	116	spin	4	0	40	0	506	initial	3348.15290733533	9769	55	80	_NaN_	_NaN_	_NaN_	_NaN_	0.5	0.5	_NaN_	_NaN_	_NaN_	_NaN_	1	10	ProlificBatch2	1	1	0	78.4375	67.5	10.9375	10.9375	0	1.171875	1	12.5	4	4	0	55	80	NA	NA	NA	NA	0.5	0.5	NA
568	Experiment	116	accept	3	1	80	0	1909	later	3348.15290733533	9769	55	80	_NaN_	_NaN_	_NaN_	_NaN_	0.5	0.5	_NaN_	_NaN_	_NaN_	_NaN_	1	10	ProlificBatch2	1	2	0	76.875	67.5	9.375	10.9375	1.5625	NA	0	12.5	4	3	0	55	80	NA	NA	NA	NA	0.5	0.5	NA
569	Experiment	117	spin	9	0	90	7	1548	initial	5680.21314821536	9849	65	55	80	140	45	_NaN_	0.05	0.15	0.2	0.45	0.15	_NaN_	1	10	ProlificBatch2	1	1	7	124.158120895713	97.25	33.9081208957129	33.9081208957129	0	2.05784676619032	1	40.1396001474853	9	9	0	65	55	80	140	45	NA	0.05	0.15	0.2
570	Experiment	117	spin	8	1	80	7	780	later	5680.21314821536	9842	65	55	80	140	45	_NaN_	0.05	0.15	0.2	0.45	0.15	_NaN_	1	10	ProlificBatch2	1	2	7	123.923856174023	97.25	33.6738561740235	33.9081208957129	0.234264721689442	NA	0	40.1396001474853	9	8	7	65	55	80	140	45	NA	0.05	0.15	0.2
571	Experiment	117	accept	7	2	140	7	1359	later	5680.21314821536	9835	65	55	80	140	45	_NaN_	0.05	0.15	0.2	0.45	0.15	_NaN_	1	10	ProlificBatch2	1	3	7	123.497920316406	97.25	33.2479203164063	33.9081208957129	0.660200579306633	NA	0	40.1396001474853	9	7	14	65	55	80	140	45	NA	0.05	0.15	0.2
572	Experiment	118	spin	4	0	35	0	1821	initial	5773.35015698612	9975	45	5	65	_NaN_	_NaN_	_NaN_	0.25	0.7	0.05	_NaN_	_NaN_	_NaN_	1	10	ProlificBatch2	1	1	0	37.929	18	19.929	19.929	0	2.70725	1	20.2731349327133	4	4	0	45	5	65	NA	NA	NA	0.25	0.7	0.05
573	Experiment	118	accept	3	1	45	0	1220	later	5773.35015698612	9975	45	5	65	_NaN_	_NaN_	_NaN_	0.25	0.7	0.05	_NaN_	_NaN_	_NaN_	1	10	ProlificBatch2	1	2	0	33.47	18	15.47	19.929	4.459	NA	0	20.2731349327133	4	3	0	45	5	65	NA	NA	NA	0.25	0.7	0.05
574	Experiment	119	spin	7	0	20	0	473	initial	4526.73096759126	10020	65	20	135	95	_NaN_	_NaN_	0.1	0.3	0.5	0.1	_NaN_	_NaN_	1	10	ProlificBatch2	1	1	0	134.30625	89.5	44.80625	44.80625	0	3.07232142857143	1	50.4702882892499	7	7	0	65	20	135	95	NA	NA	0.1	0.3	0.5
575	Experiment	119	accept	6	1	135	0	1311	later	4526.73096759126	10020	65	20	135	95	_NaN_	_NaN_	0.1	0.3	0.5	0.1	_NaN_	_NaN_	1	10	ProlificBatch2	1	2	0	133.6125	89.5	44.1125	44.80625	0.693749999999994	NA	0	50.4702882892499	7	6	0	65	20	135	95	NA	NA	0.1	0.3	0.5
576	Experiment	120	spin	4	0	15	7	900	initial	3037.93523491489	10155	145	140	125	15	_NaN_	_NaN_	0.25	0.3	0.35	0.1	_NaN_	_NaN_	1	10	ProlificBatch2	1	1	7	128.959125	123.5	12.459125	12.459125	0	0.577281250000002	1	37.0843632815773	4	4	0	145	140	125	15	NA	NA	0.25	0.3	0.35
577	Experiment	120	accept	3	1	145	7	1164	later	3037.93523491489	10148	145	140	125	15	_NaN_	_NaN_	0.25	0.3	0.35	0.1	_NaN_	_NaN_	1	10	ProlificBatch2	1	2	7	128.2425	123.5	11.7425	12.459125	0.716625000000022	NA	0	37.0843632815773	4	3	7	145	140	125	15	NA	NA	0.25	0.3	0.35
578	Experiment	121	spin	2	0	15	7	878	initial	3722.20942598062	10293	130	120	55	_NaN_	_NaN_	_NaN_	0.15	0.15	0.7	_NaN_	_NaN_	_NaN_	1	10	ProlificBatch2	1	1	7	78.8	76	9.80000000000001	9.80000000000001	0	0	1	32.1947200640105	2	2	0	130	120	55	NA	NA	NA	0.15	0.15	0.7
579	Experiment	121	spin	1	1	55	7	1018	later	3722.20942598062	10286	130	120	55	_NaN_	_NaN_	_NaN_	0.15	0.15	0.7	_NaN_	_NaN_	_NaN_	1	10	ProlificBatch2	1	2	7	69	76	0	9.80000000000001	9.80000000000001	NA	0	32.1947200640105	2	1	7	130	120	55	NA	NA	NA	0.15	0.15	0.7
580	Experiment	122	spin	5	0	25	7	486	initial	5883.55747392781	10334	50	80	130	75	90	_NaN_	0.05	0.2	0.3	0.3	0.15	_NaN_	1	10	ProlificBatch2	1	1	7	102.004725	93.5	15.504725	15.504725	0	1.785945	1	25.2041663222571	5	5	0	50	80	130	75	90	NA	0.05	0.2	0.3
581	Experiment	122	spin	4	1	80	7	1142	later	5883.55747392781	10327	50	80	130	75	90	_NaN_	0.05	0.2	0.3	0.3	0.15	_NaN_	1	10	ProlificBatch2	1	2	7	100.00675	93.5	13.50675	15.504725	1.997975	NA	0	25.2041663222571	5	4	7	50	80	130	75	90	NA	0.05	0.2	0.3
582	Experiment	122	spin	3	2	75	7	661	later	5883.55747392781	10320	50	80	130	75	90	_NaN_	0.05	0.2	0.3	0.3	0.15	_NaN_	1	10	ProlificBatch2	1	3	7	97.1525	93.5	10.6525	15.504725	4.85222499999998	NA	0	25.2041663222571	5	3	14	50	80	130	75	90	NA	0.05	0.2	0.3
583	Experiment	122	spin	2	3	75	7	1915	later	5883.55747392781	10313	50	80	130	75	90	_NaN_	0.05	0.2	0.3	0.3	0.15	_NaN_	1	10	ProlificBatch2	1	4	7	93.075	93.5	6.57499999999999	15.504725	8.92972499999999	NA	0	25.2041663222571	5	2	21	50	80	130	75	90	NA	0.05	0.2	0.3
584	Experiment	122	spin	1	4	75	7	975	later	5883.55747392781	10306	50	80	130	75	90	_NaN_	0.05	0.2	0.3	0.3	0.15	_NaN_	1	10	ProlificBatch2	1	5	7	86.5	93.5	0	15.504725	15.504725	NA	0	25.2041663222571	5	1	28	50	80	130	75	90	NA	0.05	0.2	0.3
585	Experiment	123	spin	6	0	10	15	697	initial	4302.13802361806	10429	45	5	105	40	30	150	0.1	0.1	0.2	0.2	0.35	0.05	1	10	ProlificBatch2	1	1	15	50.5079296874999	52	13.5079296875	13.5079296875	0	1.30965494791666	1	38.2883794381533	6	6	0	45	5	105	40	30	150	0.1	0.1	0.2
586	Experiment	123	accept	5	1	105	15	1497	later	4302.13802361806	10414	45	5	105	40	30	150	0.1	0.1	0.2	0.2	0.35	0.05	1	10	ProlificBatch2	1	2	15	49.3439062499999	52	12.34390625	13.5079296875	1.16402343749999	NA	0	38.2883794381533	6	5	15	45	5	105	40	30	150	0.1	0.1	0.2
587	Experiment	124	accept	6	0	125	15	1756	initial	4158.99169180762	10519	150	80	95	140	_NaN_	_NaN_	0.05	0.2	0.4	0.35	_NaN_	_NaN_	1	10	ProlificBatch2	1	1	15	103.10848	110.5	7.60848	7.60848	0	0.718079999999998	1	25.7827461687075	6	6	0	150	80	95	140	NA	NA	0.05	0.2	0.4
588	Experiment	125	spin	6	0	20	0	5312	initial	4912.70930490118	10644	85	150	145	90	105	_NaN_	0.05	0.05	0.15	0.6	0.15	_NaN_	1	10	ProlificBatch2	1	1	0	132.26728	103.25	29.01728	29.01728	0	3.35913	1	22.2078251974389	6	6	0	85	150	145	90	105	NA	0.05	0.05	0.15
589	Experiment	125	spin	5	1	90	0	1102	later	4912.70930490118	10644	85	150	145	90	105	_NaN_	0.05	0.05	0.15	0.6	0.15	_NaN_	1	10	ProlificBatch2	1	2	0	128.7716	103.25	25.5216	29.01728	3.49567999999999	NA	0	22.2078251974389	6	5	0	85	150	145	90	105	NA	0.05	0.05	0.15
590	Experiment	125	spin	4	2	105	0	2679	later	4912.70930490118	10644	85	150	145	90	105	_NaN_	0.05	0.05	0.15	0.6	0.15	_NaN_	1	10	ProlificBatch2	1	3	0	124.402	103.25	21.152	29.01728	7.86528000000001	NA	0	22.2078251974389	6	4	0	85	150	145	90	105	NA	0.05	0.05	0.15
591	Experiment	125	spin	3	3	90	0	1655	later	4912.70930490118	10644	85	150	145	90	105	_NaN_	0.05	0.05	0.15	0.6	0.15	_NaN_	1	10	ProlificBatch2	1	4	0	118.94	103.25	15.69	29.01728	13.32728	NA	0	22.2078251974389	6	3	0	85	150	145	90	105	NA	0.05	0.05	0.15
592	Experiment	125	accept	2	4	105	0	1849	later	4912.70930490118	10644	85	150	145	90	105	_NaN_	0.05	0.05	0.15	0.6	0.15	_NaN_	1	10	ProlificBatch2	1	5	0	112.1125	103.25	8.86250000000001	29.01728	20.15478	NA	0	22.2078251974389	6	2	0	85	150	145	90	105	NA	0.05	0.05	0.15
593	Experiment	126	spin	7	0	5	15	1160	initial	3517.12038183561	10749	140	75	125	_NaN_	_NaN_	_NaN_	0.1	0.3	0.6	_NaN_	_NaN_	_NaN_	1	10	ProlificBatch2	1	1	15	105.7075685	111.5	9.20756850000001	9.20756850000001	0	0.393938357142858	1	24.2950612265127	7	7	0	140	75	125	NA	NA	NA	0.1	0.3	0.6
594	Experiment	126	accept	6	1	125	15	1549	later	3517.12038183561	10734	140	75	125	_NaN_	_NaN_	_NaN_	0.1	0.3	0.6	_NaN_	_NaN_	_NaN_	1	10	ProlificBatch2	1	2	15	105.691895	111.5	9.191895	9.20756850000001	0.0156735000000054	NA	0	24.2950612265127	7	6	15	140	75	125	NA	NA	NA	0.1	0.3	0.6
595	Experiment	127	spin	10	0	10	0	985	initial	3415.81924256231	10859	10	120	130	35	_NaN_	_NaN_	0.05	0.25	0.6	0.1	_NaN_	_NaN_	1	10	ProlificBatch2	1	1	0	129.996592128	112	17.996592128	17.996592128	0	0.519659212800003	1	36.3799395271625	10	10	0	10	120	130	35	NA	NA	0.05	0.25	0.6
596	Experiment	127	accept	9	1	130	0	1986	later	3415.81924256231	10859	10	120	130	35	_NaN_	_NaN_	0.05	0.25	0.6	0.1	_NaN_	_NaN_	1	10	ProlificBatch2	1	2	0	129.99148032	112	17.99148032	17.996592128	0.00511180800000943	NA	0	36.3799395271625	10	9	0	10	120	130	35	NA	NA	0.05	0.25	0.6
597	Experiment	128	spin	4	0	15	15	1844	initial	4586.19443766742	10989	55	15	_NaN_	_NaN_	_NaN_	_NaN_	0.65	0.35	_NaN_	_NaN_	_NaN_	_NaN_	1	10	ProlificBatch2	1	1	15	31.669125	41	5.669125	5.669125	0	0.454781250000001	1	19.0787840283389	4	4	0	55	15	NA	NA	NA	NA	0.65	0.35	NA
598	Experiment	128	accept	3	1	55	15	1258	later	4586.19443766742	10974	55	15	_NaN_	_NaN_	_NaN_	_NaN_	0.65	0.35	_NaN_	_NaN_	_NaN_	_NaN_	1	10	ProlificBatch2	1	2	15	31.1975	41	5.1975	5.669125	0.471625000000003	NA	0	19.0787840283389	4	3	15	55	15	NA	NA	NA	NA	0.65	0.35	NA
599	Experiment	129	accept	7	0	90	7	3413	initial	3134.23050974878	11029	90	85	_NaN_	_NaN_	_NaN_	_NaN_	0.45	0.55	_NaN_	_NaN_	_NaN_	_NaN_	1	10	ProlificBatch2	1	1	7	80.25	87.25	0	0	NA	NA	1	2.48746859276655	7	7	0	90	85	NA	NA	NA	NA	0.45	0.55	NA
600	Experiment	130	spin	10	0	65	15	3548	initial	5834.57158246794	11119	105	100	20	135	_NaN_	_NaN_	0.1	0.15	0.65	0.1	_NaN_	_NaN_	1	10	ProlificBatch2	1	1	15	67.9175238946895	52	30.9175238946895	30.9175238946895	0	1.98675238946895	1	44.5084261685358	10	10	0	105	100	20	135	NA	NA	0.1	0.15	0.65
601	Experiment	130	accept	9	1	135	15	1101	later	5834.57158246794	11104	105	100	20	135	_NaN_	_NaN_	0.1	0.15	0.65	0.1	_NaN_	_NaN_	1	10	ProlificBatch2	1	2	15	67.5654213764453	52	30.5654213764453	30.9175238946895	0.352102518244138	NA	0	44.5084261685358	10	9	15	105	100	20	135	NA	NA	0.1	0.15	0.65
602	Experiment	131	spin	2	0	120	0	3456	initial	3084.1819295393	11239	95	10	130	140	_NaN_	_NaN_	0.2	0.3	0.35	0.15	_NaN_	_NaN_	1	10	ProlificBatch2	1	1	0	112.05	88.5	23.55	23.55	0	0	1	53.4579273821947	2	2	0	95	10	130	140	NA	NA	0.2	0.3	0.35
603	Experiment	131	spin	1	1	10	0	646	later	3084.1819295393	11239	95	10	130	140	_NaN_	_NaN_	0.2	0.3	0.35	0.15	_NaN_	_NaN_	1	10	ProlificBatch2	1	2	0	88.5	88.5	0	23.55	23.55	NA	0	53.4579273821947	2	1	0	95	10	130	140	NA	NA	0.2	0.3	0.35
604	Experiment	132	spin	9	0	25	7	614	initial	5036.5362834666	11249	15	75	135	_NaN_	_NaN_	_NaN_	0.05	0.35	0.6	_NaN_	_NaN_	_NaN_	1	10	ProlificBatch2	1	1	7	123.31869696	108	22.31869696	22.31869696	0	0.990966328888888	1	35.3694783676548	9	9	0	15	75	135	NA	NA	NA	0.05	0.35	0.6
605	Experiment	132	accept	8	1	135	7	1194	later	5036.5362834666	11242	15	75	135	_NaN_	_NaN_	_NaN_	0.05	0.35	0.6	_NaN_	_NaN_	_NaN_	1	10	ProlificBatch2	1	2	7	123.2967424	108	22.2967424	22.31869696	0.0219545599999833	NA	0	35.3694783676548	9	8	7	15	75	135	NA	NA	NA	0.05	0.35	0.6
606	Experiment	133	accept	10	0	120	7	501	initial	4623.91999120151	11377	150	15	40	30	_NaN_	_NaN_	0.05	0.2	0.6	0.15	_NaN_	_NaN_	1	10	ProlificBatch2	1	1	7	37.6918590494414	39	5.69185904944139	5.69185904944139	0	0.199185904944139	1	27.2763633939717	10	10	0	150	15	40	30	NA	NA	0.05	0.2	0.6
607	Experiment	134	accept	6	0	75	7	991	initial	4257.00025190736	11497	120	30	40	35	50	130	0.05	0.05	0.1	0.35	0.35	0.1	1	10	ProlificBatch2	1	1	7	65.9710820312499	54.25	18.72108203125	18.72108203125	0	2.14101367187499	1	31.2359968625943	6	6	0	120	30	40	35	50	130	0.05	0.05	0.1
608	Experiment	135	spin	4	0	45	0	878	initial	3455.5834930252	11572	55	60	_NaN_	_NaN_	_NaN_	_NaN_	0.1	0.9	_NaN_	_NaN_	_NaN_	_NaN_	1	10	ProlificBatch2	1	1	0	59.9995	59.5	0.499499999999998	0.499499999999998	0	0.0123750000000005	1	1.5	4	4	0	55	60	NA	NA	NA	NA	0.1	0.9	NA
609	Experiment	135	accept	3	1	60	0	1051	later	3455.5834930252	11572	55	60	_NaN_	_NaN_	_NaN_	_NaN_	0.1	0.9	_NaN_	_NaN_	_NaN_	_NaN_	1	10	ProlificBatch2	1	2	0	59.995	59.5	0.494999999999997	0.499499999999998	0.00450000000000017	NA	0	1.5	4	3	0	55	60	NA	NA	NA	NA	0.1	0.9	NA
610	Experiment	136	spin	7	0	65	0	480	initial	4922.43539724693	11632	50	105	_NaN_	_NaN_	_NaN_	_NaN_	0.5	0.5	_NaN_	_NaN_	_NaN_	_NaN_	1	10	ProlificBatch2	1	1	0	104.5703125	77.5	27.0703125	27.0703125	0	1.90290178571429	1	27.5	7	7	0	50	105	NA	NA	NA	NA	0.5	0.5	NA
611	Experiment	136	spin	6	1	50	0	671	later	4922.43539724693	11632	50	105	_NaN_	_NaN_	_NaN_	_NaN_	0.5	0.5	_NaN_	_NaN_	_NaN_	_NaN_	1	10	ProlificBatch2	1	2	0	104.140625	77.5	26.640625	27.0703125	0.4296875	NA	0	27.5	7	6	0	50	105	NA	NA	NA	NA	0.5	0.5	NA
612	Experiment	136	spin	5	2	50	0	560	later	4922.43539724693	11632	50	105	_NaN_	_NaN_	_NaN_	_NaN_	0.5	0.5	_NaN_	_NaN_	_NaN_	_NaN_	1	10	ProlificBatch2	1	3	0	103.28125	77.5	25.78125	27.0703125	1.2890625	NA	0	27.5	7	5	0	50	105	NA	NA	NA	NA	0.5	0.5	NA
613	Experiment	136	accept	4	3	105	0	1184	later	4922.43539724693	11632	50	105	_NaN_	_NaN_	_NaN_	_NaN_	0.5	0.5	_NaN_	_NaN_	_NaN_	_NaN_	1	10	ProlificBatch2	1	4	0	101.5625	77.5	24.0625	27.0703125	3.0078125	NA	0	27.5	7	4	0	50	105	NA	NA	NA	NA	0.5	0.5	NA
614	Experiment	137	spin	5	0	25	7	516	initial	4240.15229113008	11737	120	50	145	130	_NaN_	_NaN_	0.05	0.1	0.6	0.25	_NaN_	_NaN_	1	10	ProlificBatch2	1	1	7	133.1856	130.5	9.68559999999999	9.68559999999999	0	0.432119999999998	1	27.9240040108864	5	5	0	120	50	145	130	NA	NA	0.05	0.1	0.6
615	Experiment	137	accept	4	1	145	7	1588	later	4240.15229113008	11730	120	50	145	130	_NaN_	_NaN_	0.05	0.1	0.6	0.25	_NaN_	_NaN_	1	10	ProlificBatch2	1	2	7	132.964	130.5	9.46400000000003	9.68559999999999	0.221599999999967	NA	0	27.9240040108864	5	4	7	120	50	145	130	NA	NA	0.05	0.1	0.6
616	Experiment	138	spin	4	0	10	15	517	initial	5734.96778651326	11875	135	45	_NaN_	_NaN_	_NaN_	_NaN_	0.75	0.25	_NaN_	_NaN_	_NaN_	_NaN_	1	10	ProlificBatch2	1	1	15	114.7265625	112.5	17.2265625	17.2265625	0	1.025390625	1	38.9711431702997	4	4	0	135	45	NA	NA	NA	NA	0.75	0.25	NA
617	Experiment	138	accept	3	1	135	15	1559	later	5734.96778651326	11860	135	45	_NaN_	_NaN_	_NaN_	_NaN_	0.75	0.25	_NaN_	_NaN_	_NaN_	_NaN_	1	10	ProlificBatch2	1	2	15	113.90625	112.5	16.40625	17.2265625	0.8203125	NA	0	38.9711431702997	4	3	15	135	45	NA	NA	NA	NA	0.75	0.25	NA
618	Experiment	139	spin	2	0	10	15	505	initial	3749.20441275524	11995	110	60	_NaN_	_NaN_	_NaN_	_NaN_	0.75	0.25	_NaN_	_NaN_	_NaN_	_NaN_	1	10	ProlificBatch2	1	1	15	88.125	97.5	5.625	5.625	0	0	1	21.650635094611	2	2	0	110	60	NA	NA	NA	NA	0.75	0.25	NA
619	Experiment	139	accept	1	1	110	15	1161	later	3749.20441275524	11980	110	60	_NaN_	_NaN_	_NaN_	_NaN_	0.75	0.25	_NaN_	_NaN_	_NaN_	_NaN_	1	10	ProlificBatch2	1	2	15	82.5	97.5	0	5.625	5.625	NA	0	21.650635094611	2	1	15	110	60	NA	NA	NA	NA	0.75	0.25	NA
620	Experiment	140	spin	3	0	20	15	653	initial	4303.2785770097	12090	110	115	35	120	125	_NaN_	0.15	0.15	0.25	0.35	0.1	_NaN_	1	10	ProlificBatch2	1	1	15	96.6875	97	14.6875	14.6875	0	0.979166666666667	1	36.0347054934545	3	3	0	110	115	35	120	125	NA	0.15	0.15	0.25
621	Experiment	140	accept	2	1	110	15	1864	later	4303.2785770097	12075	110	115	35	120	125	_NaN_	0.15	0.15	0.25	0.35	0.1	_NaN_	1	10	ProlificBatch2	1	2	15	93.75	97	11.75	14.6875	2.9375	NA	0	36.0347054934545	3	2	15	110	115	35	120	125	NA	0.15	0.15	0.25
622	Experiment	141	spin	6	0	45	15	11414	initial	4318.54590772885	12185	10	150	105	_NaN_	_NaN_	_NaN_	0.05	0.3	0.65	_NaN_	_NaN_	_NaN_	1	10	ProlificBatch2	1	1	15	103.421051171875	113.75	4.67105117187499	4.67105117187499	0	0.0389251953124988	1	31.3398707719097	6	6	0	10	150	105	NA	NA	NA	0.05	0.3	0.65
623	Experiment	141	accept	5	1	105	15	1131	later	4318.54590772885	12170	10	150	105	_NaN_	_NaN_	_NaN_	0.05	0.3	0.65	_NaN_	_NaN_	_NaN_	1	10	ProlificBatch2	1	2	15	103.4210234375	113.75	4.6710234375	4.67105117187499	2.77343749957026e-05	NA	0	31.3398707719097	6	5	15	10	150	105	NA	NA	NA	0.05	0.3	0.65
624	Experiment	142	spin	1	0	85	7	12268	initial	5755.68023483847	12275	55	30	125	140	25	100	0.05	0.05	0.1	0.25	0.3	0.25	1	10	ProlificBatch2	1	1	7	77.25	84.25	0	0	NA	NA	1	47.4150556258242	1	1	0	55	30	125	140	25	100	0.05	0.05	0.1
625	Experiment	143	spin	8	0	40	0	558	initial	4972.07129968374	12293	40	125	20	_NaN_	_NaN_	_NaN_	0.3	0.65	0.05	_NaN_	_NaN_	_NaN_	1	10	ProlificBatch2	1	1	0	124.980215666211	94.25	30.730215666211	30.730215666211	0	1.34283945827637	1	42.1092329543059	8	8	0	40	125	20	NA	NA	NA	0.3	0.65	0.05
626	Experiment	143	spin	7	1	40	0	639	later	4972.07129968374	12293	40	125	20	_NaN_	_NaN_	_NaN_	0.3	0.65	0.05	_NaN_	_NaN_	_NaN_	1	10	ProlificBatch2	1	2	0	124.943473332031	94.25	30.6934733320313	30.730215666211	0.0367423341796922	NA	0	42.1092329543059	8	7	0	40	125	20	NA	NA	NA	0.3	0.65	0.05
627	Experiment	143	accept	6	2	125	0	1340	later	4972.07129968374	12293	40	125	20	_NaN_	_NaN_	_NaN_	0.3	0.65	0.05	_NaN_	_NaN_	_NaN_	1	10	ProlificBatch2	1	3	0	124.838495234375	94.25	30.588495234375	30.730215666211	0.14172043183595	NA	0	42.1092329543059	8	6	0	40	125	20	NA	NA	NA	0.3	0.65	0.05
628	Experiment	144	spin	7	0	25	0	459	initial	4709.12414240079	12418	60	40	5	_NaN_	_NaN_	_NaN_	0.2	0.4	0.4	_NaN_	_NaN_	_NaN_	1	10	ProlificBatch2	1	1	0	53.4464	30	23.4464	23.4464	0	1.92091428571429	1	21.6794833886788	7	7	0	60	40	5	NA	NA	NA	0.2	0.4	0.4
629	Experiment	144	spin	6	1	5	0	578	later	4709.12414240079	12418	60	40	5	_NaN_	_NaN_	_NaN_	0.2	0.4	0.4	_NaN_	_NaN_	_NaN_	1	10	ProlificBatch2	1	2	0	51.808	30	21.808	23.4464	1.6384	NA	0	21.6794833886788	7	6	0	60	40	5	NA	NA	NA	0.2	0.4	0.4
630	Experiment	144	accept	5	2	40	0	1324	later	4709.12414240079	12418	60	40	5	_NaN_	_NaN_	_NaN_	0.2	0.4	0.4	_NaN_	_NaN_	_NaN_	1	10	ProlificBatch2	1	3	0	49.76	30	19.76	23.4464	3.68640000000001	NA	0	21.6794833886788	7	5	0	60	40	5	NA	NA	NA	0.2	0.4	0.4
631	Experiment	145	spin	8	0	45	0	1562	initial	5002.07329075169	12458	40	90	_NaN_	_NaN_	_NaN_	_NaN_	0.05	0.95	_NaN_	_NaN_	_NaN_	_NaN_	1	10	ProlificBatch2	1	1	0	89.9999999980469	87.5	2.49999999804687	2.49999999804687	0	0.0156249997558593	1	10.8972473588517	8	8	0	40	90	NA	NA	NA	NA	0.05	0.95	NA
632	Experiment	145	accept	7	1	90	0	1344	later	5002.07329075169	12458	40	90	_NaN_	_NaN_	_NaN_	_NaN_	0.05	0.95	_NaN_	_NaN_	_NaN_	_NaN_	1	10	ProlificBatch2	1	2	0	89.9999999609375	87.5	2.4999999609375	2.49999999804687	3.71093733519956e-08	NA	0	10.8972473588517	8	7	0	40	90	NA	NA	NA	NA	0.05	0.95	NA
633	Experiment	146	accept	1	0	70	15	34644	initial	3408.58061286187	12548	80	35	55	25	_NaN_	_NaN_	0.05	0.1	0.1	0.75	_NaN_	_NaN_	1	10	ProlificBatch2	1	1	15	16.75	31.75	0	0	NA	NA	1	14.3418095092635	1	1	0	80	35	55	25	NA	NA	0.05	0.1	0.1
634	Experiment	147	accept	3	0	130	7	596	initial	5453.32771178441	12618	85	140	95	25	_NaN_	_NaN_	0.15	0.15	0.5	0.2	_NaN_	_NaN_	1	10	ProlificBatch2	1	1	7	93.035	86.25	13.785	13.785	0	0.978333333333329	1	34.9597983403795	3	3	0	85	140	95	25	NA	NA	0.15	0.15	0.5
635	Experiment	148	accept	1	0	75	0	7539	initial	4457.15995858358	12748	10	35	75	_NaN_	_NaN_	_NaN_	0.05	0.15	0.8	_NaN_	_NaN_	_NaN_	1	10	ProlificBatch2	1	1	0	65.75	65.75	0	0	NA	NA	1	19.1229574072631	1	1	0	10	35	75	NA	NA	NA	0.05	0.15	0.8
636	Experiment	149	spin	2	0	15	0	622	initial	5468.35917183981	12823	10	150	95	45	_NaN_	_NaN_	0.15	0.2	0.2	0.45	_NaN_	_NaN_	1	10	ProlificBatch2	1	1	0	91.45	70.75	20.7	20.7	0	0	1	47.1771925828572	2	2	0	10	150	95	45	NA	NA	0.15	0.2	0.2
637	Experiment	149	accept	1	1	150	0	1135	later	5468.35917183981	12823	10	150	95	45	_NaN_	_NaN_	0.15	0.2	0.2	0.45	_NaN_	_NaN_	1	10	ProlificBatch2	1	2	0	70.75	70.75	0	20.7	20.7	NA	0	47.1771925828572	2	1	0	10	150	95	45	NA	NA	0.15	0.2	0.2
638	Experiment	150	spin	7	0	50	0	1161	initial	3965.31141398799	12973	35	105	90	_NaN_	_NaN_	_NaN_	0.25	0.55	0.2	_NaN_	_NaN_	_NaN_	1	10	ProlificBatch2	1	1	0	104.850070898438	84.5	20.3500708984375	20.3500708984375	0	1.13929584263393	1	29.1504716942968	7	7	0	35	105	90	NA	NA	NA	0.25	0.55	0.2
639	Experiment	150	spin	6	1	35	0	799	later	3965.31141398799	12973	35	105	90	_NaN_	_NaN_	_NaN_	0.25	0.55	0.2	_NaN_	_NaN_	_NaN_	1	10	ProlificBatch2	1	2	0	104.66682421875	84.5	20.16682421875	20.3500708984375	0.1832466796875	NA	0	29.1504716942968	7	6	0	35	105	90	NA	NA	NA	0.25	0.55	0.2
640	Experiment	150	accept	5	2	105	0	1356	later	3965.31141398799	12973	35	105	90	_NaN_	_NaN_	_NaN_	0.25	0.55	0.2	_NaN_	_NaN_	_NaN_	1	10	ProlificBatch2	1	3	0	104.259609375	84.5	19.759609375	20.3500708984375	0.590461523437497	NA	0	29.1504716942968	7	5	0	35	105	90	NA	NA	NA	0.25	0.55	0.2
641	Experiment	1	spin	4	0	55	0	1621	initial	4446.58540701268	0	80	60	_NaN_	_NaN_	_NaN_	_NaN_	0.25	0.75	_NaN_	_NaN_	_NaN_	_NaN_	7	100	ProlificBatch4	7	1	0	73.671875	65	8.671875	8.671875	0	1.23046875	1	8.66025403784439	4	4	0	80	60	NA	NA	NA	NA	0.25	0.75	NA
642	Experiment	1	accept	3	1	80	0	1022	later	4446.58540701268	0	80	60	_NaN_	_NaN_	_NaN_	_NaN_	0.25	0.75	_NaN_	_NaN_	_NaN_	_NaN_	7	100	ProlificBatch4	7	2	0	71.5625	65	6.5625	8.671875	2.109375	NA	0	8.66025403784439	4	3	0	80	60	NA	NA	NA	NA	0.25	0.75	NA
643	Experiment	2	spin	4	0	30	7	3665	initial	5141.51839000806	80	140	120	90	125	105	5	0.05	0.1	0.15	0.25	0.25	0.2	7	100	ProlificBatch4	7	1	7	106.0505	91	22.0505	22.0505	0	1.562625	1	44.9610942927327	4	4	0	140	120	90	125	105	5	0.05	0.1	0.15
644	Experiment	2	accept	3	1	125	7	2100	later	5141.51839000806	73	140	120	90	125	105	5	0.05	0.1	0.15	0.25	0.25	0.2	7	100	ProlificBatch4	7	2	7	104.43	91	20.43	22.0505	1.62049999999999	NA	0	44.9610942927327	4	3	7	140	120	90	125	105	5	0.05	0.1	0.15
645	Experiment	3	spin	5	0	25	7	938	initial	4691.25175906979	198	45	100	80	_NaN_	_NaN_	_NaN_	0.1	0.1	0.8	_NaN_	_NaN_	_NaN_	7	100	ProlificBatch4	7	1	7	74.44415	78.5	2.94415000000001	2.94415000000001	0	0.0588300000000004	1	12.6589889011722	5	5	0	45	100	80	NA	NA	NA	0.1	0.1	0.8
646	Experiment	3	accept	4	1	80	7	2571	later	4691.25175906979	191	45	100	80	_NaN_	_NaN_	_NaN_	0.1	0.1	0.8	_NaN_	_NaN_	_NaN_	7	100	ProlificBatch4	7	2	7	74.4415	78.5	2.9415	2.94415000000001	0.00265000000000271	NA	0	12.6589889011722	5	4	7	45	100	80	NA	NA	NA	0.1	0.1	0.8
647	Experiment	4	accept	10	0	55	15	3574	initial	3276.86780963812	271	75	65	5	_NaN_	_NaN_	_NaN_	0.3	0.35	0.35	_NaN_	_NaN_	_NaN_	7	100	ProlificBatch4	7	1	15	46.5373156803301	47	14.5373156803301	14.5373156803301	0	0.508731568033009	1	31.0805405358401	10	10	0	75	65	5	NA	NA	NA	0.3	0.35	0.35
648	Experiment	5	spin	1	0	50	7	4931	initial	4952.42326946188	326	45	80	_NaN_	_NaN_	_NaN_	_NaN_	0.3	0.7	_NaN_	_NaN_	_NaN_	_NaN_	7	100	ProlificBatch4	7	1	7	62.5	69.5	0	0	NA	NA	1	16.0390149323454	1	1	0	45	80	NA	NA	NA	NA	0.3	0.7	NA
649	Experiment	6	spin	9	0	35	15	1084	initial	4398.15539516997	364	80	115	150	_NaN_	_NaN_	_NaN_	0.05	0.8	0.15	_NaN_	_NaN_	_NaN_	7	100	ProlificBatch4	7	1	15	104.736842105215	118.5	1.23684210521485	1.23684210521485	0	0.00687134502387228	1	15.2561463023924	9	9	0	80	115	150	NA	NA	NA	0.05	0.8	0.15
650	Experiment	6	accept	8	1	115	15	4556	later	4398.15539516997	349	80	115	150	_NaN_	_NaN_	_NaN_	0.05	0.8	0.15	_NaN_	_NaN_	_NaN_	7	100	ProlificBatch4	7	2	15	104.736842104297	118.5	1.23684210429688	1.23684210521485	9.17964371183189e-10	NA	0	15.2561463023924	9	8	15	80	115	150	NA	NA	NA	0.05	0.8	0.15
651	Experiment	7	spin	4	0	60	0	1040	initial	3120.08555061893	464	105	65	5	80	95	50	0.05	0.05	0.05	0.2	0.35	0.3	7	100	ProlificBatch4	7	1	0	91.732	73	18.732	18.732	0	2.008	1	24.9699819783675	4	4	0	105	65	5	80	95	50	0.05	0.05	0.05
652	Experiment	7	spin	3	1	50	0	1240	later	3120.08555061893	464	105	65	5	80	95	50	0.05	0.05	0.05	0.2	0.35	0.3	7	100	ProlificBatch4	7	2	0	88.72	73	15.72	18.732	3.01200000000001	NA	0	24.9699819783675	4	3	0	105	65	5	80	95	50	0.05	0.05	0.05
653	Experiment	7	spin	2	2	50	0	2818	later	3120.08555061893	464	105	65	5	80	95	50	0.05	0.05	0.05	0.2	0.35	0.3	7	100	ProlificBatch4	7	3	0	83.7	73	10.7	18.732	8.03200000000001	NA	0	24.9699819783675	4	2	0	105	65	5	80	95	50	0.05	0.05	0.05
654	Experiment	7	accept	1	3	80	0	3621	later	3120.08555061893	464	105	65	5	80	95	50	0.05	0.05	0.05	0.2	0.35	0.3	7	100	ProlificBatch4	7	4	0	73	73	0	18.732	18.732	NA	0	24.9699819783675	4	1	0	105	65	5	80	95	50	0.05	0.05	0.05
655	Experiment	8	spin	9	0	25	7	3001	initial	5472.00742019438	544	145	95	90	_NaN_	_NaN_	_NaN_	0.05	0.1	0.85	_NaN_	_NaN_	_NaN_	7	100	ProlificBatch4	7	1	7	86.25	93.25	0	0	NA	NA	1	11.9660979437743	9	9	0	145	95	90	NA	NA	NA	0.05	0.1	0.85
656	Experiment	8	accept	8	1	90	7	7206	later	5472.00742019438	537	145	95	90	_NaN_	_NaN_	_NaN_	0.05	0.1	0.85	_NaN_	_NaN_	_NaN_	7	100	ProlificBatch4	7	2	7	86.25	93.25	0	0	NA	NA	0	11.9660979437743	9	8	7	145	95	90	NA	NA	NA	0.05	0.1	0.85
657	Experiment	9	spin	6	0	40	15	782	initial	5165.2821562151	627	120	125	30	75	135	_NaN_	0.05	0.15	0.35	0.4	0.05	_NaN_	7	100	ProlificBatch4	7	1	15	71.4621028125	72	14.4621028125	14.4621028125	0	0.835350468750001	1	36.8239052790439	6	6	0	120	125	30	75	135	NA	0.05	0.15	0.35
658	Experiment	9	spin	5	1	30	15	854	later	5165.2821562151	612	120	125	30	75	135	_NaN_	0.05	0.15	0.35	0.4	0.05	_NaN_	7	100	ProlificBatch4	7	2	15	71.32029375	72	14.32029375	14.4621028125	0.141809062500002	NA	0	36.8239052790439	6	5	15	120	125	30	75	135	NA	0.05	0.15	0.35
659	Experiment	9	accept	4	2	75	15	1591	later	5165.2821562151	597	120	125	30	75	135	_NaN_	0.05	0.15	0.35	0.4	0.05	_NaN_	7	100	ProlificBatch4	7	3	15	70.915125	72	13.915125	14.4621028125	0.546977812500003	NA	0	36.8239052790439	6	4	30	120	125	30	75	135	NA	0.05	0.15	0.35
660	Experiment	10	spin	3	0	20	7	1014	initial	3499.99025472026	672	15	85	5	30	95	110	0.05	0.05	0.05	0.3	0.45	0.1	7	100	ProlificBatch4	7	1	7	81.16	68	20.16	20.16	0	1.92	1	35.9304884464434	3	3	0	15	85	5	30	95	110	0.05	0.05	0.05
661	Experiment	10	spin	2	1	15	7	1167	later	3499.99025472026	665	15	85	5	30	95	110	0.05	0.05	0.05	0.3	0.45	0.1	7	100	ProlificBatch4	7	2	7	75.4	68	14.4	20.16	5.75999999999999	NA	0	35.9304884464434	3	2	7	15	85	5	30	95	110	0.05	0.05	0.05
662	Experiment	10	accept	1	2	110	7	1362	later	3499.99025472026	658	15	85	5	30	95	110	0.05	0.05	0.05	0.3	0.45	0.1	7	100	ProlificBatch4	7	3	7	61	68	0	20.16	20.16	NA	0	35.9304884464434	3	1	14	15	85	5	30	95	110	0.05	0.05	0.05
663	Experiment	11	accept	7	0	135	7	512	initial	4577.54320145617	768	150	85	135	120	5	_NaN_	0.05	0.15	0.2	0.45	0.15	_NaN_	7	100	ProlificBatch4	7	1	7	116.41295	102	21.41295	21.41295	0	0.916135714285711	1	43.9715817318413	7	7	0	150	85	135	120	5	NA	0.05	0.15	0.2
664	Experiment	12	spin	7	0	25	0	3210	initial	4890.52695849963	903	25	45	_NaN_	_NaN_	_NaN_	_NaN_	0.35	0.65	_NaN_	_NaN_	_NaN_	_NaN_	7	100	ProlificBatch4	7	1	0	44.987132140625	38	6.98713214062501	6.98713214062501	0	0.348161734375001	1	9.53939201416946	7	7	0	25	45	NA	NA	NA	NA	0.35	0.65	NA
665	Experiment	12	accept	6	1	45	0	976	later	4890.52695849963	903	25	45	_NaN_	_NaN_	_NaN_	_NaN_	0.35	0.65	_NaN_	_NaN_	_NaN_	_NaN_	7	100	ProlificBatch4	7	2	0	44.9632346875	38	6.96323468750001	6.98713214062501	0.0238974531250022	NA	0	9.53939201416946	7	6	0	25	45	NA	NA	NA	NA	0.35	0.65	NA
666	Experiment	13	accept	4	0	120	7	689	initial	5847.58718822455	948	105	90	110	150	50	10	0.05	0.05	0.2	0.2	0.25	0.25	7	100	ProlificBatch4	7	1	7	105.009375	76.75	35.259375	35.259375	0	3.84609375	1	51.3389472038529	4	4	0	105	90	110	150	50	10	0.05	0.05	0.2
667	Experiment	14	spin	3	0	30	15	1236	initial	4786.88937938121	1068	100	90	75	95	70	115	0.05	0.1	0.1	0.1	0.55	0.1	7	100	ProlificBatch4	7	1	15	66	81	0	0	NA	NA	1	15.2151240547029	3	3	0	100	90	75	95	70	115	0.05	0.1	0.1
668	Experiment	14	accept	2	1	90	15	3752	later	4786.88937938121	1053	100	90	75	95	70	115	0.05	0.1	0.1	0.1	0.55	0.1	7	100	ProlificBatch4	7	2	15	66	81	0	0	NA	NA	0	15.2151240547029	3	2	15	100	90	75	95	70	115	0.05	0.1	0.1
669	Experiment	15	accept	5	0	30	15	2090	initial	5271.17639425476	1143	120	10	15	100	_NaN_	_NaN_	0.05	0.15	0.7	0.1	_NaN_	_NaN_	7	100	ProlificBatch4	7	1	15	13.52914375	28	0.529143749999999	0.529143749999999	0	0.01582875	1	33.294143629173	5	5	0	120	10	15	100	NA	NA	0.05	0.15	0.7
670	Experiment	16	spin	6	0	70	0	768	initial	4627.84818548508	1173	70	30	25	90	95	80	0.05	0.1	0.1	0.15	0.2	0.4	7	100	ProlificBatch4	7	1	0	91.0926375	73.5	17.5926375	17.5926375	0	1.36960625	1	23.9843699104229	6	6	0	70	30	25	90	95	80	0.05	0.1	0.1
671	Experiment	16	spin	5	1	30	0	1009	later	4627.84818548508	1173	70	30	25	90	95	80	0.05	0.1	0.1	0.15	0.2	0.4	7	100	ProlificBatch4	7	2	0	90.115796875	73.5	16.615796875	17.5926375	0.976840624999994	NA	0	23.9843699104229	6	5	0	70	30	25	90	95	80	0.05	0.1	0.1
672	Experiment	16	spin	4	2	80	0	3610	later	4627.84818548508	1173	70	30	25	90	95	80	0.05	0.1	0.1	0.15	0.2	0.4	7	100	ProlificBatch4	7	3	0	88.6396875	73.5	15.1396875	17.5926375	2.45294999999999	NA	0	23.9843699104229	6	4	0	70	30	25	90	95	80	0.05	0.1	0.1
673	Experiment	16	accept	3	3	90	0	2056	later	4627.84818548508	1173	70	30	25	90	95	80	0.05	0.1	0.1	0.15	0.2	0.4	7	100	ProlificBatch4	7	4	0	86.36875	73.5	12.86875	17.5926375	4.72388749999999	NA	0	23.9843699104229	6	3	0	70	30	25	90	95	80	0.05	0.1	0.1
674	Experiment	17	spin	7	0	25	15	2784	initial	3614.77978635085	1263	100	15	150	65	_NaN_	_NaN_	0.1	0.2	0.2	0.5	_NaN_	_NaN_	7	100	ProlificBatch4	7	1	15	81.025172	75.5	20.525172	20.525172	0	1.63216742857143	1	44.2408182564473	7	7	0	100	15	150	65	NA	NA	0.1	0.2	0.2
675	Experiment	17	spin	6	1	65	15	2965	later	3614.77978635085	1248	100	15	150	65	_NaN_	_NaN_	0.1	0.2	0.2	0.5	_NaN_	_NaN_	7	100	ProlificBatch4	7	2	15	80.03596	75.5	19.53596	20.525172	0.989212000000009	NA	0	44.2408182564473	7	6	15	100	15	150	65	NA	NA	0.1	0.2	0.2
676	Experiment	17	accept	5	2	65	15	1178	later	3614.77978635085	1233	100	15	150	65	_NaN_	_NaN_	0.1	0.2	0.2	0.5	_NaN_	_NaN_	7	100	ProlificBatch4	7	3	15	78.6228	75.5	18.1228	20.525172	2.402372	NA	0	44.2408182564473	7	5	30	100	15	150	65	NA	NA	0.1	0.2	0.2
677	Experiment	18	spin	1	0	25	0	4925	initial	3442.36553753263	1298	10	50	125	70	_NaN_	_NaN_	0.15	0.3	0.35	0.2	_NaN_	_NaN_	7	100	ProlificBatch4	7	1	0	74.25	74.25	0	0	NA	NA	1	41.239392575546	1	1	0	10	50	125	70	NA	NA	0.15	0.3	0.35
678	Experiment	19	spin	4	0	15	7	10142	initial	5816.65121412775	1368	30	25	40	_NaN_	_NaN_	_NaN_	0.45	0.45	0.1	_NaN_	_NaN_	_NaN_	7	100	ProlificBatch4	7	1	7	21.75	28.75	0	0	NA	NA	1	4.43705983732471	4	4	0	30	25	40	NA	NA	NA	0.45	0.45	0.1
679	Experiment	19	accept	3	1	30	7	986	later	5816.65121412775	1361	30	25	40	_NaN_	_NaN_	_NaN_	0.45	0.45	0.1	_NaN_	_NaN_	_NaN_	7	100	ProlificBatch4	7	2	7	21.75	28.75	0	0	NA	NA	0	4.43705983732471	4	3	7	30	25	40	NA	NA	NA	0.45	0.45	0.1
680	Experiment	20	accept	9	0	95	15	1433	initial	5121.68422589508	1391	5	110	_NaN_	_NaN_	_NaN_	_NaN_	0.4	0.6	_NaN_	_NaN_	_NaN_	_NaN_	7	100	ProlificBatch4	7	1	15	84.97902848	68	31.97902848	31.97902848	0	1.41989205333333	1	51.4392845984467	9	9	0	5	110	NA	NA	NA	NA	0.4	0.6	NA
681	Experiment	21	spin	7	0	10	7	714	initial	4450.80761253062	1486	80	90	130	30	110	15	0.05	0.05	0.05	0.35	0.4	0.1	7	100	ProlificBatch4	7	1	7	95.923525	71	31.923525	31.923525	0	2.16050357142857	1	41.3098051314697	7	7	0	80	90	130	30	110	15	0.05	0.05	0.05
682	Experiment	21	accept	6	1	110	7	984	later	4450.80761253062	1479	80	90	130	30	110	15	0.05	0.05	0.05	0.35	0.4	0.1	7	100	ProlificBatch4	7	2	7	95.3155	71	31.3155	31.923525	0.608024999999984	NA	0	41.3098051314697	7	6	7	80	90	130	30	110	15	0.05	0.05	0.05
683	Experiment	22	spin	3	0	15	15	2428	initial	3137.78538344282	1589	145	10	140	65	_NaN_	_NaN_	0.1	0.15	0.55	0.2	_NaN_	_NaN_	7	100	ProlificBatch4	7	1	15	114.4225	106	23.4225	23.4225	0	2.02416666666666	1	50.0649578048359	3	3	0	145	10	140	65	NA	NA	0.1	0.15	0.55
684	Experiment	22	accept	2	1	140	15	1107	later	3137.78538344282	1574	145	10	140	65	_NaN_	_NaN_	0.1	0.15	0.55	0.2	_NaN_	_NaN_	7	100	ProlificBatch4	7	2	15	108.35	106	17.35	23.4225	6.07249999999999	NA	0	50.0649578048359	3	2	15	145	10	140	65	NA	NA	0.1	0.15	0.55
685	Experiment	23	spin	9	0	35	7	474	initial	4339.94440077998	1714	65	85	70	55	100	150	0.1	0.1	0.2	0.25	0.25	0.1	7	100	ProlificBatch4	7	1	7	93.7542871938184	82.75	18.0042871938184	18.0042871938184	0	1.1768652437576	1	27.994419086668	9	9	0	65	85	70	55	100	150	0.1	0.1	0.2
686	Experiment	23	spin	8	1	55	7	889	later	4339.94440077998	1707	65	85	70	55	100	150	0.1	0.1	0.2	0.25	0.25	0.1	7	100	ProlificBatch4	7	2	7	93.4681341443359	82.75	17.7181341443359	18.0042871938184	0.286153049482422	NA	0	27.994419086668	9	8	7	65	85	70	55	100	150	0.1	0.1	0.2
687	Experiment	23	accept	7	2	100	7	2781	later	4339.94440077998	1700	65	85	70	55	100	150	0.1	0.1	0.2	0.25	0.25	0.1	7	100	ProlificBatch4	7	3	7	93.0278986835938	82.75	17.2778986835938	18.0042871938184	0.726388510224595	NA	0	27.994419086668	9	7	14	65	85	70	55	100	150	0.1	0.1	0.2
688	Experiment	24	spin	1	0	20	0	5351	initial	3297.02948642586	1800	25	50	40	60	85	95	0.05	0.05	0.2	0.2	0.45	0.05	7	100	ProlificBatch4	7	1	0	66.75	66.75	0	0	NA	NA	1	21.0520189055587	1	1	0	25	50	40	60	85	95	0.05	0.05	0.2
689	Experiment	25	spin	1	0	45	0	3928	initial	5963.61875237964	1860	35	150	95	45	105	_NaN_	0.05	0.1	0.1	0.35	0.4	_NaN_	7	100	ProlificBatch4	7	1	0	84	84	0	0	NA	NA	1	35.7281401698997	1	1	0	35	150	95	45	105	NA	0.05	0.1	0.1
690	Experiment	26	spin	1	0	20	0	1381	initial	3897.35418825979	1905	130	50	105	45	_NaN_	_NaN_	0.15	0.15	0.2	0.5	_NaN_	_NaN_	7	100	ProlificBatch4	7	1	0	70.5	70.5	0	0	NA	NA	1	34.0183773863481	1	1	0	130	50	105	45	NA	NA	0.15	0.15	0.2
691	Experiment	27	spin	3	0	65	15	460	initial	4253.4638896024	1950	140	90	95	130	35	_NaN_	0.05	0.15	0.15	0.55	0.1	_NaN_	7	100	ProlificBatch4	7	1	15	104.075	109.75	9.32499999999999	9.32499999999999	0	0.879166666666663	1	30.3510708213071	3	3	0	140	90	95	130	35	NA	0.05	0.15	0.15
692	Experiment	27	accept	2	1	130	15	972	later	4253.4638896024	1935	140	90	95	130	35	_NaN_	0.05	0.15	0.15	0.55	0.1	_NaN_	7	100	ProlificBatch4	7	2	15	101.4375	109.75	6.6875	9.32499999999999	2.63749999999999	NA	0	30.3510708213071	3	2	15	140	90	95	130	35	NA	0.05	0.15	0.15
693	Experiment	28	spin	6	0	65	15	724	initial	5903.76132817658	2065	95	125	130	10	_NaN_	_NaN_	0.05	0.05	0.65	0.25	_NaN_	_NaN_	7	100	ProlificBatch4	7	1	15	108.157875	98	25.157875	25.157875	0	1.1513125	1	51.3663313854513	6	6	0	95	125	130	10	NA	NA	0.05	0.05	0.65
694	Experiment	28	accept	5	1	130	15	997	later	5903.76132817658	2050	95	125	130	10	_NaN_	_NaN_	0.05	0.05	0.65	0.25	_NaN_	_NaN_	7	100	ProlificBatch4	7	2	15	108.02625	98	25.02625	25.157875	0.131625	NA	0	51.3663313854513	6	5	15	95	125	130	10	NA	NA	0.05	0.05	0.65
695	Experiment	29	accept	9	0	90	7	5789	initial	4826.77218243001	2180	125	95	40	5	30	115	0.1	0.15	0.2	0.2	0.25	0.1	7	100	ProlificBatch4	7	1	7	87.9622002950293	54.75	40.2122002950293	40.2122002950293	0	2.85274447722548	1	42.3224231347875	9	9	0	125	95	40	5	30	115	0.1	0.15	0.2
696	Experiment	30	spin	4	0	20	0	482	initial	5995.6701673047	2270	10	45	_NaN_	_NaN_	_NaN_	_NaN_	0.1	0.9	_NaN_	_NaN_	_NaN_	_NaN_	7	100	ProlificBatch4	7	1	0	44.9965	41.5	3.4965	3.4965	0	0.0866249999999997	1	10.5	4	4	0	10	45	NA	NA	NA	NA	0.1	0.9	NA
697	Experiment	30	accept	3	1	45	0	1017	later	5995.6701673047	2270	10	45	_NaN_	_NaN_	_NaN_	_NaN_	0.1	0.9	_NaN_	_NaN_	_NaN_	_NaN_	7	100	ProlificBatch4	7	2	0	44.965	41.5	3.465	3.4965	0.0315000000000012	NA	0	10.5	4	3	0	10	45	NA	NA	NA	NA	0.1	0.9	NA
698	Experiment	31	spin	4	0	45	0	786	initial	5775.22572788094	2315	50	145	125	100	110	_NaN_	0.05	0.05	0.2	0.25	0.45	_NaN_	7	100	ProlificBatch4	7	1	0	120.8578125	109.25	11.6078125	11.6078125	0	1.583203125	1	17.6263297370723	4	4	0	50	145	125	100	110	NA	0.05	0.05	0.2
699	Experiment	31	spin	3	1	100	0	2709	later	5775.22572788094	2315	50	145	125	100	110	_NaN_	0.05	0.05	0.2	0.25	0.45	_NaN_	7	100	ProlificBatch4	7	2	0	118.14375	109.25	8.89375000000001	11.6078125	2.71406249999998	NA	0	17.6263297370723	4	3	0	50	145	125	100	110	NA	0.05	0.05	0.2
700	Experiment	31	spin	2	2	110	0	2725	later	5775.22572788094	2315	50	145	125	100	110	_NaN_	0.05	0.05	0.2	0.25	0.45	_NaN_	7	100	ProlificBatch4	7	3	0	114.525	109.25	5.27500000000001	11.6078125	6.33281249999999	NA	0	17.6263297370723	4	2	0	50	145	125	100	110	NA	0.05	0.05	0.2
701	Experiment	31	accept	1	3	110	0	4837	later	5775.22572788094	2315	50	145	125	100	110	_NaN_	0.05	0.05	0.2	0.25	0.45	_NaN_	7	100	ProlificBatch4	7	4	0	109.25	109.25	0	11.6078125	11.6078125	NA	0	17.6263297370723	4	1	0	50	145	125	100	110	NA	0.05	0.05	0.2
702	Experiment	32	spin	4	0	110	0	964	initial	5421.39284172491	2425	130	80	120	_NaN_	_NaN_	_NaN_	0.05	0.35	0.6	_NaN_	_NaN_	_NaN_	7	100	ProlificBatch4	7	1	0	120.1574375	106.5	13.6574375	13.6574375	0	1.095609375	1	19.5639975465138	4	4	0	130	80	120	NA	NA	NA	0.05	0.35	0.6
703	Experiment	32	spin	3	1	80	0	651	later	5421.39284172491	2425	130	80	120	_NaN_	_NaN_	_NaN_	0.05	0.35	0.6	_NaN_	_NaN_	_NaN_	7	100	ProlificBatch4	7	2	0	119.02125	106.5	12.52125	13.6574375	1.13618749999999	NA	0	19.5639975465138	4	3	0	130	80	120	NA	NA	NA	0.05	0.35	0.6
704	Experiment	32	accept	2	2	120	0	2108	later	5421.39284172491	2425	130	80	120	_NaN_	_NaN_	_NaN_	0.05	0.35	0.6	_NaN_	_NaN_	_NaN_	7	100	ProlificBatch4	7	3	0	115.775	106.5	9.27500000000001	13.6574375	4.38243749999998	NA	0	19.5639975465138	4	2	0	130	80	120	NA	NA	NA	0.05	0.35	0.6
705	Experiment	33	spin	8	0	15	0	577	initial	5226.46827267894	2545	110	15	5	_NaN_	_NaN_	_NaN_	0.1	0.15	0.75	_NaN_	_NaN_	_NaN_	7	100	ProlificBatch4	7	1	0	65.5183883	17	48.5183883	48.5183883	0	4.9022985375	1	31.2009615236454	8	8	0	110	15	5	NA	NA	NA	0.1	0.15	0.75
706	Experiment	33	spin	7	1	5	0	568	later	5226.46827267894	2545	110	15	5	_NaN_	_NaN_	_NaN_	0.1	0.15	0.75	_NaN_	_NaN_	_NaN_	7	100	ProlificBatch4	7	2	0	60.575987	17	43.575987	48.5183883	4.94240130000001	NA	0	31.2009615236454	8	7	0	110	15	5	NA	NA	NA	0.1	0.15	0.75
707	Experiment	33	spin	6	2	5	0	627	later	5226.46827267894	2545	110	15	5	_NaN_	_NaN_	_NaN_	0.1	0.15	0.75	_NaN_	_NaN_	_NaN_	7	100	ProlificBatch4	7	3	0	55.08443	17	38.08443	48.5183883	10.4339583	NA	0	31.2009615236454	8	6	0	110	15	5	NA	NA	NA	0.1	0.15	0.75
708	Experiment	33	spin	5	3	5	0	594	later	5226.46827267894	2545	110	15	5	_NaN_	_NaN_	_NaN_	0.1	0.15	0.75	_NaN_	_NaN_	_NaN_	7	100	ProlificBatch4	7	4	0	48.9827	17	31.9827	48.5183883	16.5356883	NA	0	31.2009615236454	8	5	0	110	15	5	NA	NA	NA	0.1	0.15	0.75
709	Experiment	33	spin	4	4	5	0	1583	later	5226.46827267894	2545	110	15	5	_NaN_	_NaN_	_NaN_	0.1	0.15	0.75	_NaN_	_NaN_	_NaN_	7	100	ProlificBatch4	7	5	0	42.203	17	25.203	48.5183883	23.3153883	NA	0	31.2009615236454	8	4	0	110	15	5	NA	NA	NA	0.1	0.15	0.75
710	Experiment	33	accept	3	5	110	0	1379	later	5226.46827267894	2545	110	15	5	_NaN_	_NaN_	_NaN_	0.1	0.15	0.75	_NaN_	_NaN_	_NaN_	7	100	ProlificBatch4	7	6	0	34.67	17	17.67	48.5183883	30.8483883	NA	0	31.2009615236454	8	3	0	110	15	5	NA	NA	NA	0.1	0.15	0.75
711	Experiment	34	spin	9	0	5	15	7157	initial	4407.53004455445	2655	15	115	105	130	135	55	0.05	0.1	0.15	0.2	0.4	0.1	7	100	ProlificBatch4	7	1	15	109.2852198675	113.5	10.7852198675	10.7852198675	0	0.251135540833332	1	32.8291029423589	9	9	0	15	115	105	130	135	55	0.05	0.1	0.15
712	Experiment	34	accept	8	1	135	15	1212	later	4407.53004455445	2640	15	115	105	130	135	55	0.05	0.1	0.15	0.2	0.4	0.1	7	100	ProlificBatch4	7	2	15	109.284066225	113.5	10.784066225	10.7852198675	0.00115364250000027	NA	0	32.8291029423589	9	8	15	15	115	105	130	135	55	0.05	0.1	0.15
713	Experiment	35	spin	9	0	65	7	3081	initial	3637.77773773196	2775	60	50	100	_NaN_	_NaN_	_NaN_	0.2	0.5	0.3	_NaN_	_NaN_	_NaN_	7	100	ProlificBatch4	7	1	7	75.7058665	67	15.7058665	15.7058665	0	1.18954072222222	1	21.9317121994613	9	9	0	60	50	100	NA	NA	NA	0.2	0.5	0.3
714	Experiment	35	accept	8	1	100	7	954	later	3637.77773773196	2768	60	50	100	_NaN_	_NaN_	_NaN_	0.2	0.5	0.3	_NaN_	_NaN_	_NaN_	7	100	ProlificBatch4	7	2	7	75.294095	67	15.294095	15.7058665	0.4117715	NA	0	21.9317121994613	9	8	7	60	50	100	NA	NA	NA	0.2	0.5	0.3
715	Experiment	36	spin	8	0	30	15	3744	initial	5702.3080729653	2868	125	70	115	55	_NaN_	_NaN_	0.2	0.25	0.3	0.25	_NaN_	_NaN_	7	100	ProlificBatch4	7	1	15	88.896484375	90.75	13.146484375	13.146484375	0	0.815185546875	1	28.9514680111389	8	8	0	125	70	115	55	NA	NA	0.2	0.25	0.3
716	Experiment	36	spin	7	1	55	15	1638	later	5702.3080729653	2853	125	70	115	55	_NaN_	_NaN_	0.2	0.25	0.3	0.25	_NaN_	_NaN_	7	100	ProlificBatch4	7	2	15	88.79296875	90.75	13.04296875	13.146484375	0.103515625	NA	0	28.9514680111389	8	7	15	125	70	115	55	NA	NA	0.2	0.25	0.3
717	Experiment	36	accept	6	2	70	15	1591	later	5702.3080729653	2838	125	70	115	55	_NaN_	_NaN_	0.2	0.25	0.3	0.25	_NaN_	_NaN_	7	100	ProlificBatch4	7	3	15	88.5859375	90.75	12.8359375	13.146484375	0.310546875	NA	0	28.9514680111389	8	6	30	125	70	115	55	NA	NA	0.2	0.25	0.3
718	Experiment	37	spin	5	0	15	15	475	initial	5821.02241612043	2908	95	85	_NaN_	_NaN_	_NaN_	_NaN_	0.05	0.95	_NaN_	_NaN_	_NaN_	_NaN_	7	100	ProlificBatch4	7	1	15	70.5	85.5	0	0	NA	NA	1	2.17944947177034	5	5	0	95	85	NA	NA	NA	NA	0.05	0.95	NA
719	Experiment	37	accept	4	1	85	15	813	later	5821.02241612043	2893	95	85	_NaN_	_NaN_	_NaN_	_NaN_	0.05	0.95	_NaN_	_NaN_	_NaN_	_NaN_	7	100	ProlificBatch4	7	2	15	70.5	85.5	0	0	NA	NA	0	2.17944947177034	5	4	15	95	85	NA	NA	NA	NA	0.05	0.95	NA
720	Experiment	38	spin	10	0	60	7	984	initial	5007.95554329277	2978	150	125	90	135	145	_NaN_	0.1	0.15	0.15	0.3	0.3	_NaN_	7	100	ProlificBatch4	7	1	7	131.428437513875	131.25	7.17843751387494	7.17843751387494	0	0.204093751387495	1	18.8994047525312	10	10	0	150	125	90	135	145	NA	0.1	0.15	0.15
721	Experiment	38	spin	9	1	90	7	1586	later	5007.95554329277	2971	150	125	90	135	145	_NaN_	0.1	0.15	0.15	0.3	0.3	_NaN_	7	100	ProlificBatch4	7	2	7	131.42812504625	131.25	7.17812504624996	7.17843751387494	0.000312467624979718	NA	0	18.8994047525312	10	9	7	150	125	90	135	145	NA	0.1	0.15	0.15
722	Experiment	38	spin	8	2	125	7	3158	later	5007.95554329277	2964	150	125	90	135	145	_NaN_	0.1	0.15	0.15	0.3	0.3	_NaN_	7	100	ProlificBatch4	7	3	7	131.4270834875	131.25	7.1770834875	7.17843751387494	0.00135402637494053	NA	0	18.8994047525312	10	8	14	150	125	90	135	145	NA	0.1	0.15	0.15
723	Experiment	38	accept	7	3	145	7	1156	later	5007.95554329277	2957	150	125	90	135	145	_NaN_	0.1	0.15	0.15	0.3	0.3	_NaN_	7	100	ProlificBatch4	7	4	7	131.423611625	131.25	7.17361162499998	7.17843751387494	0.00482588887496149	NA	0	18.8994047525312	10	7	21	150	125	90	135	145	NA	0.1	0.15	0.15
724	Experiment	39	spin	10	0	10	7	2173	initial	3269.99879382973	3102	145	90	110	_NaN_	_NaN_	_NaN_	0.35	0.45	0.2	_NaN_	_NaN_	_NaN_	7	100	ProlificBatch4	7	1	7	124.635549995256	113.25	18.3855499952563	18.3855499952563	0	1.10730499952563	1	24.4578719434051	10	10	0	145	90	110	NA	NA	NA	0.35	0.45	0.2
725	Experiment	39	accept	9	1	145	7	887	later	3269.99879382973	3095	145	90	110	_NaN_	_NaN_	_NaN_	0.35	0.45	0.2	_NaN_	_NaN_	_NaN_	7	100	ProlificBatch4	7	2	7	124.43930768501	113.25	18.1893076850098	18.3855499952563	0.196242310246575	NA	0	24.4578719434051	10	9	7	145	90	110	NA	NA	NA	0.35	0.45	0.2
726	Experiment	40	spin	3	0	45	7	892	initial	5688.47815179703	3240	100	70	40	_NaN_	_NaN_	_NaN_	0.2	0.25	0.55	_NaN_	_NaN_	_NaN_	7	100	ProlificBatch4	7	1	7	63.15625	59.5	10.65625	10.65625	0	1.26041666666667	1	23.7644692766323	3	3	0	100	70	40	NA	NA	NA	0.2	0.25	0.55
727	Experiment	40	accept	2	1	100	7	1616	later	5688.47815179703	3233	100	70	40	_NaN_	_NaN_	_NaN_	0.2	0.25	0.55	_NaN_	_NaN_	_NaN_	7	100	ProlificBatch4	7	2	7	59.375	59.5	6.875	10.65625	3.78125000000001	NA	0	23.7644692766323	3	2	7	100	70	40	NA	NA	NA	0.2	0.25	0.55
728	Experiment	41	spin	4	0	40	0	539	initial	5999.48588368921	3333	105	70	_NaN_	_NaN_	_NaN_	_NaN_	0.05	0.95	_NaN_	_NaN_	_NaN_	_NaN_	7	100	ProlificBatch4	7	1	0	76.49228125	71.75	4.74228124999999	4.74228124999999	0	0.769945312499999	1	7.62807315119618	4	4	0	105	70	NA	NA	NA	NA	0.05	0.95	NA
729	Experiment	41	spin	3	1	70	0	698	later	5999.48588368921	3333	105	70	_NaN_	_NaN_	_NaN_	_NaN_	0.05	0.95	_NaN_	_NaN_	_NaN_	_NaN_	7	100	ProlificBatch4	7	2	0	74.991875	71.75	3.24187499999999	4.74228124999999	1.50040625	NA	0	7.62807315119618	4	3	0	105	70	NA	NA	NA	NA	0.05	0.95	NA
730	Experiment	41	spin	2	2	70	0	1026	later	5999.48588368921	3333	105	70	_NaN_	_NaN_	_NaN_	_NaN_	0.05	0.95	_NaN_	_NaN_	_NaN_	_NaN_	7	100	ProlificBatch4	7	3	0	73.4125	71.75	1.66249999999999	4.74228124999999	3.07978125	NA	0	7.62807315119618	4	2	0	105	70	NA	NA	NA	NA	0.05	0.95	NA
731	Experiment	41	spin	1	3	70	0	863	later	5999.48588368921	3333	105	70	_NaN_	_NaN_	_NaN_	_NaN_	0.05	0.95	_NaN_	_NaN_	_NaN_	_NaN_	7	100	ProlificBatch4	7	4	0	71.75	71.75	0	4.74228124999999	4.74228124999999	NA	0	7.62807315119618	4	1	0	105	70	NA	NA	NA	NA	0.05	0.95	NA
732	Experiment	42	accept	5	0	105	7	4415	initial	5300.12453220816	3438	140	50	25	_NaN_	_NaN_	_NaN_	0.1	0.4	0.5	_NaN_	_NaN_	_NaN_	7	100	ProlificBatch4	7	1	7	54.10375	46.5	14.60375	14.60375	0	1.47075	1	33.3204141630923	5	5	0	140	50	25	NA	NA	NA	0.1	0.4	0.5
733	Experiment	43	spin	8	0	5	0	480	initial	4216.26088248361	3543	30	55	_NaN_	_NaN_	_NaN_	_NaN_	0.45	0.55	_NaN_	_NaN_	_NaN_	_NaN_	7	100	ProlificBatch4	7	1	0	54.9579621865234	43.75	11.2079621865234	11.2079621865234	0	0.627557773315431	1	12.4373429638327	8	8	0	30	55	NA	NA	NA	NA	0.45	0.55	NA
734	Experiment	43	spin	7	1	30	0	510	later	4216.26088248361	3543	30	55	_NaN_	_NaN_	_NaN_	_NaN_	0.45	0.55	_NaN_	_NaN_	_NaN_	_NaN_	7	100	ProlificBatch4	7	2	0	54.9065826367188	43.75	11.1565826367188	11.2079621865234	0.0513795498046932	NA	0	12.4373429638327	8	7	0	30	55	NA	NA	NA	NA	0.45	0.55	NA
735	Experiment	43	accept	6	2	55	0	943	later	4216.26088248361	3543	30	55	_NaN_	_NaN_	_NaN_	_NaN_	0.45	0.55	_NaN_	_NaN_	_NaN_	_NaN_	7	100	ProlificBatch4	7	3	0	54.792405859375	43.75	11.042405859375	11.2079621865234	0.165556327148437	NA	0	12.4373429638327	8	6	0	30	55	NA	NA	NA	NA	0.45	0.55	NA
736	Experiment	44	spin	10	0	10	15	4024	initial	5640.60480049367	3598	125	5	100	30	75	115	0.05	0.05	0.1	0.3	0.3	0.2	7	100	ProlificBatch4	7	1	15	71.9218219355996	71	15.9218219355996	15.9218219355996	0	0.557182193559963	1	36.6606055596467	10	10	0	125	5	100	30	75	115	0.05	0.05	0.1
737	Experiment	44	accept	9	1	75	15	2438	later	5640.60480049367	3583	125	5	100	30	75	115	0.05	0.05	0.1	0.3	0.3	0.2	7	100	ProlificBatch4	7	2	15	71.9194912445703	71	15.9194912445703	15.9218219355996	0.00233069102930017	NA	0	36.6606055596467	10	9	15	125	5	100	30	75	115	0.05	0.05	0.1
738	Experiment	45	accept	9	0	40	15	873	initial	3377.77869119768	3658	35	50	30	10	_NaN_	_NaN_	0.1	0.15	0.55	0.2	_NaN_	_NaN_	7	100	ProlificBatch4	7	1	15	15.62499712	29.5	1.12499712000001	1.12499712000001	0	0.0249996800000005	1	11.9268604418766	9	9	0	35	50	30	10	NA	NA	0.1	0.15	0.55
739	Experiment	46	spin	5	0	55	7	1387	initial	5241.38410875564	3698	120	150	_NaN_	_NaN_	_NaN_	_NaN_	0.5	0.5	_NaN_	_NaN_	_NaN_	_NaN_	7	100	ProlificBatch4	7	1	7	135.5	135	7.5	7.5	0	0.7	1	15	5	5	0	120	150	NA	NA	NA	NA	0.5	0.5	NA
740	Experiment	46	accept	4	1	150	7	1116	later	5241.38410875564	3691	120	150	_NaN_	_NaN_	_NaN_	_NaN_	0.5	0.5	_NaN_	_NaN_	_NaN_	_NaN_	7	100	ProlificBatch4	7	2	7	135	135	7	7.5	0.5	NA	0	15	5	4	7	120	150	NA	NA	NA	NA	0.5	0.5	NA
741	Experiment	47	accept	9	0	110	0	9044	initial	5785.72922237819	3841	145	50	115	60	110	85	0.05	0.1	0.15	0.2	0.3	0.2	7	100	ProlificBatch4	7	1	0	119.9817975	91.5	28.4817975	28.4817975	0	1.85908861111111	1	26.6035711888461	9	9	0	145	50	115	60	110	85	0.05	0.1	0.15
742	Experiment	48	spin	4	0	10	7	429	initial	5688.03910793881	3951	15	115	150	90	75	_NaN_	0.05	0.15	0.15	0.35	0.3	_NaN_	7	100	ProlificBatch4	7	1	7	102.16375	94.5	14.66375	14.66375	0	1.8221875	1	31.0201547384922	4	4	0	15	115	150	90	75	NA	0.05	0.15	0.15
743	Experiment	48	accept	3	1	115	7	2381	later	5688.03910793881	3944	15	115	150	90	75	_NaN_	0.05	0.15	0.15	0.35	0.3	_NaN_	7	100	ProlificBatch4	7	2	7	99.1625	94.5	11.6625	14.66375	3.00125	NA	0	31.0201547384922	4	3	7	15	115	150	90	75	NA	0.05	0.15	0.15
744	Experiment	49	spin	3	0	55	7	4890	initial	4477.29408047473	4059	30	60	150	_NaN_	_NaN_	_NaN_	0.25	0.5	0.25	_NaN_	_NaN_	_NaN_	7	100	ProlificBatch4	7	1	7	91.625	75	23.625	23.625	0	3.375	1	45	3	3	0	30	60	150	NA	NA	NA	0.25	0.5	0.25
745	Experiment	49	accept	2	1	150	7	902	later	4477.29408047473	4052	30	60	150	_NaN_	_NaN_	_NaN_	0.25	0.5	0.25	_NaN_	_NaN_	_NaN_	7	100	ProlificBatch4	7	2	7	81.5	75	13.5	23.625	10.125	NA	0	45	3	2	7	30	60	150	NA	NA	NA	0.25	0.5	0.25
746	Experiment	50	accept	10	0	115	7	580	initial	5607.42007994266	4202	80	135	90	45	_NaN_	_NaN_	0.1	0.2	0.25	0.45	_NaN_	_NaN_	7	100	ProlificBatch4	7	1	7	97.583581184	77.75	26.833581184	26.833581184	0	1.5246081184	1	34.295590095521	10	10	0	80	135	90	45	NA	NA	0.1	0.2	0.25
747	Experiment	51	spin	10	0	25	0	494	initial	3915.78471311991	4317	20	80	90	5	140	_NaN_	0.05	0.05	0.1	0.25	0.55	_NaN_	7	100	ProlificBatch4	7	1	0	139.963868499317	92.25	47.7138684993169	47.7138684993169	0	2.14513684993169	1	58.5336441715361	10	10	0	20	80	90	5	140	NA	0.05	0.05	0.1
748	Experiment	51	spin	9	1	5	0	515	later	3915.78471311991	4317	20	80	90	5	140	_NaN_	0.05	0.05	0.1	0.25	0.55	_NaN_	7	100	ProlificBatch4	7	2	0	139.91970777626	92.25	47.6697077762598	47.7138684993169	0.0441607230571606	NA	0	58.5336441715361	10	9	0	20	80	90	5	140	NA	0.05	0.05	0.1
749	Experiment	51	spin	8	2	80	0	1055	later	3915.78471311991	4317	20	80	90	5	140	_NaN_	0.05	0.05	0.1	0.25	0.55	_NaN_	7	100	ProlificBatch4	7	3	0	139.821572836133	92.25	47.5715728361328	47.7138684993169	0.142295663184115	NA	0	58.5336441715361	10	8	0	20	80	90	5	140	NA	0.05	0.05	0.1
750	Experiment	51	accept	7	3	140	0	1775	later	3915.78471311991	4317	20	80	90	5	140	_NaN_	0.05	0.05	0.1	0.25	0.55	_NaN_	7	100	ProlificBatch4	7	4	0	139.603495191406	92.25	47.3534951914063	47.7138684993169	0.360373307910663	NA	0	58.5336441715361	10	7	0	20	80	90	5	140	NA	0.05	0.05	0.1
751	Experiment	52	spin	8	0	55	15	511	initial	3581.61959418249	4457	15	80	20	110	_NaN_	_NaN_	0.05	0.1	0.1	0.75	_NaN_	_NaN_	7	100	ProlificBatch4	7	1	15	89.9993255615234	93.25	11.7493255615234	11.7493255615234	0	0.34522819519043	1	32.7213615242398	8	8	0	15	80	20	110	NA	NA	0.05	0.1	0.1
752	Experiment	52	accept	7	1	110	15	1025	later	3581.61959418249	4442	15	80	20	110	_NaN_	_NaN_	0.05	0.1	0.1	0.75	_NaN_	_NaN_	7	100	ProlificBatch4	7	2	15	89.9973022460938	93.25	11.7473022460938	11.7493255615234	0.00202331542968182	NA	0	32.7213615242398	8	7	15	15	80	20	110	NA	NA	0.05	0.1	0.1
753	Experiment	53	spin	7	0	60	7	3828	initial	5073.88384902535	4552	90	65	140	145	35	_NaN_	0.05	0.1	0.2	0.6	0.05	_NaN_	7	100	ProlificBatch4	7	1	7	134.999088	127.75	14.249088	14.249088	0	0.407012571428571	1	33.2217925464596	7	7	0	90	65	140	145	35	NA	0.05	0.1	0.2
754	Experiment	53	accept	6	1	145	7	869	later	5073.88384902535	4545	90	65	140	145	35	_NaN_	0.05	0.1	0.2	0.6	0.05	_NaN_	7	100	ProlificBatch4	7	2	7	134.99544	127.75	14.24544	14.249088	0.00364799999999832	NA	0	33.2217925464596	7	6	7	90	65	140	145	35	NA	0.05	0.1	0.2
755	Experiment	54	accept	3	0	55	7	6665	initial	3220.08041918391	4690	30	95	20	25	55	15	0.05	0.1	0.2	0.3	0.3	0.05	7	100	ProlificBatch4	7	1	7	42.19	39.75	9.44	9.44	0	1.18	1	23.5305652290802	3	3	0	30	95	20	25	55	15	0.05	0.1	0.2
756	Experiment	55	spin	5	0	25	0	845	initial	3841.38556352867	4745	25	95	_NaN_	_NaN_	_NaN_	_NaN_	0.25	0.75	_NaN_	_NaN_	_NaN_	_NaN_	7	100	ProlificBatch4	7	1	0	94.931640625	77.5	17.431640625	17.431640625	0	0.861328125	1	30.3108891324554	5	5	0	25	95	NA	NA	NA	NA	0.25	0.75	NA
757	Experiment	55	accept	4	1	95	0	1029	later	3841.38556352867	4745	25	95	_NaN_	_NaN_	_NaN_	_NaN_	0.25	0.75	_NaN_	_NaN_	_NaN_	_NaN_	7	100	ProlificBatch4	7	2	0	94.7265625	77.5	17.2265625	17.431640625	0.205078125	NA	0	30.3108891324554	5	4	0	25	95	NA	NA	NA	NA	0.25	0.75	NA
758	Experiment	56	spin	8	0	65	0	3311	initial	4608.40857227764	4840	140	45	50	60	120	_NaN_	0.1	0.15	0.25	0.3	0.2	_NaN_	7	100	ProlificBatch4	7	1	0	122.555792525	75.25	47.305792525	47.305792525	0	3.985099065625	1	34.4410728636609	8	8	0	140	45	50	60	120	NA	0.1	0.15	0.25
759	Experiment	56	spin	7	1	120	0	3300	later	4608.40857227764	4840	140	45	50	60	120	_NaN_	0.1	0.15	0.25	0.3	0.2	_NaN_	7	100	ProlificBatch4	7	2	0	120.61754725	75.25	45.36754725	47.305792525	1.93824527499999	NA	0	34.4410728636609	8	7	0	140	45	50	60	120	NA	0.1	0.15	0.25
760	Experiment	56	spin	6	2	60	0	613	later	4608.40857227764	4840	140	45	50	60	120	_NaN_	0.1	0.15	0.25	0.3	0.2	_NaN_	7	100	ProlificBatch4	7	3	0	118.0250675	75.25	42.7750675	47.305792525	4.530725025	NA	0	34.4410728636609	8	6	0	140	45	50	60	120	NA	0.1	0.15	0.25
761	Experiment	56	spin	5	3	50	0	686	later	4608.40857227764	4840	140	45	50	60	120	_NaN_	0.1	0.15	0.25	0.3	0.2	_NaN_	7	100	ProlificBatch4	7	4	0	114.321525	75.25	39.071525	47.305792525	8.23426752499999	NA	0	34.4410728636609	8	5	0	140	45	50	60	120	NA	0.1	0.15	0.25
762	Experiment	56	spin	4	4	45	0	1083	later	4608.40857227764	4840	140	45	50	60	120	_NaN_	0.1	0.15	0.25	0.3	0.2	_NaN_	7	100	ProlificBatch4	7	5	0	109.03075	75.25	33.78075	47.305792525	13.525042525	NA	0	34.4410728636609	8	4	0	140	45	50	60	120	NA	0.1	0.15	0.25
763	Experiment	56	spin	3	5	50	0	634	later	4608.40857227764	4840	140	45	50	60	120	_NaN_	0.1	0.15	0.25	0.3	0.2	_NaN_	7	100	ProlificBatch4	7	6	0	101.4725	75.25	26.2225	47.305792525	21.083292525	NA	0	34.4410728636609	8	3	0	140	45	50	60	120	NA	0.1	0.15	0.25
764	Experiment	56	spin	2	6	60	0	1132	later	4608.40857227764	4840	140	45	50	60	120	_NaN_	0.1	0.15	0.25	0.3	0.2	_NaN_	7	100	ProlificBatch4	7	7	0	90.675	75.25	15.425	47.305792525	31.880792525	NA	0	34.4410728636609	8	2	0	140	45	50	60	120	NA	0.1	0.15	0.25
765	Experiment	56	accept	1	7	140	0	1303	later	4608.40857227764	4840	140	45	50	60	120	_NaN_	0.1	0.15	0.25	0.3	0.2	_NaN_	7	100	ProlificBatch4	7	8	0	75.25	75.25	0	47.305792525	47.305792525	NA	0	34.4410728636609	8	1	0	140	45	50	60	120	NA	0.1	0.15	0.25
766	Experiment	57	spin	10	0	5	0	443	initial	4576.39590007279	4980	5	95	130	120	_NaN_	_NaN_	0.1	0.15	0.5	0.25	_NaN_	_NaN_	7	100	ProlificBatch4	7	1	0	129.970458984375	109.75	20.220458984375	20.220458984375	0	0.753295898437499	1	36.8942746235781	10	10	0	5	95	130	120	NA	NA	0.1	0.15	0.5
767	Experiment	57	accept	9	1	130	0	1014	later	4576.39590007279	4980	5	95	130	120	_NaN_	_NaN_	0.1	0.15	0.5	0.25	_NaN_	_NaN_	7	100	ProlificBatch4	7	2	0	129.94091796875	109.75	20.19091796875	20.220458984375	0.029541015625	NA	0	36.8942746235781	10	9	0	5	95	130	120	NA	NA	0.1	0.15	0.5
768	Experiment	58	spin	2	0	50	15	1424	initial	4700.35869964793	5110	20	105	135	_NaN_	_NaN_	_NaN_	0.2	0.5	0.3	_NaN_	_NaN_	_NaN_	7	100	ProlificBatch4	7	1	15	94.4	97	12.4	12.4	0	0	1	40.6324993078201	2	2	0	20	105	135	NA	NA	NA	0.2	0.5	0.3
769	Experiment	58	accept	1	1	105	15	1869	later	4700.35869964793	5095	20	105	135	_NaN_	_NaN_	_NaN_	0.2	0.5	0.3	_NaN_	_NaN_	_NaN_	7	100	ProlificBatch4	7	2	15	82	97	0	12.4	12.4	NA	0	40.6324993078201	2	1	15	20	105	135	NA	NA	NA	0.2	0.5	0.3
770	Experiment	59	accept	5	0	100	15	772	initial	3600.02916867878	5200	90	100	85	55	_NaN_	_NaN_	0.15	0.25	0.35	0.25	_NaN_	_NaN_	7	100	ProlificBatch4	7	1	15	70.984375	82	3.984375	3.984375	0	0.196875	1	16.6132477258361	5	5	0	90	100	85	55	NA	NA	0.15	0.25	0.35
771	Experiment	60	spin	6	0	95	7	644	initial	4586.36113618242	5300	30	45	125	_NaN_	_NaN_	_NaN_	0.2	0.25	0.55	_NaN_	_NaN_	_NaN_	7	100	ProlificBatch4	7	1	7	111.658751875	86	32.658751875	32.658751875	0	2.3931253125	1	43.4050688284214	6	6	0	30	45	125	NA	NA	NA	0.2	0.25	0.55
772	Experiment	60	accept	5	1	125	7	1200	later	4586.36113618242	5293	30	45	125	_NaN_	_NaN_	_NaN_	0.2	0.25	0.55	_NaN_	_NaN_	_NaN_	7	100	ProlificBatch4	7	2	7	110.9083375	86	31.9083375	32.658751875	0.750414375000005	NA	0	43.4050688284214	6	5	7	30	45	125	NA	NA	NA	0.2	0.25	0.55
773	Experiment	61	spin	5	0	30	0	547	initial	5922.78110174738	5418	145	60	120	85	_NaN_	_NaN_	0.05	0.15	0.3	0.5	_NaN_	_NaN_	7	100	ProlificBatch4	7	1	0	118.4266234375	94.75	23.6766234375	23.6766234375	0	2.7178246875	1	23.3706546763243	5	5	0	145	60	120	85	NA	NA	0.05	0.15	0.3
774	Experiment	61	spin	4	1	85	0	728	later	5922.78110174738	5418	145	60	120	85	_NaN_	_NaN_	0.05	0.15	0.3	0.5	_NaN_	_NaN_	7	100	ProlificBatch4	7	2	0	115.65634375	94.75	20.90634375	23.6766234375	2.77027968749999	NA	0	23.3706546763243	5	4	0	145	60	120	85	NA	NA	0.05	0.15	0.3
775	Experiment	61	accept	3	2	120	0	2356	later	5922.78110174738	5418	145	60	120	85	_NaN_	_NaN_	0.05	0.15	0.3	0.5	_NaN_	_NaN_	7	100	ProlificBatch4	7	3	0	111.394375	94.75	16.644375	23.6766234375	7.03224843750002	NA	0	23.3706546763243	5	3	0	145	60	120	85	NA	NA	0.05	0.15	0.3
776	Experiment	62	accept	1	0	95	0	1158	initial	4186.52676908009	5538	5	140	_NaN_	_NaN_	_NaN_	_NaN_	0.5	0.5	_NaN_	_NaN_	_NaN_	_NaN_	7	100	ProlificBatch4	7	1	0	72.5	72.5	0	0	NA	NA	1	67.5	1	1	0	5	140	NA	NA	NA	NA	0.5	0.5	NA
777	Experiment	63	spin	7	0	55	15	959	initial	5931.36225786682	5633	115	70	95	_NaN_	_NaN_	_NaN_	0.45	0.5	0.05	_NaN_	_NaN_	_NaN_	7	100	ProlificBatch4	7	1	15	82.8984375	91.5	6.39843750000001	6.39843750000001	0	0.449776785714288	1	21.9146070008111	7	7	0	115	70	95	NA	NA	NA	0.45	0.5	0.05
778	Experiment	63	spin	6	1	70	15	2793	later	5931.36225786682	5618	115	70	95	_NaN_	_NaN_	_NaN_	0.45	0.5	0.05	_NaN_	_NaN_	_NaN_	7	100	ProlificBatch4	7	2	15	82.796875	91.5	6.29687500000001	6.39843750000001	0.1015625	NA	0	21.9146070008111	7	6	15	115	70	95	NA	NA	NA	0.45	0.5	0.05
779	Experiment	63	accept	5	2	115	15	1077	later	5931.36225786682	5603	115	70	95	_NaN_	_NaN_	_NaN_	0.45	0.5	0.05	_NaN_	_NaN_	_NaN_	7	100	ProlificBatch4	7	3	15	82.59375	91.5	6.09375000000001	6.39843750000001	0.3046875	NA	0	21.9146070008111	7	5	30	115	70	95	NA	NA	NA	0.45	0.5	0.05
780	Experiment	64	accept	3	0	60	15	2138	initial	4947.48173474526	5718	10	125	_NaN_	_NaN_	_NaN_	_NaN_	0.7	0.3	_NaN_	_NaN_	_NaN_	_NaN_	7	100	ProlificBatch4	7	1	15	52.705	44.5	23.205	23.205	0	3.185	1	52.6996204919922	3	3	0	10	125	NA	NA	NA	NA	0.7	0.3	NA
781	Experiment	65	spin	3	0	25	7	437	initial	4590.9444491878	5778	70	65	_NaN_	_NaN_	_NaN_	_NaN_	0.1	0.9	_NaN_	_NaN_	_NaN_	_NaN_	7	100	ProlificBatch4	7	1	7	58.5	65.5	0	0	NA	NA	1	1.5	3	3	0	70	65	NA	NA	NA	NA	0.1	0.9	NA
782	Experiment	65	accept	2	1	65	7	879	later	4590.9444491878	5771	70	65	_NaN_	_NaN_	_NaN_	_NaN_	0.1	0.9	_NaN_	_NaN_	_NaN_	_NaN_	7	100	ProlificBatch4	7	2	7	58.5	65.5	0	0	NA	NA	0	1.5	3	2	7	70	65	NA	NA	NA	NA	0.1	0.9	NA
783	Experiment	66	spin	9	0	50	15	4644	initial	4813.96410398714	5836	45	85	145	55	135	125	0.05	0.1	0.1	0.2	0.25	0.3	7	100	ProlificBatch4	7	1	15	108.842472895996	107.5	16.3424728959961	16.3424728959961	0	0.635274766221788	1	34.9106001094224	9	9	0	45	85	145	55	135	125	0.05	0.1	0.1
784	Experiment	66	spin	8	1	85	15	4559	later	4813.96410398714	5821	45	85	145	55	135	125	0.05	0.1	0.1	0.2	0.25	0.3	7	100	ProlificBatch4	7	2	15	108.835636845703	107.5	16.3356368457031	16.3424728959961	0.00683605029296075	NA	0	34.9106001094224	9	8	15	45	85	145	55	135	125	0.05	0.1	0.1
785	Experiment	66	accept	7	2	125	15	1189	later	4813.96410398714	5806	45	85	145	55	135	125	0.05	0.1	0.1	0.2	0.25	0.3	7	100	ProlificBatch4	7	3	15	108.816105273438	107.5	16.3161052734375	16.3424728959961	0.0263676225585812	NA	0	34.9106001094224	9	7	30	45	85	145	55	135	125	0.05	0.1	0.1
786	Experiment	67	spin	9	0	10	0	486	initial	5570.54588153452	5931	105	80	70	120	_NaN_	_NaN_	0.05	0.2	0.2	0.55	_NaN_	_NaN_	7	100	ProlificBatch4	7	1	0	119.969172270117	101.25	18.7191722701172	18.7191722701172	0	0.913241363346352	1	21.901769334919	9	9	0	105	80	70	120	NA	NA	0.05	0.2	0.2
787	Experiment	67	spin	8	1	70	0	532	later	5570.54588153452	5931	105	80	70	120	_NaN_	_NaN_	0.05	0.2	0.2	0.55	_NaN_	_NaN_	7	100	ProlificBatch4	7	2	0	119.931493933594	101.25	18.6814939335937	18.7191722701172	0.0376783365234417	NA	0	21.901769334919	9	8	0	105	80	70	120	NA	NA	0.05	0.2	0.2
788	Experiment	67	spin	7	2	105	0	1484	later	5570.54588153452	5931	105	80	70	120	_NaN_	_NaN_	0.05	0.2	0.2	0.55	_NaN_	_NaN_	7	100	ProlificBatch4	7	3	0	119.847764296875	101.25	18.597764296875	18.7191722701172	0.121407973242185	NA	0	21.901769334919	9	7	0	105	80	70	120	NA	NA	0.05	0.2	0.2
789	Experiment	67	accept	6	3	120	0	964	later	5570.54588153452	5931	105	80	70	120	_NaN_	_NaN_	0.05	0.2	0.2	0.55	_NaN_	_NaN_	7	100	ProlificBatch4	7	4	0	119.6616984375	101.25	18.4116984375	18.7191722701172	0.307473832617191	NA	0	21.901769334919	9	6	0	105	80	70	120	NA	NA	0.05	0.2	0.2
790	Experiment	68	accept	3	0	70	0	6088	initial	3119.91644258109	6051	100	15	55	75	5	105	0.05	0.05	0.05	0.2	0.35	0.3	7	100	ProlificBatch4	7	1	0	86.574375	56.75	29.824375	29.824375	0	3.17895833333334	1	43.39570831315	3	3	0	100	15	55	75	5	105	0.05	0.05	0.05
791	Experiment	69	spin	9	0	75	0	3189	initial	4924.14833617965	6121	50	95	60	10	_NaN_	_NaN_	0.1	0.15	0.5	0.25	_NaN_	_NaN_	7	100	ProlificBatch4	7	1	0	84.5371652812207	51.75	32.7871652812207	32.7871652812207	0	2.46385169791341	1	27.3986769753578	9	9	0	50	95	60	10	NA	NA	0.1	0.15	0.5
792	Experiment	69	spin	8	1	60	0	601	later	4924.14833617965	6121	50	95	60	10	_NaN_	_NaN_	0.1	0.15	0.5	0.25	_NaN_	_NaN_	7	100	ProlificBatch4	7	2	0	82.6907826837891	51.75	30.9407826837891	32.7871652812207	1.84638259743164	NA	0	27.3986769753578	9	8	0	50	95	60	10	NA	NA	0.1	0.15	0.5
793	Experiment	69	spin	7	2	60	0	651	later	4924.14833617965	6121	50	95	60	10	_NaN_	_NaN_	0.1	0.15	0.5	0.25	_NaN_	_NaN_	7	100	ProlificBatch4	7	3	0	80.5185678632812	51.75	28.7685678632812	32.7871652812207	4.01859741793946	NA	0	27.3986769753578	9	7	0	50	95	60	10	NA	NA	0.1	0.15	0.5
794	Experiment	69	spin	6	3	10	0	753	later	4924.14833617965	6121	50	95	60	10	_NaN_	_NaN_	0.1	0.15	0.5	0.25	_NaN_	_NaN_	7	100	ProlificBatch4	7	4	0	77.963021015625	51.75	26.213021015625	32.7871652812207	6.57414426559571	NA	0	27.3986769753578	9	6	0	50	95	60	10	NA	NA	0.1	0.15	0.5
795	Experiment	69	spin	5	4	60	0	922	later	4924.14833617965	6121	50	95	60	10	_NaN_	_NaN_	0.1	0.15	0.5	0.25	_NaN_	_NaN_	7	100	ProlificBatch4	7	5	0	74.9564953125	51.75	23.2064953125	32.7871652812207	9.5806699687207	NA	0	27.3986769753578	9	5	0	50	95	60	10	NA	NA	0.1	0.15	0.5
796	Experiment	69	spin	4	5	60	0	925	later	4924.14833617965	6121	50	95	60	10	_NaN_	_NaN_	0.1	0.15	0.5	0.25	_NaN_	_NaN_	7	100	ProlificBatch4	7	6	0	71.41940625	51.75	19.66940625	32.7871652812207	13.1177590312207	NA	0	27.3986769753578	9	4	0	50	95	60	10	NA	NA	0.1	0.15	0.5
797	Experiment	69	spin	3	6	60	0	2552	later	4924.14833617965	6121	50	95	60	10	_NaN_	_NaN_	0.1	0.15	0.5	0.25	_NaN_	_NaN_	7	100	ProlificBatch4	7	7	0	67.258125	51.75	15.508125	32.7871652812207	17.2790402812207	NA	0	27.3986769753578	9	3	0	50	95	60	10	NA	NA	0.1	0.15	0.5
798	Experiment	69	spin	2	7	10	0	1722	later	4924.14833617965	6121	50	95	60	10	_NaN_	_NaN_	0.1	0.15	0.5	0.25	_NaN_	_NaN_	7	100	ProlificBatch4	7	8	0	62.3625	51.75	10.6125	32.7871652812207	22.1746652812207	NA	0	27.3986769753578	9	2	0	50	95	60	10	NA	NA	0.1	0.15	0.5
799	Experiment	69	accept	1	8	60	0	2154	later	4924.14833617965	6121	50	95	60	10	_NaN_	_NaN_	0.1	0.15	0.5	0.25	_NaN_	_NaN_	7	100	ProlificBatch4	7	9	0	51.75	51.75	0	32.7871652812207	32.7871652812207	NA	0	27.3986769753578	9	1	0	50	95	60	10	NA	NA	0.1	0.15	0.5
800	Experiment	70	spin	9	0	10	0	679	initial	5546.25298552152	6181	105	90	135	_NaN_	_NaN_	_NaN_	0.45	0.5	0.05	_NaN_	_NaN_	_NaN_	7	100	ProlificBatch4	7	1	0	113.498562199219	99	14.4985621992188	14.4985621992188	0	1.11095135546875	1	11.0227038425243	9	9	0	105	90	135	NA	NA	NA	0.45	0.5	0.05
801	Experiment	70	spin	8	1	105	0	949	later	5546.25298552152	6181	105	90	135	_NaN_	_NaN_	_NaN_	0.45	0.5	0.05	_NaN_	_NaN_	_NaN_	7	100	ProlificBatch4	7	2	0	112.366907578125	99	13.366907578125	14.4985621992188	1.13165462109374	NA	0	11.0227038425243	9	8	0	105	90	135	NA	NA	NA	0.45	0.5	0.05
802	Experiment	70	spin	7	2	105	0	615	later	5546.25298552152	6181	105	90	135	_NaN_	_NaN_	_NaN_	0.45	0.5	0.05	_NaN_	_NaN_	_NaN_	7	100	ProlificBatch4	7	3	0	111.1756921875	99	12.1756921875	14.4985621992188	2.32287001171875	NA	0	11.0227038425243	9	7	0	105	90	135	NA	NA	NA	0.45	0.5	0.05
803	Experiment	70	spin	6	3	105	0	858	later	5546.25298552152	6181	105	90	135	_NaN_	_NaN_	_NaN_	0.45	0.5	0.05	_NaN_	_NaN_	_NaN_	7	100	ProlificBatch4	7	4	0	109.92178125	99	10.92178125	14.4985621992188	3.57678094921876	NA	0	11.0227038425243	9	6	0	105	90	135	NA	NA	NA	0.45	0.5	0.05
804	Experiment	70	spin	5	4	105	0	562	later	5546.25298552152	6181	105	90	135	_NaN_	_NaN_	_NaN_	0.45	0.5	0.05	_NaN_	_NaN_	_NaN_	7	100	ProlificBatch4	7	5	0	108.601875	99	9.60187500000004	14.4985621992188	4.89668719921873	NA	0	11.0227038425243	9	5	0	105	90	135	NA	NA	NA	0.45	0.5	0.05
805	Experiment	70	spin	4	5	105	0	3197	later	5546.25298552152	6181	105	90	135	_NaN_	_NaN_	_NaN_	0.45	0.5	0.05	_NaN_	_NaN_	_NaN_	7	100	ProlificBatch4	7	6	0	107.2125	99	8.21250000000002	14.4985621992188	6.28606219921875	NA	0	11.0227038425243	9	4	0	105	90	135	NA	NA	NA	0.45	0.5	0.05
806	Experiment	70	spin	3	6	105	0	981	later	5546.25298552152	6181	105	90	135	_NaN_	_NaN_	_NaN_	0.45	0.5	0.05	_NaN_	_NaN_	_NaN_	7	100	ProlificBatch4	7	7	0	105.75	99	6.75000000000001	14.4985621992188	7.74856219921875	NA	0	11.0227038425243	9	3	0	105	90	135	NA	NA	NA	0.45	0.5	0.05
807	Experiment	70	accept	2	7	105	0	1733	later	5546.25298552152	6181	105	90	135	_NaN_	_NaN_	_NaN_	0.45	0.5	0.05	_NaN_	_NaN_	_NaN_	7	100	ProlificBatch4	7	8	0	103.5	99	4.5	14.4985621992188	9.99856219921877	NA	0	11.0227038425243	9	2	0	105	90	135	NA	NA	NA	0.45	0.5	0.05
808	Experiment	71	accept	10	0	40	15	1622	initial	4955.36565282889	6286	20	140	5	40	_NaN_	_NaN_	0.1	0.1	0.25	0.55	_NaN_	_NaN_	7	100	ProlificBatch4	7	1	15	32.3070572355269	39.25	8.05705723552686	8.05705723552686	0	0.281955723552685	1	36.6836135079411	10	10	0	20	140	5	40	NA	NA	0.1	0.1	0.25
809	Experiment	72	spin	4	0	5	15	667	initial	5978.93058587277	6326	40	30	_NaN_	_NaN_	_NaN_	_NaN_	0.4	0.6	_NaN_	_NaN_	_NaN_	_NaN_	7	100	ProlificBatch4	7	1	15	19	34	0	0	NA	NA	1	4.89897948556636	4	4	0	40	30	NA	NA	NA	NA	0.4	0.6	NA
810	Experiment	72	accept	3	1	40	15	685	later	5978.93058587277	6311	40	30	_NaN_	_NaN_	_NaN_	_NaN_	0.4	0.6	_NaN_	_NaN_	_NaN_	_NaN_	7	100	ProlificBatch4	7	2	15	19	34	0	0	NA	NA	0	4.89897948556636	4	3	15	40	30	NA	NA	NA	NA	0.4	0.6	NA
811	Experiment	73	spin	2	0	15	15	1993	initial	5109.52227294853	6351	85	65	70	60	120	_NaN_	0.1	0.1	0.35	0.35	0.1	_NaN_	7	100	ProlificBatch4	7	1	15	57.5	72.5	0	0	NA	NA	1	17.4284250579334	2	2	0	85	65	70	60	120	NA	0.1	0.1	0.35
812	Experiment	73	accept	1	1	70	15	3751	later	5109.52227294853	6336	85	65	70	60	120	_NaN_	0.1	0.1	0.35	0.35	0.1	_NaN_	7	100	ProlificBatch4	7	2	15	57.5	72.5	0	0	NA	NA	0	17.4284250579334	2	1	15	85	65	70	60	120	NA	0.1	0.1	0.35
813	Experiment	74	spin	5	0	20	0	2488	initial	5139.26653609364	6406	10	140	135	130	20	_NaN_	0.05	0.15	0.3	0.3	0.2	_NaN_	7	100	ProlificBatch4	7	1	0	135.31171875	105	30.31171875	30.31171875	0	1.71234375	1	50.3736041990247	5	5	0	10	140	135	130	20	NA	0.05	0.15	0.3
814	Experiment	74	accept	4	1	135	0	1772	later	5139.26653609364	6406	10	140	135	130	20	_NaN_	0.05	0.15	0.3	0.3	0.2	_NaN_	7	100	ProlificBatch4	7	2	0	134.203125	105	29.203125	30.31171875	1.10859375000001	NA	0	50.3736041990247	5	4	0	10	140	135	130	20	NA	0.05	0.15	0.3
815	Experiment	75	spin	8	0	25	0	394	initial	3462.22680423696	6541	5	85	35	100	110	_NaN_	0.1	0.15	0.2	0.2	0.35	_NaN_	7	100	ProlificBatch4	7	1	0	108.978219068359	78.75	30.2282190683594	30.2282190683594	0	1.76290238354492	1	36.9416770057885	8	8	0	5	85	35	100	110	NA	0.1	0.15	0.2
816	Experiment	75	accept	7	1	110	0	2325	later	3462.22680423696	6541	5	85	35	100	110	_NaN_	0.1	0.15	0.2	0.2	0.35	_NaN_	7	100	ProlificBatch4	7	2	0	108.428029335938	78.75	29.6780293359375	30.2282190683594	0.55018973242187	NA	0	36.9416770057885	8	7	0	5	85	35	100	110	NA	0.1	0.15	0.2
817	Experiment	76	spin	2	0	45	15	469	initial	5740.45245464427	6651	70	75	_NaN_	_NaN_	_NaN_	_NaN_	0.1	0.9	_NaN_	_NaN_	_NaN_	_NaN_	7	100	ProlificBatch4	7	1	15	59.5	74.5	0	0	NA	NA	1	1.5	2	2	0	70	75	NA	NA	NA	NA	0.1	0.9	NA
818	Experiment	76	accept	1	1	75	15	839	later	5740.45245464427	6636	70	75	_NaN_	_NaN_	_NaN_	_NaN_	0.1	0.9	_NaN_	_NaN_	_NaN_	_NaN_	7	100	ProlificBatch4	7	2	15	59.5	74.5	0	0	NA	NA	0	1.5	2	1	15	70	75	NA	NA	NA	NA	0.1	0.9	NA
819	Experiment	77	spin	6	0	35	0	498	initial	4321.11062105039	6711	60	10	_NaN_	_NaN_	_NaN_	_NaN_	0.15	0.85	_NaN_	_NaN_	_NaN_	_NaN_	7	100	ProlificBatch4	7	1	0	41.14252421875	17.5	23.64252421875	23.64252421875	0	2.877920703125	1	17.8535710713571	6	6	0	60	10	NA	NA	NA	NA	0.15	0.85	NA
820	Experiment	77	spin	5	1	10	0	509	later	4321.11062105039	6711	60	10	_NaN_	_NaN_	_NaN_	_NaN_	0.15	0.85	_NaN_	_NaN_	_NaN_	_NaN_	7	100	ProlificBatch4	7	2	0	37.814734375	17.5	20.314734375	23.64252421875	3.32778984375	NA	0	17.8535710713571	6	5	0	60	10	NA	NA	NA	NA	0.15	0.85	NA
821	Experiment	77	spin	4	2	10	0	520	later	4321.11062105039	6711	60	10	_NaN_	_NaN_	_NaN_	_NaN_	0.15	0.85	_NaN_	_NaN_	_NaN_	_NaN_	7	100	ProlificBatch4	7	3	0	33.8996875	17.5	16.3996875	23.64252421875	7.24283671875	NA	0	17.8535710713571	6	4	0	60	10	NA	NA	NA	NA	0.15	0.85	NA
822	Experiment	77	spin	3	3	10	0	694	later	4321.11062105039	6711	60	10	_NaN_	_NaN_	_NaN_	_NaN_	0.15	0.85	_NaN_	_NaN_	_NaN_	_NaN_	7	100	ProlificBatch4	7	4	0	29.29375	17.5	11.79375	23.64252421875	11.84877421875	NA	0	17.8535710713571	6	3	0	60	10	NA	NA	NA	NA	0.15	0.85	NA
823	Experiment	77	spin	2	4	10	0	972	later	4321.11062105039	6711	60	10	_NaN_	_NaN_	_NaN_	_NaN_	0.15	0.85	_NaN_	_NaN_	_NaN_	_NaN_	7	100	ProlificBatch4	7	5	0	23.875	17.5	6.375	23.64252421875	17.26752421875	NA	0	17.8535710713571	6	2	0	60	10	NA	NA	NA	NA	0.15	0.85	NA
824	Experiment	77	spin	1	5	10	0	567	later	4321.11062105039	6711	60	10	_NaN_	_NaN_	_NaN_	_NaN_	0.15	0.85	_NaN_	_NaN_	_NaN_	_NaN_	7	100	ProlificBatch4	7	6	0	17.5	17.5	0	23.64252421875	23.64252421875	NA	0	17.8535710713571	6	1	0	60	10	NA	NA	NA	NA	0.15	0.85	NA
825	Experiment	78	spin	10	0	70	7	2697	initial	4454.57456491988	6721	150	90	25	80	_NaN_	_NaN_	0.1	0.2	0.35	0.35	_NaN_	_NaN_	7	100	ProlificBatch4	7	1	7	86.1659696798125	69.75	23.4159696798125	23.4159696798125	0	1.02034696798125	1	38.2581690623062	10	10	0	150	90	25	80	NA	NA	0.1	0.2	0.35
826	Experiment	78	accept	9	1	80	7	1234	later	4454.57456491988	6714	150	90	25	80	_NaN_	_NaN_	0.1	0.2	0.35	0.35	_NaN_	_NaN_	7	100	ProlificBatch4	7	2	7	85.951385256875	69.75	23.201385256875	23.4159696798125	0.214584422937506	NA	0	38.2581690623062	10	9	7	150	90	25	80	NA	NA	0.1	0.2	0.35
827	Experiment	79	accept	10	0	85	15	775	initial	5980.32604471788	6794	30	55	100	35	_NaN_	_NaN_	0.05	0.2	0.45	0.3	_NaN_	_NaN_	7	100	ProlificBatch4	7	1	15	66.6070760142012	68	13.6070760142012	13.6070760142012	0	0.705707601420116	1	29.8914703552702	10	10	0	30	55	100	35	NA	NA	0.05	0.2	0.45
828	Experiment	80	spin	6	0	20	7	416	initial	5063.65885031824	6879	50	55	_NaN_	_NaN_	_NaN_	_NaN_	0.3	0.7	_NaN_	_NaN_	_NaN_	_NaN_	7	100	ProlificBatch4	7	1	7	46.5	53.5	0	0	NA	NA	1	2.29128784747792	6	6	0	50	55	NA	NA	NA	NA	0.3	0.7	NA
829	Experiment	80	accept	5	1	55	7	658	later	5063.65885031824	6872	50	55	_NaN_	_NaN_	_NaN_	_NaN_	0.3	0.7	_NaN_	_NaN_	_NaN_	_NaN_	7	100	ProlificBatch4	7	2	7	46.5	53.5	0	0	NA	NA	0	2.29128784747792	6	5	7	50	55	NA	NA	NA	NA	0.3	0.7	NA
830	Experiment	81	spin	6	0	30	15	665	initial	3045.2749788687	6927	140	10	150	_NaN_	_NaN_	_NaN_	0.15	0.35	0.5	_NaN_	_NaN_	_NaN_	7	100	ProlificBatch4	7	1	15	124.40469109375	99.5	39.90469109375	39.90469109375	0	2.304948515625	1	65.7628314475586	6	6	0	140	10	150	NA	NA	NA	0.15	0.35	0.5
831	Experiment	81	spin	5	1	10	15	828	later	3045.2749788687	6912	140	10	150	_NaN_	_NaN_	_NaN_	0.15	0.35	0.5	_NaN_	_NaN_	_NaN_	7	100	ProlificBatch4	7	2	15	124.013403125	99.5	39.513403125	39.90469109375	0.391287968749992	NA	0	65.7628314475586	6	5	15	140	10	150	NA	NA	NA	0.15	0.35	0.5
832	Experiment	81	spin	4	2	10	15	848	later	3045.2749788687	6897	140	10	150	_NaN_	_NaN_	_NaN_	0.15	0.35	0.5	_NaN_	_NaN_	_NaN_	7	100	ProlificBatch4	7	3	15	122.8954375	99.5	38.3954375	39.90469109375	1.50925359375	NA	0	65.7628314475586	6	4	30	140	10	150	NA	NA	NA	0.15	0.35	0.5
833	Experiment	81	accept	3	3	140	15	1302	later	3045.2749788687	6882	140	10	150	_NaN_	_NaN_	_NaN_	0.15	0.35	0.5	_NaN_	_NaN_	_NaN_	7	100	ProlificBatch4	7	4	15	119.70125	99.5	35.20125	39.90469109375	4.70344109375	NA	0	65.7628314475586	6	3	45	140	10	150	NA	NA	NA	0.15	0.35	0.5
834	Experiment	82	accept	6	0	85	15	2899	initial	3263.65879605214	7022	15	75	35	145	70	115	0.05	0.1	0.2	0.25	0.35	0.05	7	100	ProlificBatch4	7	1	15	86.56356875	81.75	19.81356875	19.81356875	0	1.812678125	1	42.0498216405254	6	6	0	15	75	35	145	70	115	0.05	0.1	0.2
835	Experiment	83	accept	1	0	65	15	496	initial	4302.13805400712	7107	70	55	10	_NaN_	_NaN_	_NaN_	0.2	0.3	0.5	_NaN_	_NaN_	_NaN_	7	100	ProlificBatch4	7	1	15	20.5	35.5	0	0	NA	NA	1	26.0240273593462	1	1	0	70	55	10	NA	NA	NA	0.2	0.3	0.5
836	Experiment	84	spin	2	0	45	0	456	initial	4163.90887583016	7172	135	40	50	95	_NaN_	_NaN_	0.1	0.2	0.4	0.3	_NaN_	_NaN_	7	100	ProlificBatch4	7	1	0	84	70	14	14	0	0	1	30.8220700148449	2	2	0	135	40	50	95	NA	NA	0.1	0.2	0.4
837	Experiment	84	spin	1	1	50	0	1024	later	4163.90887583016	7172	135	40	50	95	_NaN_	_NaN_	0.1	0.2	0.4	0.3	_NaN_	_NaN_	7	100	ProlificBatch4	7	2	0	70	70	0	14	14	NA	0	30.8220700148449	2	1	0	135	40	50	95	NA	NA	0.1	0.2	0.4
838	Experiment	85	spin	10	0	20	15	1405	initial	5768.63862223653	7307	145	20	75	110	40	65	0.05	0.05	0.15	0.2	0.35	0.2	7	100	ProlificBatch4	7	1	15	64.163870464	68.5	10.663870464	10.663870464	0	0.4263870464	1	32.368966619279	10	10	0	145	20	75	110	40	65	0.05	0.05	0.15
839	Experiment	85	accept	9	1	65	15	3036	later	5768.63862223653	7292	145	20	75	110	40	65	0.05	0.05	0.15	0.2	0.35	0.2	7	100	ProlificBatch4	7	2	15	64.15967616	68.5	10.65967616	10.663870464	0.00419430399999499	NA	0	32.368966619279	10	9	15	145	20	75	110	40	65	0.05	0.05	0.15
840	Experiment	86	spin	2	0	15	0	560	initial	3233.53967399352	7357	85	130	_NaN_	_NaN_	_NaN_	_NaN_	0.1	0.9	_NaN_	_NaN_	_NaN_	_NaN_	7	100	ProlificBatch4	7	1	0	129.55	125.5	4.05000000000001	4.05000000000001	0	0	1	13.5	2	2	0	85	130	NA	NA	NA	NA	0.1	0.9	NA
841	Experiment	86	accept	1	1	130	0	1197	later	3233.53967399352	7357	85	130	_NaN_	_NaN_	_NaN_	_NaN_	0.1	0.9	_NaN_	_NaN_	_NaN_	_NaN_	7	100	ProlificBatch4	7	2	0	125.5	125.5	0	4.05000000000001	4.05000000000001	NA	0	13.5	2	1	0	85	130	NA	NA	NA	NA	0.1	0.9	NA
842	Experiment	87	accept	7	0	60	15	988	initial	4147.89531965992	7487	120	45	55	_NaN_	_NaN_	_NaN_	0.15	0.4	0.45	_NaN_	_NaN_	_NaN_	7	100	ProlificBatch4	7	1	15	46.247952	60.75	0.497951999999998	0.497951999999998	0	0.0282788571428573	1	25.3118055460293	7	7	0	120	45	55	NA	NA	NA	0.15	0.4	0.45
843	Experiment	88	spin	2	0	35	7	479	initial	4760.82086129154	7547	55	65	105	125	80	_NaN_	0.05	0.15	0.15	0.4	0.25	_NaN_	7	100	ProlificBatch4	7	1	7	99.8125	98.25	8.5625	8.5625	0	0	1	25.2128439490669	2	2	0	55	65	105	125	80	NA	0.05	0.15	0.15
844	Experiment	88	spin	1	1	80	7	5113	later	4760.82086129154	7540	55	65	105	125	80	_NaN_	0.05	0.15	0.15	0.4	0.25	_NaN_	7	100	ProlificBatch4	7	2	7	91.25	98.25	0	8.5625	8.5625	NA	0	25.2128439490669	2	1	7	55	65	105	125	80	NA	0.05	0.15	0.15
845	Experiment	89	spin	9	0	10	15	455	initial	5767.93655796333	7598	55	25	65	_NaN_	_NaN_	_NaN_	0.1	0.35	0.55	_NaN_	_NaN_	_NaN_	7	100	ProlificBatch4	7	1	15	40.3834028363281	50	5.38340283632812	5.38340283632812	0	0.209266981814236	1	18.5741756210067	9	9	0	55	25	65	NA	NA	NA	0.1	0.35	0.55
846	Experiment	89	accept	8	1	65	15	979	later	5767.93655796333	7583	55	25	65	_NaN_	_NaN_	_NaN_	0.1	0.35	0.55	_NaN_	_NaN_	_NaN_	7	100	ProlificBatch4	7	2	15	40.3811509609375	50	5.3811509609375	5.38340283632812	0.00225187539062688	NA	0	18.5741756210067	9	8	15	55	25	65	NA	NA	NA	0.1	0.35	0.55
847	Experiment	90	spin	2	0	5	15	953	initial	4174.92226094576	7648	25	35	95	140	_NaN_	_NaN_	0.05	0.05	0.15	0.75	_NaN_	_NaN_	7	100	ProlificBatch4	7	1	15	116.8125	122.25	9.5625	9.5625	0	0	1	34.658151999205	2	2	0	25	35	95	140	NA	NA	0.05	0.05	0.15
848	Experiment	90	accept	1	1	140	15	964	later	4174.92226094576	7633	25	35	95	140	_NaN_	_NaN_	0.05	0.05	0.15	0.75	_NaN_	_NaN_	7	100	ProlificBatch4	7	2	15	107.25	122.25	0	9.5625	9.5625	NA	0	34.658151999205	2	1	15	25	35	95	140	NA	NA	0.05	0.05	0.15
849	Experiment	91	spin	7	0	90	0	1208	initial	5962.5666600231	7773	125	100	5	_NaN_	_NaN_	_NaN_	0.05	0.7	0.25	_NaN_	_NaN_	_NaN_	7	100	ProlificBatch4	7	1	0	104.764610351562	77.5	27.2646103515625	27.2646103515625	0	1.30565862165179	1	42.2048575403353	7	7	0	125	100	5	NA	NA	NA	0.05	0.7	0.25
850	Experiment	91	accept	6	1	100	0	1119	later	5962.5666600231	7773	125	100	5	_NaN_	_NaN_	_NaN_	0.05	0.7	0.25	_NaN_	_NaN_	_NaN_	7	100	ProlificBatch4	7	2	0	103.69958984375	77.5	26.19958984375	27.2646103515625	1.06502050781251	NA	0	42.2048575403353	7	6	0	125	100	5	NA	NA	NA	0.05	0.7	0.25
851	Experiment	92	spin	4	0	45	0	6664	initial	3092.04267464188	7873	70	75	10	5	_NaN_	_NaN_	0.2	0.2	0.5	0.1	_NaN_	_NaN_	7	100	ProlificBatch4	7	1	0	64.292	34.5	29.792	29.792	0	3.648	1	31.100643080168	4	4	0	70	75	10	5	NA	NA	0.2	0.2	0.5
852	Experiment	92	spin	3	1	10	0	543	later	3092.04267464188	7873	70	75	10	5	_NaN_	_NaN_	0.2	0.2	0.5	0.1	_NaN_	_NaN_	7	100	ProlificBatch4	7	2	0	58.82	34.5	24.32	29.792	5.472	NA	0	31.100643080168	4	3	0	70	75	10	5	NA	NA	0.2	0.2	0.5
853	Experiment	92	accept	2	2	75	0	1086	later	3092.04267464188	7873	70	75	10	5	_NaN_	_NaN_	0.2	0.2	0.5	0.1	_NaN_	_NaN_	7	100	ProlificBatch4	7	3	0	49.7	34.5	15.2	29.792	14.592	NA	0	31.100643080168	4	2	0	70	75	10	5	NA	NA	0.2	0.2	0.5
854	Experiment	93	accept	5	0	115	0	767	initial	4091.12792736412	7948	145	70	45	40	_NaN_	_NaN_	0.1	0.1	0.55	0.25	_NaN_	_NaN_	7	100	ProlificBatch4	7	1	0	88.057	56.25	31.807	31.807	0	4.3114	1	30.6950728945217	5	5	0	145	70	45	40	NA	NA	0.1	0.1	0.55
855	Experiment	94	spin	8	0	15	0	452	initial	3688.64176753614	8063	145	120	40	_NaN_	_NaN_	_NaN_	0.15	0.4	0.45	_NaN_	_NaN_	_NaN_	7	100	ProlificBatch4	7	1	0	133.650589050586	87.75	45.9005890505859	45.9005890505859	0	3.05163613132324	1	43.9737137390055	8	8	0	145	120	40	NA	NA	NA	0.15	0.4	0.45
856	Experiment	94	spin	7	1	40	0	574	later	3688.64176753614	8063	145	120	40	_NaN_	_NaN_	_NaN_	0.15	0.4	0.45	_NaN_	_NaN_	_NaN_	7	100	ProlificBatch4	7	2	0	131.647751824219	87.75	43.8977518242187	45.9005890505859	2.00283722636721	NA	0	43.9737137390055	8	7	0	145	120	40	NA	NA	NA	0.15	0.4	0.45
857	Experiment	94	accept	6	2	120	0	1806	later	3688.64176753614	8063	145	120	40	_NaN_	_NaN_	_NaN_	0.15	0.4	0.45	_NaN_	_NaN_	_NaN_	7	100	ProlificBatch4	7	3	0	129.291472734375	87.75	41.541472734375	45.9005890505859	4.35911631621093	NA	0	43.9737137390055	8	6	0	145	120	40	NA	NA	NA	0.15	0.4	0.45
858	Experiment	95	spin	6	0	95	7	587	initial	4630.59860295448	8183	105	5	145	140	_NaN_	_NaN_	0.15	0.2	0.6	0.05	_NaN_	_NaN_	7	100	ProlificBatch4	7	1	7	133.690896875	110.75	29.940896875	29.940896875	0	1.69848281249999	1	54.6643165145234	6	6	0	105	5	145	140	NA	NA	0.15	0.2	0.6
859	Experiment	95	accept	5	1	145	7	980	later	4630.59860295448	8176	105	5	145	140	_NaN_	_NaN_	0.15	0.2	0.6	0.05	_NaN_	_NaN_	7	100	ProlificBatch4	7	2	7	133.4025625	110.75	29.6525625	29.940896875	0.288334374999977	NA	0	54.6643165145234	6	5	7	105	5	145	140	NA	NA	0.15	0.2	0.6
860	Experiment	96	spin	3	0	15	0	392	initial	4547.32265198708	8321	115	30	100	75	10	_NaN_	0.05	0.1	0.35	0.4	0.1	_NaN_	7	100	ProlificBatch4	7	1	0	92.17	74.75	17.42	17.42	0	2.15666666666666	1	30.3922276248386	3	3	0	115	30	100	75	10	NA	0.05	0.1	0.35
861	Experiment	96	spin	2	1	30	0	1383	later	4547.32265198708	8321	115	30	100	75	10	_NaN_	0.05	0.1	0.35	0.4	0.1	_NaN_	7	100	ProlificBatch4	7	2	0	85.7	74.75	10.95	17.42	6.46999999999998	NA	0	30.3922276248386	3	2	0	115	30	100	75	10	NA	0.05	0.1	0.35
862	Experiment	96	spin	1	2	75	0	7481	later	4547.32265198708	8321	115	30	100	75	10	_NaN_	0.05	0.1	0.35	0.4	0.1	_NaN_	7	100	ProlificBatch4	7	3	0	74.75	74.75	0	17.42	17.42	NA	0	30.3922276248386	3	1	0	115	30	100	75	10	NA	0.05	0.1	0.35
863	Experiment	97	spin	5	0	25	7	377	initial	3373.02063874377	8421	55	40	_NaN_	_NaN_	_NaN_	_NaN_	0.2	0.8	_NaN_	_NaN_	_NaN_	_NaN_	7	100	ProlificBatch4	7	1	7	36	43	0	0	NA	NA	1	6	5	5	0	55	40	NA	NA	NA	NA	0.2	0.8	NA
864	Experiment	97	accept	4	1	40	7	822	later	3373.02063874377	8414	55	40	_NaN_	_NaN_	_NaN_	_NaN_	0.2	0.8	_NaN_	_NaN_	_NaN_	_NaN_	7	100	ProlificBatch4	7	2	7	36	43	0	0	NA	NA	0	6	5	4	7	55	40	NA	NA	NA	NA	0.2	0.8	NA
865	Experiment	98	spin	1	0	30	15	757	initial	3959.55101440238	8454	50	75	40	60	90	20	0.05	0.15	0.15	0.2	0.3	0.15	7	100	ProlificBatch4	7	1	15	46.75	61.75	0	0	NA	NA	1	24.6107192093201	1	1	0	50	75	40	60	90	20	0.05	0.15	0.15
866	Experiment	99	accept	6	0	75	15	514	initial	4554.77753740203	8479	80	25	_NaN_	_NaN_	_NaN_	_NaN_	0.2	0.8	_NaN_	_NaN_	_NaN_	_NaN_	7	100	ProlificBatch4	7	1	15	21	36	0	0	NA	NA	1	22	6	6	0	80	25	NA	NA	NA	NA	0.2	0.8	NA
867	Experiment	100	spin	3	0	50	15	544	initial	5315.67400137975	8554	60	25	135	140	115	_NaN_	0.05	0.15	0.2	0.35	0.25	_NaN_	7	100	ProlificBatch4	7	1	15	111.56	111.5	15.06	15.06	0	0.836666666666664	1	40.6540280907071	3	3	0	60	25	135	140	115	NA	0.05	0.15	0.2
868	Experiment	100	accept	2	1	135	15	1065	later	5315.67400137975	8539	60	25	135	140	115	_NaN_	0.05	0.15	0.2	0.35	0.25	_NaN_	7	100	ProlificBatch4	7	2	15	109.05	111.5	12.55	15.06	2.50999999999999	NA	0	40.6540280907071	3	2	15	60	25	135	140	115	NA	0.05	0.15	0.2
869	Experiment	101	accept	6	0	95	7	2975	initial	4574.10075392217	8674	90	120	25	5	115	_NaN_	0.05	0.1	0.15	0.35	0.35	_NaN_	7	100	ProlificBatch4	7	1	7	98.563046875	62.25	43.313046875	43.313046875	0	3.53134114583334	1	51.9729496950096	6	6	0	90	120	25	5	115	NA	0.05	0.1	0.15
870	Experiment	102	accept	6	0	145	15	697	initial	4857.77845595746	8769	150	30	_NaN_	_NaN_	_NaN_	_NaN_	0.7	0.3	_NaN_	_NaN_	_NaN_	_NaN_	7	100	ProlificBatch4	7	1	15	128.49957	114	29.49957	29.49957	0	1.466595	1	54.9909083394701	6	6	0	150	30	NA	NA	NA	NA	0.7	0.3	NA
871	Experiment	103	spin	1	0	15	15	586	initial	5457.97304634231	8914	50	125	145	60	_NaN_	_NaN_	0.05	0.05	0.4	0.5	_NaN_	_NaN_	7	100	ProlificBatch4	7	1	15	81.75	96.75	0	0	NA	NA	1	41.9009248107962	1	1	0	50	125	145	60	NA	NA	0.05	0.05	0.4
872	Experiment	104	spin	2	0	60	0	1837	initial	3593.80851009489	8959	90	45	_NaN_	_NaN_	_NaN_	_NaN_	0.75	0.25	_NaN_	_NaN_	_NaN_	_NaN_	7	100	ProlificBatch4	7	1	0	87.1875	78.75	8.4375	8.4375	0	0	1	19.4855715851499	2	2	0	90	45	NA	NA	NA	NA	0.75	0.25	NA
873	Experiment	104	spin	1	1	45	0	657	later	3593.80851009489	8959	90	45	_NaN_	_NaN_	_NaN_	_NaN_	0.75	0.25	_NaN_	_NaN_	_NaN_	_NaN_	7	100	ProlificBatch4	7	2	0	78.75	78.75	0	8.4375	8.4375	NA	0	19.4855715851499	2	1	0	90	45	NA	NA	NA	NA	0.75	0.25	NA
874	Experiment	105	spin	9	0	80	0	505	initial	3755.48803739864	9049	125	110	85	_NaN_	_NaN_	_NaN_	0.25	0.45	0.3	_NaN_	_NaN_	_NaN_	7	100	ProlificBatch4	7	1	0	123.348136901855	106.25	17.0981369018555	17.0981369018555	0	1.19145965576172	1	15.1554445662277	9	9	0	125	110	85	NA	NA	NA	0.25	0.45	0.3
875	Experiment	105	spin	8	1	110	0	1749	later	3755.48803739864	9049	125	110	85	_NaN_	_NaN_	_NaN_	0.25	0.45	0.3	_NaN_	_NaN_	_NaN_	7	100	ProlificBatch4	7	2	0	122.797515869141	106.25	16.5475158691406	17.0981369018555	0.550621032714844	NA	0	15.1554445662277	9	8	0	125	110	85	NA	NA	NA	0.25	0.45	0.3
876	Experiment	105	spin	7	2	110	0	710	later	3755.48803739864	9049	125	110	85	_NaN_	_NaN_	_NaN_	0.25	0.45	0.3	_NaN_	_NaN_	_NaN_	7	100	ProlificBatch4	7	3	0	122.063354492188	106.25	15.8133544921875	17.0981369018555	1.28478240966797	NA	0	15.1554445662277	9	7	0	125	110	85	NA	NA	NA	0.25	0.45	0.3
877	Experiment	105	spin	6	3	110	0	599	later	3755.48803739864	9049	125	110	85	_NaN_	_NaN_	_NaN_	0.25	0.45	0.3	_NaN_	_NaN_	_NaN_	7	100	ProlificBatch4	7	4	0	121.08447265625	106.25	14.83447265625	17.0981369018555	2.26366424560547	NA	0	15.1554445662277	9	6	0	125	110	85	NA	NA	NA	0.25	0.45	0.3
878	Experiment	105	spin	5	4	110	0	3102	later	3755.48803739864	9049	125	110	85	_NaN_	_NaN_	_NaN_	0.25	0.45	0.3	_NaN_	_NaN_	_NaN_	7	100	ProlificBatch4	7	5	0	119.779296875	106.25	13.529296875	17.0981369018555	3.56884002685547	NA	0	15.1554445662277	9	5	0	125	110	85	NA	NA	NA	0.25	0.45	0.3
879	Experiment	105	spin	4	5	110	0	868	later	3755.48803739864	9049	125	110	85	_NaN_	_NaN_	_NaN_	0.25	0.45	0.3	_NaN_	_NaN_	_NaN_	7	100	ProlificBatch4	7	6	0	118.0390625	106.25	11.7890625	17.0981369018555	5.30907440185547	NA	0	15.1554445662277	9	4	0	125	110	85	NA	NA	NA	0.25	0.45	0.3
880	Experiment	105	spin	3	6	85	0	731	later	3755.48803739864	9049	125	110	85	_NaN_	_NaN_	_NaN_	0.25	0.45	0.3	_NaN_	_NaN_	_NaN_	7	100	ProlificBatch4	7	7	0	115.71875	106.25	9.46875	17.0981369018555	7.62938690185547	NA	0	15.1554445662277	9	3	0	125	110	85	NA	NA	NA	0.25	0.45	0.3
881	Experiment	105	accept	2	7	125	0	971	later	3755.48803739864	9049	125	110	85	_NaN_	_NaN_	_NaN_	0.25	0.45	0.3	_NaN_	_NaN_	_NaN_	7	100	ProlificBatch4	7	8	0	112.625	106.25	6.375	17.0981369018555	10.7231369018555	NA	0	15.1554445662277	9	2	0	125	110	85	NA	NA	NA	0.25	0.45	0.3
882	Experiment	106	spin	10	0	45	7	1929	initial	3372.0241684409	9174	5	70	135	_NaN_	_NaN_	_NaN_	0.3	0.35	0.35	_NaN_	_NaN_	_NaN_	7	100	ProlificBatch4	7	1	7	114.032116380845	73.25	47.7821163808447	47.7821163808447	0	2.94071163808447	1	52.303800053151	10	10	0	5	70	135	NA	NA	NA	0.3	0.35	0.35
883	Experiment	106	spin	9	1	5	7	940	later	3372.0241684409	9167	5	70	135	_NaN_	_NaN_	_NaN_	0.3	0.35	0.35	_NaN_	_NaN_	_NaN_	7	100	ProlificBatch4	7	2	7	113.510948278223	73.25	47.2609482782227	47.7821163808447	0.52116810262207	NA	0	52.303800053151	10	9	7	5	70	135	NA	NA	NA	0.3	0.35	0.35
884	Experiment	106	spin	8	2	5	7	865	later	3372.0241684409	9160	5	70	135	_NaN_	_NaN_	_NaN_	0.3	0.35	0.35	_NaN_	_NaN_	_NaN_	7	100	ProlificBatch4	7	3	7	112.709151197266	73.25	46.4591511972656	47.7821163808447	1.3229651835791	NA	0	52.303800053151	10	8	14	5	70	135	NA	NA	NA	0.3	0.35	0.35
885	Experiment	106	spin	7	3	70	7	3778	later	3372.0241684409	9153	5	70	135	_NaN_	_NaN_	_NaN_	0.3	0.35	0.35	_NaN_	_NaN_	_NaN_	7	100	ProlificBatch4	7	4	7	111.475617226563	73.25	45.2256172265625	47.7821163808447	2.55649915428222	NA	0	52.303800053151	10	7	21	5	70	135	NA	NA	NA	0.3	0.35	0.35
886	Experiment	106	spin	6	4	5	7	530	later	3372.0241684409	9146	5	70	135	_NaN_	_NaN_	_NaN_	0.3	0.35	0.35	_NaN_	_NaN_	_NaN_	7	100	ProlificBatch4	7	5	7	109.57787265625	73.25	43.32787265625	47.7821163808447	4.45424372459472	NA	0	52.303800053151	10	6	28	5	70	135	NA	NA	NA	0.3	0.35	0.35
887	Experiment	106	accept	5	5	135	7	909	later	3372.0241684409	9139	5	70	135	_NaN_	_NaN_	_NaN_	0.3	0.35	0.35	_NaN_	_NaN_	_NaN_	7	100	ProlificBatch4	7	6	7	106.658265625	73.25	40.408265625	47.7821163808447	7.37385075584471	NA	0	52.303800053151	10	5	35	5	70	135	NA	NA	NA	0.3	0.35	0.35
888	Experiment	107	accept	4	0	130	15	748	initial	5617.58534073659	9274	140	40	65	_NaN_	_NaN_	_NaN_	0.2	0.25	0.55	_NaN_	_NaN_	_NaN_	7	100	ProlificBatch4	7	1	15	64.90234375	73.75	6.15234375	6.15234375	0	0.3662109375	1	34.7086084422871	4	4	0	140	40	65	NA	NA	NA	0.2	0.25	0.55
889	Experiment	108	spin	6	0	55	0	445	initial	5853.4488579064	9404	45	130	145	65	60	_NaN_	0.05	0.15	0.3	0.35	0.15	_NaN_	7	100	ProlificBatch4	7	1	0	139.04447875	97	42.04447875	42.04447875	0	3.782413125	1	39.4144643500327	6	6	0	45	130	145	65	60	NA	0.05	0.15	0.3
890	Experiment	108	spin	5	1	65	0	564	later	5853.4488579064	9404	45	130	145	65	60	_NaN_	0.05	0.15	0.3	0.35	0.15	_NaN_	7	100	ProlificBatch4	7	2	0	136.4921125	97	39.4921125	42.04447875	2.55236625000001	NA	0	39.4144643500327	6	5	0	45	130	145	65	60	NA	0.05	0.15	0.3
891	Experiment	108	spin	4	2	65	0	537	later	5853.4488579064	9404	45	130	145	65	60	_NaN_	0.05	0.15	0.3	0.35	0.15	_NaN_	7	100	ProlificBatch4	7	3	0	132.845875	97	35.845875	42.04447875	6.19860374999999	NA	0	39.4144643500327	6	4	0	45	130	145	65	60	NA	0.05	0.15	0.3
892	Experiment	108	accept	3	3	130	0	1134	later	5853.4488579064	9404	45	130	145	65	60	_NaN_	0.05	0.15	0.3	0.35	0.15	_NaN_	7	100	ProlificBatch4	7	4	0	126.9925	97	29.9925	42.04447875	12.05197875	NA	0	39.4144643500327	6	3	0	45	130	145	65	60	NA	0.05	0.15	0.3
893	Experiment	109	spin	7	0	65	15	497	initial	3603.29846603733	9534	120	90	5	75	115	_NaN_	0.05	0.15	0.15	0.35	0.3	_NaN_	7	100	ProlificBatch4	7	1	15	77.9109375	81	11.9109375	11.9109375	0	0.39441964285714	1	36.2491379207837	7	7	0	120	90	5	75	115	NA	0.05	0.15	0.15
894	Experiment	109	accept	6	1	75	15	3552	later	3603.29846603733	9519	120	90	5	75	115	_NaN_	0.05	0.15	0.15	0.35	0.3	_NaN_	7	100	ProlificBatch4	7	2	15	77.821875	81	11.821875	11.9109375	0.0890624999999972	NA	0	36.2491379207837	7	6	15	120	90	5	75	115	NA	0.05	0.15	0.15
895	Experiment	110	accept	1	0	50	7	543	initial	5438.12589035663	9594	35	150	40	30	15	_NaN_	0.05	0.05	0.1	0.25	0.55	_NaN_	7	100	ProlificBatch4	7	1	7	22	29	0	0	NA	NA	1	29.2232783924049	1	1	0	35	150	40	30	15	NA	0.05	0.05	0.1
896	Experiment	111	spin	9	0	30	0	14366	initial	3107.79547181943	9644	90	15	60	20	50	100	0.1	0.15	0.2	0.2	0.25	0.1	7	100	ProlificBatch4	7	1	0	87.85133312	49.75	38.10133312	38.10133312	0	2.99320368	1	28.1724599564894	9	9	0	90	15	60	20	50	100	0.1	0.15	0.2
897	Experiment	111	spin	8	1	20	0	685	later	3107.79547181943	9644	90	15	60	20	50	100	0.1	0.15	0.2	0.2	0.25	0.1	7	100	ProlificBatch4	7	2	0	86.0641664	49.75	36.3141664	38.10133312	1.78716672	NA	0	28.1724599564894	9	8	0	90	15	60	20	50	100	0.1	0.15	0.2
898	Experiment	111	spin	7	2	20	0	939	later	3107.79547181943	9644	90	15	60	20	50	100	0.1	0.15	0.2	0.2	0.25	0.1	7	100	ProlificBatch4	7	3	0	83.830208	49.75	34.080208	38.10133312	4.02112512000001	NA	0	28.1724599564894	9	7	0	90	15	60	20	50	100	0.1	0.15	0.2
899	Experiment	111	spin	6	3	60	0	3936	later	3107.79547181943	9644	90	15	60	20	50	100	0.1	0.15	0.2	0.2	0.25	0.1	7	100	ProlificBatch4	7	4	0	81.03776	49.75	31.28776	38.10133312	6.81357312000002	NA	0	28.1724599564894	9	6	0	90	15	60	20	50	100	0.1	0.15	0.2
900	Experiment	111	spin	5	4	50	0	660	later	3107.79547181943	9644	90	15	60	20	50	100	0.1	0.15	0.2	0.2	0.25	0.1	7	100	ProlificBatch4	7	5	0	77.5472	49.75	27.7972	38.10133312	10.30413312	NA	0	28.1724599564894	9	5	0	90	15	60	20	50	100	0.1	0.15	0.2
901	Experiment	111	accept	4	5	100	0	1037	later	3107.79547181943	9644	90	15	60	20	50	100	0.1	0.15	0.2	0.2	0.25	0.1	7	100	ProlificBatch4	7	6	0	73.184	49.75	23.434	38.10133312	14.66733312	NA	0	28.1724599564894	9	4	0	90	15	60	20	50	100	0.1	0.15	0.2
902	Experiment	112	spin	2	0	10	15	2136	initial	4071.25559762787	9744	25	115	5	30	_NaN_	_NaN_	0.1	0.35	0.5	0.05	_NaN_	_NaN_	7	100	ProlificBatch4	7	1	15	45.8875	46.75	14.1375	14.1375	0	0	1	50.6279320138597	2	2	0	25	115	5	30	NA	NA	0.1	0.35	0.5
903	Experiment	112	accept	1	1	115	15	827	later	4071.25559762787	9729	25	115	5	30	_NaN_	_NaN_	0.1	0.35	0.5	0.05	_NaN_	_NaN_	7	100	ProlificBatch4	7	2	15	31.75	46.75	0	14.1375	14.1375	NA	0	50.6279320138597	2	1	15	25	115	5	30	NA	NA	0.1	0.35	0.5
904	Experiment	113	spin	1	0	30	7	871	initial	4443.84464647018	9844	25	40	55	80	50	30	0.05	0.1	0.1	0.1	0.15	0.5	7	100	ProlificBatch4	7	1	7	34.25	41.25	0	0	NA	NA	1	16.0370664399696	1	1	0	25	40	55	80	50	30	0.05	0.1	0.1
905	Experiment	114	accept	3	0	100	0	1163	initial	5863.28829042734	9877	55	140	85	95	115	_NaN_	0.05	0.1	0.25	0.25	0.35	_NaN_	7	100	ProlificBatch4	7	1	0	114.9425	102	12.9425	12.9425	0	1.53083333333334	1	19.9624647776771	3	3	0	55	140	85	95	115	NA	0.05	0.1	0.25
906	Experiment	115	spin	1	0	35	15	1007	initial	4287.61251277778	9977	10	95	_NaN_	_NaN_	_NaN_	_NaN_	0.35	0.65	_NaN_	_NaN_	_NaN_	_NaN_	7	100	ProlificBatch4	7	1	15	50.25	65.25	0	0	NA	NA	1	40.5424160602202	1	1	0	10	95	NA	NA	NA	NA	0.35	0.65	NA
907	Experiment	116	spin	2	0	25	0	1085	initial	3488.24893515432	10057	5	55	135	125	85	120	0.05	0.1	0.2	0.25	0.3	0.1	7	100	ProlificBatch4	7	1	0	115.925	101.5	14.425	14.425	0	0	1	34.0624426605022	2	2	0	5	55	135	125	85	120	0.05	0.1	0.2
908	Experiment	116	spin	1	1	85	0	3185	later	3488.24893515432	10057	5	55	135	125	85	120	0.05	0.1	0.2	0.25	0.3	0.1	7	100	ProlificBatch4	7	2	0	101.5	101.5	0	14.425	14.425	NA	0	34.0624426605022	2	1	0	5	55	135	125	85	120	0.05	0.1	0.2
909	Experiment	117	spin	3	0	75	0	658	initial	4050.51479200288	10142	105	80	130	70	140	55	0.05	0.1	0.15	0.25	0.35	0.1	7	100	ProlificBatch4	7	1	0	128.94375	104.75	24.19375	24.19375	0	2.68541666666667	1	33.7814668124402	3	3	0	105	80	130	70	140	55	0.05	0.1	0.15
910	Experiment	117	spin	2	1	70	0	1029	later	4050.51479200288	10142	105	80	130	70	140	55	0.05	0.1	0.15	0.25	0.35	0.1	7	100	ProlificBatch4	7	2	0	120.8875	104.75	16.1375	24.19375	8.05625000000001	NA	0	33.7814668124402	3	2	0	105	80	130	70	140	55	0.05	0.1	0.15
911	Experiment	117	accept	1	2	140	0	1275	later	4050.51479200288	10142	105	80	130	70	140	55	0.05	0.1	0.15	0.25	0.35	0.1	7	100	ProlificBatch4	7	3	0	104.75	104.75	0	24.19375	24.19375	NA	0	33.7814668124402	3	1	0	105	80	130	70	140	55	0.05	0.1	0.15
912	Experiment	118	spin	6	0	20	15	614	initial	5053.17555060555	10282	25	80	45	125	_NaN_	_NaN_	0.1	0.25	0.25	0.4	_NaN_	_NaN_	7	100	ProlificBatch4	7	1	15	86.457125	83.75	17.707125	17.707125	0	1.2324375	1	37.4791608764124	6	6	0	25	80	45	125	NA	NA	0.1	0.25	0.25
913	Experiment	118	spin	5	1	45	15	4774	later	5053.17555060555	10267	25	80	45	125	_NaN_	_NaN_	0.1	0.25	0.25	0.4	_NaN_	_NaN_	7	100	ProlificBatch4	7	2	15	85.761875	83.75	17.011875	17.707125	0.695249999999987	NA	0	37.4791608764124	6	5	15	25	80	45	125	NA	NA	0.1	0.25	0.25
914	Experiment	118	accept	4	2	125	15	992	later	5053.17555060555	10252	25	80	45	125	_NaN_	_NaN_	0.1	0.25	0.25	0.4	_NaN_	_NaN_	7	100	ProlificBatch4	7	3	15	84.603125	83.75	15.853125	17.707125	1.85399999999998	NA	0	37.4791608764124	6	4	30	25	80	45	125	NA	NA	0.1	0.25	0.25
915	Experiment	119	spin	1	0	5	15	455	initial	5713.03385456621	10377	140	15	40	_NaN_	_NaN_	_NaN_	0.35	0.45	0.2	_NaN_	_NaN_	_NaN_	7	100	ProlificBatch4	7	1	15	48.75	63.75	0	0	NA	NA	1	56.7202565226921	1	1	0	140	15	40	NA	NA	NA	0.35	0.45	0.2
916	Experiment	120	spin	7	0	50	0	452	initial	3292.6732282662	10377	105	130	_NaN_	_NaN_	_NaN_	_NaN_	0.6	0.4	_NaN_	_NaN_	_NaN_	_NaN_	7	100	ProlificBatch4	7	1	0	129.30016	115	14.30016	14.30016	0	1.18573714285714	1	12.2474487139159	7	7	0	105	130	NA	NA	NA	NA	0.6	0.4	NA
917	Experiment	120	accept	6	1	130	0	950	later	3292.6732282662	10377	105	130	_NaN_	_NaN_	_NaN_	_NaN_	0.6	0.4	_NaN_	_NaN_	_NaN_	_NaN_	7	100	ProlificBatch4	7	2	0	128.8336	115	13.8336	14.30016	0.466560000000015	NA	0	12.2474487139159	7	6	0	105	130	NA	NA	NA	NA	0.6	0.4	NA
918	Experiment	121	spin	4	0	30	0	882	initial	4285.85794293224	10507	20	65	110	_NaN_	_NaN_	_NaN_	0.25	0.3	0.45	_NaN_	_NaN_	_NaN_	7	100	ProlificBatch4	7	1	0	104.0105	74	30.0105	30.0105	0	3.452625	1	36.5581728208618	4	4	0	20	65	110	NA	NA	NA	0.25	0.3	0.45
919	Experiment	121	spin	3	1	65	0	1451	later	4285.85794293224	10507	20	65	110	_NaN_	_NaN_	_NaN_	0.25	0.3	0.45	_NaN_	_NaN_	_NaN_	7	100	ProlificBatch4	7	2	0	99.11	74	25.11	30.0105	4.90049999999999	NA	0	36.5581728208618	4	3	0	20	65	110	NA	NA	NA	0.25	0.3	0.45
920	Experiment	121	spin	2	2	65	0	529	later	4285.85794293224	10507	20	65	110	_NaN_	_NaN_	_NaN_	0.25	0.3	0.45	_NaN_	_NaN_	_NaN_	7	100	ProlificBatch4	7	3	0	90.2	74	16.2	30.0105	13.8105	NA	0	36.5581728208618	4	2	0	20	65	110	NA	NA	NA	0.25	0.3	0.45
921	Experiment	121	accept	1	3	110	0	1061	later	4285.85794293224	10507	20	65	110	_NaN_	_NaN_	_NaN_	0.25	0.3	0.45	_NaN_	_NaN_	_NaN_	7	100	ProlificBatch4	7	4	0	74	74	0	30.0105	30.0105	NA	0	36.5581728208618	4	1	0	20	65	110	NA	NA	NA	0.25	0.3	0.45
922	Experiment	122	accept	2	0	75	15	2889	initial	3731.86610808367	10617	85	110	25	_NaN_	_NaN_	_NaN_	0.15	0.45	0.4	_NaN_	_NaN_	_NaN_	7	100	ProlificBatch4	7	1	15	70.15	72.25	12.9	12.9	0	0	1	39.4802165647556	2	2	0	85	110	25	NA	NA	NA	0.15	0.45	0.4
923	Experiment	123	spin	7	0	30	7	433	initial	5176.18456689976	10692	100	15	95	_NaN_	_NaN_	_NaN_	0.1	0.4	0.5	_NaN_	_NaN_	_NaN_	7	100	ProlificBatch4	7	1	7	84.053344	63.5	27.553344	27.553344	0	1.56476342857143	1	39.6263801021491	7	7	0	100	15	95	NA	NA	NA	0.1	0.4	0.5
924	Experiment	123	accept	6	1	95	7	906	later	5176.18456689976	10685	100	15	95	_NaN_	_NaN_	_NaN_	0.1	0.4	0.5	_NaN_	_NaN_	_NaN_	7	100	ProlificBatch4	7	2	7	83.88336	63.5	27.38336	27.553344	0.169983999999999	NA	0	39.6263801021491	7	6	7	100	15	95	NA	NA	NA	0.1	0.4	0.5
925	Experiment	124	spin	10	0	10	7	1261	initial	3393.61433861235	10780	85	45	100	5	_NaN_	_NaN_	0.15	0.3	0.4	0.15	_NaN_	_NaN_	7	100	ProlificBatch4	7	1	7	83.1642769487402	67	23.1642769487402	23.1642769487402	0	1.04142769487402	1	34.7275107083707	10	10	0	85	45	100	5	NA	NA	0.15	0.3	0.4
926	Experiment	124	accept	9	1	100	7	1384	later	3393.61433861235	10773	85	45	100	5	_NaN_	_NaN_	0.15	0.3	0.4	0.15	_NaN_	_NaN_	7	100	ProlificBatch4	7	2	7	83.1428376638672	67	23.1428376638672	23.1642769487402	0.021439284873054	NA	0	34.7275107083707	10	9	7	85	45	100	5	NA	NA	0.15	0.3	0.4
927	Experiment	125	spin	5	0	10	15	812	initial	3223.19048655561	10873	5	10	85	120	90	30	0.05	0.15	0.15	0.3	0.3	0.05	7	100	ProlificBatch4	7	1	15	80.93359375	79	16.93359375	16.93359375	0	0.83671875	1	40.6693988153255	5	5	0	5	10	85	120	90	30	0.05	0.15	0.15
928	Experiment	125	accept	4	1	90	15	2548	later	3223.19048655561	10858	5	10	85	120	90	30	0.05	0.15	0.15	0.3	0.3	0.05	7	100	ProlificBatch4	7	2	15	80.734375	79	16.734375	16.93359375	0.19921875	NA	0	40.6693988153255	5	4	15	5	10	85	120	90	30	0.05	0.15	0.15
929	Experiment	126	spin	5	0	50	0	2240	initial	3742.35749038625	10948	150	35	_NaN_	_NaN_	_NaN_	_NaN_	0.2	0.8	_NaN_	_NaN_	_NaN_	_NaN_	7	100	ProlificBatch4	7	1	0	112.3168	58	54.3168	54.3168	0	7.18336	1	46	5	5	0	150	35	NA	NA	NA	NA	0.2	0.8	NA
930	Experiment	126	spin	4	1	35	0	575	later	3742.35749038625	10948	150	35	_NaN_	_NaN_	_NaN_	_NaN_	0.2	0.8	_NaN_	_NaN_	_NaN_	_NaN_	7	100	ProlificBatch4	7	2	0	102.896	58	44.896	54.3168	9.4208	NA	0	46	5	4	0	150	35	NA	NA	NA	NA	0.2	0.8	NA
931	Experiment	126	spin	3	2	35	0	612	later	3742.35749038625	10948	150	35	_NaN_	_NaN_	_NaN_	_NaN_	0.2	0.8	_NaN_	_NaN_	_NaN_	_NaN_	7	100	ProlificBatch4	7	3	0	91.12	58	33.12	54.3168	21.1968	NA	0	46	5	3	0	150	35	NA	NA	NA	NA	0.2	0.8	NA
932	Experiment	126	spin	2	3	35	0	590	later	3742.35749038625	10948	150	35	_NaN_	_NaN_	_NaN_	_NaN_	0.2	0.8	_NaN_	_NaN_	_NaN_	_NaN_	7	100	ProlificBatch4	7	4	0	76.4	58	18.4	54.3168	35.9168	NA	0	46	5	2	0	150	35	NA	NA	NA	NA	0.2	0.8	NA
933	Experiment	126	spin	1	4	35	0	798	later	3742.35749038625	10948	150	35	_NaN_	_NaN_	_NaN_	_NaN_	0.2	0.8	_NaN_	_NaN_	_NaN_	_NaN_	7	100	ProlificBatch4	7	5	0	58	58	0	54.3168	54.3168	NA	0	46	5	1	0	150	35	NA	NA	NA	NA	0.2	0.8	NA
934	Experiment	127	spin	2	0	60	7	1613	initial	5285.84322168565	10983	120	55	130	135	_NaN_	_NaN_	0.05	0.25	0.3	0.4	_NaN_	_NaN_	7	100	ProlificBatch4	7	1	7	118.4375	112.75	12.6875	12.6875	0	0	1	33.5214483577306	2	2	0	120	55	130	135	NA	NA	0.05	0.25	0.3
935	Experiment	127	accept	1	1	130	7	1723	later	5285.84322168565	10976	120	55	130	135	_NaN_	_NaN_	0.05	0.25	0.3	0.4	_NaN_	_NaN_	7	100	ProlificBatch4	7	2	7	105.75	112.75	0	12.6875	12.6875	NA	0	33.5214483577306	2	1	7	120	55	130	135	NA	NA	0.05	0.25	0.3
936	Experiment	128	spin	7	0	45	7	907	initial	3552.06949378326	11106	110	125	105	5	140	150	0.1	0.1	0.15	0.25	0.3	0.1	7	100	ProlificBatch4	7	1	7	124.58984375	97.5	34.08984375	34.08984375	0	1.81640625	1	55.28336096874	7	7	0	110	125	105	5	140	150	0.1	0.1	0.15
937	Experiment	128	spin	6	1	5	7	767	later	3552.06949378326	11099	110	125	105	5	140	150	0.1	0.1	0.15	0.25	0.3	0.1	7	100	ProlificBatch4	7	2	7	124.1796875	97.5	33.6796875	34.08984375	0.41015625	NA	0	55.28336096874	7	6	7	110	125	105	5	140	150	0.1	0.1	0.15
938	Experiment	128	accept	5	2	110	7	2956	later	3552.06949378326	11092	110	125	105	5	140	150	0.1	0.1	0.15	0.25	0.3	0.1	7	100	ProlificBatch4	7	3	7	123.359375	97.5	32.859375	34.08984375	1.23046875	NA	0	55.28336096874	7	5	14	110	125	105	5	140	150	0.1	0.1	0.15
939	Experiment	129	accept	2	0	85	7	854	initial	4818.08149978041	11202	125	35	_NaN_	_NaN_	_NaN_	_NaN_	0.2	0.8	_NaN_	_NaN_	_NaN_	_NaN_	7	100	ProlificBatch4	7	1	7	54.8	53	8.8	8.8	0	0	1	36	2	2	0	125	35	NA	NA	NA	NA	0.2	0.8	NA
940	Experiment	130	accept	4	0	120	0	2023	initial	3748.03080351688	11287	135	115	_NaN_	_NaN_	_NaN_	_NaN_	0.1	0.9	_NaN_	_NaN_	_NaN_	_NaN_	7	100	ProlificBatch4	7	1	0	121.878	117	4.87800000000001	4.87800000000001	0	0.769500000000004	1	6	4	4	0	135	115	NA	NA	NA	NA	0.1	0.9	NA
941	Experiment	131	spin	8	0	65	15	617	initial	5971.76397415267	11407	150	110	140	_NaN_	_NaN_	_NaN_	0.25	0.55	0.2	_NaN_	_NaN_	_NaN_	7	100	ProlificBatch4	7	1	15	112.203614680469	126	1.20361468046876	1.20361468046876	0	0.0817018350585954	1	18	8	8	0	150	110	140	NA	NA	NA	0.25	0.55	0.2
942	Experiment	131	accept	7	1	110	15	942	later	5971.76397415267	11392	150	110	140	_NaN_	_NaN_	_NaN_	0.25	0.55	0.2	_NaN_	_NaN_	_NaN_	7	100	ProlificBatch4	7	2	15	112.188390328125	126	1.18839032812501	1.20361468046876	0.0152243523437505	NA	0	18	8	7	15	150	110	140	NA	NA	NA	0.25	0.55	0.2
943	Experiment	132	spin	6	0	25	7	1180	initial	3671.49071100373	11502	25	35	105	_NaN_	_NaN_	_NaN_	0.1	0.7	0.2	_NaN_	_NaN_	_NaN_	7	100	ProlificBatch4	7	1	7	60.49728	48	19.49728	19.49728	0	2.28288	1	28.6530975637888	6	6	0	25	35	105	NA	NA	NA	0.1	0.7	0.2
944	Experiment	132	accept	5	1	105	7	883	later	3671.49071100373	11495	25	35	105	_NaN_	_NaN_	_NaN_	0.1	0.7	0.2	_NaN_	_NaN_	_NaN_	7	100	ProlificBatch4	7	2	7	58.1216	48	17.1216	19.49728	2.37568	NA	0	28.6530975637888	6	5	7	25	35	105	NA	NA	NA	0.1	0.7	0.2
945	Experiment	133	spin	5	0	20	0	1523	initial	5379.26025740028	11600	20	45	30	125	_NaN_	_NaN_	0.15	0.3	0.45	0.1	_NaN_	_NaN_	7	100	ProlificBatch4	7	1	0	71.4185	42.5	28.9185	28.9185	0	3.9837	1	28.7880183409696	5	5	0	20	45	30	125	NA	NA	0.15	0.3	0.45
946	Experiment	133	spin	4	1	45	0	927	later	5379.26025740028	11600	20	45	30	125	_NaN_	_NaN_	0.15	0.3	0.45	0.1	_NaN_	_NaN_	7	100	ProlificBatch4	7	2	0	65.465	42.5	22.965	28.9185	5.95350000000001	NA	0	28.7880183409696	5	4	0	20	45	30	125	NA	NA	0.15	0.3	0.45
947	Experiment	133	spin	3	2	45	0	1830	later	5379.26025740028	11600	20	45	30	125	_NaN_	_NaN_	0.15	0.3	0.45	0.1	_NaN_	_NaN_	7	100	ProlificBatch4	7	3	0	58.85	42.5	16.35	28.9185	12.5685	NA	0	28.7880183409696	5	3	0	20	45	30	125	NA	NA	0.15	0.3	0.45
948	Experiment	133	spin	2	3	45	0	961	later	5379.26025740028	11600	20	45	30	125	_NaN_	_NaN_	0.15	0.3	0.45	0.1	_NaN_	_NaN_	7	100	ProlificBatch4	7	4	0	51.5	42.5	9	28.9185	19.9185	NA	0	28.7880183409696	5	2	0	20	45	30	125	NA	NA	0.15	0.3	0.45
949	Experiment	133	spin	1	4	45	0	3673	later	5379.26025740028	11600	20	45	30	125	_NaN_	_NaN_	0.15	0.3	0.45	0.1	_NaN_	_NaN_	7	100	ProlificBatch4	7	5	0	42.5	42.5	0	28.9185	28.9185	NA	0	28.7880183409696	5	1	0	20	45	30	125	NA	NA	0.15	0.3	0.45
950	Experiment	134	accept	5	0	35	0	1048	initial	4487.54221398097	11630	25	15	45	_NaN_	_NaN_	_NaN_	0.45	0.45	0.1	_NaN_	_NaN_	_NaN_	7	100	ProlificBatch4	7	1	0	31.057875	22.5	8.557875	8.557875	0	1.036575	1	8.87411967464942	5	5	0	25	15	45	NA	NA	NA	0.45	0.45	0.1
951	Experiment	135	spin	5	0	40	0	434	initial	5182.66333767981	11665	130	65	_NaN_	_NaN_	_NaN_	_NaN_	0.3	0.7	_NaN_	_NaN_	_NaN_	_NaN_	7	100	ProlificBatch4	7	1	0	119.07545	84.5	34.57545	34.57545	0	4.18509	1	29.786742017213	5	5	0	130	65	NA	NA	NA	NA	0.3	0.7	NA
952	Experiment	135	spin	4	1	65	0	684	later	5182.66333767981	11665	130	65	_NaN_	_NaN_	_NaN_	_NaN_	0.3	0.7	_NaN_	_NaN_	_NaN_	_NaN_	7	100	ProlificBatch4	7	2	0	114.3935	84.5	29.8935	34.57545	4.68195	NA	0	29.786742017213	5	4	0	130	65	NA	NA	NA	NA	0.3	0.7	NA
953	Experiment	135	spin	3	2	65	0	588	later	5182.66333767981	11665	130	65	_NaN_	_NaN_	_NaN_	_NaN_	0.3	0.7	_NaN_	_NaN_	_NaN_	_NaN_	7	100	ProlificBatch4	7	3	0	107.705	84.5	23.205	34.57545	11.37045	NA	0	29.786742017213	5	3	0	130	65	NA	NA	NA	NA	0.3	0.7	NA
954	Experiment	135	spin	2	3	65	0	808	later	5182.66333767981	11665	130	65	_NaN_	_NaN_	_NaN_	_NaN_	0.3	0.7	_NaN_	_NaN_	_NaN_	_NaN_	7	100	ProlificBatch4	7	4	0	98.15	84.5	13.65	34.57545	20.92545	NA	0	29.786742017213	5	2	0	130	65	NA	NA	NA	NA	0.3	0.7	NA
955	Experiment	135	spin	1	4	65	0	576	later	5182.66333767981	11665	130	65	_NaN_	_NaN_	_NaN_	_NaN_	0.3	0.7	_NaN_	_NaN_	_NaN_	_NaN_	7	100	ProlificBatch4	7	5	0	84.5	84.5	0	34.57545	34.57545	NA	0	29.786742017213	5	1	0	130	65	NA	NA	NA	NA	0.3	0.7	NA
956	Experiment	136	spin	9	0	65	15	592	initial	5749.7762355121	11730	130	5	105	_NaN_	_NaN_	_NaN_	0.35	0.45	0.2	_NaN_	_NaN_	_NaN_	7	100	ProlificBatch4	7	1	15	93.5692942157715	68.75	39.8192942157715	39.8192942157715	0	1.98686602397461	1	58.349700084919	9	9	0	130	5	105	NA	NA	NA	0.35	0.45	0.2
957	Experiment	136	accept	8	1	130	15	1188	later	5749.7762355121	11715	130	5	105	_NaN_	_NaN_	_NaN_	0.35	0.45	0.2	_NaN_	_NaN_	_NaN_	7	100	ProlificBatch4	7	2	15	93.4873204794922	68.75	39.7373204794922	39.8192942157715	0.0819737362792949	NA	0	58.349700084919	9	8	15	130	5	105	NA	NA	NA	0.35	0.45	0.2
958	Experiment	137	accept	3	0	60	0	6837	initial	5674.48512127928	11845	145	115	25	10	60	5	0.1	0.15	0.15	0.2	0.25	0.15	7	100	ProlificBatch4	7	1	0	86.78125	53.25	33.53125	33.53125	0	4.46875	1	47.6254921234416	3	3	0	145	115	25	10	60	5	0.1	0.15	0.15
959	Experiment	138	accept	2	0	70	15	416	initial	5875.84010963457	11905	110	25	20	150	_NaN_	_NaN_	0.15	0.15	0.45	0.25	_NaN_	_NaN_	7	100	ProlificBatch4	7	1	15	70.05	66.75	18.3	18.3	0	0	1	57.0805352112259	2	2	0	110	25	20	150	NA	NA	0.15	0.15	0.45
960	Experiment	139	spin	1	0	10	0	653	initial	5536.06001830315	11975	100	110	75	25	65	95	0.05	0.1	0.1	0.15	0.2	0.4	7	100	ProlificBatch4	7	1	0	78.25	78.25	0	0	NA	NA	1	26.4232378788066	1	1	0	100	110	75	25	65	95	0.05	0.1	0.1
961	Experiment	140	accept	1	0	50	7	1081	initial	3544.28458665413	12070	120	25	35	_NaN_	_NaN_	_NaN_	0.2	0.65	0.15	_NaN_	_NaN_	_NaN_	7	100	ProlificBatch4	7	1	7	38.5	45.5	0	0	NA	NA	1	37.4132329530609	1	1	0	120	25	35	NA	NA	NA	0.2	0.65	0.15
962	Experiment	141	accept	7	0	120	0	2415	initial	3070.41926629263	12120	95	120	130	100	75	5	0.05	0.15	0.15	0.2	0.4	0.05	7	100	ProlificBatch4	7	1	0	121.44952125	92.5	28.94952125	28.94952125	0	2.51064589285714	1	29.0043100245463	7	7	0	95	120	130	100	75	5	0.05	0.15	0.15
963	Experiment	142	spin	4	0	35	0	800	initial	5958.42534119371	12240	50	85	95	15	45	120	0.05	0.1	0.1	0.3	0.4	0.05	7	100	ProlificBatch4	7	1	0	76.2	49	27.2	27.2	0	3.85	1	30.7652401258303	4	4	0	50	85	95	15	45	120	0.05	0.1	0.1
964	Experiment	142	spin	3	1	15	0	627	later	5958.42534119371	12240	50	85	95	15	45	120	0.05	0.1	0.1	0.3	0.4	0.05	7	100	ProlificBatch4	7	2	0	69.6	49	20.6	27.2	6.60000000000001	NA	0	30.7652401258303	4	3	0	50	85	95	15	45	120	0.05	0.1	0.1
965	Experiment	142	spin	2	2	15	0	695	later	5958.42534119371	12240	50	85	95	15	45	120	0.05	0.1	0.1	0.3	0.4	0.05	7	100	ProlificBatch4	7	3	0	60.8	49	11.8	27.2	15.4	NA	0	30.7652401258303	4	2	0	50	85	95	15	45	120	0.05	0.1	0.1
966	Experiment	142	accept	1	3	120	0	1822	later	5958.42534119371	12240	50	85	95	15	45	120	0.05	0.1	0.1	0.3	0.4	0.05	7	100	ProlificBatch4	7	4	0	49	49	0	27.2	27.2	NA	0	30.7652401258303	4	1	0	50	85	95	15	45	120	0.05	0.1	0.1
967	Experiment	143	spin	3	0	10	15	494	initial	4303.43295501602	12360	5	140	80	135	75	_NaN_	0.05	0.15	0.2	0.45	0.15	_NaN_	7	100	ProlificBatch4	7	1	15	108.53	109.25	14.28	14.28	0	1.36	1	36.4785896108937	3	3	0	5	140	80	135	75	NA	0.05	0.15	0.2
968	Experiment	143	accept	2	1	140	15	1417	later	4303.43295501602	12345	5	140	80	135	75	_NaN_	0.05	0.15	0.2	0.45	0.15	_NaN_	7	100	ProlificBatch4	7	2	15	104.45	109.25	10.2	14.28	4.08000000000001	NA	0	36.4785896108937	3	2	15	5	140	80	135	75	NA	0.05	0.15	0.2
969	Experiment	144	spin	1	0	15	7	646	initial	4525.37812220532	12485	85	60	_NaN_	_NaN_	_NaN_	_NaN_	0.45	0.55	_NaN_	_NaN_	_NaN_	_NaN_	7	100	ProlificBatch4	7	1	7	64.25	71.25	0	0	NA	NA	1	12.4373429638327	1	1	0	85	60	NA	NA	NA	NA	0.45	0.55	NA
970	Experiment	145	spin	3	0	20	15	3002	initial	3324.30943725768	12538	105	145	30	65	40	150	0.1	0.1	0.1	0.15	0.45	0.1	7	100	ProlificBatch4	7	1	15	70.78875	70.75	15.03875	15.03875	0	1.79208333333333	1	43.510774527696	3	3	0	105	145	30	65	40	150	0.1	0.1	0.1
971	Experiment	145	accept	2	1	145	15	1256	later	3324.30943725768	12523	105	145	30	65	40	150	0.1	0.1	0.1	0.15	0.45	0.1	7	100	ProlificBatch4	7	2	15	65.4125	70.75	9.66249999999998	15.03875	5.37625	NA	0	43.510774527696	3	2	15	105	145	30	65	40	150	0.1	0.1	0.1
972	Experiment	146	spin	3	0	10	15	2335	initial	3147.69834260202	12668	25	145	_NaN_	_NaN_	_NaN_	_NaN_	0.8	0.2	_NaN_	_NaN_	_NaN_	_NaN_	7	100	ProlificBatch4	7	1	15	46.96	49	12.96	12.96	0	1.92	1	48	3	3	0	25	145	NA	NA	NA	NA	0.8	0.2	NA
973	Experiment	146	spin	2	1	25	15	6048	later	3147.69834260202	12653	25	145	_NaN_	_NaN_	_NaN_	_NaN_	0.8	0.2	_NaN_	_NaN_	_NaN_	_NaN_	7	100	ProlificBatch4	7	2	15	41.2	49	7.2	12.96	5.76000000000001	NA	0	48	3	2	15	25	145	NA	NA	NA	NA	0.8	0.2	NA
974	Experiment	146	spin	1	2	25	15	732	later	3147.69834260202	12638	25	145	_NaN_	_NaN_	_NaN_	_NaN_	0.8	0.2	_NaN_	_NaN_	_NaN_	_NaN_	7	100	ProlificBatch4	7	3	15	34	49	0	12.96	12.96	NA	0	48	3	1	30	25	145	NA	NA	NA	NA	0.8	0.2	NA
975	Experiment	147	accept	9	0	20	7	759	initial	3751.51344776236	12648	15	25	_NaN_	_NaN_	_NaN_	_NaN_	0.5	0.5	_NaN_	_NaN_	_NaN_	_NaN_	7	100	ProlificBatch4	7	1	7	13	20	0	0	NA	NA	1	5	9	9	0	15	25	NA	NA	NA	NA	0.5	0.5	NA
976	Experiment	148	accept	5	0	50	7	1355	initial	3215.08798997673	12668	80	35	30	75	_NaN_	_NaN_	0.2	0.3	0.45	0.05	_NaN_	_NaN_	7	100	ProlificBatch4	7	1	7	46.4912109375	43.75	9.74121093750001	9.74121093750001	0	1.2357421875	1	20.4862758938759	5	5	0	80	35	30	75	NA	NA	0.2	0.3	0.45
977	Experiment	149	spin	6	0	15	0	1042	initial	5452.88712229203	12718	55	50	20	_NaN_	_NaN_	_NaN_	0.2	0.25	0.55	_NaN_	_NaN_	_NaN_	7	100	ProlificBatch4	7	1	0	51.4804225	34.5	16.9804225	16.9804225	0	1.50090375	1	16.1167614612862	6	6	0	55	50	20	NA	NA	NA	0.2	0.25	0.55
978	Experiment	149	accept	5	1	50	0	3613	later	5452.88712229203	12718	55	50	20	_NaN_	_NaN_	_NaN_	0.2	0.25	0.55	_NaN_	_NaN_	_NaN_	7	100	ProlificBatch4	7	2	0	50.600528125	34.5	16.100528125	16.9804225	0.879894375000006	NA	0	16.1167614612862	6	5	0	55	50	20	NA	NA	NA	0.2	0.25	0.55
979	Experiment	150	spin	4	0	65	0	396	initial	4167.20794288503	12768	90	100	75	125	135	70	0.05	0.05	0.1	0.25	0.5	0.05	7	100	ProlificBatch4	7	1	0	133.390625	119.25	14.140625	14.140625	0	1.20703125	1	22.5983959607756	4	4	0	90	100	75	125	135	70	0.05	0.05	0.1
980	Experiment	150	accept	3	1	135	0	1261	later	4167.20794288503	12768	90	100	75	125	135	70	0.05	0.05	0.1	0.25	0.5	0.05	7	100	ProlificBatch4	7	2	0	131.78125	119.25	12.53125	14.140625	1.609375	NA	0	22.5983959607756	4	3	0	90	100	75	125	135	70	0.05	0.05	0.1
981	Experiment	1	spin	2	0	20	0	8056	initial	4909.96283088943	0	140	105	80	125	75	115	0.05	0.05	0.1	0.25	0.4	0.15	4	101	ProlificBatch4	4	1	0	110.125	98.75	11.375	11.375	0	0	1	23.6577154433813	2	2	0	140	105	80	125	75	115	0.05	0.05	0.1
982	Experiment	1	accept	1	1	115	0	5978	later	4909.96283088943	0	140	105	80	125	75	115	0.05	0.05	0.1	0.25	0.4	0.15	4	101	ProlificBatch4	4	2	0	98.75	98.75	0	11.375	11.375	NA	0	23.6577154433813	2	1	0	140	105	80	125	75	115	0.05	0.05	0.1
983	Experiment	2	accept	1	0	40	0	8126	initial	4197.59275301895	115	10	80	25	_NaN_	_NaN_	_NaN_	0.15	0.2	0.65	_NaN_	_NaN_	_NaN_	4	101	ProlificBatch4	4	1	0	33.75	33.75	0	0	NA	NA	1	23.710493457539	1	1	0	10	80	25	NA	NA	NA	0.15	0.2	0.65
984	Experiment	3	accept	2	0	135	15	6867	initial	3412.05957959637	155	90	150	125	70	_NaN_	_NaN_	0.1	0.2	0.6	0.1	_NaN_	_NaN_	4	101	ProlificBatch4	4	1	15	111.2	121	5.20000000000002	5.20000000000002	0	0	1	23.1084400165827	2	2	0	90	150	125	70	NA	NA	0.1	0.2	0.6
985	Experiment	4	spin	3	0	40	0	10869	initial	4979.81176233823	290	15	105	25	_NaN_	_NaN_	_NaN_	0.2	0.65	0.15	_NaN_	_NaN_	_NaN_	4	101	ProlificBatch4	4	1	0	101.325	75	26.325	26.325	0	2.275	1	40.9878030638384	3	3	0	15	105	25	NA	NA	NA	0.2	0.65	0.15
986	Experiment	4	spin	2	1	15	0	4570	later	4979.81176233823	290	15	105	25	_NaN_	_NaN_	_NaN_	0.2	0.65	0.15	_NaN_	_NaN_	_NaN_	4	101	ProlificBatch4	4	2	0	94.5	75	19.5	26.325	6.825	NA	0	40.9878030638384	3	2	0	15	105	25	NA	NA	NA	0.2	0.65	0.15
987	Experiment	4	accept	1	2	105	0	3077	later	4979.81176233823	290	15	105	25	_NaN_	_NaN_	_NaN_	0.2	0.65	0.15	_NaN_	_NaN_	_NaN_	4	101	ProlificBatch4	4	3	0	75	75	0	26.325	26.325	NA	0	40.9878030638384	3	1	0	15	105	25	NA	NA	NA	0.2	0.65	0.15
988	Experiment	5	accept	1	0	115	0	15249	initial	3621.88685311856	395	145	130	25	50	105	85	0.05	0.1	0.2	0.25	0.35	0.05	4	101	ProlificBatch4	4	1	0	78.75	78.75	0	0	NA	NA	1	38.8546972707291	1	1	0	145	130	25	50	105	85	0.05	0.1	0.2
989	Experiment	6	spin	10	0	30	0	3292	initial	3576.75076020689	510	10	145	70	125	_NaN_	_NaN_	0.05	0.05	0.45	0.45	_NaN_	_NaN_	4	101	ProlificBatch4	4	1	0	129.548561904297	95.5	34.0485619042969	34.0485619042969	0	1.82985619042969	1	34.23813663154	10	10	0	10	145	70	125	NA	NA	0.05	0.05	0.45
990	Experiment	6	accept	9	1	125	0	4194	later	3576.75076020689	510	10	145	70	125	_NaN_	_NaN_	0.05	0.05	0.45	0.45	_NaN_	_NaN_	4	101	ProlificBatch4	4	2	0	128.735328320312	95.5	33.2353283203125	34.0485619042969	0.813233583984385	NA	0	34.23813663154	10	9	0	10	145	70	125	NA	NA	0.05	0.05	0.45
991	Experiment	7	spin	1	0	65	0	9162	initial	3273.27463666903	635	125	75	150	90	_NaN_	_NaN_	0.1	0.25	0.5	0.15	_NaN_	_NaN_	4	101	ProlificBatch4	4	1	0	119.75	119.75	0	0	NA	NA	1	33.0709464636257	1	1	0	125	75	150	90	NA	NA	0.1	0.25	0.5
992	Experiment	8	spin	8	0	55	15	3742	initial	4920.77969657472	785	100	120	45	145	_NaN_	_NaN_	0.1	0.2	0.35	0.35	_NaN_	_NaN_	4	101	ProlificBatch4	4	1	15	108.562550289453	100.5	23.0625502894531	23.0625502894531	0	1.11094378618164	1	42.9796463456832	8	8	0	100	120	45	145	NA	NA	0.1	0.2	0.35
993	Experiment	8	spin	7	1	45	15	4502	later	4920.77969657472	770	100	120	45	145	_NaN_	_NaN_	0.1	0.2	0.35	0.35	_NaN_	_NaN_	4	101	ProlificBatch4	4	2	15	108.472333976562	100.5	22.9723339765625	23.0625502894531	0.0902163128906182	NA	0	42.9796463456832	8	7	15	100	120	45	145	NA	NA	0.1	0.2	0.35
994	Experiment	8	accept	6	2	100	15	9994	later	4920.77969657472	755	100	120	45	145	_NaN_	_NaN_	0.1	0.2	0.35	0.35	_NaN_	_NaN_	4	101	ProlificBatch4	4	3	15	108.27185328125	100.5	22.77185328125	23.0625502894531	0.290697008203125	NA	0	42.9796463456832	8	6	30	100	120	45	145	NA	NA	0.1	0.2	0.35
995	Experiment	9	accept	5	0	105	15	10422	initial	5706.41791196561	855	105	15	130	_NaN_	_NaN_	_NaN_	0.05	0.65	0.3	_NaN_	_NaN_	_NaN_	4	101	ProlificBatch4	4	1	15	75.61515	54	36.61515	36.61515	0	4.20303	1	53.399438199292	5	5	0	105	15	130	NA	NA	NA	0.05	0.65	0.3
996	Experiment	10	spin	8	0	15	15	7685	initial	4799.92782679607	960	145	10	15	_NaN_	_NaN_	_NaN_	0.2	0.55	0.25	_NaN_	_NaN_	_NaN_	4	101	ProlificBatch4	4	1	15	60.1958144	38.25	36.9458144	36.9458144	0	3.4494768	1	53.4152365903213	8	8	0	145	10	15	NA	NA	NA	0.2	0.55	0.25
997	Experiment	10	spin	7	1	15	15	4388	later	4799.92782679607	945	145	10	15	_NaN_	_NaN_	_NaN_	0.2	0.55	0.25	_NaN_	_NaN_	_NaN_	4	101	ProlificBatch4	4	2	15	57.744768	38.25	34.494768	36.9458144	2.4510464	NA	0	53.4152365903213	8	7	15	145	10	15	NA	NA	NA	0.2	0.55	0.25
998	Experiment	10	spin	6	2	10	15	3517	later	4799.92782679607	930	145	10	15	_NaN_	_NaN_	_NaN_	0.2	0.55	0.25	_NaN_	_NaN_	_NaN_	4	101	ProlificBatch4	4	3	15	54.68096	38.25	31.43096	36.9458144	5.51485439999999	NA	0	53.4152365903213	8	6	30	145	10	15	NA	NA	NA	0.2	0.55	0.25
999	Experiment	10	spin	5	3	15	15	3442	later	4799.92782679607	915	145	10	15	_NaN_	_NaN_	_NaN_	0.2	0.55	0.25	_NaN_	_NaN_	_NaN_	4	101	ProlificBatch4	4	4	15	50.8512	38.25	27.6012	36.9458144	9.3446144	NA	0	53.4152365903213	8	5	45	145	10	15	NA	NA	NA	0.2	0.55	0.25
1000	Experiment	10	spin	4	4	15	15	1661	later	4799.92782679607	900	145	10	15	_NaN_	_NaN_	_NaN_	0.2	0.55	0.25	_NaN_	_NaN_	_NaN_	4	101	ProlificBatch4	4	5	15	46.064	38.25	22.814	36.9458144	14.1318144	NA	0	53.4152365903213	8	4	60	145	10	15	NA	NA	NA	0.2	0.55	0.25
1001	Experiment	10	spin	3	5	10	15	2512	later	4799.92782679607	885	145	10	15	_NaN_	_NaN_	_NaN_	0.2	0.55	0.25	_NaN_	_NaN_	_NaN_	4	101	ProlificBatch4	4	6	15	40.08	38.25	16.83	36.9458144	20.1158144	NA	0	53.4152365903213	8	3	75	145	10	15	NA	NA	NA	0.2	0.55	0.25
1002	Experiment	10	spin	2	6	10	15	2698	later	4799.92782679607	870	145	10	15	_NaN_	_NaN_	_NaN_	0.2	0.55	0.25	_NaN_	_NaN_	_NaN_	4	101	ProlificBatch4	4	7	15	32.6	38.25	9.35	36.9458144	27.5958144	NA	0	53.4152365903213	8	2	90	145	10	15	NA	NA	NA	0.2	0.55	0.25
1003	Experiment	10	spin	1	7	10	15	2007	later	4799.92782679607	855	145	10	15	_NaN_	_NaN_	_NaN_	0.2	0.55	0.25	_NaN_	_NaN_	_NaN_	4	101	ProlificBatch4	4	8	15	23.25	38.25	0	36.9458144	36.9458144	NA	0	53.4152365903213	8	1	105	145	10	15	NA	NA	NA	0.2	0.55	0.25
1004	Experiment	11	accept	4	0	90	7	9743	initial	4504.11785538188	850	5	100	80	_NaN_	_NaN_	_NaN_	0.2	0.2	0.6	_NaN_	_NaN_	_NaN_	4	101	ProlificBatch4	4	1	7	76.136	69	14.136	14.136	0	0.684000000000001	1	32.9241552663087	4	4	0	5	100	80	NA	NA	NA	0.2	0.2	0.6
1005	Experiment	12	spin	10	0	5	7	1605	initial	5619.32170949344	940	95	55	90	10	135	_NaN_	0.1	0.2	0.2	0.3	0.2	_NaN_	4	101	ProlificBatch4	4	1	7	97.825888	68.5	36.325888	36.325888	0	1.9575888	1	45.9374574829735	10	10	0	95	55	90	10	135	NA	0.1	0.2	0.2
1006	Experiment	12	accept	9	1	135	7	4684	later	5619.32170949344	933	95	55	90	10	135	_NaN_	0.1	0.2	0.2	0.3	0.2	_NaN_	4	101	ProlificBatch4	4	2	7	97.28236	68.5	35.78236	36.325888	0.543528000000009	NA	0	45.9374574829735	10	9	7	95	55	90	10	135	NA	0.1	0.2	0.2
1007	Experiment	13	spin	8	0	70	0	9315	initial	3451.04119450413	1068	140	75	95	90	60	35	0.05	0.1	0.15	0.15	0.2	0.35	4	101	ProlificBatch4	4	1	0	100.5249027	66.5	34.0249027	34.0249027	0	2.7124878375	1	28.9439112768126	8	8	0	140	75	95	90	60	35	0.05	0.1	0.15
1008	Experiment	13	spin	7	1	35	0	3295	later	3451.04119450413	1068	140	75	95	90	60	35	0.05	0.1	0.15	0.15	0.2	0.35	4	101	ProlificBatch4	4	2	0	98.447266	66.5	31.947266	34.0249027	2.07763669999999	NA	0	28.9439112768126	8	7	0	140	75	95	90	60	35	0.05	0.1	0.15
1009	Experiment	13	spin	6	2	60	0	3239	later	3451.04119450413	1068	140	75	95	90	60	35	0.05	0.1	0.15	0.15	0.2	0.35	4	101	ProlificBatch4	4	3	0	96.26028	66.5	29.76028	34.0249027	4.26462269999996	NA	0	28.9439112768126	8	6	0	140	75	95	90	60	35	0.05	0.1	0.15
1010	Experiment	13	spin	5	3	35	0	1629	later	3451.04119450413	1068	140	75	95	90	60	35	0.05	0.1	0.15	0.15	0.2	0.35	4	101	ProlificBatch4	4	4	0	93.76285	66.5	27.26285	34.0249027	6.7620527	NA	0	28.9439112768126	8	5	0	140	75	95	90	60	35	0.05	0.1	0.15
1011	Experiment	13	accept	4	4	95	0	20669	later	3451.04119450413	1068	140	75	95	90	60	35	0.05	0.1	0.15	0.15	0.2	0.35	4	101	ProlificBatch4	4	5	0	90.6410625	66.5	24.1410625	34.0249027	9.88384020000001	NA	0	28.9439112768126	8	4	0	140	75	95	90	60	35	0.05	0.1	0.15
1012	Experiment	14	accept	7	0	30	7	11536	initial	5782.4984865969	1163	60	120	25	20	15	_NaN_	0.05	0.15	0.25	0.25	0.3	_NaN_	4	101	ProlificBatch4	4	1	7	59.448704	36.75	29.698704	29.698704	0	3.092672	1	36.2379290247111	7	7	0	60	120	25	20	15	NA	0.05	0.15	0.25
1013	Experiment	15	spin	1	0	45	7	6799	initial	3180.92218057906	1193	75	150	145	120	_NaN_	_NaN_	0.05	0.15	0.3	0.5	_NaN_	_NaN_	4	101	ProlificBatch4	4	1	7	122.75	129.75	0	0	NA	NA	1	18.1297407593159	1	1	0	75	150	145	120	NA	NA	0.05	0.15	0.3
1014	Experiment	16	spin	5	0	35	0	3297	initial	5703.59307432217	1331	105	140	95	_NaN_	_NaN_	_NaN_	0.05	0.8	0.15	_NaN_	_NaN_	_NaN_	4	101	ProlificBatch4	4	1	0	139.9864	131.5	8.48639999999997	8.48639999999997	0	0.337279999999998	1	17.1099386322687	5	5	0	105	140	95	NA	NA	NA	0.05	0.8	0.15
1015	Experiment	16	spin	4	1	95	0	2495	later	5703.59307432217	1331	105	140	95	_NaN_	_NaN_	_NaN_	0.05	0.8	0.15	_NaN_	_NaN_	_NaN_	4	101	ProlificBatch4	4	2	0	139.932	131.5	8.43199999999996	8.48639999999997	0.0544000000000153	NA	0	17.1099386322687	5	4	0	105	140	95	NA	NA	NA	0.05	0.8	0.15
1016	Experiment	16	accept	3	2	140	0	3229	later	5703.59307432217	1331	105	140	95	_NaN_	_NaN_	_NaN_	0.05	0.8	0.15	_NaN_	_NaN_	_NaN_	4	101	ProlificBatch4	4	3	0	139.66	131.5	8.15999999999997	8.48639999999997	0.326400000000007	NA	0	17.1099386322687	5	3	0	105	140	95	NA	NA	NA	0.05	0.8	0.15
1017	Experiment	17	accept	10	0	95	0	14691	initial	3119.14496295561	1471	110	45	70	_NaN_	_NaN_	_NaN_	0.15	0.2	0.65	_NaN_	_NaN_	_NaN_	4	101	ProlificBatch4	4	1	0	100.966939094955	71	29.9669390949551	29.9669390949551	0	2.41169390949551	1	19.0787840283389	10	10	0	110	45	70	NA	NA	NA	0.15	0.2	0.65
1018	Experiment	18	spin	3	0	50	7	16824	initial	4204.36919011713	1566	20	35	140	150	85	_NaN_	0.05	0.1	0.2	0.25	0.4	_NaN_	4	101	ProlificBatch4	4	1	7	120.0175	104	23.0175	23.0175	0	2.7225	1	41.9702275428666	3	3	0	20	35	140	150	85	NA	0.05	0.1	0.2
1019	Experiment	18	accept	2	1	150	7	5992	later	4204.36919011713	1559	20	35	140	150	85	_NaN_	0.05	0.1	0.2	0.25	0.4	_NaN_	4	101	ProlificBatch4	4	2	7	111.85	104	14.85	23.0175	8.16749999999999	NA	0	41.9702275428666	3	2	7	20	35	140	150	85	NA	0.05	0.1	0.2
1020	Experiment	19	spin	6	0	55	0	7073	initial	5303.69149845918	1709	150	55	_NaN_	_NaN_	_NaN_	_NaN_	0.05	0.95	_NaN_	_NaN_	_NaN_	_NaN_	4	101	ProlificBatch4	4	1	0	80.166270390625	59.75	20.416270390625	20.416270390625	0	2.6506283984375	1	20.7047699818182	6	6	0	150	55	NA	NA	NA	NA	0.05	0.95	NA
1021	Experiment	19	spin	5	1	55	0	3825	later	5303.69149845918	1709	150	55	_NaN_	_NaN_	_NaN_	_NaN_	0.05	0.95	_NaN_	_NaN_	_NaN_	_NaN_	4	101	ProlificBatch4	4	2	0	76.4908109375	59.75	16.7408109375	20.416270390625	3.675459453125	NA	0	20.7047699818182	6	5	0	150	55	NA	NA	NA	NA	0.05	0.95	NA
1022	Experiment	19	spin	4	2	55	0	3818	later	5303.69149845918	1709	150	55	_NaN_	_NaN_	_NaN_	_NaN_	0.05	0.95	_NaN_	_NaN_	_NaN_	_NaN_	4	101	ProlificBatch4	4	3	0	72.62190625	59.75	12.87190625	20.416270390625	7.54436414062499	NA	0	20.7047699818182	6	4	0	150	55	NA	NA	NA	NA	0.05	0.95	NA
1023	Experiment	19	spin	3	3	55	0	2805	later	5303.69149845918	1709	150	55	_NaN_	_NaN_	_NaN_	_NaN_	0.05	0.95	_NaN_	_NaN_	_NaN_	_NaN_	4	101	ProlificBatch4	4	4	0	68.549375	59.75	8.799375	20.416270390625	11.616895390625	NA	0	20.7047699818182	6	3	0	150	55	NA	NA	NA	NA	0.05	0.95	NA
1024	Experiment	19	spin	2	4	55	0	4462	later	5303.69149845918	1709	150	55	_NaN_	_NaN_	_NaN_	_NaN_	0.05	0.95	_NaN_	_NaN_	_NaN_	_NaN_	4	101	ProlificBatch4	4	5	0	64.2625	59.75	4.51249999999999	20.416270390625	15.903770390625	NA	0	20.7047699818182	6	2	0	150	55	NA	NA	NA	NA	0.05	0.95	NA
1025	Experiment	19	spin	1	5	55	0	2494	later	5303.69149845918	1709	150	55	_NaN_	_NaN_	_NaN_	_NaN_	0.05	0.95	_NaN_	_NaN_	_NaN_	_NaN_	4	101	ProlificBatch4	4	6	0	59.75	59.75	0	20.416270390625	20.416270390625	NA	0	20.7047699818182	6	1	0	150	55	NA	NA	NA	NA	0.05	0.95	NA
1026	Experiment	20	accept	6	0	125	0	15635	initial	4258.23941827554	1764	110	95	130	55	125	45	0.05	0.1	0.15	0.2	0.2	0.3	4	101	ProlificBatch4	4	1	0	122.6821625	84	38.6821625	38.6821625	0	3.53036041666666	1	36.3868107973205	6	6	0	110	95	130	55	125	45	0.05	0.1	0.15
1027	Experiment	21	spin	1	0	20	15	2244	initial	5052.55769338125	1889	30	125	25	40	110	70	0.05	0.1	0.15	0.15	0.2	0.35	4	101	ProlificBatch4	4	1	15	55.25	70.25	0	0	NA	NA	1	33.7814668124402	1	1	0	30	125	25	40	110	70	0.05	0.1	0.15
1028	Experiment	22	spin	8	0	5	7	21118	initial	3859.59903649322	1899	15	120	150	85	_NaN_	_NaN_	0.15	0.15	0.55	0.15	_NaN_	_NaN_	4	101	ProlificBatch4	4	1	7	137.179536375781	115.5	28.6795363757813	28.6795363757813	0	1.39119204697266	1	48.0858607076966	8	8	0	15	120	150	85	NA	NA	0.15	0.15	0.55
1029	Experiment	22	accept	7	1	150	7	2826	later	3859.59903649322	1892	15	120	150	85	_NaN_	_NaN_	0.15	0.15	0.55	0.15	_NaN_	_NaN_	4	101	ProlificBatch4	4	2	7	137.065636390625	115.5	28.565636390625	28.6795363757813	0.113899985156252	NA	0	48.0858607076966	8	7	7	15	120	150	85	NA	NA	0.15	0.15	0.55
1030	Experiment	23	spin	8	0	10	7	5033	initial	5829.12436802482	2042	120	105	15	150	_NaN_	_NaN_	0.1	0.15	0.2	0.55	_NaN_	_NaN_	4	101	ProlificBatch4	4	1	7	137.168222495117	113.25	30.9182224951172	30.9182224951172	0	1.56009031188965	1	51.8477337981131	8	8	0	120	105	15	150	NA	NA	0.1	0.15	0.2
1031	Experiment	23	accept	7	1	150	7	2640	later	5829.12436802482	2035	120	105	15	150	_NaN_	_NaN_	0.1	0.15	0.2	0.55	_NaN_	_NaN_	4	101	ProlificBatch4	4	2	7	137.040494433594	113.25	30.7904944335938	30.9182224951172	0.12772806152347	NA	0	51.8477337981131	8	7	7	120	105	15	150	NA	NA	0.1	0.15	0.2
1032	Experiment	24	spin	6	0	40	15	4654	initial	3894.0453163235	2185	45	20	125	135	95	15	0.05	0.05	0.15	0.15	0.25	0.35	4	101	ProlificBatch4	4	1	15	86.254112890625	71.25	30.004112890625	30.004112890625	0	2.1986021484375	1	49.5700262255327	6	6	0	45	20	125	135	95	15	0.05	0.05	0.15
1033	Experiment	24	spin	5	1	15	15	4594	later	3894.0453163235	2170	45	20	125	135	95	15	0.05	0.05	0.15	0.15	0.25	0.35	4	101	ProlificBatch4	4	2	15	85.5646953125	71.25	29.3146953125	30.004112890625	0.689417578125003	NA	0	49.5700262255327	6	5	15	45	20	125	135	95	15	0.05	0.05	0.15
1034	Experiment	24	accept	4	2	95	15	6543	later	3894.0453163235	2155	45	20	125	135	95	15	0.05	0.05	0.15	0.15	0.25	0.35	4	101	ProlificBatch4	4	3	15	84.03265625	71.25	27.78265625	30.004112890625	2.22145664062502	NA	0	49.5700262255327	6	4	30	45	20	125	135	95	15	0.05	0.05	0.15
1035	Experiment	25	spin	7	0	10	7	6889	initial	3385.6833531237	2250	50	60	140	70	10	_NaN_	0.15	0.2	0.2	0.3	0.15	_NaN_	4	101	ProlificBatch4	4	1	7	94.67808	70	31.67808	31.67808	0	3.02544	1	40	7	7	0	50	60	140	70	10	NA	0.15	0.2	0.2
1036	Experiment	25	accept	6	1	140	7	3185	later	3385.6833531237	2243	50	60	140	70	10	_NaN_	0.15	0.2	0.2	0.3	0.15	_NaN_	4	101	ProlificBatch4	4	2	7	92.0976	70	29.0976	31.67808	2.58048000000001	NA	0	40	7	6	7	50	60	140	70	10	NA	0.15	0.2	0.2
1037	Experiment	26	spin	2	0	20	0	3844	initial	3847.67975139647	2383	130	40	125	70	45	5	0.1	0.15	0.15	0.2	0.3	0.1	4	101	ProlificBatch4	4	1	0	81.9125	65.75	16.1625	16.1625	0	0	1	39.2515923243886	2	2	0	130	40	125	70	45	5	0.1	0.15	0.15
1038	Experiment	26	accept	1	1	70	0	10041	later	3847.67975139647	2383	130	40	125	70	45	5	0.1	0.15	0.15	0.2	0.3	0.1	4	101	ProlificBatch4	4	2	0	65.75	65.75	0	16.1625	16.1625	NA	0	39.2515923243886	2	1	0	130	40	125	70	45	5	0.1	0.15	0.15
1039	Experiment	27	accept	2	0	100	15	6904	initial	3921.98766743859	2453	125	95	75	40	5	105	0.05	0.05	0.1	0.1	0.2	0.5	4	101	ProlificBatch4	4	1	15	74.3	76	13.3	13.3	0	0	1	41.1885906532379	2	2	0	125	95	75	40	5	105	0.05	0.05	0.1
1040	Experiment	28	spin	6	0	10	0	4559	initial	5569.43460817568	2553	130	15	80	60	115	_NaN_	0.15	0.2	0.2	0.3	0.15	_NaN_	4	101	ProlificBatch4	4	1	0	114.6067125	73.75	40.8567125	40.8567125	0	4.16361875	1	38.5316428406576	6	6	0	130	15	80	60	115	NA	0.15	0.2	0.2
1041	Experiment	28	spin	5	1	60	0	2351	later	5569.43460817568	2553	130	15	80	60	115	_NaN_	0.15	0.2	0.2	0.3	0.15	_NaN_	4	101	ProlificBatch4	4	2	0	111.223875	73.75	37.473875	40.8567125	3.38283749999999	NA	0	38.5316428406576	6	5	0	130	15	80	60	115	NA	0.15	0.2	0.2
1042	Experiment	28	spin	4	2	60	0	1808	later	5569.43460817568	2553	130	15	80	60	115	_NaN_	0.15	0.2	0.2	0.3	0.15	_NaN_	4	101	ProlificBatch4	4	3	0	106.39125	73.75	32.64125	40.8567125	8.2154625	NA	0	38.5316428406576	6	4	0	130	15	80	60	115	NA	0.15	0.2	0.2
1043	Experiment	28	spin	3	3	15	0	1460	later	5569.43460817568	2553	130	15	80	60	115	_NaN_	0.15	0.2	0.2	0.3	0.15	_NaN_	4	101	ProlificBatch4	4	4	0	99.4875	73.75	25.7375	40.8567125	15.1192125	NA	0	38.5316428406576	6	3	0	130	15	80	60	115	NA	0.15	0.2	0.2
1044	Experiment	28	accept	2	4	130	0	3122	later	5569.43460817568	2553	130	15	80	60	115	_NaN_	0.15	0.2	0.2	0.3	0.15	_NaN_	4	101	ProlificBatch4	4	5	0	89.625	73.75	15.875	40.8567125	24.9817125	NA	0	38.5316428406576	6	2	0	130	15	80	60	115	NA	0.15	0.2	0.2
1045	Experiment	29	spin	9	0	55	0	4515	initial	4744.05615926285	2683	40	80	_NaN_	_NaN_	_NaN_	_NaN_	0.2	0.8	_NaN_	_NaN_	_NaN_	_NaN_	4	101	ProlificBatch4	4	1	0	79.99997952	72	7.99997952000001	7.99997952000001	0	0.177775502222224	1	16	9	9	0	40	80	NA	NA	NA	NA	0.2	0.8	NA
1046	Experiment	29	accept	8	1	80	0	2516	later	4744.05615926285	2683	40	80	_NaN_	_NaN_	_NaN_	_NaN_	0.2	0.8	_NaN_	_NaN_	_NaN_	_NaN_	4	101	ProlificBatch4	4	2	0	79.9998976	72	7.99989760000001	7.99997952000001	8.19199999995135e-05	NA	0	16	9	8	0	40	80	NA	NA	NA	NA	0.2	0.8	NA
1047	Experiment	30	spin	8	0	75	0	2990	initial	3919.44283778869	2763	50	100	_NaN_	_NaN_	_NaN_	_NaN_	0.1	0.9	_NaN_	_NaN_	_NaN_	_NaN_	4	101	ProlificBatch4	4	1	0	99.9999995	95	4.99999950000002	4.99999950000002	0	0.0624999375000019	1	15	8	8	0	50	100	NA	NA	NA	NA	0.1	0.9	NA
1048	Experiment	30	accept	7	1	100	0	2518	later	3919.44283778869	2763	50	100	_NaN_	_NaN_	_NaN_	_NaN_	0.1	0.9	_NaN_	_NaN_	_NaN_	_NaN_	4	101	ProlificBatch4	4	2	0	99.999995	95	4.99999500000001	4.99999950000002	4.50000000284945e-06	NA	0	15	8	7	0	50	100	NA	NA	NA	NA	0.1	0.9	NA
1049	Experiment	31	spin	6	0	45	15	3902	initial	5172.09223722863	2863	15	145	95	140	125	50	0.15	0.15	0.15	0.15	0.2	0.2	4	101	ProlificBatch4	4	1	15	104.832265625	94.25	25.582265625	25.582265625	0	1.6824609375	1	47.1506892844633	6	6	0	15	145	95	140	125	50	0.15	0.15	0.15
1050	Experiment	31	spin	5	1	50	15	2868	later	5172.09223722863	2848	15	145	95	140	125	50	0.15	0.15	0.15	0.15	0.2	0.2	4	101	ProlificBatch4	4	2	15	104.16453125	94.25	24.91453125	25.582265625	0.667734375000009	NA	0	47.1506892844633	6	5	15	15	145	95	140	125	50	0.15	0.15	0.15
1051	Experiment	31	spin	4	2	95	15	4899	later	5172.09223722863	2833	15	145	95	140	125	50	0.15	0.15	0.15	0.15	0.2	0.2	4	101	ProlificBatch4	4	3	15	102.8290625	94.25	23.5790625	25.582265625	2.003203125	NA	0	47.1506892844633	6	4	30	15	145	95	140	125	50	0.15	0.15	0.15
1052	Experiment	31	spin	3	3	50	15	3240	later	5172.09223722863	2818	15	145	95	140	125	50	0.15	0.15	0.15	0.15	0.2	0.2	4	101	ProlificBatch4	4	4	15	100.158125	94.25	20.908125	25.582265625	4.67414062499999	NA	0	47.1506892844633	6	3	45	15	145	95	140	125	50	0.15	0.15	0.15
1053	Experiment	31	accept	2	4	140	15	3790	later	5172.09223722863	2803	15	145	95	140	125	50	0.15	0.15	0.15	0.15	0.2	0.2	4	101	ProlificBatch4	4	5	15	94.7375	94.25	15.4875	25.582265625	10.094765625	NA	0	47.1506892844633	6	2	60	15	145	95	140	125	50	0.15	0.15	0.15
1054	Experiment	32	accept	4	0	85	15	6284	initial	5999.70013631918	2943	25	105	70	_NaN_	_NaN_	_NaN_	0.25	0.45	0.3	_NaN_	_NaN_	_NaN_	4	101	ProlificBatch4	4	1	15	70.9046875	74.5	11.4046875	11.4046875	0	0.694921874999999	1	32.2063658303758	4	4	0	25	105	70	NA	NA	NA	0.25	0.45	0.3
1055	Experiment	33	spin	2	0	65	0	11533	initial	3874.78179909649	3028	10	20	120	50	_NaN_	_NaN_	0.05	0.15	0.35	0.45	_NaN_	_NaN_	4	101	ProlificBatch4	4	1	0	86.2	68	18.2	18.2	0	0	1	40.0749298190278	2	2	0	10	20	120	50	NA	NA	0.05	0.15	0.35
1056	Experiment	33	spin	1	1	50	0	5061	later	3874.78179909649	3028	10	20	120	50	_NaN_	_NaN_	0.05	0.15	0.35	0.45	_NaN_	_NaN_	4	101	ProlificBatch4	4	2	0	68	68	0	18.2	18.2	NA	0	40.0749298190278	2	1	0	10	20	120	50	NA	NA	0.05	0.15	0.35
1057	Experiment	34	spin	9	0	20	0	2863	initial	3203.43594629288	3078	75	80	_NaN_	_NaN_	_NaN_	_NaN_	0.15	0.85	_NaN_	_NaN_	_NaN_	_NaN_	4	101	ProlificBatch4	4	1	0	79.9999998077832	79.25	0.749999807783198	0.749999807783198	0	0.0124999786425772	1	1.78535710713571	9	9	0	75	80	NA	NA	NA	NA	0.15	0.85	NA
1058	Experiment	34	accept	8	1	80	0	2513	later	3203.43594629288	3078	75	80	_NaN_	_NaN_	_NaN_	_NaN_	0.15	0.85	_NaN_	_NaN_	_NaN_	_NaN_	4	101	ProlificBatch4	4	2	0	79.9999987185547	79.25	0.749998718554679	0.749999807783198	1.08922851893567e-06	NA	0	1.78535710713571	9	8	0	75	80	NA	NA	NA	NA	0.15	0.85	NA
1059	Experiment	35	accept	8	0	80	7	2169	initial	3637.51757597216	3158	70	80	_NaN_	_NaN_	_NaN_	_NaN_	0.9	0.1	_NaN_	_NaN_	_NaN_	_NaN_	4	101	ProlificBatch4	4	1	7	64	71	0	0	NA	NA	1	3	8	8	0	70	80	NA	NA	NA	NA	0.9	0.1	NA
1060	Experiment	36	spin	3	0	40	0	1720	initial	3964.24081382992	3238	150	135	50	85	145	75	0.05	0.05	0.05	0.05	0.5	0.3	4	101	ProlificBatch4	4	1	0	140.01	116	24.01	24.01	0	2.28666666666667	1	35.5879192985485	3	3	0	150	135	50	85	145	75	0.05	0.05	0.05
1061	Experiment	36	accept	2	1	145	0	5045	later	3964.24081382992	3238	150	135	50	85	145	75	0.05	0.05	0.05	0.05	0.5	0.3	4	101	ProlificBatch4	4	2	0	133.15	116	17.15	24.01	6.86000000000001	NA	0	35.5879192985485	3	2	0	150	135	50	85	145	75	0.05	0.05	0.05
1062	Experiment	37	spin	7	0	40	15	1365	initial	3634.52321103148	3383	140	80	_NaN_	_NaN_	_NaN_	_NaN_	0.45	0.55	_NaN_	_NaN_	_NaN_	_NaN_	4	101	ProlificBatch4	4	1	15	106.2606839375	107	14.2606839375	14.2606839375	0	1.09438341964286	1	29.8496231131986	7	7	0	140	80	NA	NA	NA	NA	0.45	0.55	NA
1063	Experiment	37	accept	6	1	140	15	2331	later	3634.52321103148	3368	140	80	_NaN_	_NaN_	_NaN_	_NaN_	0.45	0.55	_NaN_	_NaN_	_NaN_	_NaN_	4	101	ProlificBatch4	4	2	15	105.92851625	107	13.92851625	14.2606839375	0.332167687500004	NA	0	29.8496231131986	7	6	15	140	80	NA	NA	NA	NA	0.45	0.55	NA
1064	Experiment	38	spin	4	0	5	0	4492	initial	4841.85132018775	3508	5	25	30	10	120	15	0.05	0.15	0.2	0.2	0.2	0.2	4	101	ProlificBatch4	4	1	0	78.528	39	39.528	39.528	0	5.832	1	41.2189276910499	4	4	0	5	25	30	10	120	15	0.05	0.15	0.2
1065	Experiment	38	spin	3	1	10	0	2967	later	4841.85132018775	3508	5	25	30	10	120	15	0.05	0.15	0.2	0.2	0.2	0.2	4	101	ProlificBatch4	4	2	0	68.16	39	29.16	39.528	10.368	NA	0	41.2189276910499	4	3	0	5	25	30	10	120	15	0.05	0.15	0.2
1066	Experiment	38	spin	2	2	10	0	1185	later	4841.85132018775	3508	5	25	30	10	120	15	0.05	0.15	0.2	0.2	0.2	0.2	4	101	ProlificBatch4	4	3	0	55.2	39	16.2	39.528	23.328	NA	0	41.2189276910499	4	2	0	5	25	30	10	120	15	0.05	0.15	0.2
1067	Experiment	38	spin	1	3	25	0	2330	later	4841.85132018775	3508	5	25	30	10	120	15	0.05	0.15	0.2	0.2	0.2	0.2	4	101	ProlificBatch4	4	4	0	39	39	0	39.528	39.528	NA	0	41.2189276910499	4	1	0	5	25	30	10	120	15	0.05	0.15	0.2
1068	Experiment	39	accept	9	0	110	7	5087	initial	3304.20907394408	3628	70	145	_NaN_	_NaN_	_NaN_	_NaN_	0.3	0.7	_NaN_	_NaN_	_NaN_	_NaN_	4	101	ProlificBatch4	4	1	7	134.998720605	122.5	19.498720605	19.498720605	0	0.649857845000001	1	34.3693177121688	9	9	0	70	145	NA	NA	NA	NA	0.3	0.7	NA
1069	Experiment	40	spin	6	0	105	0	5045	initial	3702.00973567088	3738	70	55	150	115	50	_NaN_	0.05	0.15	0.3	0.4	0.1	_NaN_	4	101	ProlificBatch4	4	1	0	143.5953325	107.75	35.8453325	35.8453325	0	3.37838875	1	37.1306813834597	6	6	0	70	55	150	115	50	NA	0.05	0.15	0.3
1070	Experiment	40	accept	5	1	150	0	5549	later	3702.00973567088	3738	70	55	150	115	50	_NaN_	0.05	0.15	0.3	0.4	0.1	_NaN_	4	101	ProlificBatch4	4	2	0	140.850475	107.75	33.100475	35.8453325	2.74485749999999	NA	0	37.1306813834597	6	5	0	70	55	150	115	50	NA	0.05	0.15	0.3
1071	Experiment	41	spin	6	0	20	0	3038	initial	5709.12589404653	3888	35	40	_NaN_	_NaN_	_NaN_	_NaN_	0.6	0.4	_NaN_	_NaN_	_NaN_	_NaN_	4	101	ProlificBatch4	4	1	0	39.76672	37	2.76672	2.76672	0	0.261119999999999	1	2.44948974278318	6	6	0	35	40	NA	NA	NA	NA	0.6	0.4	NA
1072	Experiment	41	accept	5	1	40	0	11850	later	5709.12589404653	3888	35	40	_NaN_	_NaN_	_NaN_	_NaN_	0.6	0.4	_NaN_	_NaN_	_NaN_	_NaN_	4	101	ProlificBatch4	4	2	0	39.6112	37	2.6112	2.76672	0.155520000000003	NA	0	2.44948974278318	6	5	0	35	40	NA	NA	NA	NA	0.6	0.4	NA
1073	Experiment	42	spin	10	0	90	7	1732	initial	5974.75313355572	3928	150	125	25	135	35	_NaN_	0.05	0.1	0.15	0.65	0.05	_NaN_	4	101	ProlificBatch4	4	1	7	126.071227055	113.25	19.821227055	19.821227055	0	0.407122705499998	1	43.1646556803133	10	10	0	150	125	25	135	35	NA	0.05	0.1	0.15
1074	Experiment	42	spin	9	1	25	7	4771	later	5974.75313355572	3921	150	125	25	135	35	_NaN_	0.05	0.1	0.15	0.65	0.05	_NaN_	4	101	ProlificBatch4	4	2	7	126.07075685	113.25	19.82075685	19.821227055	0.000470204999999169	NA	0	43.1646556803133	10	9	7	150	125	25	135	35	NA	0.05	0.1	0.15
1075	Experiment	42	accept	8	2	135	7	2800	later	5974.75313355572	3914	150	125	25	135	35	_NaN_	0.05	0.1	0.15	0.65	0.05	_NaN_	4	101	ProlificBatch4	4	3	7	126.0691895	113.25	19.8191895	19.821227055	0.00203755500000113	NA	0	43.1646556803133	10	8	14	150	125	25	135	35	NA	0.05	0.1	0.15
1076	Experiment	43	accept	1	0	65	15	14619	initial	5197.78680147488	4049	15	90	125	65	30	75	0.05	0.1	0.15	0.2	0.4	0.1	4	101	ProlificBatch4	4	1	15	46	61	0	0	NA	NA	1	34.8066085679142	1	1	0	15	90	125	65	30	75	0.05	0.1	0.15
1077	Experiment	44	accept	10	0	90	7	5100	initial	3796.70118579406	4114	15	35	30	50	105	_NaN_	0.05	0.2	0.2	0.35	0.2	_NaN_	4	101	ProlificBatch4	4	1	7	66.957032448	52.25	21.707032448	21.707032448	0	1.5094532448	1	28.0390352901094	10	10	0	15	35	30	50	105	NA	0.05	0.2	0.2
1078	Experiment	45	accept	1	0	75	0	4873	initial	4743.84299208382	4204	5	15	145	45	40	85	0.05	0.1	0.1	0.25	0.4	0.1	4	101	ProlificBatch4	4	1	0	52	52	0	0	NA	NA	1	35.9304884464434	1	1	0	5	15	145	45	40	85	0.05	0.1	0.1
1079	Experiment	46	spin	10	0	35	15	3067	initial	4090.29598473404	4279	70	100	95	55	_NaN_	_NaN_	0.1	0.2	0.6	0.1	_NaN_	_NaN_	4	101	ProlificBatch4	4	1	15	77.499998464	89.5	2.99999846399999	2.99999846399999	0	0.0599998463999981	1	14.0445719051881	10	10	0	70	100	95	55	NA	NA	0.1	0.2	0.6
1080	Experiment	46	accept	9	1	95	15	4145	later	4090.29598473404	4264	70	100	95	55	_NaN_	_NaN_	0.1	0.2	0.6	0.1	_NaN_	_NaN_	4	101	ProlificBatch4	4	2	15	77.49999232	89.5	2.99999231999999	2.99999846399999	6.14399999676607e-06	NA	0	14.0445719051881	10	9	15	70	100	95	55	NA	NA	0.1	0.2	0.6
1081	Experiment	47	spin	7	0	30	7	2775	initial	5066.87625549044	4359	15	150	25	125	105	_NaN_	0.1	0.1	0.2	0.25	0.35	_NaN_	4	101	ProlificBatch4	4	1	7	111.08648265625	89.5	28.58648265625	28.58648265625	0	1.47664037946428	1	46.3923485070545	7	7	0	15	150	25	125	105	NA	0.1	0.1	0.2
1082	Experiment	47	spin	6	1	25	7	1933	later	5066.87625549044	4352	15	150	25	125	105	_NaN_	0.1	0.1	0.2	0.25	0.35	_NaN_	4	101	ProlificBatch4	4	2	7	110.517665625	89.5	28.017665625	28.58648265625	0.568817031249992	NA	0	46.3923485070545	7	6	7	15	150	25	125	105	NA	0.1	0.1	0.2
1083	Experiment	47	accept	5	2	125	7	4606	later	5066.87625549044	4345	15	150	25	125	105	_NaN_	0.1	0.1	0.2	0.25	0.35	_NaN_	4	101	ProlificBatch4	4	3	7	109.6425625	89.5	27.1425625	28.58648265625	1.44392015624999	NA	0	46.3923485070545	7	5	14	15	150	25	125	105	NA	0.1	0.1	0.2
1084	Experiment	48	accept	2	0	40	7	11873	initial	4137.6578351902	4470	25	80	40	_NaN_	_NaN_	_NaN_	0.2	0.2	0.6	_NaN_	_NaN_	_NaN_	4	101	ProlificBatch4	4	1	7	40.6	45	2.59999999999999	2.59999999999999	0	0	1	18.4390889145858	2	2	0	25	80	40	NA	NA	NA	0.2	0.2	0.6
1085	Experiment	49	accept	5	0	60	7	6379	initial	4465.96477871618	4510	80	40	_NaN_	_NaN_	_NaN_	_NaN_	0.1	0.9	_NaN_	_NaN_	_NaN_	_NaN_	4	101	ProlificBatch4	4	1	7	37	44	0	0	NA	NA	1	12	5	5	0	80	40	NA	NA	NA	NA	0.1	0.9	NA
1086	Experiment	50	spin	3	0	50	15	7426	initial	5635.76280638478	4570	150	55	105	85	5	45	0.1	0.1	0.15	0.2	0.25	0.2	4	101	ProlificBatch4	4	1	15	65.79125	63.5	17.29125	17.29125	0	1.90541666666667	1	45.0582955736233	3	3	0	150	55	105	85	5	45	0.1	0.1	0.15
1087	Experiment	50	spin	2	1	55	15	3281	later	5635.76280638478	4555	150	55	105	85	5	45	0.1	0.1	0.15	0.2	0.25	0.2	4	101	ProlificBatch4	4	2	15	60.075	63.5	11.575	17.29125	5.71625	NA	0	45.0582955736233	3	2	15	150	55	105	85	5	45	0.1	0.1	0.15
1088	Experiment	50	spin	1	2	55	15	2921	later	5635.76280638478	4540	150	55	105	85	5	45	0.1	0.1	0.15	0.2	0.25	0.2	4	101	ProlificBatch4	4	3	15	48.5	63.5	0	17.29125	17.29125	NA	0	45.0582955736233	3	1	30	150	55	105	85	5	45	0.1	0.1	0.15
1089	Experiment	51	spin	10	0	65	7	9089	initial	4780.50316483674	4675	70	30	20	100	_NaN_	_NaN_	0.05	0.25	0.55	0.15	_NaN_	_NaN_	4	101	ProlificBatch4	4	1	7	53.80901248	37	23.80901248	23.80901248	0	1.830901248	1	28.6530975637888	10	10	0	70	30	20	100	NA	NA	0.05	0.25	0.55
1090	Experiment	51	spin	9	1	20	7	2861	later	4780.50316483674	4668	70	30	20	100	_NaN_	_NaN_	0.05	0.25	0.55	0.15	_NaN_	_NaN_	4	101	ProlificBatch4	4	2	7	52.8862656	37	22.8862656	23.80901248	0.922746879999998	NA	0	28.6530975637888	10	9	7	70	30	20	100	NA	NA	0.05	0.25	0.55
1091	Experiment	51	accept	8	2	70	7	2901	later	4780.50316483674	4661	70	30	20	100	_NaN_	_NaN_	0.05	0.25	0.55	0.15	_NaN_	_NaN_	4	101	ProlificBatch4	4	3	7	51.732832	37	21.732832	23.80901248	2.07618048	NA	0	28.6530975637888	10	8	14	70	30	20	100	NA	NA	0.05	0.25	0.55
1092	Experiment	52	spin	1	0	30	0	3248	initial	4398.93690689926	4731	65	130	20	105	80	45	0.05	0.05	0.05	0.2	0.45	0.2	4	101	ProlificBatch4	4	1	0	76.75	76.75	0	0	NA	NA	1	25.9939896899264	1	1	0	65	130	20	105	80	45	0.05	0.05	0.05
1093	Experiment	53	accept	5	0	90	15	9262	initial	5734.41528196575	4811	145	45	_NaN_	_NaN_	_NaN_	_NaN_	0.05	0.95	_NaN_	_NaN_	_NaN_	_NaN_	4	101	ProlificBatch4	4	1	15	35	50	0	0	NA	NA	1	21.7944947177034	5	5	0	145	45	NA	NA	NA	NA	0.05	0.95	NA
1094	Experiment	54	spin	3	0	50	0	6919	initial	3557.26643699908	4901	75	135	10	150	_NaN_	_NaN_	0.05	0.05	0.4	0.5	_NaN_	_NaN_	4	101	ProlificBatch4	4	1	0	136.66125	89.5	47.16125	47.16125	0	4.87875	1	66.874883177468	3	3	0	75	135	10	150	NA	NA	0.05	0.05	0.4
1095	Experiment	54	accept	2	1	150	0	5190	later	3557.26643699908	4901	75	135	10	150	_NaN_	_NaN_	0.05	0.05	0.4	0.5	_NaN_	_NaN_	4	101	ProlificBatch4	4	2	0	122.025	89.5	32.525	47.16125	14.63625	NA	0	66.874883177468	3	2	0	75	135	10	150	NA	NA	0.05	0.05	0.4
1096	Experiment	55	spin	9	0	70	0	2634	initial	5270.99948187201	5051	130	25	_NaN_	_NaN_	_NaN_	_NaN_	0.65	0.35	_NaN_	_NaN_	_NaN_	_NaN_	4	101	ProlificBatch4	4	1	0	129.991724357939	93.25	36.7417243579394	36.7417243579394	0	1.42824715088216	1	50.0818080743896	9	9	0	130	25	NA	NA	NA	NA	0.65	0.35	NA
1097	Experiment	55	accept	8	1	130	0	3150	later	5270.99948187201	5051	130	25	_NaN_	_NaN_	_NaN_	_NaN_	0.65	0.35	_NaN_	_NaN_	_NaN_	_NaN_	4	101	ProlificBatch4	4	2	0	129.976355308398	93.25	36.7263553083984	36.7417243579394	0.0153690495409933	NA	0	50.0818080743896	9	8	0	130	25	NA	NA	NA	NA	0.65	0.35	NA
1098	Experiment	56	spin	6	0	5	15	1782	initial	5976.81907286829	5181	90	105	_NaN_	_NaN_	_NaN_	_NaN_	0.3	0.7	_NaN_	_NaN_	_NaN_	_NaN_	4	101	ProlificBatch4	4	1	15	85.5	100.5	0	0	NA	NA	1	6.87386354243376	6	6	0	90	105	NA	NA	NA	NA	0.3	0.7	NA
1099	Experiment	56	accept	5	1	90	15	9976	later	5976.81907286829	5166	90	105	_NaN_	_NaN_	_NaN_	_NaN_	0.3	0.7	_NaN_	_NaN_	_NaN_	_NaN_	4	101	ProlificBatch4	4	2	15	85.5	100.5	0	0	NA	NA	0	6.87386354243376	6	5	15	90	105	NA	NA	NA	NA	0.3	0.7	NA
1100	Experiment	57	spin	6	0	40	0	2380	initial	5538.39225554992	5256	150	55	60	_NaN_	_NaN_	_NaN_	0.05	0.1	0.85	_NaN_	_NaN_	_NaN_	4	101	ProlificBatch4	4	1	0	83.454839375	64	19.454839375	19.454839375	0	2.5258065625	1	19.7863589374094	6	6	0	150	55	60	NA	NA	NA	0.05	0.1	0.85
1101	Experiment	57	spin	5	1	60	0	4253	later	5538.39225554992	5256	150	55	60	_NaN_	_NaN_	_NaN_	0.05	0.1	0.85	_NaN_	_NaN_	_NaN_	4	101	ProlificBatch4	4	2	0	79.9524625	64	15.9524625	19.454839375	3.502376875	NA	0	19.7863589374094	6	5	0	150	55	60	NA	NA	NA	0.05	0.1	0.85
1102	Experiment	57	spin	4	2	60	0	1643	later	5538.39225554992	5256	150	55	60	_NaN_	_NaN_	_NaN_	0.05	0.1	0.85	_NaN_	_NaN_	_NaN_	4	101	ProlificBatch4	4	3	0	76.26575	64	12.26575	19.454839375	7.18908937499999	NA	0	19.7863589374094	6	4	0	150	55	60	NA	NA	NA	0.05	0.1	0.85
1103	Experiment	57	spin	3	3	60	0	1162	later	5538.39225554992	5256	150	55	60	_NaN_	_NaN_	_NaN_	0.05	0.1	0.85	_NaN_	_NaN_	_NaN_	4	101	ProlificBatch4	4	4	0	72.385	64	8.38499999999999	19.454839375	11.069839375	NA	0	19.7863589374094	6	3	0	150	55	60	NA	NA	NA	0.05	0.1	0.85
1104	Experiment	57	spin	2	4	60	0	2127	later	5538.39225554992	5256	150	55	60	_NaN_	_NaN_	_NaN_	0.05	0.1	0.85	_NaN_	_NaN_	_NaN_	4	101	ProlificBatch4	4	5	0	68.3	64	4.3	19.454839375	15.154839375	NA	0	19.7863589374094	6	2	0	150	55	60	NA	NA	NA	0.05	0.1	0.85
1105	Experiment	57	spin	1	5	60	0	1219	later	5538.39225554992	5256	150	55	60	_NaN_	_NaN_	_NaN_	0.05	0.1	0.85	_NaN_	_NaN_	_NaN_	4	101	ProlificBatch4	4	6	0	64	64	0	19.454839375	19.454839375	NA	0	19.7863589374094	6	1	0	150	55	60	NA	NA	NA	0.05	0.1	0.85
1106	Experiment	58	spin	1	0	65	15	9594	initial	3862.37976492529	5406	95	70	10	_NaN_	_NaN_	_NaN_	0.3	0.55	0.15	_NaN_	_NaN_	_NaN_	4	101	ProlificBatch4	4	1	15	53.5	68.5	0	0	NA	NA	1	26.9304660189905	1	1	0	95	70	10	NA	NA	NA	0.3	0.55	0.15
1107	Experiment	59	spin	3	0	10	7	8521	initial	3428.52765542392	5486	45	90	5	_NaN_	_NaN_	_NaN_	0.25	0.25	0.5	_NaN_	_NaN_	_NaN_	4	101	ProlificBatch4	4	1	7	47.4375	36.25	18.1875	18.1875	0	2.02083333333333	1	35.0669003477638	3	3	0	45	90	5	NA	NA	NA	0.25	0.25	0.5
1108	Experiment	59	spin	2	1	5	7	1062	later	3428.52765542392	5479	45	90	5	_NaN_	_NaN_	_NaN_	0.25	0.25	0.5	_NaN_	_NaN_	_NaN_	4	101	ProlificBatch4	4	2	7	41.375	36.25	12.125	18.1875	6.0625	NA	0	35.0669003477638	3	2	7	45	90	5	NA	NA	NA	0.25	0.25	0.5
1109	Experiment	59	spin	1	2	5	7	2460	later	3428.52765542392	5472	45	90	5	_NaN_	_NaN_	_NaN_	0.25	0.25	0.5	_NaN_	_NaN_	_NaN_	4	101	ProlificBatch4	4	3	7	29.25	36.25	0	18.1875	18.1875	NA	0	35.0669003477638	3	1	14	45	90	5	NA	NA	NA	0.25	0.25	0.5
1110	Experiment	60	accept	10	0	70	7	4021	initial	4156.23677714072	5555	95	30	_NaN_	_NaN_	_NaN_	_NaN_	0.05	0.95	_NaN_	_NaN_	_NaN_	_NaN_	4	101	ProlificBatch4	4	1	7	26.25	33.25	0	0	NA	NA	1	14.1664215665072	10	10	0	95	30	NA	NA	NA	NA	0.05	0.95	NA
1111	Experiment	61	spin	7	0	10	0	2636	initial	3434.40272495463	5625	45	65	40	_NaN_	_NaN_	_NaN_	0.15	0.25	0.6	_NaN_	_NaN_	_NaN_	4	101	ProlificBatch4	4	1	0	61.79638671875	47	14.79638671875	14.79638671875	0	1.47091238839286	1	10.5356537528527	7	7	0	45	65	40	NA	NA	NA	0.15	0.25	0.6
1112	Experiment	61	spin	6	1	40	0	1821	later	3434.40272495463	5625	45	65	40	_NaN_	_NaN_	_NaN_	0.15	0.25	0.6	_NaN_	_NaN_	_NaN_	4	101	ProlificBatch4	4	2	0	60.728515625	47	13.728515625	14.79638671875	1.06787109375	NA	0	10.5356537528527	7	6	0	45	65	40	NA	NA	NA	0.15	0.25	0.6
1113	Experiment	61	spin	5	2	40	0	996	later	3434.40272495463	5625	45	65	40	_NaN_	_NaN_	_NaN_	0.15	0.25	0.6	_NaN_	_NaN_	_NaN_	4	101	ProlificBatch4	4	3	0	59.3046875	47	12.3046875	14.79638671875	2.49169921875	NA	0	10.5356537528527	7	5	0	45	65	40	NA	NA	NA	0.15	0.25	0.6
1114	Experiment	61	spin	4	3	40	0	1020	later	3434.40272495463	5625	45	65	40	_NaN_	_NaN_	_NaN_	0.15	0.25	0.6	_NaN_	_NaN_	_NaN_	4	101	ProlificBatch4	4	4	0	57.40625	47	10.40625	14.79638671875	4.39013671875	NA	0	10.5356537528527	7	4	0	45	65	40	NA	NA	NA	0.15	0.25	0.6
1115	Experiment	61	accept	3	4	65	0	2790	later	3434.40272495463	5625	45	65	40	_NaN_	_NaN_	_NaN_	0.15	0.25	0.6	_NaN_	_NaN_	_NaN_	4	101	ProlificBatch4	4	5	0	54.875	47	7.875	14.79638671875	6.92138671875	NA	0	10.5356537528527	7	3	0	45	65	40	NA	NA	NA	0.15	0.25	0.6
1116	Experiment	62	accept	6	0	95	15	11138	initial	5613.18364563821	5690	140	115	5	80	60	40	0.05	0.15	0.2	0.25	0.3	0.05	4	101	ProlificBatch4	4	1	15	64.534669921875	65.25	14.284669921875	14.284669921875	0	0.787028320312499	1	38.3560621023587	6	6	0	140	115	5	80	60	40	0.05	0.15	0.2
1117	Experiment	63	spin	2	0	30	15	3222	initial	3103.8270430859	5785	40	70	135	50	90	35	0.1	0.1	0.1	0.25	0.3	0.15	4	101	ProlificBatch4	4	1	15	59.625	69.25	5.375	5.375	0	0	1	30.2603288151335	2	2	0	40	70	135	50	90	35	0.1	0.1	0.1
1118	Experiment	63	accept	1	1	90	15	3206	later	3103.8270430859	5770	40	70	135	50	90	35	0.1	0.1	0.1	0.25	0.3	0.15	4	101	ProlificBatch4	4	2	15	54.25	69.25	0	5.375	5.375	NA	0	30.2603288151335	2	1	15	40	70	135	50	90	35	0.1	0.1	0.1
1119	Experiment	64	spin	2	0	95	7	6396	initial	3142.80460199824	5860	150	145	45	_NaN_	_NaN_	_NaN_	0.3	0.4	0.3	_NaN_	_NaN_	_NaN_	4	101	ProlificBatch4	4	1	7	128.85	116.5	19.35	19.35	0	0	1	46.8534950670705	2	2	0	150	145	45	NA	NA	NA	0.3	0.4	0.3
1120	Experiment	64	spin	1	1	45	7	935	later	3142.80460199824	5853	150	145	45	_NaN_	_NaN_	_NaN_	0.3	0.4	0.3	_NaN_	_NaN_	_NaN_	4	101	ProlificBatch4	4	2	7	109.5	116.5	0	19.35	19.35	NA	0	46.8534950670705	2	1	7	150	145	45	NA	NA	NA	0.3	0.4	0.3
1121	Experiment	65	spin	9	0	35	15	2550	initial	4793.80654765034	5991	105	145	100	120	5	_NaN_	0.05	0.05	0.2	0.45	0.25	_NaN_	4	101	ProlificBatch4	4	1	15	95.3329887390137	87.75	22.5829887390137	22.5829887390137	0	0.627276526557075	1	48.8742007607286	9	9	0	105	145	100	120	5	NA	0.05	0.05	0.2
1122	Experiment	65	accept	8	1	120	15	4931	later	4793.80654765034	5976	105	145	100	120	5	_NaN_	0.05	0.05	0.2	0.45	0.25	_NaN_	4	101	ProlificBatch4	4	2	15	95.3319549560547	87.75	22.5819549560547	22.5829887390137	0.00103378295898438	NA	0	48.8742007607286	9	8	15	105	145	100	120	5	NA	0.05	0.05	0.2
1123	Experiment	66	spin	4	0	10	15	1615	initial	3879.80281443474	6096	35	110	130	30	_NaN_	_NaN_	0.05	0.1	0.55	0.3	_NaN_	_NaN_	4	101	ProlificBatch4	4	1	15	102.74871875	93.25	24.49871875	24.49871875	0	1.9653046875	1	46.267564232408	4	4	0	35	110	130	30	NA	NA	0.05	0.1	0.55
1124	Experiment	66	accept	3	1	130	15	2546	later	3879.80281443474	6081	35	110	130	30	_NaN_	_NaN_	0.05	0.1	0.55	0.3	_NaN_	_NaN_	4	101	ProlificBatch4	4	2	15	100.710625	93.25	22.460625	24.49871875	2.03809375000002	NA	0	46.267564232408	4	3	15	35	110	130	30	NA	NA	0.05	0.1	0.55
1125	Experiment	67	accept	8	0	85	15	5117	initial	3966.47660413419	6211	145	115	45	20	_NaN_	_NaN_	0.05	0.05	0.6	0.3	_NaN_	_NaN_	4	101	ProlificBatch4	4	1	15	35.7132547	46	4.71325469999999	4.71325469999999	0	0.176656837499999	1	30.5204849240637	8	8	0	145	115	45	20	NA	NA	0.05	0.05	0.6
1126	Experiment	68	spin	8	0	5	0	2900	initial	4505.6502847501	6296	50	125	80	130	30	20	0.05	0.05	0.1	0.15	0.4	0.25	4	101	ProlificBatch4	4	1	0	113.9118304	53.25	60.6618304	60.6618304	0	5.3608538	1	41.2999697336451	8	8	0	50	125	80	130	30	20	0.05	0.05	0.1
1127	Experiment	68	spin	7	1	30	0	3323	later	4505.6502847501	6296	50	125	80	130	30	20	0.05	0.05	0.1	0.15	0.4	0.25	4	101	ProlificBatch4	4	2	0	110.202288	53.25	56.952288	60.6618304	3.70954239999999	NA	0	41.2999697336451	8	7	0	50	125	80	130	30	20	0.05	0.05	0.1
1128	Experiment	68	accept	6	2	125	0	3800	later	4505.6502847501	6296	50	125	80	130	30	20	0.05	0.05	0.1	0.15	0.4	0.25	4	101	ProlificBatch4	4	3	0	105.56536	53.25	52.31536	60.6618304	8.34647039999999	NA	0	41.2999697336451	8	6	0	50	125	80	130	30	20	0.05	0.05	0.1
1129	Experiment	69	spin	1	0	30	15	909	initial	5430.03588955276	6421	75	30	_NaN_	_NaN_	_NaN_	_NaN_	0.35	0.65	_NaN_	_NaN_	_NaN_	_NaN_	4	101	ProlificBatch4	4	1	15	30.75	45.75	0	0	NA	NA	1	21.4636320318813	1	1	0	75	30	NA	NA	NA	NA	0.35	0.65	NA
1130	Experiment	70	accept	3	0	65	15	7521	initial	5152.34569616034	6436	130	35	75	25	20	120	0.1	0.1	0.1	0.1	0.5	0.1	4	101	ProlificBatch4	4	1	15	46.27	48.5	12.77	12.77	0	1.72333333333334	1	41.5361288518803	3	3	0	130	35	75	25	20	120	0.1	0.1	0.1
1131	Experiment	71	spin	2	0	55	7	5227	initial	3109.92794006291	6501	5	100	115	_NaN_	_NaN_	_NaN_	0.35	0.45	0.2	_NaN_	_NaN_	_NaN_	4	101	ProlificBatch4	4	1	7	82.9625	69.75	20.2125	20.2125	0	0	1	47.8402288874123	2	2	0	5	100	115	NA	NA	NA	0.35	0.45	0.2
1132	Experiment	71	spin	1	1	5	7	861	later	3109.92794006291	6494	5	100	115	_NaN_	_NaN_	_NaN_	0.35	0.45	0.2	_NaN_	_NaN_	_NaN_	4	101	ProlificBatch4	4	2	7	62.75	69.75	0	20.2125	20.2125	NA	0	47.8402288874123	2	1	7	5	100	115	NA	NA	NA	0.35	0.45	0.2
1133	Experiment	72	spin	7	0	20	0	7020	initial	5333.16004512494	6587	80	5	40	15	_NaN_	_NaN_	0.05	0.15	0.55	0.25	_NaN_	_NaN_	4	101	ProlificBatch4	4	1	0	48.462318	30.5	17.962318	17.962318	0	1.46604542857143	1	18.1590197973349	7	7	0	80	5	40	15	NA	NA	0.05	0.15	0.55
1134	Experiment	72	spin	6	1	15	0	1809	later	5333.16004512494	6587	80	5	40	15	_NaN_	_NaN_	0.05	0.15	0.55	0.25	_NaN_	_NaN_	4	101	ProlificBatch4	4	2	0	46.80244	30.5	16.30244	17.962318	1.659878	NA	0	18.1590197973349	7	6	0	80	5	40	15	NA	NA	0.05	0.15	0.55
1135	Experiment	72	spin	5	2	40	0	286	later	5333.16004512494	6587	80	5	40	15	_NaN_	_NaN_	0.05	0.15	0.55	0.25	_NaN_	_NaN_	4	101	ProlificBatch4	4	3	0	45.0552	30.5	14.5552	17.962318	3.40711799999999	NA	0	18.1590197973349	7	5	0	80	5	40	15	NA	NA	0.05	0.15	0.55
1136	Experiment	72	spin	4	3	15	0	1173	later	5333.16004512494	6587	80	5	40	15	_NaN_	_NaN_	0.05	0.15	0.55	0.25	_NaN_	_NaN_	4	101	ProlificBatch4	4	4	0	43.216	30.5	12.716	17.962318	5.24631799999999	NA	0	18.1590197973349	7	4	0	80	5	40	15	NA	NA	0.05	0.15	0.55
1137	Experiment	72	accept	3	4	40	0	2860	later	5333.16004512494	6587	80	5	40	15	_NaN_	_NaN_	0.05	0.15	0.55	0.25	_NaN_	_NaN_	4	101	ProlificBatch4	4	5	0	41.28	30.5	10.78	17.962318	7.182318	NA	0	18.1590197973349	7	3	0	80	5	40	15	NA	NA	0.05	0.15	0.55
1138	Experiment	73	spin	1	0	15	0	1302	initial	3934.46982235734	6627	95	60	_NaN_	_NaN_	_NaN_	_NaN_	0.4	0.6	_NaN_	_NaN_	_NaN_	_NaN_	4	101	ProlificBatch4	4	1	0	74	74	0	0	NA	NA	1	17.1464281994822	1	1	0	95	60	NA	NA	NA	NA	0.4	0.6	NA
1139	Experiment	74	spin	2	0	35	0	1342	initial	5034.43556031466	6722	5	70	_NaN_	_NaN_	_NaN_	_NaN_	0.2	0.8	_NaN_	_NaN_	_NaN_	_NaN_	4	101	ProlificBatch4	4	1	0	67.4	57	10.4	10.4	0	0	1	26	2	2	0	5	70	NA	NA	NA	NA	0.2	0.8	NA
1140	Experiment	74	spin	1	1	5	0	3031	later	5034.43556031466	6722	5	70	_NaN_	_NaN_	_NaN_	_NaN_	0.2	0.8	_NaN_	_NaN_	_NaN_	_NaN_	4	101	ProlificBatch4	4	2	0	57	57	0	10.4	10.4	NA	0	26	2	1	0	5	70	NA	NA	NA	NA	0.2	0.8	NA
1141	Experiment	75	spin	1	0	25	15	941	initial	5128.74059765159	6792	135	20	115	30	55	130	0.05	0.05	0.2	0.2	0.4	0.1	4	101	ProlificBatch4	4	1	15	56.75	71.75	0	0	NA	NA	1	38.8353897881816	1	1	0	135	20	115	30	55	130	0.05	0.05	0.2
1142	Experiment	76	spin	6	0	65	15	14389	initial	5994.31784438409	6892	55	100	145	130	30	_NaN_	0.1	0.15	0.35	0.35	0.05	_NaN_	4	101	ProlificBatch4	4	1	15	116.0402725	118.25	12.7902725	12.7902725	0	0.635878750000001	1	33.7370345466225	6	6	0	55	100	145	130	30	NA	0.1	0.15	0.35
1143	Experiment	76	accept	5	1	145	15	2045	later	5994.31784438409	6877	55	100	145	130	30	_NaN_	0.1	0.15	0.35	0.35	0.05	_NaN_	4	101	ProlificBatch4	4	2	15	115.967575	118.25	12.717575	12.7902725	0.0726975000000039	NA	0	33.7370345466225	6	5	15	55	100	145	130	30	NA	0.1	0.15	0.35
1144	Experiment	77	accept	7	0	50	7	10544	initial	5978.07935243428	7022	145	55	20	50	_NaN_	_NaN_	0.05	0.05	0.65	0.25	_NaN_	_NaN_	4	101	ProlificBatch4	4	1	7	43.0951732265625	35.5	14.5951732265625	14.5951732265625	0	1.29573903236607	1	28.7619540365393	7	7	0	145	55	20	50	NA	NA	0.05	0.05	0.65
1145	Experiment	78	accept	1	0	60	15	12425	initial	5739.30675049859	7072	125	10	85	55	50	_NaN_	0.1	0.25	0.25	0.35	0.05	_NaN_	4	101	ProlificBatch4	4	1	15	43	58	0	0	NA	NA	1	34.8353268967007	1	1	0	125	10	85	55	50	NA	0.1	0.25	0.25
1146	Experiment	79	spin	2	0	65	0	2874	initial	3895.36548526509	7132	30	10	120	_NaN_	_NaN_	_NaN_	0.05	0.2	0.75	_NaN_	_NaN_	_NaN_	4	101	ProlificBatch4	4	1	0	113.375	93.5	19.875	19.875	0	0	1	46.0733111464761	2	2	0	30	10	120	NA	NA	NA	0.05	0.2	0.75
1147	Experiment	79	accept	1	1	120	0	2122	later	3895.36548526509	7132	30	10	120	_NaN_	_NaN_	_NaN_	0.05	0.2	0.75	_NaN_	_NaN_	_NaN_	4	101	ProlificBatch4	4	2	0	93.5	93.5	0	19.875	19.875	NA	0	46.0733111464761	2	1	0	30	10	120	NA	NA	NA	0.05	0.2	0.75
1148	Experiment	80	spin	9	0	60	7	12957	initial	3371.11533750822	7252	50	65	150	55	10	95	0.05	0.05	0.1	0.3	0.35	0.15	4	101	ProlificBatch4	4	1	7	85.3354223632812	55	37.3354223632812	37.3354223632812	0	2.67060248480903	1	43.0987238790199	9	9	0	50	65	150	55	10	95	0.05	0.05	0.1
1149	Experiment	80	spin	8	1	10	7	1911	later	3371.11533750822	7245	50	65	150	55	10	95	0.05	0.05	0.1	0.3	0.35	0.15	4	101	ProlificBatch4	4	2	7	84.113896484375	55	36.113896484375	37.3354223632812	1.22152587890626	NA	0	43.0987238790199	9	8	7	50	65	150	55	10	95	0.05	0.05	0.1
1150	Experiment	80	spin	7	2	55	7	1739	later	3371.11533750822	7238	50	65	150	55	10	95	0.05	0.05	0.1	0.3	0.35	0.15	4	101	ProlificBatch4	4	3	7	82.4851953125	55	34.4851953125	37.3354223632812	2.85022705078126	NA	0	43.0987238790199	9	7	14	50	65	150	55	10	95	0.05	0.05	0.1
1151	Experiment	80	spin	6	3	10	7	1070	later	3371.11533750822	7231	50	65	150	55	10	95	0.05	0.05	0.1	0.3	0.35	0.15	4	101	ProlificBatch4	4	4	7	80.31359375	55	32.31359375	37.3354223632812	5.02182861328126	NA	0	43.0987238790199	9	6	21	50	65	150	55	10	95	0.05	0.05	0.1
1152	Experiment	80	accept	5	4	95	7	3393	later	3371.11533750822	7224	50	65	150	55	10	95	0.05	0.05	0.1	0.3	0.35	0.15	4	101	ProlificBatch4	4	5	7	77.418125	55	29.418125	37.3354223632812	7.91729736328124	NA	0	43.0987238790199	9	5	28	50	65	150	55	10	95	0.05	0.05	0.1
1153	Experiment	81	spin	2	0	5	0	4334	initial	3771.64447859007	7319	20	45	140	_NaN_	_NaN_	_NaN_	0.4	0.5	0.1	_NaN_	_NaN_	_NaN_	4	101	ProlificBatch4	4	1	0	54.3	44.5	9.8	9.8	0	0	1	33.9448081449874	2	2	0	20	45	140	NA	NA	NA	0.4	0.5	0.1
1154	Experiment	81	accept	1	1	45	0	5628	later	3771.64447859007	7319	20	45	140	_NaN_	_NaN_	_NaN_	0.4	0.5	0.1	_NaN_	_NaN_	_NaN_	4	101	ProlificBatch4	4	2	0	44.5	44.5	0	9.8	9.8	NA	0	33.9448081449874	2	1	0	20	45	140	NA	NA	NA	0.4	0.5	0.1
1155	Experiment	82	spin	10	0	40	7	5992	initial	5717.10539810065	7364	35	85	_NaN_	_NaN_	_NaN_	_NaN_	0.1	0.9	_NaN_	_NaN_	_NaN_	_NaN_	4	101	ProlificBatch4	4	1	7	77.222222218	80	4.22222221799997	4.22222221799997	0	0.0422222217999973	1	15	10	10	0	35	85	NA	NA	NA	NA	0.1	0.9	NA
1156	Experiment	82	accept	9	1	85	7	1936	later	5717.10539810065	7357	35	85	_NaN_	_NaN_	_NaN_	_NaN_	0.1	0.9	_NaN_	_NaN_	_NaN_	_NaN_	4	101	ProlificBatch4	4	2	7	77.22222218	80	4.22222217999999	4.22222221799997	3.7999981827852e-08	NA	0	15	10	9	7	35	85	NA	NA	NA	NA	0.1	0.9	NA
1157	Experiment	83	spin	6	0	55	0	12002	initial	3947.17917353407	7442	20	105	130	35	75	150	0.05	0.05	0.05	0.35	0.4	0.1	4	101	ProlificBatch4	4	1	0	113.8627	70	43.8627	43.8627	0	4.85211666666667	1	38.0131556174964	6	6	0	20	105	130	35	75	150	0.05	0.05	0.05
1158	Experiment	83	accept	5	1	105	0	5145	later	3947.17917353407	7442	20	105	130	35	75	150	0.05	0.05	0.05	0.35	0.4	0.1	4	101	ProlificBatch4	4	2	0	108.662	70	38.662	43.8627	5.20070000000001	NA	0	38.0131556174964	6	5	0	20	105	130	35	75	150	0.05	0.05	0.05
1159	Experiment	84	spin	9	0	15	0	1567	initial	3486.64750956665	7547	5	110	55	80	_NaN_	_NaN_	0.05	0.1	0.3	0.55	_NaN_	_NaN_	4	101	ProlificBatch4	4	1	0	95.70490140125	71.75	23.95490140125	23.95490140125	0	1.73248904458333	1	22.1514672200286	9	9	0	5	110	55	80	NA	NA	0.05	0.1	0.3
1160	Experiment	84	accept	8	1	80	0	3719	later	3486.64750956665	7547	5	110	55	80	_NaN_	_NaN_	0.05	0.1	0.3	0.55	_NaN_	_NaN_	4	101	ProlificBatch4	4	2	0	94.1165571125	71.75	22.3665571125	23.95490140125	1.58834428875001	NA	0	22.1514672200286	9	8	0	5	110	55	80	NA	NA	0.05	0.1	0.3
1161	Experiment	85	spin	8	0	25	7	723	initial	4233.24302562765	7627	75	85	_NaN_	_NaN_	_NaN_	_NaN_	0.2	0.8	_NaN_	_NaN_	_NaN_	_NaN_	4	101	ProlificBatch4	4	1	7	76.2499968	83	0.249996799999991	0.249996799999991	0	0.0062496000000003	1	4	8	8	0	75	85	NA	NA	NA	NA	0.2	0.8	NA
1162	Experiment	85	accept	7	1	85	7	4615	later	4233.24302562765	7620	75	85	_NaN_	_NaN_	_NaN_	_NaN_	0.2	0.8	_NaN_	_NaN_	_NaN_	_NaN_	4	101	ProlificBatch4	4	2	7	76.249984	83	0.249983999999998	0.249996799999991	1.27999999932626e-05	NA	0	4	8	7	7	75	85	NA	NA	NA	NA	0.2	0.8	NA
1163	Experiment	86	accept	1	0	100	15	7289	initial	3023.53189712367	7705	125	110	90	_NaN_	_NaN_	_NaN_	0.05	0.6	0.35	_NaN_	_NaN_	_NaN_	4	101	ProlificBatch4	4	1	15	88.75	103.75	0	0	NA	NA	1	10.5918600821574	1	1	0	125	110	90	NA	NA	NA	0.05	0.6	0.35
1164	Experiment	87	accept	8	0	130	15	16192	initial	5236.35245201251	7805	120	125	140	130	_NaN_	_NaN_	0.05	0.1	0.25	0.6	_NaN_	_NaN_	4	101	ProlificBatch4	4	1	15	116.5	131.5	0	0	NA	NA	1	5.5	8	8	0	120	125	140	130	NA	NA	0.05	0.1	0.25
1165	Experiment	88	spin	3	0	30	0	5126	initial	3034.61971619142	7935	65	40	45	_NaN_	_NaN_	_NaN_	0.15	0.5	0.35	_NaN_	_NaN_	_NaN_	4	101	ProlificBatch4	4	1	0	50.91125	45.5	5.41125	5.41125	0	0.828749999999999	1	8.5	3	3	0	65	40	45	NA	NA	NA	0.15	0.5	0.35
1166	Experiment	88	spin	2	1	45	0	3001	later	3034.61971619142	7935	65	40	45	_NaN_	_NaN_	_NaN_	0.15	0.5	0.35	_NaN_	_NaN_	_NaN_	4	101	ProlificBatch4	4	2	0	48.425	45.5	2.925	5.41125	2.48625	NA	0	8.5	3	2	0	65	40	45	NA	NA	NA	0.15	0.5	0.35
1167	Experiment	88	accept	1	2	65	0	2107	later	3034.61971619142	7935	65	40	45	_NaN_	_NaN_	_NaN_	0.15	0.5	0.35	_NaN_	_NaN_	_NaN_	4	101	ProlificBatch4	4	3	0	45.5	45.5	0	5.41125	5.41125	NA	0	8.5	3	1	0	65	40	45	NA	NA	NA	0.15	0.5	0.35
1168	Experiment	89	spin	4	0	40	15	1281	initial	3024.84761578431	8000	55	135	105	30	100	75	0.1	0.15	0.15	0.2	0.3	0.1	4	101	ProlificBatch4	4	1	15	84.12	85	14.12	14.12	0	1.155	1	34.7491007077881	4	4	0	55	135	105	30	100	75	0.1	0.15	0.15
1169	Experiment	89	accept	3	1	75	15	6830	later	3024.84761578431	7985	55	135	105	30	100	75	0.1	0.15	0.15	0.2	0.3	0.1	4	101	ProlificBatch4	4	2	15	82.8	85	12.8	14.12	1.32000000000001	NA	0	34.7491007077881	4	3	15	55	135	105	30	100	75	0.1	0.15	0.15
1170	Experiment	90	spin	3	0	30	0	1297	initial	4370.57786416432	8060	10	145	15	_NaN_	_NaN_	_NaN_	0.1	0.65	0.25	_NaN_	_NaN_	_NaN_	4	101	ProlificBatch4	4	1	0	139.365	99	40.365	40.365	0	3.48833333333333	1	62.7016746187851	3	3	0	10	145	15	NA	NA	NA	0.1	0.65	0.25
1171	Experiment	90	accept	2	1	145	0	2874	later	4370.57786416432	8060	10	145	15	_NaN_	_NaN_	_NaN_	0.1	0.65	0.25	_NaN_	_NaN_	_NaN_	4	101	ProlificBatch4	4	2	0	128.9	99	29.9	40.365	10.465	NA	0	62.7016746187851	3	2	0	10	145	15	NA	NA	NA	0.1	0.65	0.25
1172	Experiment	91	spin	5	0	5	15	1283	initial	3035.4869221156	8205	55	5	130	75	135	45	0.05	0.15	0.2	0.2	0.25	0.15	4	101	ProlificBatch4	4	1	15	96.91646875	85	26.91646875	26.91646875	0	2.53329375	1	47.9061582680139	5	5	0	55	5	130	75	135	45	0.05	0.15	0.2
1173	Experiment	91	spin	4	1	45	15	2907	later	3035.4869221156	8190	55	5	130	75	135	45	0.05	0.15	0.2	0.2	0.25	0.15	4	101	ProlificBatch4	4	2	15	94.848125	85	24.848125	26.91646875	2.06834375000001	NA	0	47.9061582680139	5	4	15	55	5	130	75	135	45	0.05	0.15	0.2
1174	Experiment	91	spin	3	2	75	15	2406	later	3035.4869221156	8175	55	5	130	75	135	45	0.05	0.15	0.2	0.2	0.25	0.15	4	101	ProlificBatch4	4	3	15	91.0875	85	21.0875	26.91646875	5.82896875	NA	0	47.9061582680139	5	3	30	55	5	130	75	135	45	0.05	0.15	0.2
1175	Experiment	91	accept	2	3	135	15	1998	later	3035.4869221156	8160	55	5	130	75	135	45	0.05	0.15	0.2	0.2	0.25	0.15	4	101	ProlificBatch4	4	4	15	84.25	85	14.25	26.91646875	12.66646875	NA	0	47.9061582680139	5	2	45	55	5	130	75	135	45	0.05	0.15	0.2
1176	Experiment	92	spin	9	0	10	7	721	initial	5348.98907250789	8295	100	15	_NaN_	_NaN_	_NaN_	_NaN_	0.75	0.25	_NaN_	_NaN_	_NaN_	_NaN_	4	101	ProlificBatch4	4	1	7	90.6663780212402	78.75	18.9163780212402	18.9163780212402	0	0.525430891248915	1	36.8060796608386	9	9	0	100	15	NA	NA	NA	NA	0.75	0.25	NA
1177	Experiment	92	spin	8	1	15	7	1119	later	5348.98907250789	8288	100	15	_NaN_	_NaN_	_NaN_	_NaN_	0.75	0.25	_NaN_	_NaN_	_NaN_	_NaN_	4	101	ProlificBatch4	4	2	7	90.6655120849609	78.75	18.9155120849609	18.9163780212402	0.000865936279296875	NA	0	36.8060796608386	9	8	7	100	15	NA	NA	NA	NA	0.75	0.25	NA
1178	Experiment	92	accept	7	2	100	7	2150	later	5348.98907250789	8281	100	15	_NaN_	_NaN_	_NaN_	_NaN_	0.75	0.25	_NaN_	_NaN_	_NaN_	_NaN_	4	101	ProlificBatch4	4	3	7	90.6620483398438	78.75	18.9120483398438	18.9163780212402	0.00432968139648438	NA	0	36.8060796608386	9	7	14	100	15	NA	NA	NA	NA	0.75	0.25	NA
1179	Experiment	93	accept	10	0	110	0	6239	initial	5920.81433982181	8381	45	120	105	95	50	_NaN_	0.05	0.1	0.2	0.2	0.45	_NaN_	4	101	ProlificBatch4	4	1	0	110.55564553125	76.75	33.80564553125	33.80564553125	0	2.018064553125	1	28.0301177307553	10	10	0	45	120	105	95	50	NA	0.05	0.1	0.2
1180	Experiment	94	spin	3	0	110	15	9539	initial	4373.99920343079	8491	5	40	35	135	150	140	0.05	0.05	0.2	0.3	0.3	0.1	4	101	ProlificBatch4	4	1	15	118.2875	108.75	24.5375	24.5375	0	1.8875	1	51.7415452030571	3	3	0	5	40	35	135	150	140	0.05	0.05	0.2
1181	Experiment	94	accept	2	1	135	15	2835	later	4373.99920343079	8476	5	40	35	135	150	140	0.05	0.05	0.2	0.3	0.3	0.1	4	101	ProlificBatch4	4	2	15	112.625	108.75	18.875	24.5375	5.66249999999999	NA	0	51.7415452030571	3	2	15	5	40	35	135	150	140	0.05	0.05	0.2
1182	Experiment	95	spin	2	0	5	0	12956	initial	4927.9842536586	8611	75	50	20	_NaN_	_NaN_	_NaN_	0.15	0.35	0.5	_NaN_	_NaN_	_NaN_	4	101	ProlificBatch4	4	1	0	48.125	38.75	9.375	9.375	0	0	1	20.4251682979602	2	2	0	75	50	20	NA	NA	NA	0.15	0.35	0.5
1183	Experiment	95	accept	1	1	20	0	3271	later	4927.9842536586	8611	75	50	20	_NaN_	_NaN_	_NaN_	0.15	0.35	0.5	_NaN_	_NaN_	_NaN_	4	101	ProlificBatch4	4	2	0	38.75	38.75	0	9.375	9.375	NA	0	20.4251682979602	2	1	0	75	50	20	NA	NA	NA	0.15	0.35	0.5
1184	Experiment	96	spin	10	0	20	7	5235	initial	5736.88447010119	8631	70	145	40	15	25	65	0.05	0.1	0.15	0.25	0.35	0.1	4	101	ProlificBatch4	4	1	7	67.7231220092774	43	31.7231220092774	31.7231220092774	0	2.26231220092774	1	37.8945906429928	10	10	0	70	145	40	15	25	65	0.05	0.1	0.15
1185	Experiment	96	spin	9	1	40	7	3831	later	5736.88447010119	8624	70	145	40	15	25	65	0.05	0.1	0.15	0.25	0.35	0.1	4	101	ProlificBatch4	4	2	7	66.7330847167969	43	30.7330847167969	31.7231220092774	0.99003729248048	NA	0	37.8945906429928	10	9	7	70	145	40	15	25	65	0.05	0.1	0.15
1186	Experiment	96	accept	8	2	65	7	2919	later	5736.88447010119	8617	70	145	40	15	25	65	0.05	0.1	0.15	0.25	0.35	0.1	4	101	ProlificBatch4	4	3	7	65.5683349609375	43	29.5683349609375	31.7231220092774	2.15478704833987	NA	0	37.8945906429928	10	8	14	70	145	40	15	25	65	0.05	0.1	0.15
1187	Experiment	97	spin	2	0	20	7	3206	initial	5449.16966343078	8682	25	120	10	50	110	145	0.05	0.1	0.2	0.2	0.25	0.2	4	101	ProlificBatch4	4	1	7	95.1375	81.75	20.3875	20.3875	0	0	1	50.3804277472909	2	2	0	25	120	10	50	110	145	0.05	0.1	0.2
1188	Experiment	97	accept	1	1	145	7	1975	later	5449.16966343078	8675	25	120	10	50	110	145	0.05	0.1	0.2	0.2	0.25	0.2	4	101	ProlificBatch4	4	2	7	74.75	81.75	0	20.3875	20.3875	NA	0	50.3804277472909	2	1	7	25	120	10	50	110	145	0.05	0.1	0.2
1189	Experiment	98	spin	4	0	75	7	7011	initial	5652.82325089603	8820	50	40	10	105	15	130	0.05	0.05	0.2	0.2	0.2	0.3	4	101	ProlificBatch4	4	1	7	100.5625	69.5	38.0625	38.0625	0	4.078125	1	52.1032628536832	4	4	0	50	40	10	105	15	130	0.05	0.05	0.2
1190	Experiment	98	spin	3	1	10	7	1065	later	5652.82325089603	8813	50	40	10	105	15	130	0.05	0.05	0.2	0.2	0.2	0.3	4	101	ProlificBatch4	4	2	7	95.125	69.5	32.625	38.0625	5.4375	NA	0	52.1032628536832	4	3	7	50	40	10	105	15	130	0.05	0.05	0.2
1191	Experiment	98	spin	2	2	10	7	1805	later	5652.82325089603	8806	50	40	10	105	15	130	0.05	0.05	0.2	0.2	0.2	0.3	4	101	ProlificBatch4	4	3	7	84.25	69.5	21.75	38.0625	16.3125	NA	0	52.1032628536832	4	2	14	50	40	10	105	15	130	0.05	0.05	0.2
1192	Experiment	98	spin	1	3	40	7	5232	later	5652.82325089603	8799	50	40	10	105	15	130	0.05	0.05	0.2	0.2	0.2	0.3	4	101	ProlificBatch4	4	4	7	62.5	69.5	0	38.0625	38.0625	NA	0	52.1032628536832	4	1	21	50	40	10	105	15	130	0.05	0.05	0.2
1193	Experiment	99	spin	10	0	10	15	872	initial	5467.54937983105	8922	135	70	140	_NaN_	_NaN_	_NaN_	0.3	0.55	0.15	_NaN_	_NaN_	_NaN_	4	101	ProlificBatch4	4	1	15	103.248901612627	100	18.2489016126269	18.2489016126269	0	0.999890161262694	1	33.203915431768	10	10	0	135	70	140	NA	NA	NA	0.3	0.55	0.15
1194	Experiment	99	spin	9	1	70	15	1570	later	5467.54937983105	8907	135	70	140	_NaN_	_NaN_	_NaN_	0.3	0.55	0.15	_NaN_	_NaN_	_NaN_	4	101	ProlificBatch4	4	2	15	103.179821113867	100	18.1798211138672	18.2489016126269	0.0690804987597602	NA	0	33.203915431768	10	9	15	135	70	140	NA	NA	NA	0.3	0.55	0.15
1195	Experiment	99	spin	8	2	70	15	2488	later	5467.54937983105	8892	135	70	140	_NaN_	_NaN_	_NaN_	0.3	0.55	0.15	_NaN_	_NaN_	_NaN_	4	101	ProlificBatch4	4	3	15	103.054220207031	100	18.0542202070312	18.2489016126269	0.194681405595702	NA	0	33.203915431768	10	8	30	135	70	140	NA	NA	NA	0.3	0.55	0.15
1196	Experiment	99	spin	7	3	70	15	1729	later	5467.54937983105	8877	135	70	140	_NaN_	_NaN_	_NaN_	0.3	0.55	0.15	_NaN_	_NaN_	_NaN_	4	101	ProlificBatch4	4	4	15	102.825854921875	100	17.825854921875	18.2489016126269	0.423046690751946	NA	0	33.203915431768	10	7	45	135	70	140	NA	NA	NA	0.3	0.55	0.15
1197	Experiment	99	spin	6	4	70	15	1031	later	5467.54937983105	8862	135	70	140	_NaN_	_NaN_	_NaN_	0.3	0.55	0.15	_NaN_	_NaN_	_NaN_	4	101	ProlificBatch4	4	5	15	102.4106453125	100	17.4106453125	18.2489016126269	0.838256300126943	NA	0	33.203915431768	10	6	60	135	70	140	NA	NA	NA	0.3	0.55	0.15
1198	Experiment	99	accept	5	5	135	15	2491	later	5467.54937983105	8847	135	70	140	_NaN_	_NaN_	_NaN_	0.3	0.55	0.15	_NaN_	_NaN_	_NaN_	4	101	ProlificBatch4	4	6	15	101.65571875	100	16.65571875	18.2489016126269	1.59318286262695	NA	0	33.203915431768	10	5	75	135	70	140	NA	NA	NA	0.3	0.55	0.15
1199	Experiment	100	spin	4	0	10	7	1597	initial	3345.51449901028	8982	15	35	_NaN_	_NaN_	_NaN_	_NaN_	0.05	0.95	_NaN_	_NaN_	_NaN_	_NaN_	4	101	ProlificBatch4	4	1	7	27.6315	34	0.631500000000003	0.631500000000003	0	0.0078750000000003	1	4.35889894354067	4	4	0	15	35	NA	NA	NA	NA	0.05	0.95	NA
1200	Experiment	100	accept	3	1	35	7	2066	later	3345.51449901028	8975	15	35	_NaN_	_NaN_	_NaN_	_NaN_	0.05	0.95	_NaN_	_NaN_	_NaN_	_NaN_	4	101	ProlificBatch4	4	2	7	27.63	34	0.630000000000003	0.631500000000003	0.00150000000000006	NA	0	4.35889894354067	4	3	7	15	35	NA	NA	NA	NA	0.05	0.95	NA
1201	Experiment	101	spin	9	0	20	0	1232	initial	4275.67044920789	9010	10	95	150	_NaN_	_NaN_	_NaN_	0.15	0.75	0.1	_NaN_	_NaN_	_NaN_	4	101	ProlificBatch4	4	1	0	125.80415557125	87.75	38.05415557125	38.05415557125	0	2.93240617458333	1	36.5196864718196	9	9	0	10	95	150	NA	NA	NA	0.15	0.75	0.1
1202	Experiment	101	accept	8	1	95	0	3488	later	4275.67044920789	9010	10	95	150	_NaN_	_NaN_	_NaN_	0.15	0.75	0.1	_NaN_	_NaN_	_NaN_	4	101	ProlificBatch4	4	2	0	123.1157284125	87.75	35.3657284125	38.05415557125	2.68842715875	NA	0	36.5196864718196	9	8	0	10	95	150	NA	NA	NA	0.15	0.75	0.1
1203	Experiment	102	accept	4	0	110	0	1665	initial	3913.05315459849	9105	25	130	125	105	65	_NaN_	0.15	0.25	0.25	0.25	0.1	_NaN_	4	101	ProlificBatch4	4	1	0	124.390625	100.25	24.140625	24.140625	0	2.33203125	1	36.792492440714	4	4	0	25	130	125	105	65	NA	0.15	0.25	0.25
1204	Experiment	103	accept	7	0	50	15	10323	initial	5757.88045457234	9215	60	5	80	_NaN_	_NaN_	_NaN_	0.3	0.55	0.15	_NaN_	_NaN_	_NaN_	4	101	ProlificBatch4	4	1	15	32.9019766835938	32.75	15.1519766835937	15.1519766835937	0	1.16278238337054	1	31.3239125908626	7	7	0	60	5	80	NA	NA	NA	0.3	0.55	0.15
1205	Experiment	104	spin	5	0	10	0	6800	initial	5422.92394930826	9265	150	80	145	125	70	_NaN_	0.2	0.2	0.25	0.3	0.05	_NaN_	4	101	ProlificBatch4	4	1	0	145.1159609375	123.25	21.8659609375	21.8659609375	0	2.1106921875	1	27.8960122598195	5	5	0	150	80	145	125	70	NA	0.2	0.2	0.25
1206	Experiment	104	accept	4	1	150	0	2113	later	5422.92394930826	9265	150	80	145	125	70	_NaN_	0.2	0.2	0.25	0.3	0.05	_NaN_	4	101	ProlificBatch4	4	2	0	143.39265625	123.25	20.14265625	21.8659609375	1.72330468749999	NA	0	27.8960122598195	5	4	0	150	80	145	125	70	NA	0.2	0.2	0.25
1207	Experiment	105	spin	10	0	80	0	6417	initial	3219.16584583031	9415	30	90	_NaN_	_NaN_	_NaN_	_NaN_	0.15	0.85	_NaN_	_NaN_	_NaN_	_NaN_	4	101	ProlificBatch4	4	1	0	89.9999996540098	81	8.99999965400978	8.99999965400978	0	0.134999965400978	1	21.4242852856285	10	10	0	30	90	NA	NA	NA	NA	0.15	0.85	NA
1208	Experiment	105	accept	9	1	90	0	2372	later	3219.16584583031	9415	30	90	_NaN_	_NaN_	_NaN_	_NaN_	0.15	0.85	_NaN_	_NaN_	_NaN_	_NaN_	4	101	ProlificBatch4	4	2	0	89.9999976933984	81	8.99999769339844	8.99999965400978	1.96061134261072e-06	NA	0	21.4242852856285	10	9	0	30	90	NA	NA	NA	NA	0.15	0.85	NA
1209	Experiment	106	spin	4	0	60	7	23529	initial	4769.78870482144	9505	25	55	130	_NaN_	_NaN_	_NaN_	0.1	0.35	0.55	_NaN_	_NaN_	_NaN_	4	101	ProlificBatch4	4	1	7	114.44578125	93.25	28.19578125	28.19578125	0	2.7833203125	1	41.4811704270745	4	4	0	25	55	130	NA	NA	NA	0.1	0.35	0.55
1210	Experiment	106	spin	3	1	25	7	1042	later	4769.78870482144	9498	25	55	130	_NaN_	_NaN_	_NaN_	0.1	0.35	0.55	_NaN_	_NaN_	_NaN_	4	101	ProlificBatch4	4	2	7	110.990625	93.25	24.740625	28.19578125	3.45515625	NA	0	41.4811704270745	4	3	7	25	55	130	NA	NA	NA	0.1	0.35	0.55
1211	Experiment	106	spin	2	2	55	7	1140	later	4769.78870482144	9491	25	55	130	_NaN_	_NaN_	_NaN_	0.1	0.35	0.55	_NaN_	_NaN_	_NaN_	4	101	ProlificBatch4	4	3	7	103.3125	93.25	17.0625	28.19578125	11.13328125	NA	0	41.4811704270745	4	2	14	25	55	130	NA	NA	NA	0.1	0.35	0.55
1212	Experiment	106	accept	1	3	130	7	2046	later	4769.78870482144	9484	25	55	130	_NaN_	_NaN_	_NaN_	0.1	0.35	0.55	_NaN_	_NaN_	_NaN_	4	101	ProlificBatch4	4	4	7	86.25	93.25	0	28.19578125	28.19578125	NA	0	41.4811704270745	4	1	21	25	55	130	NA	NA	NA	0.1	0.35	0.55
1213	Experiment	107	accept	1	0	115	7	3813	initial	5283.89556578999	9614	95	150	75	10	_NaN_	_NaN_	0.1	0.4	0.45	0.05	_NaN_	_NaN_	4	101	ProlificBatch4	4	1	7	96.75	103.75	0	0	NA	NA	1	40.9229458861407	1	1	0	95	150	75	10	NA	NA	0.1	0.4	0.45
1214	Experiment	108	accept	1	0	40	15	7410	initial	3573.7746644475	9729	130	25	95	40	55	_NaN_	0.2	0.25	0.25	0.25	0.05	_NaN_	4	101	ProlificBatch4	4	1	15	53.75	68.75	0	0	NA	NA	1	40.2142698553635	1	1	0	130	25	95	40	55	NA	0.2	0.25	0.25
1215	Experiment	109	spin	5	0	20	0	911	initial	5145.48156367442	9769	140	85	95	110	70	_NaN_	0.15	0.25	0.25	0.3	0.05	_NaN_	4	101	ProlificBatch4	4	1	0	121.806546875	102.5	19.306546875	19.306546875	0	2.286309375	1	19.2678488679977	5	5	0	140	85	95	110	70	NA	0.15	0.25	0.25
1216	Experiment	109	accept	4	1	95	0	2726	later	5145.48156367442	9769	140	85	95	110	70	_NaN_	0.15	0.25	0.25	0.3	0.05	_NaN_	4	101	ProlificBatch4	4	2	0	118.5959375	102.5	16.0959375	19.306546875	3.21060937499999	NA	0	19.2678488679977	5	4	0	140	85	95	110	70	NA	0.15	0.25	0.25
1217	Experiment	110	spin	5	0	35	15	6179	initial	3947.68327215615	9864	55	100	10	_NaN_	_NaN_	_NaN_	0.15	0.65	0.2	_NaN_	_NaN_	_NaN_	4	101	ProlificBatch4	4	1	15	76.6728765625	75.25	16.4228765625	16.4228765625	0	1.1170753125	1	36.2103231137199	5	5	0	55	100	10	NA	NA	NA	0.15	0.65	0.2
1218	Experiment	110	accept	4	1	100	15	1895	later	3947.68327215615	9849	55	100	10	_NaN_	_NaN_	_NaN_	0.15	0.65	0.2	_NaN_	_NaN_	_NaN_	4	101	ProlificBatch4	4	2	15	76.20821875	75.25	15.95821875	16.4228765625	0.464657812500008	NA	0	36.2103231137199	5	4	15	55	100	10	NA	NA	NA	0.15	0.65	0.2
1219	Experiment	111	accept	1	0	90	0	8199	initial	5797.78324562282	9949	40	55	140	_NaN_	_NaN_	_NaN_	0.25	0.3	0.45	_NaN_	_NaN_	_NaN_	4	101	ProlificBatch4	4	1	0	89.5	89.5	0	0	NA	NA	1	46.0135849505339	1	1	0	40	55	140	NA	NA	NA	0.25	0.3	0.45
1220	Experiment	112	spin	9	0	20	7	1018	initial	5395.07990056194	10039	75	125	145	95	130	105	0.05	0.05	0.1	0.2	0.5	0.1	4	101	ProlificBatch4	4	1	7	121.151784821758	119	9.1517848217578	9.1517848217578	0	0.355753869084201	1	19.0131533418315	9	9	0	75	125	145	95	130	105	0.05	0.05	0.1
1221	Experiment	112	spin	8	1	95	7	2880	later	5395.07990056194	10032	75	125	145	95	130	105	0.05	0.05	0.1	0.2	0.5	0.1	4	101	ProlificBatch4	4	2	7	121.147956633594	119	9.14795663359375	9.1517848217578	0.00382818816405006	NA	0	19.0131533418315	9	8	7	75	125	145	95	130	105	0.05	0.05	0.1
1222	Experiment	112	spin	7	2	130	7	1626	later	5395.07990056194	10025	75	125	145	95	130	105	0.05	0.05	0.1	0.2	0.5	0.1	4	101	ProlificBatch4	4	3	7	121.137018953125	119	9.13701895312499	9.1517848217578	0.0147658686328072	NA	0	19.0131533418315	9	7	14	75	125	145	95	130	105	0.05	0.05	0.1
1223	Experiment	112	accept	6	3	145	7	3137	later	5395.07990056194	10018	75	125	145	95	130	105	0.05	0.05	0.1	0.2	0.5	0.1	4	101	ProlificBatch4	4	4	7	121.1057684375	119	9.10576843749999	9.1517848217578	0.0460163842578112	NA	0	19.0131533418315	9	6	21	75	125	145	95	130	105	0.05	0.05	0.1
1224	Experiment	113	spin	4	0	5	7	5563	initial	3069.98723587613	10163	15	115	60	140	65	100	0.05	0.1	0.1	0.1	0.3	0.35	4	101	ProlificBatch4	4	1	7	95.67596875	86.75	15.92596875	15.92596875	0	1.5721171875	1	29.9280386928379	4	4	0	15	115	60	140	65	100	0.05	0.1	0.1
1225	Experiment	113	spin	3	1	65	7	1721	later	3069.98723587613	10156	15	115	60	140	65	100	0.05	0.1	0.1	0.1	0.3	0.35	4	101	ProlificBatch4	4	2	7	93.724375	86.75	13.974375	15.92596875	1.95159375	NA	0	29.9280386928379	4	3	7	15	115	60	140	65	100	0.05	0.1	0.1
1226	Experiment	113	spin	2	2	65	7	1251	later	3069.98723587613	10149	15	115	60	140	65	100	0.05	0.1	0.1	0.1	0.3	0.35	4	101	ProlificBatch4	4	3	7	89.3875	86.75	9.6375	15.92596875	6.28846874999999	NA	0	29.9280386928379	4	2	14	15	115	60	140	65	100	0.05	0.1	0.1
1227	Experiment	113	accept	1	3	15	7	3018	later	3069.98723587613	10142	15	115	60	140	65	100	0.05	0.1	0.1	0.1	0.3	0.35	4	101	ProlificBatch4	4	4	7	79.75	86.75	0	15.92596875	15.92596875	NA	0	29.9280386928379	4	1	21	15	115	60	140	65	100	0.05	0.1	0.1
1228	Experiment	114	spin	6	0	15	0	1078	initial	5338.3924249806	10157	115	100	20	35	_NaN_	_NaN_	0.2	0.3	0.35	0.15	_NaN_	_NaN_	4	101	ProlificBatch4	4	1	0	105.98	65.25	40.73	40.73	0	3.39250000000001	1	41.3665021484776	6	6	0	115	100	20	35	NA	NA	0.2	0.3	0.35
1229	Experiment	114	accept	5	1	100	0	2334	later	5338.3924249806	10157	115	100	20	35	_NaN_	_NaN_	0.2	0.3	0.35	0.15	_NaN_	_NaN_	4	101	ProlificBatch4	4	2	0	103.725	65.25	38.475	40.73	2.25500000000001	NA	0	41.3665021484776	6	5	0	115	100	20	35	NA	NA	0.2	0.3	0.35
1230	Experiment	115	spin	4	0	30	0	664	initial	4465.85014277555	10257	95	60	90	80	_NaN_	_NaN_	0.05	0.15	0.35	0.45	_NaN_	_NaN_	4	101	ProlificBatch4	4	1	0	88.6	81.25	7.34999999999999	7.34999999999999	0	0.899999999999999	1	10.2316909648406	4	4	0	95	60	90	80	NA	NA	0.05	0.15	0.35
1231	Experiment	115	spin	3	1	80	0	8777	later	4465.85014277555	10257	95	60	90	80	_NaN_	_NaN_	0.05	0.15	0.35	0.45	_NaN_	_NaN_	4	101	ProlificBatch4	4	2	0	87.25	81.25	6	7.34999999999999	1.34999999999999	NA	0	10.2316909648406	4	3	0	95	60	90	80	NA	NA	0.05	0.15	0.35
1232	Experiment	115	spin	2	2	80	0	2182	later	4465.85014277555	10257	95	60	90	80	_NaN_	_NaN_	0.05	0.15	0.35	0.45	_NaN_	_NaN_	4	101	ProlificBatch4	4	3	0	85	81.25	3.75	7.34999999999999	3.59999999999999	NA	0	10.2316909648406	4	2	0	95	60	90	80	NA	NA	0.05	0.15	0.35
1233	Experiment	115	spin	1	3	60	0	1550	later	4465.85014277555	10257	95	60	90	80	_NaN_	_NaN_	0.05	0.15	0.35	0.45	_NaN_	_NaN_	4	101	ProlificBatch4	4	4	0	81.25	81.25	0	7.34999999999999	7.34999999999999	NA	0	10.2316909648406	4	1	0	95	60	90	80	NA	NA	0.05	0.15	0.35
1234	Experiment	116	spin	2	0	45	0	1593	initial	5556.14462445667	10347	20	115	25	120	15	105	0.05	0.1	0.1	0.3	0.4	0.05	4	101	ProlificBatch4	4	1	0	86.9875	62.25	24.7375	24.7375	0	0	1	49.9117972026654	2	2	0	20	115	25	120	15	105	0.05	0.1	0.1
1235	Experiment	116	spin	1	1	15	0	949	later	5556.14462445667	10347	20	115	25	120	15	105	0.05	0.1	0.1	0.3	0.4	0.05	4	101	ProlificBatch4	4	2	0	62.25	62.25	0	24.7375	24.7375	NA	0	49.9117972026654	2	1	0	20	115	25	120	15	105	0.05	0.1	0.1
1236	Experiment	117	spin	2	0	75	7	9000	initial	4791.42709199333	10467	125	130	5	100	150	145	0.05	0.1	0.2	0.25	0.35	0.05	4	101	ProlificBatch4	4	1	7	116.6	105	18.6	18.6	0	0	1	53.6423340282654	2	2	0	125	130	5	100	150	145	0.05	0.1	0.2
1237	Experiment	117	accept	1	1	100	7	7529	later	4791.42709199333	10460	125	130	5	100	150	145	0.05	0.1	0.2	0.25	0.35	0.05	4	101	ProlificBatch4	4	2	7	98	105	0	18.6	18.6	NA	0	53.6423340282654	2	1	7	125	130	5	100	150	145	0.05	0.1	0.2
1238	Experiment	118	accept	8	0	130	15	9577	initial	3552.99767247277	10560	35	130	150	_NaN_	_NaN_	_NaN_	0.25	0.4	0.35	_NaN_	_NaN_	_NaN_	4	101	ProlificBatch4	4	1	15	119.332046508789	113.25	21.0820465087891	21.0820465087891	0	0.658693313598633	1	45.996603135449	8	8	0	35	130	150	NA	NA	NA	0.25	0.4	0.35
1239	Experiment	119	accept	9	0	80	15	11731	initial	3322.38103842379	10690	30	60	35	130	_NaN_	_NaN_	0.15	0.25	0.4	0.2	_NaN_	_NaN_	4	101	ProlificBatch4	4	1	15	57.6665977158008	59.5	13.1665977158008	13.1665977158008	0	0.799066412866753	1	36.9425229241317	9	9	0	30	60	35	130	NA	NA	0.15	0.25	0.4
1240	Experiment	120	spin	7	0	30	7	3857	initial	4320.26169277821	10770	30	130	95	75	20	15	0.05	0.05	0.15	0.2	0.4	0.15	4	101	ProlificBatch4	4	1	7	70.411168	47.5	29.911168	29.911168	0	2.48016685714286	1	36.1420807370024	7	7	0	30	130	95	75	20	15	0.05	0.05	0.15
1241	Experiment	120	spin	6	1	15	7	2028	later	4320.26169277821	10763	30	130	95	75	20	15	0.05	0.05	0.15	0.2	0.4	0.15	4	101	ProlificBatch4	4	2	7	69.43528	47.5	28.93528	29.911168	0.975887999999998	NA	0	36.1420807370024	7	6	7	30	130	95	75	20	15	0.05	0.05	0.15
1242	Experiment	120	spin	5	2	15	7	1445	later	4320.26169277821	10756	30	130	95	75	20	15	0.05	0.05	0.15	0.2	0.4	0.15	4	101	ProlificBatch4	4	3	7	67.8088	47.5	27.3088	29.911168	2.60236799999998	NA	0	36.1420807370024	7	5	14	30	130	95	75	20	15	0.05	0.05	0.15
1243	Experiment	120	accept	4	3	75	7	4192	later	4320.26169277821	10749	30	130	95	75	20	15	0.05	0.05	0.15	0.2	0.4	0.15	4	101	ProlificBatch4	4	4	7	65.098	47.5	24.598	29.911168	5.31316799999999	NA	0	36.1420807370024	7	4	21	30	130	95	75	20	15	0.05	0.05	0.15
1244	Experiment	121	spin	4	0	65	7	3030	initial	3373.19502342732	10824	105	125	140	65	110	75	0.05	0.1	0.2	0.25	0.35	0.05	4	101	ProlificBatch4	4	1	7	110.2370625	104.25	12.9870625	12.9870625	0	0.953015624999999	1	27.1696061804363	4	4	0	105	125	140	65	110	75	0.05	0.1	0.2
1245	Experiment	121	spin	3	1	65	7	982	later	3373.19502342732	10817	105	125	140	65	110	75	0.05	0.1	0.2	0.25	0.35	0.05	4	101	ProlificBatch4	4	2	7	109.24875	104.25	11.99875	12.9870625	0.988312499999992	NA	0	27.1696061804363	4	3	7	105	125	140	65	110	75	0.05	0.1	0.2
1246	Experiment	121	accept	2	2	110	7	5909	later	3373.19502342732	10810	105	125	140	65	110	75	0.05	0.1	0.2	0.25	0.35	0.05	4	101	ProlificBatch4	4	3	7	106.425	104.25	9.175	12.9870625	3.8120625	NA	0	27.1696061804363	4	2	14	105	125	140	65	110	75	0.05	0.1	0.2
1247	Experiment	122	spin	4	0	65	15	2718	initial	5864.18628797979	10920	90	100	85	65	_NaN_	_NaN_	0.15	0.3	0.5	0.05	_NaN_	_NaN_	4	101	ProlificBatch4	4	1	15	74.73678125	89.25	0.486781250000007	0.486781250000007	0	0.00607031250000034	1	8.55496931613434	4	4	0	90	100	85	65	NA	NA	0.15	0.3	0.5
1248	Experiment	122	accept	3	1	85	15	5809	later	5864.18628797979	10905	90	100	85	65	_NaN_	_NaN_	0.15	0.3	0.5	0.05	_NaN_	_NaN_	4	101	ProlificBatch4	4	2	15	74.735625	89.25	0.485624999999999	0.486781250000007	0.00115625000000819	NA	0	8.55496931613434	4	3	15	90	100	85	65	NA	NA	0.15	0.3	0.5
1249	Experiment	123	spin	2	0	40	15	5360	initial	5660.49871768614	10990	30	95	120	115	70	40	0.05	0.05	0.15	0.15	0.55	0.05	4	101	ProlificBatch4	4	1	15	70.2	82	3.2	3.2	0	0	1	26.2868788561898	2	2	0	30	95	120	115	70	40	0.05	0.05	0.15
1250	Experiment	123	accept	1	1	120	15	2447	later	5660.49871768614	10975	30	95	120	115	70	40	0.05	0.05	0.15	0.15	0.55	0.05	4	101	ProlificBatch4	4	2	15	67	82	0	3.2	3.2	NA	0	26.2868788561898	2	1	15	30	95	120	115	70	40	0.05	0.05	0.15
1251	Experiment	124	spin	7	0	50	0	1262	initial	4747.28289411833	11095	100	85	80	_NaN_	_NaN_	_NaN_	0.2	0.3	0.5	_NaN_	_NaN_	_NaN_	4	101	ProlificBatch4	4	1	0	96.198912	85.5	10.698912	10.698912	0	1.11413028571429	1	7.56637297521078	7	7	0	100	85	80	NA	NA	NA	0.2	0.3	0.5
1252	Experiment	124	spin	6	1	80	0	5208	later	4747.28289411833	11095	100	85	80	_NaN_	_NaN_	_NaN_	0.2	0.3	0.5	_NaN_	_NaN_	_NaN_	4	101	ProlificBatch4	4	2	0	95.24864	85.5	9.74864000000002	10.698912	0.950271999999998	NA	0	7.56637297521078	7	6	0	100	85	80	NA	NA	NA	0.2	0.3	0.5
1253	Experiment	124	spin	5	2	80	0	1002	later	4747.28289411833	11095	100	85	80	_NaN_	_NaN_	_NaN_	0.2	0.3	0.5	_NaN_	_NaN_	_NaN_	4	101	ProlificBatch4	4	3	0	94.0608	85.5	8.56080000000001	10.698912	2.13811200000001	NA	0	7.56637297521078	7	5	0	100	85	80	NA	NA	NA	0.2	0.3	0.5
1254	Experiment	124	spin	4	3	80	0	1687	later	4747.28289411833	11095	100	85	80	_NaN_	_NaN_	_NaN_	0.2	0.3	0.5	_NaN_	_NaN_	_NaN_	4	101	ProlificBatch4	4	4	0	92.576	85.5	7.07600000000002	10.698912	3.622912	NA	0	7.56637297521078	7	4	0	100	85	80	NA	NA	NA	0.2	0.3	0.5
1255	Experiment	124	spin	3	4	80	0	920	later	4747.28289411833	11095	100	85	80	_NaN_	_NaN_	_NaN_	0.2	0.3	0.5	_NaN_	_NaN_	_NaN_	4	101	ProlificBatch4	4	5	0	90.72	85.5	5.22000000000001	10.698912	5.47891200000001	NA	0	7.56637297521078	7	3	0	100	85	80	NA	NA	NA	0.2	0.3	0.5
1256	Experiment	124	accept	2	5	100	0	1736	later	4747.28289411833	11095	100	85	80	_NaN_	_NaN_	_NaN_	0.2	0.3	0.5	_NaN_	_NaN_	_NaN_	4	101	ProlificBatch4	4	6	0	88.4	85.5	2.90000000000001	10.698912	7.79891200000002	NA	0	7.56637297521078	7	2	0	100	85	80	NA	NA	NA	0.2	0.3	0.5
1257	Experiment	125	accept	10	0	115	7	4607	initial	4823.56276218408	11195	90	145	105	45	_NaN_	_NaN_	0.05	0.2	0.6	0.15	_NaN_	_NaN_	4	101	ProlificBatch4	4	1	7	109.12968192	103.25	12.87968192	12.87968192	0	0.487968192000001	1	29.4650216358312	10	10	0	90	145	105	45	NA	NA	0.05	0.2	0.6
1258	Experiment	126	accept	5	0	50	7	2884	initial	5979.69699741703	11310	130	30	70	50	_NaN_	_NaN_	0.15	0.2	0.25	0.4	_NaN_	_NaN_	4	101	ProlificBatch4	4	1	7	72.7616	63	16.7616	16.7616	0	1.83232	1	31.1608729017658	5	5	0	130	30	70	50	NA	NA	0.15	0.2	0.25
1259	Experiment	127	spin	7	0	15	7	952	initial	4752.66370970127	11360	40	75	30	25	_NaN_	_NaN_	0.2	0.25	0.25	0.3	_NaN_	_NaN_	4	101	ProlificBatch4	4	1	7	45.1409155273438	41.75	10.3909155273438	10.3909155273438	0	0.896916503906249	1	19.8918953345326	7	7	0	40	75	30	25	NA	NA	0.2	0.25	0.25
1260	Experiment	127	accept	6	1	40	7	8337	later	4752.66370970127	11353	40	75	30	25	_NaN_	_NaN_	0.2	0.25	0.25	0.3	_NaN_	_NaN_	4	101	ProlificBatch4	4	2	7	44.521220703125	41.75	9.771220703125	10.3909155273438	0.619694824218747	NA	0	19.8918953345326	7	6	7	40	75	30	25	NA	NA	0.2	0.25	0.25
1261	Experiment	128	spin	6	0	70	15	1559	initial	5737.17284299515	11393	125	115	70	90	_NaN_	_NaN_	0.05	0.15	0.6	0.2	_NaN_	_NaN_	4	101	ProlificBatch4	4	1	15	68.5	83.5	0	0	NA	NA	1	18.7816399709929	6	6	0	125	115	70	90	NA	NA	0.05	0.15	0.6
1262	Experiment	128	spin	5	1	70	15	1435	later	5737.17284299515	11378	125	115	70	90	_NaN_	_NaN_	0.05	0.15	0.6	0.2	_NaN_	_NaN_	4	101	ProlificBatch4	4	2	15	68.5	83.5	0	0	NA	NA	0	18.7816399709929	6	5	15	125	115	70	90	NA	NA	0.05	0.15	0.6
1263	Experiment	128	accept	4	2	90	15	5019	later	5737.17284299515	11363	125	115	70	90	_NaN_	_NaN_	0.05	0.15	0.6	0.2	_NaN_	_NaN_	4	101	ProlificBatch4	4	3	15	68.5	83.5	0	0	NA	NA	0	18.7816399709929	6	4	30	125	115	70	90	NA	NA	0.05	0.15	0.6
1264	Experiment	129	spin	1	0	15	7	3850	initial	3110.99787862055	11453	15	105	140	150	65	40	0.05	0.05	0.15	0.2	0.35	0.2	4	101	ProlificBatch4	4	1	7	80.75	87.75	0	0	NA	NA	1	45.8387118056343	1	1	0	15	105	140	150	65	40	0.05	0.05	0.15
1265	Experiment	130	spin	2	0	35	7	969	initial	4844.00089550159	11596	110	40	55	_NaN_	_NaN_	_NaN_	0.15	0.45	0.4	_NaN_	_NaN_	_NaN_	4	101	ProlificBatch4	4	1	7	53.775	56.5	4.27500000000001	4.27500000000001	0	0	1	23.5106358910175	2	2	0	110	40	55	NA	NA	NA	0.15	0.45	0.4
1266	Experiment	130	spin	1	1	40	7	3627	later	4844.00089550159	11589	110	40	55	_NaN_	_NaN_	_NaN_	0.15	0.45	0.4	_NaN_	_NaN_	_NaN_	4	101	ProlificBatch4	4	2	7	49.5	56.5	0	4.27500000000001	4.27500000000001	NA	0	23.5106358910175	2	1	7	110	40	55	NA	NA	NA	0.15	0.45	0.4
1267	Experiment	131	accept	6	0	55	0	859	initial	4758.2503243304	11637	5	75	25	_NaN_	_NaN_	_NaN_	0.15	0.65	0.2	_NaN_	_NaN_	_NaN_	4	101	ProlificBatch4	4	1	0	74.89233015625	54.5	20.39233015625	20.39233015625	0	1.177888359375	1	28.5438259523842	6	6	0	5	75	25	NA	NA	NA	0.15	0.65	0.2
1268	Experiment	132	accept	10	0	105	7	1541	initial	4211.25287235598	11692	65	5	135	110	_NaN_	_NaN_	0.15	0.3	0.4	0.15	_NaN_	_NaN_	4	101	ProlificBatch4	4	1	7	117.231510758	81.75	42.481510758	42.481510758	0	2.0094010758	1	55.3460703212071	10	10	0	65	5	135	110	NA	NA	0.15	0.3	0.4
1269	Experiment	133	spin	10	0	30	15	2068	initial	4872.18347740232	11797	20	60	75	130	70	_NaN_	0.05	0.15	0.35	0.4	0.05	_NaN_	4	101	ProlificBatch4	4	1	15	92.341276288	91.75	15.591276288	15.591276288	0	0.929127628799999	1	33.4019086281009	10	10	0	20	60	75	130	70	NA	0.05	0.15	0.35
1270	Experiment	133	accept	9	1	130	15	2291	later	4872.18347740232	11782	20	60	75	130	70	_NaN_	0.05	0.15	0.35	0.4	0.05	_NaN_	4	101	ProlificBatch4	4	2	15	92.23546048	91.75	15.48546048	15.591276288	0.105815808000003	NA	0	33.4019086281009	10	9	15	20	60	75	130	70	NA	0.05	0.15	0.35
1271	Experiment	134	spin	7	0	90	7	5534	initial	5380.78277897925	11912	145	90	_NaN_	_NaN_	_NaN_	_NaN_	0.15	0.85	_NaN_	_NaN_	_NaN_	_NaN_	4	101	ProlificBatch4	4	1	7	95.6618575976562	98.25	4.41185759765624	4.41185759765624	0	0.478479656808034	1	19.6389281784928	7	7	0	145	90	NA	NA	NA	NA	0.15	0.85	NA
1272	Experiment	134	spin	6	1	90	7	938	later	5380.78277897925	11905	145	90	_NaN_	_NaN_	_NaN_	_NaN_	0.15	0.85	_NaN_	_NaN_	_NaN_	_NaN_	4	101	ProlificBatch4	4	2	7	95.190420703125	98.25	3.94042070312499	4.41185759765624	0.471436894531251	NA	0	19.6389281784928	7	6	7	145	90	NA	NA	NA	NA	0.15	0.85	NA
1273	Experiment	134	spin	5	2	90	7	797	later	5380.78277897925	11898	145	90	_NaN_	_NaN_	_NaN_	_NaN_	0.15	0.85	_NaN_	_NaN_	_NaN_	_NaN_	4	101	ProlificBatch4	4	3	7	94.6357890625	98.25	3.38578906249998	4.41185759765624	1.02606853515626	NA	0	19.6389281784928	7	5	14	145	90	NA	NA	NA	NA	0.15	0.85	NA
1274	Experiment	134	spin	4	3	90	7	717	later	5380.78277897925	11891	145	90	_NaN_	_NaN_	_NaN_	_NaN_	0.15	0.85	_NaN_	_NaN_	_NaN_	_NaN_	4	101	ProlificBatch4	4	4	7	93.98328125	98.25	2.73328125	4.41185759765624	1.67857634765623	NA	0	19.6389281784928	7	4	21	145	90	NA	NA	NA	NA	0.15	0.85	NA
1275	Experiment	134	spin	3	4	90	7	889	later	5380.78277897925	11884	145	90	_NaN_	_NaN_	_NaN_	_NaN_	0.15	0.85	_NaN_	_NaN_	_NaN_	_NaN_	4	101	ProlificBatch4	4	5	7	93.215625	98.25	1.96562499999999	4.41185759765624	2.44623259765625	NA	0	19.6389281784928	7	3	28	145	90	NA	NA	NA	NA	0.15	0.85	NA
1276	Experiment	134	spin	2	5	90	7	1998	later	5380.78277897925	11877	145	90	_NaN_	_NaN_	_NaN_	_NaN_	0.15	0.85	_NaN_	_NaN_	_NaN_	_NaN_	4	101	ProlificBatch4	4	6	7	92.3125	98.25	1.0625	4.41185759765624	3.34935759765624	NA	0	19.6389281784928	7	2	35	145	90	NA	NA	NA	NA	0.15	0.85	NA
1277	Experiment	134	spin	1	6	90	7	1078	later	5380.78277897925	11870	145	90	_NaN_	_NaN_	_NaN_	_NaN_	0.15	0.85	_NaN_	_NaN_	_NaN_	_NaN_	4	101	ProlificBatch4	4	7	7	91.25	98.25	0	4.41185759765624	4.41185759765624	NA	0	19.6389281784928	7	1	42	145	90	NA	NA	NA	NA	0.15	0.85	NA
1278	Experiment	135	spin	1	0	5	7	895	initial	5752.7844718305	11953	150	30	_NaN_	_NaN_	_NaN_	_NaN_	0.3	0.7	_NaN_	_NaN_	_NaN_	_NaN_	4	101	ProlificBatch4	4	1	7	59	66	0	0	NA	NA	1	54.9909083394701	1	1	0	150	30	NA	NA	NA	NA	0.3	0.7	NA
1279	Experiment	136	accept	7	0	120	0	1818	initial	3798.21835196649	11976	95	40	120	105	145	_NaN_	0.05	0.2	0.3	0.35	0.1	_NaN_	4	101	ProlificBatch4	4	1	0	127.65709	100	27.65709	27.65709	0	2.20101285714285	1	32.4422563950167	7	7	0	95	40	120	105	145	NA	0.05	0.2	0.3
1280	Experiment	137	accept	9	0	60	15	1300	initial	4819.8196757326	12096	55	130	50	20	5	65	0.05	0.05	0.15	0.2	0.45	0.1	4	101	ProlificBatch4	4	1	15	23.3547743404492	29.5	8.85477434044922	8.85477434044922	0	0.508863815605469	1	31.855140872393	9	9	0	55	130	50	20	5	65	0.05	0.05	0.15
1281	Experiment	138	spin	7	0	55	15	1382	initial	4416.09429871097	12156	45	90	135	120	80	_NaN_	0.1	0.15	0.3	0.35	0.1	_NaN_	4	101	ProlificBatch4	4	1	15	103.827134867187	108.5	10.3271348671875	10.3271348671875	0	0.514590695312498	1	28.1558164506022	7	7	0	45	90	135	120	80	NA	0.1	0.15	0.3
1282	Experiment	138	accept	6	1	135	15	1871	later	4416.09429871097	12141	45	90	135	120	80	_NaN_	0.1	0.15	0.3	0.35	0.1	_NaN_	4	101	ProlificBatch4	4	2	15	103.79181390625	108.5	10.29181390625	10.3271348671875	0.0353209609374971	NA	0	28.1558164506022	7	6	15	45	90	135	120	80	NA	0.1	0.15	0.3
1283	Experiment	139	spin	8	0	45	15	828	initial	4446.14419944612	12276	135	80	_NaN_	_NaN_	_NaN_	_NaN_	0.15	0.85	_NaN_	_NaN_	_NaN_	_NaN_	4	101	ProlificBatch4	4	1	15	73.25	88.25	0	0	NA	NA	1	19.6389281784928	8	8	0	135	80	NA	NA	NA	NA	0.15	0.85	NA
1284	Experiment	139	accept	7	1	80	15	4462	later	4446.14419944612	12261	135	80	_NaN_	_NaN_	_NaN_	_NaN_	0.15	0.85	_NaN_	_NaN_	_NaN_	_NaN_	4	101	ProlificBatch4	4	2	15	73.25	88.25	0	0	NA	NA	0	19.6389281784928	8	7	15	135	80	NA	NA	NA	NA	0.15	0.85	NA
1285	Experiment	140	accept	3	0	100	7	7610	initial	3475.39702686001	12341	120	40	20	_NaN_	_NaN_	_NaN_	0.15	0.65	0.2	_NaN_	_NaN_	_NaN_	4	101	ProlificBatch4	4	1	7	49.9725	48	8.9725	8.9725	0	1.37416666666666	1	31.2409987036266	3	3	0	120	40	20	NA	NA	NA	0.15	0.65	0.2
1286	Experiment	141	spin	10	0	5	15	690	initial	3945.69808220242	12441	20	60	105	85	50	15	0.05	0.1	0.15	0.2	0.25	0.25	4	101	ProlificBatch4	4	1	15	52.7478957573164	56	11.7478957573164	11.7478957573164	0	0.41978957573164	1	32	10	10	0	20	60	105	85	50	15	0.05	0.1	0.15
1287	Experiment	141	spin	9	1	15	15	3039	later	3945.69808220242	12426	20	60	105	85	50	15	0.05	0.1	0.15	0.2	0.25	0.25	4	101	ProlificBatch4	4	2	15	52.7234468314844	56	11.7234468314844	11.7478957573164	0.0244489258320257	NA	0	32	10	9	15	20	60	105	85	50	15	0.05	0.1	0.15
1288	Experiment	141	spin	8	2	15	15	1070	later	3945.69808220242	12411	20	60	105	85	50	15	0.05	0.1	0.15	0.2	0.25	0.25	4	101	ProlificBatch4	4	3	15	52.6789942390625	56	11.6789942390625	11.7478957573164	0.0689015182538952	NA	0	32	10	8	30	20	60	105	85	50	15	0.05	0.1	0.15
1289	Experiment	141	accept	7	3	85	15	2956	later	3945.69808220242	12396	20	60	105	85	50	15	0.05	0.1	0.15	0.2	0.25	0.25	4	101	ProlificBatch4	4	4	15	52.59817134375	56	11.59817134375	11.7478957573164	0.149724413566396	NA	0	32	10	7	45	20	60	105	85	50	15	0.05	0.1	0.15
1290	Experiment	142	spin	8	0	20	15	863	initial	5466.05954791509	12481	75	80	_NaN_	_NaN_	_NaN_	_NaN_	0.3	0.7	_NaN_	_NaN_	_NaN_	_NaN_	4	101	ProlificBatch4	4	1	15	63.5	78.5	0	0	NA	NA	1	2.29128784747792	8	8	0	75	80	NA	NA	NA	NA	0.3	0.7	NA
1291	Experiment	142	accept	7	1	80	15	2195	later	5466.05954791509	12466	75	80	_NaN_	_NaN_	_NaN_	_NaN_	0.3	0.7	_NaN_	_NaN_	_NaN_	_NaN_	4	101	ProlificBatch4	4	2	15	63.5	78.5	0	0	NA	NA	0	2.29128784747792	8	7	15	75	80	NA	NA	NA	NA	0.3	0.7	NA
1292	Experiment	143	spin	2	0	30	15	2739	initial	5257.24309726436	12546	60	80	150	145	95	_NaN_	0.05	0.15	0.3	0.35	0.15	_NaN_	4	101	ProlificBatch4	4	1	15	119.25	125	9.25000000000001	9.25000000000001	0	0	1	31.264996401727	2	2	0	60	80	150	145	95	NA	0.05	0.15	0.3
1293	Experiment	143	spin	1	1	60	15	4362	later	5257.24309726436	12531	60	80	150	145	95	_NaN_	0.05	0.15	0.3	0.35	0.15	_NaN_	4	101	ProlificBatch4	4	2	15	110	125	0	9.25000000000001	9.25000000000001	NA	0	31.264996401727	2	1	15	60	80	150	145	95	NA	0.05	0.15	0.3
1294	Experiment	144	spin	6	0	30	7	9906	initial	5765.36985923943	12661	140	35	130	65	85	_NaN_	0.05	0.05	0.1	0.35	0.45	_NaN_	4	101	ProlificBatch4	4	1	7	85.39382	82.75	9.64381999999998	9.64381999999998	0	0.640636666666666	1	24.7727168473706	6	6	0	140	35	130	65	85	NA	0.05	0.05	0.1
1295	Experiment	144	spin	5	1	65	7	2875	later	5765.36985923943	12654	140	35	130	65	85	_NaN_	0.05	0.05	0.1	0.35	0.45	_NaN_	4	101	ProlificBatch4	4	2	7	85.1692	82.75	9.41919999999999	9.64381999999998	0.224619999999987	NA	0	24.7727168473706	6	5	7	140	35	130	65	85	NA	0.05	0.05	0.1
1296	Experiment	144	spin	4	2	65	7	1026	later	5765.36985923943	12647	140	35	130	65	85	_NaN_	0.05	0.05	0.1	0.35	0.45	_NaN_	4	101	ProlificBatch4	4	3	7	84.798	82.75	9.04799999999999	9.64381999999998	0.595819999999989	NA	0	24.7727168473706	6	4	14	140	35	130	65	85	NA	0.05	0.05	0.1
1297	Experiment	144	spin	3	3	35	7	1844	later	5765.36985923943	12640	140	35	130	65	85	_NaN_	0.05	0.05	0.1	0.35	0.45	_NaN_	4	101	ProlificBatch4	4	4	7	83.87	82.75	8.11999999999998	9.64381999999998	1.52382	NA	0	24.7727168473706	6	3	21	140	35	130	65	85	NA	0.05	0.05	0.1
1298	Experiment	144	accept	2	4	85	7	2250	later	5765.36985923943	12633	140	35	130	65	85	_NaN_	0.05	0.05	0.1	0.35	0.45	_NaN_	4	101	ProlificBatch4	4	5	7	81.55	82.75	5.79999999999998	9.64381999999998	3.84381999999999	NA	0	24.7727168473706	6	2	28	140	35	130	65	85	NA	0.05	0.05	0.1
1299	Experiment	145	spin	1	0	95	15	8635	initial	3392.32066126229	12718	140	110	105	90	25	_NaN_	0.1	0.2	0.25	0.3	0.15	_NaN_	4	101	ProlificBatch4	4	1	15	78	93	0	0	NA	NA	1	31.7962261911693	1	1	0	140	110	105	90	25	NA	0.1	0.2	0.25
1300	Experiment	146	spin	5	0	25	0	707	initial	4924.40086153773	12813	140	145	_NaN_	_NaN_	_NaN_	_NaN_	0.35	0.65	_NaN_	_NaN_	_NaN_	_NaN_	4	101	ProlificBatch4	4	1	0	144.9737390625	143.25	1.72373906249999	1.72373906249999	0	0.1172478125	1	2.38484800354236	5	5	0	140	145	NA	NA	NA	NA	0.35	0.65	NA
1301	Experiment	146	spin	4	1	140	0	803	later	4924.40086153773	12813	140	145	_NaN_	_NaN_	_NaN_	_NaN_	0.35	0.65	_NaN_	_NaN_	_NaN_	_NaN_	4	101	ProlificBatch4	4	2	0	144.92496875	143.25	1.67496874999998	1.72373906249999	0.048770312500011	NA	0	2.38484800354236	5	4	0	140	145	NA	NA	NA	NA	0.35	0.65	NA
1302	Experiment	146	accept	3	2	145	0	1874	later	4924.40086153773	12813	140	145	_NaN_	_NaN_	_NaN_	_NaN_	0.35	0.65	_NaN_	_NaN_	_NaN_	_NaN_	4	101	ProlificBatch4	4	3	0	144.785625	143.25	1.53562499999998	1.72373906249999	0.188114062500006	NA	0	2.38484800354236	5	3	0	140	145	NA	NA	NA	NA	0.35	0.65	NA
1303	Experiment	147	spin	5	0	45	0	2541	initial	5074.57590165174	12958	25	65	_NaN_	_NaN_	_NaN_	_NaN_	0.05	0.95	_NaN_	_NaN_	_NaN_	_NaN_	4	101	ProlificBatch4	4	1	0	64.9999875	63	1.9999875	1.9999875	0	0.0199974999999995	1	8.71779788708135	5	5	0	25	65	NA	NA	NA	NA	0.05	0.95	NA
1304	Experiment	147	accept	4	1	65	0	1700	later	5074.57590165174	12958	25	65	_NaN_	_NaN_	_NaN_	_NaN_	0.05	0.95	_NaN_	_NaN_	_NaN_	_NaN_	4	101	ProlificBatch4	4	2	0	64.99975	63	1.99975000000001	1.9999875	0.000237499999997226	NA	0	8.71779788708135	5	4	0	25	65	NA	NA	NA	NA	0.05	0.95	NA
1305	Experiment	148	accept	6	0	55	7	9181	initial	4918.30006050548	13023	90	50	35	_NaN_	_NaN_	_NaN_	0.05	0.4	0.55	_NaN_	_NaN_	_NaN_	4	101	ProlificBatch4	4	1	7	38.781241953125	43.75	2.031241953125	2.031241953125	0	0.178123658854166	1	12.8330627677106	6	6	0	90	50	35	NA	NA	NA	0.05	0.4	0.55
1306	Experiment	149	spin	6	0	25	0	904	initial	5020.12389158118	13078	40	110	_NaN_	_NaN_	_NaN_	_NaN_	0.15	0.85	_NaN_	_NaN_	_NaN_	_NaN_	4	101	ProlificBatch4	4	1	0	109.99920265625	99.5	10.49920265625	10.49920265625	0	0.262367109375004	1	24.9949994999	6	6	0	40	110	NA	NA	NA	NA	0.15	0.85	NA
1307	Experiment	149	accept	5	1	110	0	2097	later	5020.12389158118	13078	40	110	_NaN_	_NaN_	_NaN_	_NaN_	0.15	0.85	_NaN_	_NaN_	_NaN_	_NaN_	4	101	ProlificBatch4	4	2	0	109.994684375	99.5	10.494684375	10.49920265625	0.00451828125001441	NA	0	24.9949994999	6	5	0	40	110	NA	NA	NA	NA	0.15	0.85	NA
1308	Experiment	150	spin	4	0	15	0	5520	initial	4155.48645946217	13188	25	135	60	_NaN_	_NaN_	_NaN_	0.4	0.5	0.1	_NaN_	_NaN_	_NaN_	4	101	ProlificBatch4	4	1	0	128.5625	83.5	45.0625	45.0625	0	4.828125	1	52.4428260108091	4	4	0	25	135	60	NA	NA	NA	0.4	0.5	0.1
1309	Experiment	150	accept	3	1	135	0	2974	later	4155.48645946217	13188	25	135	60	_NaN_	_NaN_	_NaN_	0.4	0.5	0.1	_NaN_	_NaN_	_NaN_	4	101	ProlificBatch4	4	2	0	122.125	83.5	38.625	45.0625	6.4375	NA	0	52.4428260108091	4	3	0	25	135	60	NA	NA	NA	0.4	0.5	0.1
1310	Experiment	1	spin	2	0	20	0	1454	initial	4735.82621824145	0	140	105	80	125	75	115	0.05	0.05	0.1	0.25	0.4	0.15	4	102	ProlificBatch4	4	1	0	110.125	98.75	11.375	11.375	0	0	1	23.6577154433813	2	2	0	140	105	80	125	75	115	0.05	0.05	0.1
1311	Experiment	1	spin	1	1	80	0	3421	later	4735.82621824145	0	140	105	80	125	75	115	0.05	0.05	0.1	0.25	0.4	0.15	4	102	ProlificBatch4	4	2	0	98.75	98.75	0	11.375	11.375	NA	0	23.6577154433813	2	1	0	140	105	80	125	75	115	0.05	0.05	0.1
1312	Experiment	2	accept	1	0	40	0	4081	initial	3810.02983833455	75	10	80	25	_NaN_	_NaN_	_NaN_	0.15	0.2	0.65	_NaN_	_NaN_	_NaN_	4	102	ProlificBatch4	4	1	0	33.75	33.75	0	0	NA	NA	1	23.710493457539	1	1	0	10	80	25	NA	NA	NA	0.15	0.2	0.65
1313	Experiment	3	accept	2	0	135	15	7575	initial	4478.6695910618	115	90	150	125	70	_NaN_	_NaN_	0.1	0.2	0.6	0.1	_NaN_	_NaN_	4	102	ProlificBatch4	4	1	15	111.2	121	5.20000000000002	5.20000000000002	0	0	1	23.1084400165827	2	2	0	90	150	125	70	NA	NA	0.1	0.2	0.6
1314	Experiment	4	spin	3	0	40	0	2019	initial	4279.06763658172	250	15	105	25	_NaN_	_NaN_	_NaN_	0.2	0.65	0.15	_NaN_	_NaN_	_NaN_	4	102	ProlificBatch4	4	1	0	101.325	75	26.325	26.325	0	2.275	1	40.9878030638384	3	3	0	15	105	25	NA	NA	NA	0.2	0.65	0.15
1315	Experiment	4	accept	2	1	105	0	2512	later	4279.06763658172	250	15	105	25	_NaN_	_NaN_	_NaN_	0.2	0.65	0.15	_NaN_	_NaN_	_NaN_	4	102	ProlificBatch4	4	2	0	94.5	75	19.5	26.325	6.825	NA	0	40.9878030638384	3	2	0	15	105	25	NA	NA	NA	0.2	0.65	0.15
1316	Experiment	5	spin	1	0	115	0	4178	initial	4945.38613756396	355	145	130	25	50	105	85	0.05	0.1	0.2	0.25	0.35	0.05	4	102	ProlificBatch4	4	1	0	78.75	78.75	0	0	NA	NA	1	38.8546972707291	1	1	0	145	130	25	50	105	85	0.05	0.1	0.2
1317	Experiment	6	spin	10	0	30	0	1984	initial	3973.4809640459	405	10	145	70	125	_NaN_	_NaN_	0.05	0.05	0.45	0.45	_NaN_	_NaN_	4	102	ProlificBatch4	4	1	0	129.548561904297	95.5	34.0485619042969	34.0485619042969	0	1.82985619042969	1	34.23813663154	10	10	0	10	145	70	125	NA	NA	0.05	0.05	0.45
1318	Experiment	6	spin	9	1	70	0	6745	later	3973.4809640459	405	10	145	70	125	_NaN_	_NaN_	0.05	0.05	0.45	0.45	_NaN_	_NaN_	4	102	ProlificBatch4	4	2	0	128.735328320312	95.5	33.2353283203125	34.0485619042969	0.813233583984385	NA	0	34.23813663154	10	9	0	10	145	70	125	NA	NA	0.05	0.05	0.45
1319	Experiment	6	accept	8	2	125	0	1947	later	3973.4809640459	405	10	145	70	125	_NaN_	_NaN_	0.05	0.05	0.45	0.45	_NaN_	_NaN_	4	102	ProlificBatch4	4	3	0	127.87929296875	95.5	32.37929296875	34.0485619042969	1.6692689355469	NA	0	34.23813663154	10	8	0	10	145	70	125	NA	NA	0.05	0.05	0.45
1320	Experiment	7	spin	1	0	65	0	888	initial	5343.45029987543	530	125	75	150	90	_NaN_	_NaN_	0.1	0.25	0.5	0.15	_NaN_	_NaN_	4	102	ProlificBatch4	4	1	0	119.75	119.75	0	0	NA	NA	1	33.0709464636257	1	1	0	125	75	150	90	NA	NA	0.1	0.25	0.5
1321	Experiment	8	spin	8	0	55	15	6447	initial	5864.31286439058	620	100	120	45	145	_NaN_	_NaN_	0.1	0.2	0.35	0.35	_NaN_	_NaN_	4	102	ProlificBatch4	4	1	15	108.562550289453	100.5	23.0625502894531	23.0625502894531	0	1.11094378618164	1	42.9796463456832	8	8	0	100	120	45	145	NA	NA	0.1	0.2	0.35
1322	Experiment	8	accept	7	1	100	15	2394	later	5864.31286439058	605	100	120	45	145	_NaN_	_NaN_	0.1	0.2	0.35	0.35	_NaN_	_NaN_	4	102	ProlificBatch4	4	2	15	108.472333976562	100.5	22.9723339765625	23.0625502894531	0.0902163128906182	NA	0	42.9796463456832	8	7	15	100	120	45	145	NA	NA	0.1	0.2	0.35
1323	Experiment	9	accept	5	0	105	15	853	initial	5566.97112954652	705	105	15	130	_NaN_	_NaN_	_NaN_	0.05	0.65	0.3	_NaN_	_NaN_	_NaN_	4	102	ProlificBatch4	4	1	15	75.61515	54	36.61515	36.61515	0	4.20303	1	53.399438199292	5	5	0	105	15	130	NA	NA	NA	0.05	0.65	0.3
1324	Experiment	10	accept	8	0	15	15	611	initial	3600.69496857067	810	145	10	15	_NaN_	_NaN_	_NaN_	0.2	0.55	0.25	_NaN_	_NaN_	_NaN_	4	102	ProlificBatch4	4	1	15	60.1958144	38.25	36.9458144	36.9458144	0	3.4494768	1	53.4152365903213	8	8	0	145	10	15	NA	NA	NA	0.2	0.55	0.25
1325	Experiment	11	accept	4	0	90	7	1640	initial	3070.16584700543	825	5	100	80	_NaN_	_NaN_	_NaN_	0.2	0.2	0.6	_NaN_	_NaN_	_NaN_	4	102	ProlificBatch4	4	1	7	76.136	69	14.136	14.136	0	0.684000000000001	1	32.9241552663087	4	4	0	5	100	80	NA	NA	NA	0.2	0.2	0.6
1326	Experiment	12	spin	10	0	5	7	3181	initial	3455.15730289642	915	95	55	90	10	135	_NaN_	0.1	0.2	0.2	0.3	0.2	_NaN_	4	102	ProlificBatch4	4	1	7	97.825888	68.5	36.325888	36.325888	0	1.9575888	1	45.9374574829735	10	10	0	95	55	90	10	135	NA	0.1	0.2	0.2
1327	Experiment	12	spin	9	1	10	7	2373	later	3455.15730289642	908	95	55	90	10	135	_NaN_	0.1	0.2	0.2	0.3	0.2	_NaN_	4	102	ProlificBatch4	4	2	7	97.28236	68.5	35.78236	36.325888	0.543528000000009	NA	0	45.9374574829735	10	9	7	95	55	90	10	135	NA	0.1	0.2	0.2
1328	Experiment	12	accept	8	2	55	7	4542	later	3455.15730289642	901	95	55	90	10	135	_NaN_	0.1	0.2	0.2	0.3	0.2	_NaN_	4	102	ProlificBatch4	4	3	7	96.60295	68.5	35.10295	36.325888	1.22293800000001	NA	0	45.9374574829735	10	8	14	95	55	90	10	135	NA	0.1	0.2	0.2
1329	Experiment	13	spin	8	0	70	0	9658	initial	3069.37289776749	956	140	75	95	90	60	35	0.05	0.1	0.15	0.15	0.2	0.35	4	102	ProlificBatch4	4	1	0	100.5249027	66.5	34.0249027	34.0249027	0	2.7124878375	1	28.9439112768126	8	8	0	140	75	95	90	60	35	0.05	0.1	0.15
1330	Experiment	13	spin	7	1	90	0	2826	later	3069.37289776749	956	140	75	95	90	60	35	0.05	0.1	0.15	0.15	0.2	0.35	4	102	ProlificBatch4	4	2	0	98.447266	66.5	31.947266	34.0249027	2.07763669999999	NA	0	28.9439112768126	8	7	0	140	75	95	90	60	35	0.05	0.1	0.15
1331	Experiment	13	spin	6	2	60	0	1022	later	3069.37289776749	956	140	75	95	90	60	35	0.05	0.1	0.15	0.15	0.2	0.35	4	102	ProlificBatch4	4	3	0	96.26028	66.5	29.76028	34.0249027	4.26462269999996	NA	0	28.9439112768126	8	6	0	140	75	95	90	60	35	0.05	0.1	0.15
1332	Experiment	13	spin	5	3	60	0	897	later	3069.37289776749	956	140	75	95	90	60	35	0.05	0.1	0.15	0.15	0.2	0.35	4	102	ProlificBatch4	4	4	0	93.76285	66.5	27.26285	34.0249027	6.7620527	NA	0	28.9439112768126	8	5	0	140	75	95	90	60	35	0.05	0.1	0.15
1333	Experiment	13	accept	4	4	90	0	2408	later	3069.37289776749	956	140	75	95	90	60	35	0.05	0.1	0.15	0.15	0.2	0.35	4	102	ProlificBatch4	4	5	0	90.6410625	66.5	24.1410625	34.0249027	9.88384020000001	NA	0	28.9439112768126	8	4	0	140	75	95	90	60	35	0.05	0.1	0.15
1334	Experiment	14	accept	7	0	30	7	2310	initial	4904.7487130295	1046	60	120	25	20	15	_NaN_	0.05	0.15	0.25	0.25	0.3	_NaN_	4	102	ProlificBatch4	4	1	7	59.448704	36.75	29.698704	29.698704	0	3.092672	1	36.2379290247111	7	7	0	60	120	25	20	15	NA	0.05	0.15	0.25
1335	Experiment	15	spin	1	0	45	7	1966	initial	4597.61012089113	1076	75	150	145	120	_NaN_	_NaN_	0.05	0.15	0.3	0.5	_NaN_	_NaN_	4	102	ProlificBatch4	4	1	7	122.75	129.75	0	0	NA	NA	1	18.1297407593159	1	1	0	75	150	145	120	NA	NA	0.05	0.15	0.3
1336	Experiment	16	spin	5	0	35	0	3363	initial	4518.76907631265	1189	105	140	95	_NaN_	_NaN_	_NaN_	0.05	0.8	0.15	_NaN_	_NaN_	_NaN_	4	102	ProlificBatch4	4	1	0	139.9864	131.5	8.48639999999997	8.48639999999997	0	0.337279999999998	1	17.1099386322687	5	5	0	105	140	95	NA	NA	NA	0.05	0.8	0.15
1337	Experiment	16	accept	4	1	140	0	1878	later	4518.76907631265	1189	105	140	95	_NaN_	_NaN_	_NaN_	0.05	0.8	0.15	_NaN_	_NaN_	_NaN_	4	102	ProlificBatch4	4	2	0	139.932	131.5	8.43199999999996	8.48639999999997	0.0544000000000153	NA	0	17.1099386322687	5	4	0	105	140	95	NA	NA	NA	0.05	0.8	0.15
1338	Experiment	17	accept	10	0	95	0	783	initial	4440.86569340973	1329	110	45	70	_NaN_	_NaN_	_NaN_	0.15	0.2	0.65	_NaN_	_NaN_	_NaN_	4	102	ProlificBatch4	4	1	0	100.966939094955	71	29.9669390949551	29.9669390949551	0	2.41169390949551	1	19.0787840283389	10	10	0	110	45	70	NA	NA	NA	0.15	0.2	0.65
1339	Experiment	18	spin	3	0	50	7	4200	initial	3231.04167587274	1424	20	35	140	150	85	_NaN_	0.05	0.1	0.2	0.25	0.4	_NaN_	4	102	ProlificBatch4	4	1	7	120.0175	104	23.0175	23.0175	0	2.7225	1	41.9702275428666	3	3	0	20	35	140	150	85	NA	0.05	0.1	0.2
1340	Experiment	18	accept	2	1	150	7	1641	later	3231.04167587274	1417	20	35	140	150	85	_NaN_	0.05	0.1	0.2	0.25	0.4	_NaN_	4	102	ProlificBatch4	4	2	7	111.85	104	14.85	23.0175	8.16749999999999	NA	0	41.9702275428666	3	2	7	20	35	140	150	85	NA	0.05	0.1	0.2
1341	Experiment	19	spin	6	0	55	0	2793	initial	5580.28413088767	1567	150	55	_NaN_	_NaN_	_NaN_	_NaN_	0.05	0.95	_NaN_	_NaN_	_NaN_	_NaN_	4	102	ProlificBatch4	4	1	0	80.166270390625	59.75	20.416270390625	20.416270390625	0	2.6506283984375	1	20.7047699818182	6	6	0	150	55	NA	NA	NA	NA	0.05	0.95	NA
1342	Experiment	19	spin	5	1	55	0	970	later	5580.28413088767	1567	150	55	_NaN_	_NaN_	_NaN_	_NaN_	0.05	0.95	_NaN_	_NaN_	_NaN_	_NaN_	4	102	ProlificBatch4	4	2	0	76.4908109375	59.75	16.7408109375	20.416270390625	3.675459453125	NA	0	20.7047699818182	6	5	0	150	55	NA	NA	NA	NA	0.05	0.95	NA
1343	Experiment	19	spin	4	2	55	0	1125	later	5580.28413088767	1567	150	55	_NaN_	_NaN_	_NaN_	_NaN_	0.05	0.95	_NaN_	_NaN_	_NaN_	_NaN_	4	102	ProlificBatch4	4	3	0	72.62190625	59.75	12.87190625	20.416270390625	7.54436414062499	NA	0	20.7047699818182	6	4	0	150	55	NA	NA	NA	NA	0.05	0.95	NA
1344	Experiment	19	spin	3	3	55	0	801	later	5580.28413088767	1567	150	55	_NaN_	_NaN_	_NaN_	_NaN_	0.05	0.95	_NaN_	_NaN_	_NaN_	_NaN_	4	102	ProlificBatch4	4	4	0	68.549375	59.75	8.799375	20.416270390625	11.616895390625	NA	0	20.7047699818182	6	3	0	150	55	NA	NA	NA	NA	0.05	0.95	NA
1345	Experiment	19	spin	2	4	55	0	731	later	5580.28413088767	1567	150	55	_NaN_	_NaN_	_NaN_	_NaN_	0.05	0.95	_NaN_	_NaN_	_NaN_	_NaN_	4	102	ProlificBatch4	4	5	0	64.2625	59.75	4.51249999999999	20.416270390625	15.903770390625	NA	0	20.7047699818182	6	2	0	150	55	NA	NA	NA	NA	0.05	0.95	NA
1346	Experiment	19	spin	1	5	55	0	738	later	5580.28413088767	1567	150	55	_NaN_	_NaN_	_NaN_	_NaN_	0.05	0.95	_NaN_	_NaN_	_NaN_	_NaN_	4	102	ProlificBatch4	4	6	0	59.75	59.75	0	20.416270390625	20.416270390625	NA	0	20.7047699818182	6	1	0	150	55	NA	NA	NA	NA	0.05	0.95	NA
1347	Experiment	20	accept	6	0	125	0	1444	initial	4256.83234830173	1622	110	95	130	55	125	45	0.05	0.1	0.15	0.2	0.2	0.3	4	102	ProlificBatch4	4	1	0	122.6821625	84	38.6821625	38.6821625	0	3.53036041666666	1	36.3868107973205	6	6	0	110	95	130	55	125	45	0.05	0.1	0.15
1348	Experiment	21	spin	1	0	20	15	1819	initial	5986.88529957082	1747	30	125	25	40	110	70	0.05	0.1	0.15	0.15	0.2	0.35	4	102	ProlificBatch4	4	1	15	55.25	70.25	0	0	NA	NA	1	33.7814668124402	1	1	0	30	125	25	40	110	70	0.05	0.1	0.15
1349	Experiment	22	spin	8	0	5	7	663	initial	4971.50621006098	1757	15	120	150	85	_NaN_	_NaN_	0.15	0.15	0.55	0.15	_NaN_	_NaN_	4	102	ProlificBatch4	4	1	7	137.179536375781	115.5	28.6795363757813	28.6795363757813	0	1.39119204697266	1	48.0858607076966	8	8	0	15	120	150	85	NA	NA	0.15	0.15	0.55
1350	Experiment	22	accept	7	1	150	7	1670	later	4971.50621006098	1750	15	120	150	85	_NaN_	_NaN_	0.15	0.15	0.55	0.15	_NaN_	_NaN_	4	102	ProlificBatch4	4	2	7	137.065636390625	115.5	28.565636390625	28.6795363757813	0.113899985156252	NA	0	48.0858607076966	8	7	7	15	120	150	85	NA	NA	0.15	0.15	0.55
1351	Experiment	23	spin	8	0	10	7	1132	initial	4300.44760126496	1900	120	105	15	150	_NaN_	_NaN_	0.1	0.15	0.2	0.55	_NaN_	_NaN_	4	102	ProlificBatch4	4	1	7	137.168222495117	113.25	30.9182224951172	30.9182224951172	0	1.56009031188965	1	51.8477337981131	8	8	0	120	105	15	150	NA	NA	0.1	0.15	0.2
1352	Experiment	23	spin	7	1	105	7	7010	later	4300.44760126496	1893	120	105	15	150	_NaN_	_NaN_	0.1	0.15	0.2	0.55	_NaN_	_NaN_	4	102	ProlificBatch4	4	2	7	137.040494433594	113.25	30.7904944335938	30.9182224951172	0.12772806152347	NA	0	51.8477337981131	8	7	7	120	105	15	150	NA	NA	0.1	0.15	0.2
1353	Experiment	23	spin	6	2	15	7	4960	later	4300.44760126496	1886	120	105	15	150	_NaN_	_NaN_	0.1	0.15	0.2	0.55	_NaN_	_NaN_	4	102	ProlificBatch4	4	3	7	136.756654296875	113.25	30.506654296875	30.9182224951172	0.411568198242207	NA	0	51.8477337981131	8	6	14	120	105	15	150	NA	NA	0.1	0.15	0.2
1354	Experiment	23	accept	5	3	150	7	1833	later	4300.44760126496	1879	120	105	15	150	_NaN_	_NaN_	0.1	0.15	0.2	0.55	_NaN_	_NaN_	4	102	ProlificBatch4	4	4	7	136.1258984375	113.25	29.8758984375	30.9182224951172	1.04232405761724	NA	0	51.8477337981131	8	5	21	120	105	15	150	NA	NA	0.1	0.15	0.2
1355	Experiment	24	accept	6	0	40	15	6368	initial	3585.93735629346	2029	45	20	125	135	95	15	0.05	0.05	0.15	0.15	0.25	0.35	4	102	ProlificBatch4	4	1	15	86.254112890625	71.25	30.004112890625	30.004112890625	0	2.1986021484375	1	49.5700262255327	6	6	0	45	20	125	135	95	15	0.05	0.05	0.15
1356	Experiment	25	spin	7	0	10	7	3224	initial	3863.20238562471	2069	50	60	140	70	10	_NaN_	0.15	0.2	0.2	0.3	0.15	_NaN_	4	102	ProlificBatch4	4	1	7	94.67808	70	31.67808	31.67808	0	3.02544	1	40	7	7	0	50	60	140	70	10	NA	0.15	0.2	0.2
1357	Experiment	25	spin	6	1	60	7	3517	later	3863.20238562471	2062	50	60	140	70	10	_NaN_	0.15	0.2	0.2	0.3	0.15	_NaN_	4	102	ProlificBatch4	4	2	7	92.0976	70	29.0976	31.67808	2.58048000000001	NA	0	40	7	6	7	50	60	140	70	10	NA	0.15	0.2	0.2
1358	Experiment	25	accept	5	2	70	7	4132	later	3863.20238562471	2055	50	60	140	70	10	_NaN_	0.15	0.2	0.2	0.3	0.15	_NaN_	4	102	ProlificBatch4	4	3	7	88.872	70	25.872	31.67808	5.80608000000001	NA	0	40	7	5	14	50	60	140	70	10	NA	0.15	0.2	0.2
1359	Experiment	26	spin	2	0	20	0	4339	initial	3534.2408179591	2125	130	40	125	70	45	5	0.1	0.15	0.15	0.2	0.3	0.1	4	102	ProlificBatch4	4	1	0	81.9125	65.75	16.1625	16.1625	0	0	1	39.2515923243886	2	2	0	130	40	125	70	45	5	0.1	0.15	0.15
1360	Experiment	26	spin	1	1	40	0	1467	later	3534.2408179591	2125	130	40	125	70	45	5	0.1	0.15	0.15	0.2	0.3	0.1	4	102	ProlificBatch4	4	2	0	65.75	65.75	0	16.1625	16.1625	NA	0	39.2515923243886	2	1	0	130	40	125	70	45	5	0.1	0.15	0.15
1361	Experiment	27	accept	2	0	100	15	5997	initial	5673.74504763665	2195	125	95	75	40	5	105	0.05	0.05	0.1	0.1	0.2	0.5	4	102	ProlificBatch4	4	1	15	74.3	76	13.3	13.3	0	0	1	41.1885906532379	2	2	0	125	95	75	40	5	105	0.05	0.05	0.1
1362	Experiment	28	spin	6	0	10	0	3776	initial	4919.16368775625	2295	130	15	80	60	115	_NaN_	0.15	0.2	0.2	0.3	0.15	_NaN_	4	102	ProlificBatch4	4	1	0	114.6067125	73.75	40.8567125	40.8567125	0	4.16361875	1	38.5316428406576	6	6	0	130	15	80	60	115	NA	0.15	0.2	0.2
1363	Experiment	28	spin	5	1	60	0	1549	later	4919.16368775625	2295	130	15	80	60	115	_NaN_	0.15	0.2	0.2	0.3	0.15	_NaN_	4	102	ProlificBatch4	4	2	0	111.223875	73.75	37.473875	40.8567125	3.38283749999999	NA	0	38.5316428406576	6	5	0	130	15	80	60	115	NA	0.15	0.2	0.2
1364	Experiment	28	spin	4	2	80	0	1368	later	4919.16368775625	2295	130	15	80	60	115	_NaN_	0.15	0.2	0.2	0.3	0.15	_NaN_	4	102	ProlificBatch4	4	3	0	106.39125	73.75	32.64125	40.8567125	8.2154625	NA	0	38.5316428406576	6	4	0	130	15	80	60	115	NA	0.15	0.2	0.2
1365	Experiment	28	spin	3	3	60	0	1234	later	4919.16368775625	2295	130	15	80	60	115	_NaN_	0.15	0.2	0.2	0.3	0.15	_NaN_	4	102	ProlificBatch4	4	4	0	99.4875	73.75	25.7375	40.8567125	15.1192125	NA	0	38.5316428406576	6	3	0	130	15	80	60	115	NA	0.15	0.2	0.2
1366	Experiment	28	spin	2	4	60	0	1403	later	4919.16368775625	2295	130	15	80	60	115	_NaN_	0.15	0.2	0.2	0.3	0.15	_NaN_	4	102	ProlificBatch4	4	5	0	89.625	73.75	15.875	40.8567125	24.9817125	NA	0	38.5316428406576	6	2	0	130	15	80	60	115	NA	0.15	0.2	0.2
1367	Experiment	28	accept	1	5	80	0	2815	later	4919.16368775625	2295	130	15	80	60	115	_NaN_	0.15	0.2	0.2	0.3	0.15	_NaN_	4	102	ProlificBatch4	4	6	0	73.75	73.75	0	40.8567125	40.8567125	NA	0	38.5316428406576	6	1	0	130	15	80	60	115	NA	0.15	0.2	0.2
1368	Experiment	29	spin	9	0	55	0	732	initial	5549.67056097944	2375	40	80	_NaN_	_NaN_	_NaN_	_NaN_	0.2	0.8	_NaN_	_NaN_	_NaN_	_NaN_	4	102	ProlificBatch4	4	1	0	79.99997952	72	7.99997952000001	7.99997952000001	0	0.177775502222224	1	16	9	9	0	40	80	NA	NA	NA	NA	0.2	0.8	NA
1369	Experiment	29	accept	8	1	80	0	1358	later	5549.67056097944	2375	40	80	_NaN_	_NaN_	_NaN_	_NaN_	0.2	0.8	_NaN_	_NaN_	_NaN_	_NaN_	4	102	ProlificBatch4	4	2	0	79.9998976	72	7.99989760000001	7.99997952000001	8.19199999995135e-05	NA	0	16	9	8	0	40	80	NA	NA	NA	NA	0.2	0.8	NA
1370	Experiment	30	spin	8	0	75	0	24096	initial	4299.61374544352	2455	50	100	_NaN_	_NaN_	_NaN_	_NaN_	0.1	0.9	_NaN_	_NaN_	_NaN_	_NaN_	4	102	ProlificBatch4	4	1	0	99.9999995	95	4.99999950000002	4.99999950000002	0	0.0624999375000019	1	15	8	8	0	50	100	NA	NA	NA	NA	0.1	0.9	NA
1371	Experiment	30	accept	7	1	100	0	1389	later	4299.61374544352	2455	50	100	_NaN_	_NaN_	_NaN_	_NaN_	0.1	0.9	_NaN_	_NaN_	_NaN_	_NaN_	4	102	ProlificBatch4	4	2	0	99.999995	95	4.99999500000001	4.99999950000002	4.50000000284945e-06	NA	0	15	8	7	0	50	100	NA	NA	NA	NA	0.1	0.9	NA
1372	Experiment	31	spin	6	0	45	15	4008	initial	5621.4281482658	2555	15	145	95	140	125	50	0.15	0.15	0.15	0.15	0.2	0.2	4	102	ProlificBatch4	4	1	15	104.832265625	94.25	25.582265625	25.582265625	0	1.6824609375	1	47.1506892844633	6	6	0	15	145	95	140	125	50	0.15	0.15	0.15
1373	Experiment	31	spin	5	1	50	15	4851	later	5621.4281482658	2540	15	145	95	140	125	50	0.15	0.15	0.15	0.15	0.2	0.2	4	102	ProlificBatch4	4	2	15	104.16453125	94.25	24.91453125	25.582265625	0.667734375000009	NA	0	47.1506892844633	6	5	15	15	145	95	140	125	50	0.15	0.15	0.15
1374	Experiment	31	accept	4	2	95	15	2195	later	5621.4281482658	2525	15	145	95	140	125	50	0.15	0.15	0.15	0.15	0.2	0.2	4	102	ProlificBatch4	4	3	15	102.8290625	94.25	23.5790625	25.582265625	2.003203125	NA	0	47.1506892844633	6	4	30	15	145	95	140	125	50	0.15	0.15	0.15
1375	Experiment	32	accept	4	0	85	15	3095	initial	5454.15296174711	2620	25	105	70	_NaN_	_NaN_	_NaN_	0.25	0.45	0.3	_NaN_	_NaN_	_NaN_	4	102	ProlificBatch4	4	1	15	70.9046875	74.5	11.4046875	11.4046875	0	0.694921874999999	1	32.2063658303758	4	4	0	25	105	70	NA	NA	NA	0.25	0.45	0.3
1376	Experiment	33	accept	2	0	65	0	3669	initial	5774.6093940716	2705	10	20	120	50	_NaN_	_NaN_	0.05	0.15	0.35	0.45	_NaN_	_NaN_	4	102	ProlificBatch4	4	1	0	86.2	68	18.2	18.2	0	0	1	40.0749298190278	2	2	0	10	20	120	50	NA	NA	0.05	0.15	0.35
1377	Experiment	34	spin	9	0	20	0	5108	initial	5702.70604694492	2770	75	80	_NaN_	_NaN_	_NaN_	_NaN_	0.15	0.85	_NaN_	_NaN_	_NaN_	_NaN_	4	102	ProlificBatch4	4	1	0	79.9999998077832	79.25	0.749999807783198	0.749999807783198	0	0.0124999786425772	1	1.78535710713571	9	9	0	75	80	NA	NA	NA	NA	0.15	0.85	NA
1378	Experiment	34	spin	8	1	75	0	1440	later	5702.70604694492	2770	75	80	_NaN_	_NaN_	_NaN_	_NaN_	0.15	0.85	_NaN_	_NaN_	_NaN_	_NaN_	4	102	ProlificBatch4	4	2	0	79.9999987185547	79.25	0.749998718554679	0.749999807783198	1.08922851893567e-06	NA	0	1.78535710713571	9	8	0	75	80	NA	NA	NA	NA	0.15	0.85	NA
1379	Experiment	34	accept	7	2	80	0	1502	later	5702.70604694492	2770	75	80	_NaN_	_NaN_	_NaN_	_NaN_	0.15	0.85	_NaN_	_NaN_	_NaN_	_NaN_	4	102	ProlificBatch4	4	3	0	79.9999914570312	79.25	0.749991457031243	0.749999807783198	8.35075195482204e-06	NA	0	1.78535710713571	9	7	0	75	80	NA	NA	NA	NA	0.15	0.85	NA
1380	Experiment	35	accept	8	0	80	7	2458	initial	3628.07108292003	2850	70	80	_NaN_	_NaN_	_NaN_	_NaN_	0.9	0.1	_NaN_	_NaN_	_NaN_	_NaN_	4	102	ProlificBatch4	4	1	7	64	71	0	0	NA	NA	1	3	8	8	0	70	80	NA	NA	NA	NA	0.9	0.1	NA
1381	Experiment	36	spin	3	0	40	0	827	initial	5149.19800735144	2930	150	135	50	85	145	75	0.05	0.05	0.05	0.05	0.5	0.3	4	102	ProlificBatch4	4	1	0	140.01	116	24.01	24.01	0	2.28666666666667	1	35.5879192985485	3	3	0	150	135	50	85	145	75	0.05	0.05	0.05
1382	Experiment	36	accept	2	1	145	0	1871	later	5149.19800735144	2930	150	135	50	85	145	75	0.05	0.05	0.05	0.05	0.5	0.3	4	102	ProlificBatch4	4	2	0	133.15	116	17.15	24.01	6.86000000000001	NA	0	35.5879192985485	3	2	0	150	135	50	85	145	75	0.05	0.05	0.05
1383	Experiment	37	spin	7	0	40	15	2215	initial	5167.97631721575	3075	140	80	_NaN_	_NaN_	_NaN_	_NaN_	0.45	0.55	_NaN_	_NaN_	_NaN_	_NaN_	4	102	ProlificBatch4	4	1	15	106.2606839375	107	14.2606839375	14.2606839375	0	1.09438341964286	1	29.8496231131986	7	7	0	140	80	NA	NA	NA	NA	0.45	0.55	NA
1384	Experiment	37	accept	6	1	80	15	1745	later	5167.97631721575	3060	140	80	_NaN_	_NaN_	_NaN_	_NaN_	0.45	0.55	_NaN_	_NaN_	_NaN_	_NaN_	4	102	ProlificBatch4	4	2	15	105.92851625	107	13.92851625	14.2606839375	0.332167687500004	NA	0	29.8496231131986	7	6	15	140	80	NA	NA	NA	NA	0.45	0.55	NA
1385	Experiment	38	spin	4	0	5	0	2310	initial	3692.28502827088	3140	5	25	30	10	120	15	0.05	0.15	0.2	0.2	0.2	0.2	4	102	ProlificBatch4	4	1	0	78.528	39	39.528	39.528	0	5.832	1	41.2189276910499	4	4	0	5	25	30	10	120	15	0.05	0.15	0.2
1386	Experiment	38	spin	3	1	25	0	2584	later	3692.28502827088	3140	5	25	30	10	120	15	0.05	0.15	0.2	0.2	0.2	0.2	4	102	ProlificBatch4	4	2	0	68.16	39	29.16	39.528	10.368	NA	0	41.2189276910499	4	3	0	5	25	30	10	120	15	0.05	0.15	0.2
1387	Experiment	38	spin	2	2	10	0	1416	later	3692.28502827088	3140	5	25	30	10	120	15	0.05	0.15	0.2	0.2	0.2	0.2	4	102	ProlificBatch4	4	3	0	55.2	39	16.2	39.528	23.328	NA	0	41.2189276910499	4	2	0	5	25	30	10	120	15	0.05	0.15	0.2
1388	Experiment	38	spin	1	3	30	0	1283	later	3692.28502827088	3140	5	25	30	10	120	15	0.05	0.15	0.2	0.2	0.2	0.2	4	102	ProlificBatch4	4	4	0	39	39	0	39.528	39.528	NA	0	41.2189276910499	4	1	0	5	25	30	10	120	15	0.05	0.15	0.2
1389	Experiment	39	spin	9	0	110	7	1476	initial	5879.62841404602	3165	70	145	_NaN_	_NaN_	_NaN_	_NaN_	0.3	0.7	_NaN_	_NaN_	_NaN_	_NaN_	4	102	ProlificBatch4	4	1	7	134.998720605	122.5	19.498720605	19.498720605	0	0.649857845000001	1	34.3693177121688	9	9	0	70	145	NA	NA	NA	NA	0.3	0.7	NA
1390	Experiment	39	accept	8	1	145	7	1488	later	5879.62841404602	3158	70	145	_NaN_	_NaN_	_NaN_	_NaN_	0.3	0.7	_NaN_	_NaN_	_NaN_	_NaN_	4	102	ProlificBatch4	4	2	7	134.99573535	122.5	19.49573535	19.498720605	0.00298525499999869	NA	0	34.3693177121688	9	8	7	70	145	NA	NA	NA	NA	0.3	0.7	NA
1391	Experiment	40	spin	6	0	105	0	2676	initial	3630.57824668099	3303	70	55	150	115	50	_NaN_	0.05	0.15	0.3	0.4	0.1	_NaN_	4	102	ProlificBatch4	4	1	0	143.5953325	107.75	35.8453325	35.8453325	0	3.37838875	1	37.1306813834597	6	6	0	70	55	150	115	50	NA	0.05	0.15	0.3
1392	Experiment	40	accept	5	1	150	0	1912	later	3630.57824668099	3303	70	55	150	115	50	_NaN_	0.05	0.15	0.3	0.4	0.1	_NaN_	4	102	ProlificBatch4	4	2	0	140.850475	107.75	33.100475	35.8453325	2.74485749999999	NA	0	37.1306813834597	6	5	0	70	55	150	115	50	NA	0.05	0.15	0.3
1393	Experiment	41	spin	6	0	20	0	721	initial	5533.72241367659	3453	35	40	_NaN_	_NaN_	_NaN_	_NaN_	0.6	0.4	_NaN_	_NaN_	_NaN_	_NaN_	4	102	ProlificBatch4	4	1	0	39.76672	37	2.76672	2.76672	0	0.261119999999999	1	2.44948974278318	6	6	0	35	40	NA	NA	NA	NA	0.6	0.4	NA
1394	Experiment	41	spin	5	1	35	0	1078	later	5533.72241367659	3453	35	40	_NaN_	_NaN_	_NaN_	_NaN_	0.6	0.4	_NaN_	_NaN_	_NaN_	_NaN_	4	102	ProlificBatch4	4	2	0	39.6112	37	2.6112	2.76672	0.155520000000003	NA	0	2.44948974278318	6	5	0	35	40	NA	NA	NA	NA	0.6	0.4	NA
1395	Experiment	41	spin	4	2	35	0	882	later	5533.72241367659	3453	35	40	_NaN_	_NaN_	_NaN_	_NaN_	0.6	0.4	_NaN_	_NaN_	_NaN_	_NaN_	4	102	ProlificBatch4	4	3	0	39.352	37	2.352	2.76672	0.414719999999996	NA	0	2.44948974278318	6	4	0	35	40	NA	NA	NA	NA	0.6	0.4	NA
1396	Experiment	41	accept	3	3	40	0	1579	later	5533.72241367659	3453	35	40	_NaN_	_NaN_	_NaN_	_NaN_	0.6	0.4	_NaN_	_NaN_	_NaN_	_NaN_	4	102	ProlificBatch4	4	4	0	38.92	37	1.92	2.76672	0.846719999999998	NA	0	2.44948974278318	6	3	0	35	40	NA	NA	NA	NA	0.6	0.4	NA
1397	Experiment	42	spin	10	0	90	7	2139	initial	3060.67662777092	3493	150	125	25	135	35	_NaN_	0.05	0.1	0.15	0.65	0.05	_NaN_	4	102	ProlificBatch4	4	1	7	126.071227055	113.25	19.821227055	19.821227055	0	0.407122705499998	1	43.1646556803133	10	10	0	150	125	25	135	35	NA	0.05	0.1	0.15
1398	Experiment	42	accept	9	1	135	7	1836	later	3060.67662777092	3486	150	125	25	135	35	_NaN_	0.05	0.1	0.15	0.65	0.05	_NaN_	4	102	ProlificBatch4	4	2	7	126.07075685	113.25	19.82075685	19.821227055	0.000470204999999169	NA	0	43.1646556803133	10	9	7	150	125	25	135	35	NA	0.05	0.1	0.15
1399	Experiment	43	spin	1	0	65	15	8371	initial	3532.70243908499	3621	15	90	125	65	30	75	0.05	0.1	0.15	0.2	0.4	0.1	4	102	ProlificBatch4	4	1	15	46	61	0	0	NA	NA	1	34.8066085679142	1	1	0	15	90	125	65	30	75	0.05	0.1	0.15
1400	Experiment	44	accept	10	0	90	7	4080	initial	4232.17930666928	3671	15	35	30	50	105	_NaN_	0.05	0.2	0.2	0.35	0.2	_NaN_	4	102	ProlificBatch4	4	1	7	66.957032448	52.25	21.707032448	21.707032448	0	1.5094532448	1	28.0390352901094	10	10	0	15	35	30	50	105	NA	0.05	0.2	0.2
1401	Experiment	45	accept	1	0	75	0	2850	initial	3375.33694703946	3761	5	15	145	45	40	85	0.05	0.1	0.1	0.25	0.4	0.1	4	102	ProlificBatch4	4	1	0	52	52	0	0	NA	NA	1	35.9304884464434	1	1	0	5	15	145	45	40	85	0.05	0.1	0.1
1402	Experiment	46	spin	10	0	35	15	3842	initial	3917.26363739754	3836	70	100	95	55	_NaN_	_NaN_	0.1	0.2	0.6	0.1	_NaN_	_NaN_	4	102	ProlificBatch4	4	1	15	77.499998464	89.5	2.99999846399999	2.99999846399999	0	0.0599998463999981	1	14.0445719051881	10	10	0	70	100	95	55	NA	NA	0.1	0.2	0.6
1403	Experiment	46	accept	9	1	95	15	1622	later	3917.26363739754	3821	70	100	95	55	_NaN_	_NaN_	0.1	0.2	0.6	0.1	_NaN_	_NaN_	4	102	ProlificBatch4	4	2	15	77.49999232	89.5	2.99999231999999	2.99999846399999	6.14399999676607e-06	NA	0	14.0445719051881	10	9	15	70	100	95	55	NA	NA	0.1	0.2	0.6
1404	Experiment	47	spin	7	0	30	7	44585	initial	4972.38296188494	3916	15	150	25	125	105	_NaN_	0.1	0.1	0.2	0.25	0.35	_NaN_	4	102	ProlificBatch4	4	1	7	111.08648265625	89.5	28.58648265625	28.58648265625	0	1.47664037946428	1	46.3923485070545	7	7	0	15	150	25	125	105	NA	0.1	0.1	0.2
1405	Experiment	47	accept	6	1	125	7	2077	later	4972.38296188494	3909	15	150	25	125	105	_NaN_	0.1	0.1	0.2	0.25	0.35	_NaN_	4	102	ProlificBatch4	4	2	7	110.517665625	89.5	28.017665625	28.58648265625	0.568817031249992	NA	0	46.3923485070545	7	6	7	15	150	25	125	105	NA	0.1	0.1	0.2
1406	Experiment	48	accept	2	0	40	7	704	initial	5950.22232386408	4034	25	80	40	_NaN_	_NaN_	_NaN_	0.2	0.2	0.6	_NaN_	_NaN_	_NaN_	4	102	ProlificBatch4	4	1	7	40.6	45	2.59999999999999	2.59999999999999	0	0	1	18.4390889145858	2	2	0	25	80	40	NA	NA	NA	0.2	0.2	0.6
1407	Experiment	49	accept	5	0	60	7	973	initial	5033.39975297748	4074	80	40	_NaN_	_NaN_	_NaN_	_NaN_	0.1	0.9	_NaN_	_NaN_	_NaN_	_NaN_	4	102	ProlificBatch4	4	1	7	37	44	0	0	NA	NA	1	12	5	5	0	80	40	NA	NA	NA	NA	0.1	0.9	NA
1408	Experiment	50	spin	3	0	50	15	14075	initial	4176.76849222737	4134	150	55	105	85	5	45	0.1	0.1	0.15	0.2	0.25	0.2	4	102	ProlificBatch4	4	1	15	65.79125	63.5	17.29125	17.29125	0	1.90541666666667	1	45.0582955736233	3	3	0	150	55	105	85	5	45	0.1	0.1	0.15
1409	Experiment	50	spin	2	1	45	15	1818	later	4176.76849222737	4119	150	55	105	85	5	45	0.1	0.1	0.15	0.2	0.25	0.2	4	102	ProlificBatch4	4	2	15	60.075	63.5	11.575	17.29125	5.71625	NA	0	45.0582955736233	3	2	15	150	55	105	85	5	45	0.1	0.1	0.15
1410	Experiment	50	accept	1	2	85	15	1970	later	4176.76849222737	4104	150	55	105	85	5	45	0.1	0.1	0.15	0.2	0.25	0.2	4	102	ProlificBatch4	4	3	15	48.5	63.5	0	17.29125	17.29125	NA	0	45.0582955736233	3	1	30	150	55	105	85	5	45	0.1	0.1	0.15
1411	Experiment	51	accept	10	0	65	7	1292	initial	3835.16252893118	4189	70	30	20	100	_NaN_	_NaN_	0.05	0.25	0.55	0.15	_NaN_	_NaN_	4	102	ProlificBatch4	4	1	7	53.80901248	37	23.80901248	23.80901248	0	1.830901248	1	28.6530975637888	10	10	0	70	30	20	100	NA	NA	0.05	0.25	0.55
1412	Experiment	52	spin	1	0	30	0	3621	initial	3598.6240299526	4254	65	130	20	105	80	45	0.05	0.05	0.05	0.2	0.45	0.2	4	102	ProlificBatch4	4	1	0	76.75	76.75	0	0	NA	NA	1	25.9939896899264	1	1	0	65	130	20	105	80	45	0.05	0.05	0.05
1413	Experiment	53	accept	5	0	90	15	833	initial	5905.34306564628	4299	145	45	_NaN_	_NaN_	_NaN_	_NaN_	0.05	0.95	_NaN_	_NaN_	_NaN_	_NaN_	4	102	ProlificBatch4	4	1	15	35	50	0	0	NA	NA	1	21.7944947177034	5	5	0	145	45	NA	NA	NA	NA	0.05	0.95	NA
1414	Experiment	54	spin	3	0	50	0	15067	initial	4506.39218045686	4389	75	135	10	150	_NaN_	_NaN_	0.05	0.05	0.4	0.5	_NaN_	_NaN_	4	102	ProlificBatch4	4	1	0	136.66125	89.5	47.16125	47.16125	0	4.87875	1	66.874883177468	3	3	0	75	135	10	150	NA	NA	0.05	0.05	0.4
1415	Experiment	54	spin	2	1	10	0	1687	later	4506.39218045686	4389	75	135	10	150	_NaN_	_NaN_	0.05	0.05	0.4	0.5	_NaN_	_NaN_	4	102	ProlificBatch4	4	2	0	122.025	89.5	32.525	47.16125	14.63625	NA	0	66.874883177468	3	2	0	75	135	10	150	NA	NA	0.05	0.05	0.4
1416	Experiment	54	spin	1	2	10	0	949	later	4506.39218045686	4389	75	135	10	150	_NaN_	_NaN_	0.05	0.05	0.4	0.5	_NaN_	_NaN_	4	102	ProlificBatch4	4	3	0	89.5	89.5	0	47.16125	47.16125	NA	0	66.874883177468	3	1	0	75	135	10	150	NA	NA	0.05	0.05	0.4
1417	Experiment	55	spin	9	0	70	0	3068	initial	4751.3938235924	4399	130	25	_NaN_	_NaN_	_NaN_	_NaN_	0.65	0.35	_NaN_	_NaN_	_NaN_	_NaN_	4	102	ProlificBatch4	4	1	0	129.991724357939	93.25	36.7417243579394	36.7417243579394	0	1.42824715088216	1	50.0818080743896	9	9	0	130	25	NA	NA	NA	NA	0.65	0.35	NA
1418	Experiment	55	accept	8	1	130	0	1602	later	4751.3938235924	4399	130	25	_NaN_	_NaN_	_NaN_	_NaN_	0.65	0.35	_NaN_	_NaN_	_NaN_	_NaN_	4	102	ProlificBatch4	4	2	0	129.976355308398	93.25	36.7263553083984	36.7417243579394	0.0153690495409933	NA	0	50.0818080743896	9	8	0	130	25	NA	NA	NA	NA	0.65	0.35	NA
1419	Experiment	56	spin	6	0	5	15	6435	initial	3960.35109806976	4529	90	105	_NaN_	_NaN_	_NaN_	_NaN_	0.3	0.7	_NaN_	_NaN_	_NaN_	_NaN_	4	102	ProlificBatch4	4	1	15	85.5	100.5	0	0	NA	NA	1	6.87386354243376	6	6	0	90	105	NA	NA	NA	NA	0.3	0.7	NA
1420	Experiment	56	accept	5	1	105	15	2682	later	3960.35109806976	4514	90	105	_NaN_	_NaN_	_NaN_	_NaN_	0.3	0.7	_NaN_	_NaN_	_NaN_	_NaN_	4	102	ProlificBatch4	4	2	15	85.5	100.5	0	0	NA	NA	0	6.87386354243376	6	5	15	90	105	NA	NA	NA	NA	0.3	0.7	NA
1421	Experiment	57	spin	6	0	40	0	6913	initial	4860.91454821978	4619	150	55	60	_NaN_	_NaN_	_NaN_	0.05	0.1	0.85	_NaN_	_NaN_	_NaN_	4	102	ProlificBatch4	4	1	0	83.454839375	64	19.454839375	19.454839375	0	2.5258065625	1	19.7863589374094	6	6	0	150	55	60	NA	NA	NA	0.05	0.1	0.85
1422	Experiment	57	spin	5	1	60	0	4714	later	4860.91454821978	4619	150	55	60	_NaN_	_NaN_	_NaN_	0.05	0.1	0.85	_NaN_	_NaN_	_NaN_	4	102	ProlificBatch4	4	2	0	79.9524625	64	15.9524625	19.454839375	3.502376875	NA	0	19.7863589374094	6	5	0	150	55	60	NA	NA	NA	0.05	0.1	0.85
1423	Experiment	57	spin	4	2	55	0	978	later	4860.91454821978	4619	150	55	60	_NaN_	_NaN_	_NaN_	0.05	0.1	0.85	_NaN_	_NaN_	_NaN_	4	102	ProlificBatch4	4	3	0	76.26575	64	12.26575	19.454839375	7.18908937499999	NA	0	19.7863589374094	6	4	0	150	55	60	NA	NA	NA	0.05	0.1	0.85
1424	Experiment	57	spin	3	3	60	0	1942	later	4860.91454821978	4619	150	55	60	_NaN_	_NaN_	_NaN_	0.05	0.1	0.85	_NaN_	_NaN_	_NaN_	4	102	ProlificBatch4	4	4	0	72.385	64	8.38499999999999	19.454839375	11.069839375	NA	0	19.7863589374094	6	3	0	150	55	60	NA	NA	NA	0.05	0.1	0.85
1425	Experiment	57	spin	2	4	60	0	1894	later	4860.91454821978	4619	150	55	60	_NaN_	_NaN_	_NaN_	0.05	0.1	0.85	_NaN_	_NaN_	_NaN_	4	102	ProlificBatch4	4	5	0	68.3	64	4.3	19.454839375	15.154839375	NA	0	19.7863589374094	6	2	0	150	55	60	NA	NA	NA	0.05	0.1	0.85
1426	Experiment	57	spin	1	5	60	0	956	later	4860.91454821978	4619	150	55	60	_NaN_	_NaN_	_NaN_	0.05	0.1	0.85	_NaN_	_NaN_	_NaN_	4	102	ProlificBatch4	4	6	0	64	64	0	19.454839375	19.454839375	NA	0	19.7863589374094	6	1	0	150	55	60	NA	NA	NA	0.05	0.1	0.85
1427	Experiment	58	accept	1	0	65	15	1460	initial	5589.16771586196	4679	95	70	10	_NaN_	_NaN_	_NaN_	0.3	0.55	0.15	_NaN_	_NaN_	_NaN_	4	102	ProlificBatch4	4	1	15	53.5	68.5	0	0	NA	NA	1	26.9304660189905	1	1	0	95	70	10	NA	NA	NA	0.3	0.55	0.15
1428	Experiment	59	spin	3	0	10	7	1968	initial	5461.40470080545	4744	45	90	5	_NaN_	_NaN_	_NaN_	0.25	0.25	0.5	_NaN_	_NaN_	_NaN_	4	102	ProlificBatch4	4	1	7	47.4375	36.25	18.1875	18.1875	0	2.02083333333333	1	35.0669003477638	3	3	0	45	90	5	NA	NA	NA	0.25	0.25	0.5
1429	Experiment	59	spin	2	1	5	7	2271	later	5461.40470080545	4737	45	90	5	_NaN_	_NaN_	_NaN_	0.25	0.25	0.5	_NaN_	_NaN_	_NaN_	4	102	ProlificBatch4	4	2	7	41.375	36.25	12.125	18.1875	6.0625	NA	0	35.0669003477638	3	2	7	45	90	5	NA	NA	NA	0.25	0.25	0.5
1430	Experiment	59	spin	1	2	5	7	2453	later	5461.40470080545	4730	45	90	5	_NaN_	_NaN_	_NaN_	0.25	0.25	0.5	_NaN_	_NaN_	_NaN_	4	102	ProlificBatch4	4	3	7	29.25	36.25	0	18.1875	18.1875	NA	0	35.0669003477638	3	1	14	45	90	5	NA	NA	NA	0.25	0.25	0.5
1431	Experiment	60	accept	10	0	70	7	1424	initial	5695.00656447855	4813	95	30	_NaN_	_NaN_	_NaN_	_NaN_	0.05	0.95	_NaN_	_NaN_	_NaN_	_NaN_	4	102	ProlificBatch4	4	1	7	26.25	33.25	0	0	NA	NA	1	14.1664215665072	10	10	0	95	30	NA	NA	NA	NA	0.05	0.95	NA
1432	Experiment	61	spin	7	0	10	0	11275	initial	3968.92472828375	4883	45	65	40	_NaN_	_NaN_	_NaN_	0.15	0.25	0.6	_NaN_	_NaN_	_NaN_	4	102	ProlificBatch4	4	1	0	61.79638671875	47	14.79638671875	14.79638671875	0	1.47091238839286	1	10.5356537528527	7	7	0	45	65	40	NA	NA	NA	0.15	0.25	0.6
1433	Experiment	61	spin	6	1	40	0	655	later	3968.92472828375	4883	45	65	40	_NaN_	_NaN_	_NaN_	0.15	0.25	0.6	_NaN_	_NaN_	_NaN_	4	102	ProlificBatch4	4	2	0	60.728515625	47	13.728515625	14.79638671875	1.06787109375	NA	0	10.5356537528527	7	6	0	45	65	40	NA	NA	NA	0.15	0.25	0.6
1434	Experiment	61	spin	5	2	40	0	1020	later	3968.92472828375	4883	45	65	40	_NaN_	_NaN_	_NaN_	0.15	0.25	0.6	_NaN_	_NaN_	_NaN_	4	102	ProlificBatch4	4	3	0	59.3046875	47	12.3046875	14.79638671875	2.49169921875	NA	0	10.5356537528527	7	5	0	45	65	40	NA	NA	NA	0.15	0.25	0.6
1435	Experiment	61	spin	4	3	40	0	1280	later	3968.92472828375	4883	45	65	40	_NaN_	_NaN_	_NaN_	0.15	0.25	0.6	_NaN_	_NaN_	_NaN_	4	102	ProlificBatch4	4	4	0	57.40625	47	10.40625	14.79638671875	4.39013671875	NA	0	10.5356537528527	7	4	0	45	65	40	NA	NA	NA	0.15	0.25	0.6
1436	Experiment	61	spin	3	4	40	0	722	later	3968.92472828375	4883	45	65	40	_NaN_	_NaN_	_NaN_	0.15	0.25	0.6	_NaN_	_NaN_	_NaN_	4	102	ProlificBatch4	4	5	0	54.875	47	7.875	14.79638671875	6.92138671875	NA	0	10.5356537528527	7	3	0	45	65	40	NA	NA	NA	0.15	0.25	0.6
1437	Experiment	61	accept	2	5	65	0	1892	later	3968.92472828375	4883	45	65	40	_NaN_	_NaN_	_NaN_	0.15	0.25	0.6	_NaN_	_NaN_	_NaN_	4	102	ProlificBatch4	4	6	0	51.5	47	4.5	14.79638671875	10.29638671875	NA	0	10.5356537528527	7	2	0	45	65	40	NA	NA	NA	0.15	0.25	0.6
1438	Experiment	62	accept	6	0	95	15	7540	initial	5014.14221409613	4948	140	115	5	80	60	40	0.05	0.15	0.2	0.25	0.3	0.05	4	102	ProlificBatch4	4	1	15	64.534669921875	65.25	14.284669921875	14.284669921875	0	0.787028320312499	1	38.3560621023587	6	6	0	140	115	5	80	60	40	0.05	0.15	0.2
1439	Experiment	63	spin	2	0	30	15	6019	initial	4500.24142495375	5043	40	70	135	50	90	35	0.1	0.1	0.1	0.25	0.3	0.15	4	102	ProlificBatch4	4	1	15	59.625	69.25	5.375	5.375	0	0	1	30.2603288151335	2	2	0	40	70	135	50	90	35	0.1	0.1	0.1
1440	Experiment	63	accept	1	1	135	15	1619	later	4500.24142495375	5028	40	70	135	50	90	35	0.1	0.1	0.1	0.25	0.3	0.15	4	102	ProlificBatch4	4	2	15	54.25	69.25	0	5.375	5.375	NA	0	30.2603288151335	2	1	15	40	70	135	50	90	35	0.1	0.1	0.1
1441	Experiment	64	spin	2	0	95	7	3331	initial	3312.92003602386	5163	150	145	45	_NaN_	_NaN_	_NaN_	0.3	0.4	0.3	_NaN_	_NaN_	_NaN_	4	102	ProlificBatch4	4	1	7	128.85	116.5	19.35	19.35	0	0	1	46.8534950670705	2	2	0	150	145	45	NA	NA	NA	0.3	0.4	0.3
1442	Experiment	64	spin	1	1	45	7	3966	later	3312.92003602386	5156	150	145	45	_NaN_	_NaN_	_NaN_	0.3	0.4	0.3	_NaN_	_NaN_	_NaN_	4	102	ProlificBatch4	4	2	7	109.5	116.5	0	19.35	19.35	NA	0	46.8534950670705	2	1	7	150	145	45	NA	NA	NA	0.3	0.4	0.3
1443	Experiment	65	spin	9	0	35	15	24013	initial	4179.49558559093	5294	105	145	100	120	5	_NaN_	0.05	0.05	0.2	0.45	0.25	_NaN_	4	102	ProlificBatch4	4	1	15	95.3329887390137	87.75	22.5829887390137	22.5829887390137	0	0.627276526557075	1	48.8742007607286	9	9	0	105	145	100	120	5	NA	0.05	0.05	0.2
1444	Experiment	65	accept	8	1	105	15	4884	later	4179.49558559093	5279	105	145	100	120	5	_NaN_	0.05	0.05	0.2	0.45	0.25	_NaN_	4	102	ProlificBatch4	4	2	15	95.3319549560547	87.75	22.5819549560547	22.5829887390137	0.00103378295898438	NA	0	48.8742007607286	9	8	15	105	145	100	120	5	NA	0.05	0.05	0.2
1445	Experiment	66	spin	4	0	10	15	5495	initial	3561.67340038106	5384	35	110	130	30	_NaN_	_NaN_	0.05	0.1	0.55	0.3	_NaN_	_NaN_	4	102	ProlificBatch4	4	1	15	102.74871875	93.25	24.49871875	24.49871875	0	1.9653046875	1	46.267564232408	4	4	0	35	110	130	30	NA	NA	0.05	0.1	0.55
1446	Experiment	66	spin	3	1	30	15	3415	later	3561.67340038106	5369	35	110	130	30	_NaN_	_NaN_	0.05	0.1	0.55	0.3	_NaN_	_NaN_	4	102	ProlificBatch4	4	2	15	100.710625	93.25	22.460625	24.49871875	2.03809375000002	NA	0	46.267564232408	4	3	15	35	110	130	30	NA	NA	0.05	0.1	0.55
1447	Experiment	66	accept	2	2	130	15	2179	later	3561.67340038106	5354	35	110	130	30	_NaN_	_NaN_	0.05	0.1	0.55	0.3	_NaN_	_NaN_	4	102	ProlificBatch4	4	3	15	94.8875	93.25	16.6375	24.49871875	7.86121875000001	NA	0	46.267564232408	4	2	30	35	110	130	30	NA	NA	0.05	0.1	0.55
1448	Experiment	67	accept	8	0	85	15	546	initial	5107.33798777273	5484	145	115	45	20	_NaN_	_NaN_	0.05	0.05	0.6	0.3	_NaN_	_NaN_	4	102	ProlificBatch4	4	1	15	35.7132547	46	4.71325469999999	4.71325469999999	0	0.176656837499999	1	30.5204849240637	8	8	0	145	115	45	20	NA	NA	0.05	0.05	0.6
1449	Experiment	68	spin	8	0	5	0	83022	initial	4245.86843048664	5569	50	125	80	130	30	20	0.05	0.05	0.1	0.15	0.4	0.25	4	102	ProlificBatch4	4	1	0	113.9118304	53.25	60.6618304	60.6618304	0	5.3608538	1	41.2999697336451	8	8	0	50	125	80	130	30	20	0.05	0.05	0.1
1450	Experiment	68	spin	7	1	30	0	922	later	4245.86843048664	5569	50	125	80	130	30	20	0.05	0.05	0.1	0.15	0.4	0.25	4	102	ProlificBatch4	4	2	0	110.202288	53.25	56.952288	60.6618304	3.70954239999999	NA	0	41.2999697336451	8	7	0	50	125	80	130	30	20	0.05	0.05	0.1
1451	Experiment	68	spin	6	2	80	0	2438	later	4245.86843048664	5569	50	125	80	130	30	20	0.05	0.05	0.1	0.15	0.4	0.25	4	102	ProlificBatch4	4	3	0	105.56536	53.25	52.31536	60.6618304	8.34647039999999	NA	0	41.2999697336451	8	6	0	50	125	80	130	30	20	0.05	0.05	0.1
1452	Experiment	68	spin	5	3	20	0	832	later	4245.86843048664	5569	50	125	80	130	30	20	0.05	0.05	0.1	0.15	0.4	0.25	4	102	ProlificBatch4	4	4	0	99.7692	53.25	46.5192	60.6618304	14.1426304	NA	0	41.2999697336451	8	5	0	50	125	80	130	30	20	0.05	0.05	0.1
1453	Experiment	68	accept	4	4	125	0	4349	later	4245.86843048664	5569	50	125	80	130	30	20	0.05	0.05	0.1	0.15	0.4	0.25	4	102	ProlificBatch4	4	5	0	92.524	53.25	39.274	60.6618304	21.3878304	NA	0	41.2999697336451	8	4	0	50	125	80	130	30	20	0.05	0.05	0.1
1454	Experiment	69	accept	1	0	30	15	948	initial	3084.93497560153	5694	75	30	_NaN_	_NaN_	_NaN_	_NaN_	0.35	0.65	_NaN_	_NaN_	_NaN_	_NaN_	4	102	ProlificBatch4	4	1	15	30.75	45.75	0	0	NA	NA	1	21.4636320318813	1	1	0	75	30	NA	NA	NA	NA	0.35	0.65	NA
1455	Experiment	70	accept	3	0	65	15	5088	initial	5376.19263699694	5724	130	35	75	25	20	120	0.1	0.1	0.1	0.1	0.5	0.1	4	102	ProlificBatch4	4	1	15	46.27	48.5	12.77	12.77	0	1.72333333333334	1	41.5361288518803	3	3	0	130	35	75	25	20	120	0.1	0.1	0.1
1456	Experiment	71	spin	2	0	55	7	1808	initial	4968.3027556905	5789	5	100	115	_NaN_	_NaN_	_NaN_	0.35	0.45	0.2	_NaN_	_NaN_	_NaN_	4	102	ProlificBatch4	4	1	7	82.9625	69.75	20.2125	20.2125	0	0	1	47.8402288874123	2	2	0	5	100	115	NA	NA	NA	0.35	0.45	0.2
1457	Experiment	71	accept	1	1	100	7	1960	later	4968.3027556905	5782	5	100	115	_NaN_	_NaN_	_NaN_	0.35	0.45	0.2	_NaN_	_NaN_	_NaN_	4	102	ProlificBatch4	4	2	7	62.75	69.75	0	20.2125	20.2125	NA	0	47.8402288874123	2	1	7	5	100	115	NA	NA	NA	0.35	0.45	0.2
1458	Experiment	72	spin	7	0	20	0	8302	initial	3065.16113696115	5882	80	5	40	15	_NaN_	_NaN_	0.05	0.15	0.55	0.25	_NaN_	_NaN_	4	102	ProlificBatch4	4	1	0	48.462318	30.5	17.962318	17.962318	0	1.46604542857143	1	18.1590197973349	7	7	0	80	5	40	15	NA	NA	0.05	0.15	0.55
1459	Experiment	72	spin	6	1	40	0	805	later	3065.16113696115	5882	80	5	40	15	_NaN_	_NaN_	0.05	0.15	0.55	0.25	_NaN_	_NaN_	4	102	ProlificBatch4	4	2	0	46.80244	30.5	16.30244	17.962318	1.659878	NA	0	18.1590197973349	7	6	0	80	5	40	15	NA	NA	0.05	0.15	0.55
1460	Experiment	72	spin	5	2	15	0	849	later	3065.16113696115	5882	80	5	40	15	_NaN_	_NaN_	0.05	0.15	0.55	0.25	_NaN_	_NaN_	4	102	ProlificBatch4	4	3	0	45.0552	30.5	14.5552	17.962318	3.40711799999999	NA	0	18.1590197973349	7	5	0	80	5	40	15	NA	NA	0.05	0.15	0.55
1461	Experiment	72	spin	4	3	40	0	1584	later	3065.16113696115	5882	80	5	40	15	_NaN_	_NaN_	0.05	0.15	0.55	0.25	_NaN_	_NaN_	4	102	ProlificBatch4	4	4	0	43.216	30.5	12.716	17.962318	5.24631799999999	NA	0	18.1590197973349	7	4	0	80	5	40	15	NA	NA	0.05	0.15	0.55
1462	Experiment	72	accept	3	4	80	0	2285	later	3065.16113696115	5882	80	5	40	15	_NaN_	_NaN_	0.05	0.15	0.55	0.25	_NaN_	_NaN_	4	102	ProlificBatch4	4	5	0	41.28	30.5	10.78	17.962318	7.182318	NA	0	18.1590197973349	7	3	0	80	5	40	15	NA	NA	0.05	0.15	0.55
1463	Experiment	73	spin	1	0	15	0	5297	initial	4246.70345232221	5962	95	60	_NaN_	_NaN_	_NaN_	_NaN_	0.4	0.6	_NaN_	_NaN_	_NaN_	_NaN_	4	102	ProlificBatch4	4	1	0	74	74	0	0	NA	NA	1	17.1464281994822	1	1	0	95	60	NA	NA	NA	NA	0.4	0.6	NA
1464	Experiment	74	spin	2	0	35	0	1153	initial	5462.16404461969	6022	5	70	_NaN_	_NaN_	_NaN_	_NaN_	0.2	0.8	_NaN_	_NaN_	_NaN_	_NaN_	4	102	ProlificBatch4	4	1	0	67.4	57	10.4	10.4	0	0	1	26	2	2	0	5	70	NA	NA	NA	NA	0.2	0.8	NA
1465	Experiment	74	accept	1	1	70	0	1586	later	5462.16404461969	6022	5	70	_NaN_	_NaN_	_NaN_	_NaN_	0.2	0.8	_NaN_	_NaN_	_NaN_	_NaN_	4	102	ProlificBatch4	4	2	0	57	57	0	10.4	10.4	NA	0	26	2	1	0	5	70	NA	NA	NA	NA	0.2	0.8	NA
1466	Experiment	75	spin	1	0	25	15	23601	initial	4210.47317709854	6092	135	20	115	30	55	130	0.05	0.05	0.2	0.2	0.4	0.1	4	102	ProlificBatch4	4	1	15	56.75	71.75	0	0	NA	NA	1	38.8353897881816	1	1	0	135	20	115	30	55	130	0.05	0.05	0.2
1467	Experiment	76	spin	6	0	65	15	5845	initial	4939.67452363281	6132	55	100	145	130	30	_NaN_	0.1	0.15	0.35	0.35	0.05	_NaN_	4	102	ProlificBatch4	4	1	15	116.0402725	118.25	12.7902725	12.7902725	0	0.635878750000001	1	33.7370345466225	6	6	0	55	100	145	130	30	NA	0.1	0.15	0.35
1468	Experiment	76	accept	5	1	100	15	1574	later	4939.67452363281	6117	55	100	145	130	30	_NaN_	0.1	0.15	0.35	0.35	0.05	_NaN_	4	102	ProlificBatch4	4	2	15	115.967575	118.25	12.717575	12.7902725	0.0726975000000039	NA	0	33.7370345466225	6	5	15	55	100	145	130	30	NA	0.1	0.15	0.35
1469	Experiment	77	accept	7	0	50	7	1181	initial	4866.2487470362	6217	145	55	20	50	_NaN_	_NaN_	0.05	0.05	0.65	0.25	_NaN_	_NaN_	4	102	ProlificBatch4	4	1	7	43.0951732265625	35.5	14.5951732265625	14.5951732265625	0	1.29573903236607	1	28.7619540365393	7	7	0	145	55	20	50	NA	NA	0.05	0.05	0.65
1470	Experiment	78	accept	1	0	60	15	2407	initial	3968.94215641181	6267	125	10	85	55	50	_NaN_	0.1	0.25	0.25	0.35	0.05	_NaN_	4	102	ProlificBatch4	4	1	15	43	58	0	0	NA	NA	1	34.8353268967007	1	1	0	125	10	85	55	50	NA	0.1	0.25	0.25
1471	Experiment	79	spin	2	0	65	0	1612	initial	3789.12683397813	6327	30	10	120	_NaN_	_NaN_	_NaN_	0.05	0.2	0.75	_NaN_	_NaN_	_NaN_	4	102	ProlificBatch4	4	1	0	113.375	93.5	19.875	19.875	0	0	1	46.0733111464761	2	2	0	30	10	120	NA	NA	NA	0.05	0.2	0.75
1472	Experiment	79	spin	1	1	10	0	896	later	3789.12683397813	6327	30	10	120	_NaN_	_NaN_	_NaN_	0.05	0.2	0.75	_NaN_	_NaN_	_NaN_	4	102	ProlificBatch4	4	2	0	93.5	93.5	0	19.875	19.875	NA	0	46.0733111464761	2	1	0	30	10	120	NA	NA	NA	0.05	0.2	0.75
1473	Experiment	80	accept	9	0	60	7	576	initial	4188.00659891779	6447	50	65	150	55	10	95	0.05	0.05	0.1	0.3	0.35	0.15	4	102	ProlificBatch4	4	1	7	85.3354223632812	55	37.3354223632812	37.3354223632812	0	2.67060248480903	1	43.0987238790199	9	9	0	50	65	150	55	10	95	0.05	0.05	0.1
1474	Experiment	81	spin	2	0	5	0	1132	initial	3895.10382216333	6507	20	45	140	_NaN_	_NaN_	_NaN_	0.4	0.5	0.1	_NaN_	_NaN_	_NaN_	4	102	ProlificBatch4	4	1	0	54.3	44.5	9.8	9.8	0	0	1	33.9448081449874	2	2	0	20	45	140	NA	NA	NA	0.4	0.5	0.1
1475	Experiment	81	spin	1	1	20	0	1081	later	3895.10382216333	6507	20	45	140	_NaN_	_NaN_	_NaN_	0.4	0.5	0.1	_NaN_	_NaN_	_NaN_	4	102	ProlificBatch4	4	2	0	44.5	44.5	0	9.8	9.8	NA	0	33.9448081449874	2	1	0	20	45	140	NA	NA	NA	0.4	0.5	0.1
1476	Experiment	82	spin	10	0	40	7	7044	initial	3486.47646576352	6527	35	85	_NaN_	_NaN_	_NaN_	_NaN_	0.1	0.9	_NaN_	_NaN_	_NaN_	_NaN_	4	102	ProlificBatch4	4	1	7	77.222222218	80	4.22222221799997	4.22222221799997	0	0.0422222217999973	1	15	10	10	0	35	85	NA	NA	NA	NA	0.1	0.9	NA
1477	Experiment	82	accept	9	1	85	7	1433	later	3486.47646576352	6520	35	85	_NaN_	_NaN_	_NaN_	_NaN_	0.1	0.9	_NaN_	_NaN_	_NaN_	_NaN_	4	102	ProlificBatch4	4	2	7	77.22222218	80	4.22222217999999	4.22222221799997	3.7999981827852e-08	NA	0	15	10	9	7	35	85	NA	NA	NA	NA	0.1	0.9	NA
1478	Experiment	83	spin	6	0	55	0	6156	initial	3720.59121237315	6605	20	105	130	35	75	150	0.05	0.05	0.05	0.35	0.4	0.1	4	102	ProlificBatch4	4	1	0	113.8627	70	43.8627	43.8627	0	4.85211666666667	1	38.0131556174964	6	6	0	20	105	130	35	75	150	0.05	0.05	0.05
1479	Experiment	83	spin	5	1	35	0	976	later	3720.59121237315	6605	20	105	130	35	75	150	0.05	0.05	0.05	0.35	0.4	0.1	4	102	ProlificBatch4	4	2	0	108.662	70	38.662	43.8627	5.20070000000001	NA	0	38.0131556174964	6	5	0	20	105	130	35	75	150	0.05	0.05	0.05
1480	Experiment	83	spin	4	2	75	0	3134	later	3720.59121237315	6605	20	105	130	35	75	150	0.05	0.05	0.05	0.35	0.4	0.1	4	102	ProlificBatch4	4	3	0	102.39	70	32.39	43.8627	11.4727	NA	0	38.0131556174964	6	4	0	20	105	130	35	75	150	0.05	0.05	0.05
1481	Experiment	83	spin	3	3	35	0	1239	later	3720.59121237315	6605	20	105	130	35	75	150	0.05	0.05	0.05	0.35	0.4	0.1	4	102	ProlificBatch4	4	4	0	94.55	70	24.55	43.8627	19.3127	NA	0	38.0131556174964	6	3	0	20	105	130	35	75	150	0.05	0.05	0.05
1482	Experiment	83	accept	2	4	75	0	2262	later	3720.59121237315	6605	20	105	130	35	75	150	0.05	0.05	0.05	0.35	0.4	0.1	4	102	ProlificBatch4	4	5	0	84.75	70	14.75	43.8627	29.1127	NA	0	38.0131556174964	6	2	0	20	105	130	35	75	150	0.05	0.05	0.05
1483	Experiment	84	spin	9	0	15	0	1315	initial	3722.35071663584	6680	5	110	55	80	_NaN_	_NaN_	0.05	0.1	0.3	0.55	_NaN_	_NaN_	4	102	ProlificBatch4	4	1	0	95.70490140125	71.75	23.95490140125	23.95490140125	0	1.73248904458333	1	22.1514672200286	9	9	0	5	110	55	80	NA	NA	0.05	0.1	0.3
1484	Experiment	84	spin	8	1	80	0	1742	later	3722.35071663584	6680	5	110	55	80	_NaN_	_NaN_	0.05	0.1	0.3	0.55	_NaN_	_NaN_	4	102	ProlificBatch4	4	2	0	94.1165571125	71.75	22.3665571125	23.95490140125	1.58834428875001	NA	0	22.1514672200286	9	8	0	5	110	55	80	NA	NA	0.05	0.1	0.3
1485	Experiment	84	spin	7	2	80	0	1273	later	3722.35071663584	6680	5	110	55	80	_NaN_	_NaN_	0.05	0.1	0.3	0.55	_NaN_	_NaN_	4	102	ProlificBatch4	4	3	0	92.351730125	71.75	20.601730125	23.95490140125	3.35317127625	NA	0	22.1514672200286	9	7	0	5	110	55	80	NA	NA	0.05	0.1	0.3
1486	Experiment	84	spin	6	3	55	0	1179	later	3722.35071663584	6680	5	110	55	80	_NaN_	_NaN_	0.05	0.1	0.3	0.55	_NaN_	_NaN_	4	102	ProlificBatch4	4	4	0	90.39081125	71.75	18.64081125	23.95490140125	5.31409015125	NA	0	22.1514672200286	9	6	0	5	110	55	80	NA	NA	0.05	0.1	0.3
1487	Experiment	84	spin	5	4	5	0	1685	later	3722.35071663584	6680	5	110	55	80	_NaN_	_NaN_	0.05	0.1	0.3	0.55	_NaN_	_NaN_	4	102	ProlificBatch4	4	5	0	88.2120125	71.75	16.4620125	23.95490140125	7.49288890125001	NA	0	22.1514672200286	9	5	0	5	110	55	80	NA	NA	0.05	0.1	0.3
1488	Experiment	84	spin	4	5	80	0	1639	later	3722.35071663584	6680	5	110	55	80	_NaN_	_NaN_	0.05	0.1	0.3	0.55	_NaN_	_NaN_	4	102	ProlificBatch4	4	6	0	85.791125	71.75	14.041125	23.95490140125	9.91377640125002	NA	0	22.1514672200286	9	4	0	5	110	55	80	NA	NA	0.05	0.1	0.3
1489	Experiment	84	spin	3	6	55	0	1506	later	3722.35071663584	6680	5	110	55	80	_NaN_	_NaN_	0.05	0.1	0.3	0.55	_NaN_	_NaN_	4	102	ProlificBatch4	4	7	0	83.10125	71.75	11.35125	23.95490140125	12.60365140125	NA	0	22.1514672200286	9	3	0	5	110	55	80	NA	NA	0.05	0.1	0.3
1490	Experiment	84	accept	2	7	80	0	1311	later	3722.35071663584	6680	5	110	55	80	_NaN_	_NaN_	0.05	0.1	0.3	0.55	_NaN_	_NaN_	4	102	ProlificBatch4	4	8	0	80.1125	71.75	8.3625	23.95490140125	15.59240140125	NA	0	22.1514672200286	9	2	0	5	110	55	80	NA	NA	0.05	0.1	0.3
1491	Experiment	85	spin	8	0	25	7	998	initial	4633.27582496981	6760	75	85	_NaN_	_NaN_	_NaN_	_NaN_	0.2	0.8	_NaN_	_NaN_	_NaN_	_NaN_	4	102	ProlificBatch4	4	1	7	76.2499968	83	0.249996799999991	0.249996799999991	0	0.0062496000000003	1	4	8	8	0	75	85	NA	NA	NA	NA	0.2	0.8	NA
1492	Experiment	85	accept	7	1	85	7	2152	later	4633.27582496981	6753	75	85	_NaN_	_NaN_	_NaN_	_NaN_	0.2	0.8	_NaN_	_NaN_	_NaN_	_NaN_	4	102	ProlificBatch4	4	2	7	76.249984	83	0.249983999999998	0.249996799999991	1.27999999932626e-05	NA	0	4	8	7	7	75	85	NA	NA	NA	NA	0.2	0.8	NA
1493	Experiment	86	accept	1	0	100	15	1074	initial	5915.75526041031	6838	125	110	90	_NaN_	_NaN_	_NaN_	0.05	0.6	0.35	_NaN_	_NaN_	_NaN_	4	102	ProlificBatch4	4	1	15	88.75	103.75	0	0	NA	NA	1	10.5918600821574	1	1	0	125	110	90	NA	NA	NA	0.05	0.6	0.35
1494	Experiment	87	accept	8	0	130	15	3474	initial	5293.34566757111	6938	120	125	140	130	_NaN_	_NaN_	0.05	0.1	0.25	0.6	_NaN_	_NaN_	4	102	ProlificBatch4	4	1	15	116.5	131.5	0	0	NA	NA	1	5.5	8	8	0	120	125	140	130	NA	NA	0.05	0.1	0.25
1495	Experiment	88	spin	3	0	30	0	809	initial	4013.43813868732	7068	65	40	45	_NaN_	_NaN_	_NaN_	0.15	0.5	0.35	_NaN_	_NaN_	_NaN_	4	102	ProlificBatch4	4	1	0	50.91125	45.5	5.41125	5.41125	0	0.828749999999999	1	8.5	3	3	0	65	40	45	NA	NA	NA	0.15	0.5	0.35
1496	Experiment	88	accept	2	1	65	0	3197	later	4013.43813868732	7068	65	40	45	_NaN_	_NaN_	_NaN_	0.15	0.5	0.35	_NaN_	_NaN_	_NaN_	4	102	ProlificBatch4	4	2	0	48.425	45.5	2.925	5.41125	2.48625	NA	0	8.5	3	2	0	65	40	45	NA	NA	NA	0.15	0.5	0.35
1497	Experiment	89	spin	4	0	40	15	4677	initial	4334.25203439482	7133	55	135	105	30	100	75	0.1	0.15	0.15	0.2	0.3	0.1	4	102	ProlificBatch4	4	1	15	84.12	85	14.12	14.12	0	1.155	1	34.7491007077881	4	4	0	55	135	105	30	100	75	0.1	0.15	0.15
1498	Experiment	89	spin	3	1	30	15	1791	later	4334.25203439482	7118	55	135	105	30	100	75	0.1	0.15	0.15	0.2	0.3	0.1	4	102	ProlificBatch4	4	2	15	82.8	85	12.8	14.12	1.32000000000001	NA	0	34.7491007077881	4	3	15	55	135	105	30	100	75	0.1	0.15	0.15
1499	Experiment	89	accept	2	2	100	15	1573	later	4334.25203439482	7103	55	135	105	30	100	75	0.1	0.15	0.15	0.2	0.3	0.1	4	102	ProlificBatch4	4	3	15	79.5	85	9.5	14.12	4.62	NA	0	34.7491007077881	4	2	30	55	135	105	30	100	75	0.1	0.15	0.15
1500	Experiment	90	spin	3	0	30	0	1780	initial	3015.57156449796	7203	10	145	15	_NaN_	_NaN_	_NaN_	0.1	0.65	0.25	_NaN_	_NaN_	_NaN_	4	102	ProlificBatch4	4	1	0	139.365	99	40.365	40.365	0	3.48833333333333	1	62.7016746187851	3	3	0	10	145	15	NA	NA	NA	0.1	0.65	0.25
1501	Experiment	90	spin	2	1	15	0	980	later	3015.57156449796	7203	10	145	15	_NaN_	_NaN_	_NaN_	0.1	0.65	0.25	_NaN_	_NaN_	_NaN_	4	102	ProlificBatch4	4	2	0	128.9	99	29.9	40.365	10.465	NA	0	62.7016746187851	3	2	0	10	145	15	NA	NA	NA	0.1	0.65	0.25
1502	Experiment	90	spin	1	2	15	0	1244	later	3015.57156449796	7203	10	145	15	_NaN_	_NaN_	_NaN_	0.1	0.65	0.25	_NaN_	_NaN_	_NaN_	4	102	ProlificBatch4	4	3	0	99	99	0	40.365	40.365	NA	0	62.7016746187851	3	1	0	10	145	15	NA	NA	NA	0.1	0.65	0.25
1503	Experiment	91	spin	5	0	5	15	1648	initial	5474.58286603906	7348	55	5	130	75	135	45	0.05	0.15	0.2	0.2	0.25	0.15	4	102	ProlificBatch4	4	1	15	96.91646875	85	26.91646875	26.91646875	0	2.53329375	1	47.9061582680139	5	5	0	55	5	130	75	135	45	0.05	0.15	0.2
1504	Experiment	91	accept	4	1	130	15	2148	later	5474.58286603906	7333	55	5	130	75	135	45	0.05	0.15	0.2	0.2	0.25	0.15	4	102	ProlificBatch4	4	2	15	94.848125	85	24.848125	26.91646875	2.06834375000001	NA	0	47.9061582680139	5	4	15	55	5	130	75	135	45	0.05	0.15	0.2
1505	Experiment	92	spin	9	0	10	7	896	initial	5709.56678407352	7463	100	15	_NaN_	_NaN_	_NaN_	_NaN_	0.75	0.25	_NaN_	_NaN_	_NaN_	_NaN_	4	102	ProlificBatch4	4	1	7	90.6663780212402	78.75	18.9163780212402	18.9163780212402	0	0.525430891248915	1	36.8060796608386	9	9	0	100	15	NA	NA	NA	NA	0.75	0.25	NA
1506	Experiment	92	accept	8	1	100	7	2140	later	5709.56678407352	7456	100	15	_NaN_	_NaN_	_NaN_	_NaN_	0.75	0.25	_NaN_	_NaN_	_NaN_	_NaN_	4	102	ProlificBatch4	4	2	7	90.6655120849609	78.75	18.9155120849609	18.9163780212402	0.000865936279296875	NA	0	36.8060796608386	9	8	7	100	15	NA	NA	NA	NA	0.75	0.25	NA
1507	Experiment	93	accept	10	0	110	0	1929	initial	3407.49236459391	7556	45	120	105	95	50	_NaN_	0.05	0.1	0.2	0.2	0.45	_NaN_	4	102	ProlificBatch4	4	1	0	110.55564553125	76.75	33.80564553125	33.80564553125	0	2.018064553125	1	28.0301177307553	10	10	0	45	120	105	95	50	NA	0.05	0.1	0.2
1508	Experiment	94	spin	3	0	110	15	2054	initial	3782.51076185059	7666	5	40	35	135	150	140	0.05	0.05	0.2	0.3	0.3	0.1	4	102	ProlificBatch4	4	1	15	118.2875	108.75	24.5375	24.5375	0	1.8875	1	51.7415452030571	3	3	0	5	40	35	135	150	140	0.05	0.05	0.2
1509	Experiment	94	accept	2	1	135	15	1522	later	3782.51076185059	7651	5	40	35	135	150	140	0.05	0.05	0.2	0.3	0.3	0.1	4	102	ProlificBatch4	4	2	15	112.625	108.75	18.875	24.5375	5.66249999999999	NA	0	51.7415452030571	3	2	15	5	40	35	135	150	140	0.05	0.05	0.2
1510	Experiment	95	spin	2	0	5	0	596	initial	4777.78338895806	7786	75	50	20	_NaN_	_NaN_	_NaN_	0.15	0.35	0.5	_NaN_	_NaN_	_NaN_	4	102	ProlificBatch4	4	1	0	48.125	38.75	9.375	9.375	0	0	1	20.4251682979602	2	2	0	75	50	20	NA	NA	NA	0.15	0.35	0.5
1511	Experiment	95	accept	1	1	50	0	1808	later	4777.78338895806	7786	75	50	20	_NaN_	_NaN_	_NaN_	0.15	0.35	0.5	_NaN_	_NaN_	_NaN_	4	102	ProlificBatch4	4	2	0	38.75	38.75	0	9.375	9.375	NA	0	20.4251682979602	2	1	0	75	50	20	NA	NA	NA	0.15	0.35	0.5
1512	Experiment	96	spin	10	0	20	7	7719	initial	3176.56085412367	7836	70	145	40	15	25	65	0.05	0.1	0.15	0.25	0.35	0.1	4	102	ProlificBatch4	4	1	7	67.7231220092774	43	31.7231220092774	31.7231220092774	0	2.26231220092774	1	37.8945906429928	10	10	0	70	145	40	15	25	65	0.05	0.1	0.15
1513	Experiment	96	accept	9	1	40	7	3506	later	3176.56085412367	7829	70	145	40	15	25	65	0.05	0.1	0.15	0.25	0.35	0.1	4	102	ProlificBatch4	4	2	7	66.7330847167969	43	30.7330847167969	31.7231220092774	0.99003729248048	NA	0	37.8945906429928	10	9	7	70	145	40	15	25	65	0.05	0.1	0.15
1514	Experiment	97	spin	2	0	20	7	2591	initial	3021.76827966873	7869	25	120	10	50	110	145	0.05	0.1	0.2	0.2	0.25	0.2	4	102	ProlificBatch4	4	1	7	95.1375	81.75	20.3875	20.3875	0	0	1	50.3804277472909	2	2	0	25	120	10	50	110	145	0.05	0.1	0.2
1515	Experiment	97	accept	1	1	145	7	1562	later	3021.76827966873	7862	25	120	10	50	110	145	0.05	0.1	0.2	0.2	0.25	0.2	4	102	ProlificBatch4	4	2	7	74.75	81.75	0	20.3875	20.3875	NA	0	50.3804277472909	2	1	7	25	120	10	50	110	145	0.05	0.1	0.2
1516	Experiment	98	accept	4	0	75	7	2155	initial	3146.97558340818	8007	50	40	10	105	15	130	0.05	0.05	0.2	0.2	0.2	0.3	4	102	ProlificBatch4	4	1	7	100.5625	69.5	38.0625	38.0625	0	4.078125	1	52.1032628536832	4	4	0	50	40	10	105	15	130	0.05	0.05	0.2
1517	Experiment	99	spin	10	0	10	15	2237	initial	3137.45084093904	8082	135	70	140	_NaN_	_NaN_	_NaN_	0.3	0.55	0.15	_NaN_	_NaN_	_NaN_	4	102	ProlificBatch4	4	1	15	103.248901612627	100	18.2489016126269	18.2489016126269	0	0.999890161262694	1	33.203915431768	10	10	0	135	70	140	NA	NA	NA	0.3	0.55	0.15
1518	Experiment	99	accept	9	1	135	15	1735	later	3137.45084093904	8067	135	70	140	_NaN_	_NaN_	_NaN_	0.3	0.55	0.15	_NaN_	_NaN_	_NaN_	4	102	ProlificBatch4	4	2	15	103.179821113867	100	18.1798211138672	18.2489016126269	0.0690804987597602	NA	0	33.203915431768	10	9	15	135	70	140	NA	NA	NA	0.3	0.55	0.15
1519	Experiment	100	spin	4	0	10	7	2180	initial	3731.6221482555	8202	15	35	_NaN_	_NaN_	_NaN_	_NaN_	0.05	0.95	_NaN_	_NaN_	_NaN_	_NaN_	4	102	ProlificBatch4	4	1	7	27.6315	34	0.631500000000003	0.631500000000003	0	0.0078750000000003	1	4.35889894354067	4	4	0	15	35	NA	NA	NA	NA	0.05	0.95	NA
1520	Experiment	100	accept	3	1	35	7	1495	later	3731.6221482555	8195	15	35	_NaN_	_NaN_	_NaN_	_NaN_	0.05	0.95	_NaN_	_NaN_	_NaN_	_NaN_	4	102	ProlificBatch4	4	2	7	27.63	34	0.630000000000003	0.631500000000003	0.00150000000000006	NA	0	4.35889894354067	4	3	7	15	35	NA	NA	NA	NA	0.05	0.95	NA
1521	Experiment	101	spin	9	0	20	0	2554	initial	5887.91767044685	8230	10	95	150	_NaN_	_NaN_	_NaN_	0.15	0.75	0.1	_NaN_	_NaN_	_NaN_	4	102	ProlificBatch4	4	1	0	125.80415557125	87.75	38.05415557125	38.05415557125	0	2.93240617458333	1	36.5196864718196	9	9	0	10	95	150	NA	NA	NA	0.15	0.75	0.1
1522	Experiment	101	spin	8	1	95	0	1419	later	5887.91767044685	8230	10	95	150	_NaN_	_NaN_	_NaN_	0.15	0.75	0.1	_NaN_	_NaN_	_NaN_	4	102	ProlificBatch4	4	2	0	123.1157284125	87.75	35.3657284125	38.05415557125	2.68842715875	NA	0	36.5196864718196	9	8	0	10	95	150	NA	NA	NA	0.15	0.75	0.1
1523	Experiment	101	spin	7	2	95	0	595	later	5887.91767044685	8230	10	95	150	_NaN_	_NaN_	_NaN_	0.15	0.75	0.1	_NaN_	_NaN_	_NaN_	4	102	ProlificBatch4	4	3	0	120.128587125	87.75	32.378587125	38.05415557125	5.67556844624998	NA	0	36.5196864718196	9	7	0	10	95	150	NA	NA	NA	0.15	0.75	0.1
1524	Experiment	101	spin	6	3	95	0	542	later	5887.91767044685	8230	10	95	150	_NaN_	_NaN_	_NaN_	0.15	0.75	0.1	_NaN_	_NaN_	_NaN_	4	102	ProlificBatch4	4	4	0	116.80954125	87.75	29.05954125	38.05415557125	8.99461432125	NA	0	36.5196864718196	9	6	0	10	95	150	NA	NA	NA	0.15	0.75	0.1
1525	Experiment	101	spin	5	4	10	0	1051	later	5887.91767044685	8230	10	95	150	_NaN_	_NaN_	_NaN_	0.15	0.75	0.1	_NaN_	_NaN_	_NaN_	4	102	ProlificBatch4	4	5	0	113.1217125	87.75	25.3717125	38.05415557125	12.68244307125	NA	0	36.5196864718196	9	5	0	10	95	150	NA	NA	NA	0.15	0.75	0.1
1526	Experiment	101	spin	4	5	95	0	1605	later	5887.91767044685	8230	10	95	150	_NaN_	_NaN_	_NaN_	0.15	0.75	0.1	_NaN_	_NaN_	_NaN_	4	102	ProlificBatch4	4	6	0	109.024125	87.75	21.274125	38.05415557125	16.78003057125	NA	0	36.5196864718196	9	4	0	10	95	150	NA	NA	NA	0.15	0.75	0.1
1527	Experiment	101	spin	3	6	95	0	1315	later	5887.91767044685	8230	10	95	150	_NaN_	_NaN_	_NaN_	0.15	0.75	0.1	_NaN_	_NaN_	_NaN_	4	102	ProlificBatch4	4	7	0	104.47125	87.75	16.72125	38.05415557125	21.33290557125	NA	0	36.5196864718196	9	3	0	10	95	150	NA	NA	NA	0.15	0.75	0.1
1528	Experiment	101	accept	2	7	95	0	2315	later	5887.91767044685	8230	10	95	150	_NaN_	_NaN_	_NaN_	0.15	0.75	0.1	_NaN_	_NaN_	_NaN_	4	102	ProlificBatch4	4	8	0	99.4125	87.75	11.6625	38.05415557125	26.39165557125	NA	0	36.5196864718196	9	2	0	10	95	150	NA	NA	NA	0.15	0.75	0.1
1529	Experiment	102	spin	4	0	110	0	6524	initial	4447.53871062748	8325	25	130	125	105	65	_NaN_	0.15	0.25	0.25	0.25	0.1	_NaN_	4	102	ProlificBatch4	4	1	0	124.390625	100.25	24.140625	24.140625	0	2.33203125	1	36.792492440714	4	4	0	25	130	125	105	65	NA	0.15	0.25	0.25
[truncated: 249,422 more rows]
[truncated: 16 more columns]
