# Supplementary material for: The effect of apathy and compulsivity on planning and stopping in sequential decision-making
Source: PLoS Biol. 2022 Mar 31;20(3):e3001566. doi: 10.1371/journal.pbio.3001566 (PMC8970514; doi:10.1371/journal.pbio.3001566)
Supplement: S2 Data — (CSV) [file pbio.3001566.s008.csv]

	AMI.Q1	AMI.Q2	AMI.Q3	AMI.Q4	AMI.Q5	AMI.Q6	AMI.Q7	AMI.Q8	AMI.Q9	AMI.Q10	AMI.Q11	AMI.Q12	AMI.Q13	AMI.Q14	AMI.Q15	AMI.Q16	AMI.Q17	AMI.Q18	Debrief.Chasing	Debrief.AwareOverPersevere	Debrief.CostInsensitivity	Debrief.PreemptiveAvoid	OCI.Q1	OCI.Q2	OCI.Q3	OCI.Q4	OCI.Q5	OCI.Q6	OCI.Q7	OCI.Q8	OCI.Q9	OCI.Q10	OCI.Q11	OCI.Q12	OCI.Q13	OCI.Q14	OCI.Q15	OCI.Q16	OCI.Q17	OCI.Q18	Schizo.Q1	Schizo.Q2	Schizo.Q3	Schizo.Q4	Schizo.Q5	Schizo.Q6	Schizo.Q7	Schizo.Q8	Schizo.Q9
1	0	1	1	0	2	2	1	1	1	3	2	2	2	1	3	1	1	2	2	4	1	3	1	1	1	0	1	2	0	1	1	0	0	0	1	0	0	1	0	0	1	1	0	0	0	0	0	0	0
2	0	4	3	3	3	1	1	4	2	3	1	1	1	3	3	0	2	1	1	Never	1	Never	2	2	0	0	0	3	2	1	1	0	0	3	1	0	0	0	0	2	0	1	0	0	0	0	0	0	1
3	3	4	4	1	0	1	3	4	1	4	3	1	3	3	3	2	0	2	Never	1	Never	3	1	2	2	0	2	1	3	1	2	0	0	0	3	1	0	1	2	0	0	0	0	0	0	0	0	0	0
4	0	4	4	4	4	1	0	4	3	4	1	1	0	3	4	1	2	0	2	Never	Never	Never	2	3	0	0	1	4	1	0	0	0	0	2	3	0	0	0	0	1	0	0	0	0	0	0	0	0	0
5	0	3	3	2	4	1	1	4	2	3	3	3	1	2	3	1	3	1	Never	Never	Never	Never	2	1	1	0	1	3	1	0	2	0	1	3	2	0	2	0	2	2	0	0	0	0	0	0	0	0	0
6	1	1	2	1	3	3	1	3	3	3	3	1	2	1	3	1	0	2	3	1	2	3	0	1	0	0	0	0	0	0	0	0	0	1	1	0	0	0	0	0	0	0	0	1	0	1	1	0	1
7	1	1	1	2	2	1	2	4	2	3	4	3	1	1	3	1	2	1	2	1	1	3	1	2	2	0	1	2	1	0	1	2	1	3	3	1	2	2	1	2	0	0	0	0	0	0	0	0	0
8	1	4	2	2	3	2	2	3	2	4	2	1	1	2	2	1	2	1	Never	Never	Never	3	1	1	2	0	0	0	0	0	0	0	0	1	0	2	0	0	0	0	0	0	0	0	0	0	0	0	0
9	1	2	3	1	1	1	1	4	1	2	2	1	0	2	2	1	1	0	4	2	3	4	1	3	2	1	1	1	0	2	2	0	0	1	1	2	2	1	0	1	0	0	0	0	0	0	0	0	0
10	1	4	3	1	0	1	0	1	1	4	0	3	1	0	3	0	1	2	1	Never	4	3	2	4	0	0	0	2	0	0	0	0	0	2	0	0	0	0	0	0	1	0	0	0	0	0	0	0	1
11	3	3	4	1	1	3	3	4	1	0	1	0	2	1	1	1	1	1	4	2	4	Never	2	1	0	2	0	1	1	0	1	0	0	0	1	0	1	2	0	0	0	0	0	0	0	0	0	0	0
12	1	3	3	1	3	1	1	4	1	2	0	1	0	2	1	0	1	0	3	3	4	5	1	1	3	1	0	2	2	1	3	0	1	3	3	1	2	2	0	1	1	1	1	0	0	1	0	0	0
13	1	3	3	3	1	1	2	3	1	4	1	2	1	3	2	1	2	1	1	1	3	1	1	3	2	3	1	2	1	3	3	1	1	2	2	3	3	1	1	1	0	0	0	0	0	0	1	0	0
14	4	2	3	2	0	4	3	4	1	2	0	0	3	2	1	3	2	4	1	Never	1	Never	0	0	2	1	0	0	0	0	1	0	0	0	0	0	2	0	0	0	0	0	0	0	0	0	0	0	0
15	0	4	2	1	2	1	1	3	2	2	2	0	0	2	2	1	1	0	4	4	4	3	0	4	2	2	1	1	0	1	2	0	0	1	1	1	1	3	3	1	1	1	1	0	0	1	0	0	1
16	0	2	2	1	3	1	0	4	2	3	3	1	2	2	3	1	1	1	4	5	3	3	3	1	2	2	1	2	4	1	4	4	4	4	3	3	3	3	4	3	1	1	1	1	0	1	1	1	1
17	1	1	3	1	4	0	0	1	1	4	1	0	0	2	3	0	1	0	4	1	3	Never	2	3	0	0	0	4	1	0	3	0	1	3	3	0	0	0	0	3	1	0	0	0	0	0	0	0	1
18	0	1	3	1	1	3	3	0	1	2	1	1	2	1	1	0	1	1	2	1	Never	5	3	3	1	3	3	3	1	4	3	3	2	3	3	1	1	0	1	2	0	1	0	0	0	1	1	1	0
19	0	1	2	4	1	3	1	4	1	1	1	1	1	2	1	0	1	0	4	Never	Never	Never	0	0	2	2	1	0	1	0	3	0	0	1	2	0	2	0	0	0	0	0	0	0	0	0	0	0	0
20	1	4	3	3	1	3	2	3	1	2	1	1	0	2	1	0	2	0	4	Never	Never	Never	0	0	2	0	1	0	0	0	2	0	0	1	0	0	1	0	0	0	0	0	0	0	0	0	0	0	0
21	1	2	3	1	1	3	1	3	0	1	0	0	1	2	0	1	1	1	5	Never	1	1	0	0	0	0	0	0	0	0	0	0	2	0	1	0	0	0	2	0	0	0	0	0	0	0	1	0	0
22	1	1	2	0	1	1	3	2	0	4	3	2	2	1	2	1	0	1	5	1	Never	Never	0	2	2	1	1	3	0	1	1	0	1	2	0	0	1	0	0	2	0	0	0	0	0	0	1	0	1
23	1	1	0	0	1	2	1	3	1	0	1	1	2	1	1	1	1	2	3	2	4	4	2	1	1	0	0	0	1	0	0	0	0	0	2	0	1	0	1	0	0	0	0	0	0	0	0	0	0
24	1	3	4	1	1	0	2	3	3	4	2	1	0	1	1	0	2	0	4	4	5	5	3	4	3	3	3	4	3	2	3	2	3	4	4	3	3	3	4	4	1	1	0	1	0	1	1	0	1
25	2	1	1	2	2	2	2	1	2	3	2	1	3	1	1	4	4	3	Never	Never	Never	Never	2	3	4	3	2	1	2	2	2	3	1	3	1	3	0	2	4	2	0	1	1	0	1	0	0	1	1
26	1	3	3	4	2	1	0	3	2	4	1	1	1	1	2	1	1	0	2	Never	1	3	3	3	3	0	1	3	1	0	1	0	0	2	3	1	3	0	1	2	0	0	0	0	0	0	0	0	1
27	0	2	2	1	3	1	0	1	1	2	0	0	0	1	0	0	0	0	2	1	1	3	0	0	1	0	1	0	0	0	0	0	0	0	1	0	1	0	0	0	0	0	0	0	0	0	0	0	0
28	2	4	4	3	3	1	2	4	4	2	4	3	1	4	3	2	3	0	1	Never	1	Never	1	3	1	0	0	2	2	1	3	0	1	3	4	2	1	3	2	3	1	0	1	1	0	1	0	0	0
29	1	4	3	3	2	1	3	4	3	3	1	2	1	3	2	1	3	1	4	2	3	Never	0	1	0	0	0	2	0	0	1	0	0	2	1	0	1	0	0	0	0	0	0	0	0	0	0	0	1
30	1	3	2	1	1	3	0	1	1	0	1	1	0	2	0	1	1	1	2	1	Never	Never	0	0	0	0	0	0	0	0	0	0	0	0	0	0	0	0	0	0	0	0	0	0	0	0	0	0	0
31	0	1	1	0	3	0	0	3	1	4	1	1	1	1	3	1	3	0	1	1	2	Never	1	3	3	3	3	2	1	1	4	2	3	1	1	2	3	0	3	1	1	1	1	1	0	1	1	0	0
32	2	3	2	1	3	1	1	3	1	3	3	2	3	1	3	1	2	1	3	1	1	3	2	4	3	1	2	2	1	3	3	1	1	2	3	3	3	2	2	3	0	0	1	1	0	0	1	1	0
33	1	3	2	1	2	2	1	0	1	2	2	1	1	1	2	1	1	1	2	1	1	1	2	3	2	1	1	3	2	1	2	1	2	3	3	1	2	1	1	2	1	1	0	0	0	0	0	0	1
34	1	3	3	3	1	1	1	1	1	1	4	1	1	3	4	3	1	0	2	1	1	1	1	0	0	0	0	0	0	0	0	0	0	0	0	0	0	0	0	0	0	0	0	0	0	0	0	0	0
35	0	3	1	0	1	0	1	0	0	1	0	2	0	1	3	0	1	0	2	Never	3	Never	1	2	1	0	4	0	1	0	0	0	3	1	2	2	3	2	1	1	1	0	0	0	0	1	1	0	0
36	1	3	3	1	1	3	1	4	0	1	0	0	1	2	0	1	0	1	1	Never	1	3	0	0	0	0	0	0	0	0	0	0	0	0	1	0	0	0	0	0	0	0	0	0	0	0	0	0	0
37	1	4	4	1	3	2	1	2	2	3	3	1	0	3	1	0	1	0	1	Never	1	Never	1	4	3	1	0	2	1	1	3	0	0	1	3	1	1	0	0	1	0	1	0	1	0	0	1	0	1
38	0	1	1	1	3	1	0	2	1	3	3	0	0	1	1	0	0	0	4	5	2	5	1	3	3	1	0	2	3	3	3	0	1	3	2	3	2	1	1	2	0	0	0	0	0	1	1	0	0
39	0	2	2	2	3	0	1	3	3	3	2	1	0	2	3	0	2	0	2	1	1	Never	2	3	0	0	1	2	0	1	0	0	0	1	3	0	1	0	0	1	1	0	0	0	0	0	0	0	1
40	1	1	0	0	1	3	0	1	0	0	0	1	2	0	0	3	3	2	3	2	5	1	0	4	4	2	4	3	3	2	3	3	1	4	3	4	4	4	1	4	1	1	1	1	0	1	1	0	1
41	0	4	4	3	3	1	1	4	4	3	3	1	0	3	3	1	2	0	2	1	1	4	3	0	0	0	1	3	3	0	3	0	1	4	2	0	1	0	0	3	1	1	0	0	0	0	0	0	1
42	1	3	3	1	1	0	1	3	1	1	1	1	1	2	1	1	1	0	5	1	1	4	1	2	3	1	3	3	1	1	1	0	0	4	3	3	3	0	3	4	1	1	1	0	1	1	1	0	1
43	0	3	2	1	3	1	1	1	1	3	2	0	0	1	2	0	1	0	2	3	3	2	1	1	0	0	0	1	1	0	0	0	0	0	1	0	0	0	0	0	0	0	0	0	0	0	0	0	0
44	0	3	2	0	3	1	1	3	3	3	1	3	0	2	2	0	0	0	5	Never	Never	Never	1	0	1	0	2	0	0	0	1	0	1	0	0	0	1	0	0	0	0	0	0	0	0	0	0	0	0
45	1	2	2	2	1	1	1	1	1	1	1	1	1	1	1	2	1	1	5	3	4	2	2	3	2	2	2	2	1	2	1	2	2	2	3	3	2	2	3	1	0	1	1	1	0	1	0	1	0
46	1	4	4	4	2	0	3	4	4	3	3	1	0	4	3	1	2	1	4	1	1	Never	1	2	3	0	0	1	3	2	0	0	0	2	1	3	3	0	0	1	0	0	0	0	0	0	0	0	0
47	1	4	2	3	2	2	0	4	1	3	3	2	1	4	2	0	1	1	5	1	1	1	1	1	0	0	0	1	1	0	0	0	0	1	2	0	0	0	0	0	1	0	0	0	0	0	0	0	0
48	1	1	1	0	2	1	3	2	1	0	1	1	0	0	0	0	0	0	3	2	3	4	2	3	0	1	0	0	2	0	0	0	0	0	2	0	0	2	1	1	1	0	0	0	1	0	0	1	1
49	1	4	4	2	2	1	1	4	3	4	4	2	2	3	3	1	1	1	3	1	2	3	3	1	2	2	0	1	2	2	1	1	3	3	2	2	4	2	2	1	0	0	0	0	0	0	0	0	0
50	1	4	3	3	2	1	2	4	1	3	0	1	3	2	3	2	1	1	3	Never	Never	5	1	3	0	1	0	3	2	0	2	0	2	4	2	0	0	0	0	4	1	0	0	0	0	1	1	0	0
51	1	4	4	3	1	2	1	4	0	3	0	0	4	4	1	2	1	3	Never	Never	3	Never	1	3	1	0	1	2	1	0	1	0	1	1	1	0	1	0	1	2	0	0	0	0	0	0	0	0	0
52	3	4	4	3	2	2	2	4	1	4	1	1	3	3	1	0	1	1	4	2	Never	1	0	0	1	0	1	0	0	0	1	0	0	0	1	0	0	0	0	0	0	0	0	0	0	0	0	0	0
53	1	3	3	1	2	1	1	4	1	4	1	1	2	3	3	1	1	2	Never	Never	Never	Never	2	3	2	2	0	1	2	0	1	0	0	1	1	0	1	0	0	1	0	0	0	0	0	0	0	0	0
54	1	4	3	2	2	1	0	3	1	1	0	0	0	1	0	1	2	0	1	Never	Never	Never	0	2	1	1	1	1	2	0	1	0	0	1	1	0	0	1	0	1	0	0	0	0	0	0	0	0	0
55	0	2	3	1	2	1	1	3	2	2	1	1	0	2	1	0	1	0	4	4	4	4	1	3	3	0	1	2	1	1	3	0	2	2	1	1	2	2	1	1	1	0	0	0	0	1	1	1	1
56	3	3	3	1	4	2	1	2	3	0	1	1	1	2	1	3	1	1	4	2	1	4	3	4	3	3	2	3	1	1	3	2	3	3	2	1	2	1	1	2	0	0	1	1	0	0	0	0	1
57	1	2	1	4	3	1	4	3	3	2	3	1	1	3	3	0	2	1	1	Never	Never	5	0	2	3	2	0	3	0	1	1	0	1	2	3	0	1	1	1	2	0	0	0	0	0	0	1	0	0
58	1	3	3	1	1	3	1	2	1	3	0	1	1	1	1	0	2	1	4	3	2	Always	1	3	2	3	2	2	1	3	3	2	3	1	1	4	3	4	3	1	0	1	0	0	0	0	1	0	1
59	1	3	3	2	4	1	1	3	3	2	2	2	0	3	4	0	0	0	4	2	5	5	2	1	0	2	1	2	2	3	1	1	3	3	4	2	1	3	1	3	0	0	0	0	1	0	1	1	1
60	1	2	4	3	1	2	1	3	1	2	1	1	1	2	2	1	1	0	1	Never	Never	3	1	1	2	0	1	0	1	0	1	0	0	0	1	0	0	0	0	0	0	0	0	0	0	0	0	0	0
61	3	4	1	0	1	3	0	1	1	3	0	0	1	0	1	0	0	1	4	1	Never	4	0	0	0	0	0	1	0	0	1	0	0	0	3	0	0	0	0	0	1	0	1	1	0	0	0	1	0
62	0	3	1	3	3	0	1	4	3	4	3	3	1	1	3	0	3	1	2	1	1	Never	1	0	0	0	0	4	1	0	0	0	0	3	1	0	1	0	0	2	0	0	0	0	0	0	1	0	0
63	0	2	1	1	3	1	0	3	3	4	1	1	3	2	1	0	3	2	5	4	4	2	3	4	2	3	2	4	0	0	1	0	1	2	1	0	1	0	2	2	0	1	0	0	0	1	1	1	0
64	0	1	1	1	1	1	0	2	1	3	2	1	1	1	1	0	2	0	2	Never	4	1	2	3	1	3	0	4	1	2	1	2	1	3	1	1	1	2	0	3	1	0	0	1	0	1	1	0	1
65	1	4	4	3	2	2	1	3	2	4	2	2	2	3	3	0	2	2	Never	Never	1	Never	0	2	1	0	0	1	0	1	3	0	0	1	0	0	0	0	0	0	0	0	0	0	0	0	0	0	0
66	1	3	3	1	2	1	1	3	1	3	3	0	1	3	3	1	1	1	1	2	3	5	2	2	3	2	2	3	1	1	3	2	0	3	3	1	3	1	0	2	0	0	0	0	0	0	0	0	1
67	1	2	1	1	2	3	1	1	1	2	1	1	2	1	2	0	1	2	1	Never	1	Never	1	2	3	2	0	1	2	0	2	0	0	0	2	0	1	0	0	0	0	0	1	0	0	1	1	0	0
68	1	2	2	1	1	1	2	3	1	1	1	1	0	3	1	1	1	0	2	1	1	3	2	2	4	2	2	1	1	0	3	0	3	2	1	0	4	0	0	0	0	0	0	0	0	0	0	0	0
69	0	1	2	3	3	1	1	4	3	3	3	3	2	1	3	0	1	1	1	1	2	4	3	3	1	1	0	3	1	2	1	2	1	3	1	1	1	1	0	2	0	0	0	0	0	0	0	0	0
70	1	4	4	1	2	3	2	0	2	2	3	3	0	1	4	0	2	0	1	Never	Never	Never	2	2	3	0	1	3	1	1	2	0	2	1	1	1	3	1	3	0	0	1	0	0	0	1	0	0	0
71	1	4	3	0	3	3	3	0	1	1	3	1	3	3	0	0	1	1	2	2	2	2	0	1	3	3	0	0	0	0	2	0	0	0	0	0	2	3	0	0	0	0	0	0	0	0	0	0	0
72	0	1	0	0	2	0	2	1	0	0	0	2	1	0	0	0	0	2	5	Never	5	Never	2	1	0	0	0	4	0	0	0	0	0	3	0	0	0	0	0	3	1	1	1	1	0	1	1	1	1
73	1	2	3	1	3	0	1	4	1	1	2	1	0	1	1	1	1	1	4	2	2	4	3	3	1	4	2	2	1	2	1	1	2	2	4	2	1	0	1	3	1	1	0	1	0	0	1	0	1
74	1	1	1	1	2	3	1	3	1	1	2	0	0	0	0	0	1	0	4	Never	1	4	3	3	2	4	2	1	1	1	1	0	2	3	1	0	3	0	3	2	0	1	0	1	0	1	1	0	0
75	4	3	4	4	2	1	0	4	2	3	1	2	3	1	0	1	0	2	1	Never	3	1	0	4	3	2	1	2	0	0	3	0	0	4	1	0	0	0	0	3	0	0	0	0	0	0	1	0	0
76	1	4	3	3	4	0	3	4	4	4	3	1	1	3	3	1	3	0	4	1	3	Never	3	3	1	1	1	4	3	3	2	1	1	4	4	1	0	0	3	4	0	1	0	1	0	1	1	0	1
77	1	4	3	1	1	2	1	1	1	2	1	1	1	3	1	0	0	1	3	1	1	4	0	1	2	0	1	0	0	1	1	0	0	0	0	2	2	0	0	1	0	0	0	0	0	1	0	0	0
78	1	3	3	1	3	1	1	3	3	3	3	2	1	3	3	0	1	1	2	2	3	4	3	3	2	2	2	3	3	3	3	1	3	3	4	3	2	1	3	3	1	1	1	0	0	0	0	0	1
79	1	4	3	4	1	0	1	4	4	4	1	1	3	4	3	1	3	1	4	Never	1	Never	0	0	1	0	0	2	1	0	0	0	0	1	3	0	0	1	0	1	1	0	0	0	0	0	0	0	0
80	0	3	1	1	1	1	1	0	1	2	1	1	0	1	0	0	0	1	1	1	3	4	3	4	2	3	3	1	1	0	0	1	0	0	0	0	0	2	0	0	0	0	0	0	0	0	0	0	0
81	1	4	2	0	3	1	0	4	0	1	2	1	1	0	2	2	1	1	1	Never	Never	Never	0	1	0	0	1	1	1	0	1	0	2	1	1	0	0	0	0	0	0	0	1	1	0	0	0	0	0
82	1	4	3	1	2	1	1	4	1	0	1	1	4	0	0	1	0	1	4	2	4	3	3	1	0	0	0	1	1	0	0	0	0	0	1	0	0	0	0	0	1	0	0	1	0	0	0	0	0
83	1	4	3	0	3	1	0	1	1	3	1	1	0	3	3	0	1	0	2	Never	Never	2	1	1	1	1	2	0	1	1	1	0	2	0	1	1	1	0	0	0	0	0	0	0	0	0	0	0	0
84	0	4	3	0	3	1	1	0	1	1	1	1	0	1	1	0	1	0	3	1	2	4	2	3	1	0	0	1	1	1	1	0	1	3	1	1	2	0	3	1	0	0	0	0	0	1	0	0	1
85	1	0	1	0	2	1	2	1	1	2	1	0	0	1	2	1	0	1	3	1	1	2	1	3	0	1	0	4	1	0	1	0	0	4	2	2	0	1	0	2	0	1	0	0	0	0	1	0	1
86	2	3	1	1	2	1	2	4	1	1	1	1	0	2	2	1	1	0	2	1	1	4	1	3	2	1	3	4	1	3	1	2	1	3	3	4	2	0	1	3	1	1	0	0	0	0	1	0	0
87	1	2	3	2	3	1	1	1	1	4	0	2	1	3	1	1	1	1	2	1	1	4	0	1	0	0	0	0	0	0	0	0	0	0	1	0	0	0	0	0	0	0	0	0	0	0	0	0	0
88	1	0	1	2	0	0	0	0	1	3	0	0	0	2	1	0	1	0	4	Never	Never	Never	2	3	1	1	0	4	1	0	0	2	1	1	2	0	0	0	0	1	0	0	0	1	0	0	1	0	1
89	2	3	2	2	2	2	1	4	2	3	3	2	2	2	3	1	1	1	2	1	2	1	2	1	2	0	1	1	0	0	1	0	0	2	0	0	1	0	0	1	0	0	0	0	0	0	0	0	0
90	2	4	3	2	2	1	1	4	3	3	3	2	0	2	3	2	2	1	1	1	Never	5	2	3	2	1	1	1	2	1	1	1	0	2	3	1	0	2	1	1	1	1	1	1	0	0	0	0	1
91	3	4	3	2	0	2	2	2	1	3	1	1	3	3	2	2	1	2	2	3	1	2	1	3	3	0	1	3	1	3	4	0	0	1	2	1	3	0	0	2	1	1	0	0	1	0	1	1	1
92	2	3	2	1	1	2	2	1	0	0	0	0	3	1	1	1	0	3	1	Never	Never	2	1	2	1	0	2	1	1	3	2	0	0	0	1	2	1	0	1	0	0	1	0	1	0	0	1	0	1
93	1	3	4	4	3	1	1	4	1	3	1	1	2	3	3	3	1	1	1	Never	1	Never	1	2	1	2	0	0	3	0	1	0	0	1	1	0	0	0	0	0	1	1	0	0	0	1	0	0	1
94	4	3	2	3	0	4	0	1	0	0	0	0	3	2	0	1	1	4	1	Never	1	Never	0	1	1	0	0	0	0	1	1	0	0	0	0	0	2	0	3	0	1	1	0	0	1	0	1	0	0
95	1	2	2	2	3	1	1	4	0	2	0	0	1	3	1	0	1	1	2	Never	2	Never	1	2	0	1	2	0	0	1	1	0	1	0	0	1	0	1	0	0	0	0	0	0	0	0	0	0	0
96	0	3	2	1	2	1	2	3	2	3	2	1	3	3	3	0	1	2	1	2	2	4	2	2	1	0	1	1	2	1	3	0	1	3	3	1	2	1	3	2	1	0	1	0	1	1	0	0	1
97	2	3	1	1	2	2	2	0	1	3	3	2	1	2	4	1	2	2	2	Never	1	Never	3	2	2	2	0	0	4	0	2	1	1	3	3	1	2	2	0	3	0	1	1	0	1	0	1	1	0
98	2	4	3	3	2	3	2	4	3	4	1	1	4	3	3	1	1	3	2	Never	4	1	0	3	2	1	2	1	0	1	3	0	1	1	3	1	1	0	0	1	0	1	0	1	0	0	1	0	0
99	0	1	2	2	2	1	2	3	3	3	4	4	4	4	4	4	4	3	1	1	2	2	0	2	3	0	0	1	0	1	2	0	0	1	1	1	3	0	0	0	0	0	0	0	0	0	0	0	0
100	1	4	4	4	4	0	1	4	4	4	3	3	0	4	3	1	3	2	1	Never	2	Never	2	1	1	0	1	0	2	1	2	0	1	2	1	0	0	0	0	1	1	1	0	0	0	0	1	0	0
101	2	3	4	2	0	1	0	4	1	2	1	0	2	2	1	2	1	2	Always	Never	Never	Never	2	2	2	1	0	4	0	0	2	0	0	4	2	0	2	0	2	3	0	0	0	1	0	1	1	1	1
102	1	0	0	1	1	0	0	0	3	3	3	1	0	0	4	0	0	0	2	2	1	Never	2	3	1	0	0	2	2	0	2	3	3	3	3	0	1	2	1	3	1	1	0	0	0	0	1	0	0
103	1	2	3	1	3	1	2	3	2	2	1	1	3	2	2	1	1	2	2	1	2	3	1	2	2	2	1	1	1	0	1	0	0	1	1	1	0	1	0	0	0	1	0	0	1	0	1	0	0
104	1	1	2	1	3	2	1	2	2	1	0	1	0	1	2	0	2	0	1	1	2	2	1	2	1	0	0	1	1	0	1	0	0	1	1	0	0	0	0	1	0	0	0	0	0	0	0	0	0
105	2	1	1	2	1	2	1	2	0	2	1	2	2	1	2	2	1	2	3	4	3	3	2	3	2	3	3	2	2	3	2	3	2	2	3	1	2	3	2	2	0	0	0	1	0	1	0	0	1
106	1	0	3	1	1	3	0	3	1	3	0	0	0	1	0	1	1	0	2	Never	Never	Never	1	3	2	0	0	0	2	0	0	0	0	0	2	0	1	0	0	0	0	0	0	0	0	1	0	0	0
107	1	4	4	2	2	1	2	1	1	3	1	1	0	3	2	1	1	0	1	Never	Never	Never	1	2	2	1	0	2	1	0	2	0	1	4	2	1	1	1	0	4	0	0	0	0	0	1	1	0	1
108	1	3	4	3	3	0	1	4	3	4	4	2	3	3	4	4	3	0	1	1	Never	3	2	4	3	3	3	4	2	4	4	3	2	4	3	3	3	4	1	4	1	1	1	1	0	1	1	1	1
109	2	3	2	1	2	2	1	3	2	2	2	2	2	1	2	1	2	2	2	Never	1	Never	0	0	0	0	0	0	0	0	0	0	0	0	0	0	0	0	0	0	0	0	0	0	0	0	0	0	0
110	1	1	1	2	1	3	1	3	2	3	3	3	3	1	3	1	2	3	1	2	1	4	2	2	1	1	3	1	2	3	1	0	1	1	2	1	1	1	1	0	1	0	0	0	0	0	1	0	0
111	1	1	1	2	3	0	0	4	3	4	1	2	0	1	3	1	0	0	1	Never	1	4	4	1	0	0	0	4	1	2	0	0	0	4	1	0	0	1	0	3	1	0	0	0	0	1	1	0	1
112	4	4	4	4	2	4	2	4	1	4	1	1	4	4	4	2	4	0	4	Never	Never	Never	0	0	0	0	0	0	0	0	0	0	0	0	0	0	0	0	0	0	0	0	0	0	0	0	0	0	0
113	1	4	4	4	3	0	1	4	3	2	3	3	1	4	2	1	2	1	4	4	2	5	3	3	2	1	4	2	1	2	4	0	3	2	2	1	4	2	2	2	1	0	0	0	0	0	0	0	0
114	1	2	1	3	3	2	3	4	2	3	1	1	1	3	3	0	1	1	2	2	4	1	1	2	1	1	0	3	1	2	1	2	1	1	2	0	0	1	0	1	0	1	0	0	0	0	1	1	1
115	1	4	4	3	3	0	3	3	4	4	4	4	0	1	4	1	2	1	3	Never	1	Never	1	1	1	0	0	1	1	0	1	0	2	1	1	1	0	0	3	3	1	1	1	1	0	1	1	0	1
116	1	4	4	3	4	0	2	4	4	4	4	4	0	3	4	0	2	0	2	1	2	Never	1	3	0	0	0	4	1	1	0	0	0	4	2	1	0	0	0	4	0	0	0	0	0	0	0	0	1
117	2	4	3	1	2	1	0	3	3	1	2	3	2	1	1	1	0	3	4	4	2	Always	2	3	2	0	0	2	1	4	1	0	0	0	1	4	0	0	2	0	1	1	0	1	0	1	1	0	1
118	2	3	2	3	3	3	3	0	2	3	2	3	3	1	3	1	1	3	4	1	Never	3	1	0	0	0	1	1	0	1	1	0	0	0	2	0	0	0	1	0	1	0	0	0	0	0	0	0	0
119	0	1	1	1	1	2	0	1	1	2	1	1	3	0	1	0	0	0	1	1	4	Never	0	2	2	2	0	0	0	0	2	0	0	0	0	0	1	0	0	0	1	0	0	0	0	0	0	0	0
120	3	3	1	3	3	1	1	3	1	2	3	2	1	3	3	1	3	0	4	2	2	4	2	2	2	2	1	3	0	1	1	2	1	3	2	1	1	0	1	3	0	1	0	0	0	0	1	0	1
121	1	1	2	1	3	1	1	1	1	1	1	1	0	1	1	1	1	0	1	Never	1	Never	2	1	1	0	1	1	2	0	1	0	1	1	1	0	0	1	1	1	0	0	0	0	0	0	0	0	0
122	1	3	3	0	4	0	0	0	3	3	3	1	0	1	3	1	2	0	4	4	2	4	2	2	1	1	1	1	1	1	1	0	0	1	1	1	0	1	0	0	0	0	0	0	0	1	0	0	1
123	3	3	2	2	3	1	3	3	3	3	3	1	1	2	3	1	3	1	1	Never	Never	3	2	0	1	1	3	2	1	0	1	0	0	1	1	0	0	0	0	0	1	0	0	0	0	0	1	0	0
124	1	3	1	1	2	1	0	4	3	3	3	3	0	0	3	0	1	0	1	Never	4	Never	0	2	0	0	0	2	1	1	0	0	0	3	0	0	0	0	0	2	1	1	0	1	0	1	1	0	1
125	0	1	1	0	3	0	0	4	0	0	0	0	0	1	1	0	0	0	1	Never	1	2	1	3	3	3	4	4	0	0	4	4	3	4	1	0	4	4	2	4	1	1	0	1	0	1	1	0	1
126	1	3	3	1	3	1	1	4	3	4	3	2	0	3	4	1	2	0	2	Never	3	Never	2	2	0	0	1	0	0	0	1	0	1	0	1	0	1	0	0	0	0	0	0	0	0	0	0	0	0
127	2	2	1	1	1	2	1	3	1	2	1	1	0	2	2	0	0	0	4	1	2	3	0	0	0	0	1	0	1	0	0	0	1	1	1	0	0	0	0	0	0	0	0	0	0	0	0	0	0
128	1	3	2	1	2	2	1	1	3	2	3	2	3	1	1	1	2	1	4	Never	2	Never	1	2	2	3	3	2	1	2	2	3	2	1	1	2	3	2	2	1	1	1	1	1	0	1	1	1	0
129	1	4	3	3	1	0	0	4	0	4	0	0	0	0	2	2	0	0	Never	Never	Never	Never	0	1	0	2	2	1	1	0	0	0	0	1	3	1	0	0	0	0	1	0	0	1	0	0	0	0	1
130	1	4	4	3	2	1	1	4	3	4	4	3	1	2	4	1	1	0	2	Never	1	Never	1	1	0	1	0	2	0	0	1	2	0	2	1	0	0	4	0	2	1	0	1	0	0	0	1	0	1
131	3	4	4	1	3	1	1	4	3	4	1	1	0	3	4	1	3	0	1	1	2	Never	0	1	1	0	1	0	2	0	1	0	1	0	2	0	1	0	1	0	0	0	0	0	0	0	0	0	0
132	1	3	2	1	4	2	1	3	1	2	1	1	4	2	3	0	0	1	Never	Never	Never	Never	0	4	1	0	1	0	0	2	0	0	0	0	1	4	0	0	0	0	0	0	1	1	1	0	0	0	0
133	0	3	3	0	2	1	0	3	2	3	3	3	0	3	3	0	1	0	5	3	4	1	1	2	3	2	0	1	0	0	4	0	0	2	3	0	3	2	0	1	1	1	0	0	1	0	1	0	1
134	1	3	3	1	4	0	1	2	1	3	3	3	1	2	3	1	1	1	1	1	2	Never	1	1	1	0	0	0	0	1	1	0	1	0	0	1	1	0	0	0	0	0	0	0	0	0	0	0	0
135	1	0	1	3	2	1	4	4	0	0	1	1	2	2	1	1	2	3	2	Never	1	4	4	2	3	1	1	3	2	3	1	0	2	3	4	3	3	0	1	2	1	1	0	0	0	0	1	1	0
136	1	2	2	2	2	1	0	4	2	4	3	3	0	2	4	0	1	0	4	1	1	1	4	3	1	1	4	2	2	1	1	0	1	2	3	1	1	0	2	1	0	1	0	0	0	1	1	0	0
137	1	4	4	1	3	1	1	4	3	3	3	2	3	3	3	2	2	2	1	Never	1	Never	2	3	1	1	0	3	1	3	1	0	0	1	2	0	0	0	0	3	0	1	0	0	0	0	1	0	1
138	1	3	3	3	2	1	0	3	3	1	3	2	1	2	3	1	1	3	3	Never	1	5	2	3	1	0	2	3	0	2	2	0	2	1	0	0	1	0	2	1	0	0	0	0	1	0	1	1	1
139	2	1	1	2	1	2	2	1	1	2	0	0	1	3	0	0	2	1	1	1	1	1	0	3	1	0	1	0	0	0	1	0	0	0	1	0	1	0	0	0	0	0	0	1	0	1	0	0	1
140	2	1	3	2	1	3	1	4	1	1	1	0	0	1	1	1	0	0	1	Never	1	3	0	3	3	1	1	0	1	2	3	0	2	1	0	2	3	1	0	0	0	0	0	1	0	0	0	0	0
141	2	3	2	3	2	1	2	1	2	3	1	2	0	3	3	1	2	1	2	Never	4	Never	2	2	1	1	1	2	1	0	1	0	1	3	2	0	1	1	0	2	0	1	0	0	1	0	1	1	1
142	1	1	0	1	3	2	1	1	1	0	1	1	0	1	3	1	1	1	4	1	3	2	1	4	0	0	0	2	2	0	0	0	0	3	1	0	0	0	0	1	0	1	0	0	0	0	0	0	1
143	1	2	3	1	1	2	0	3	1	4	0	0	1	1	0	0	1	0	Never	Never	Never	Never	3	2	3	2	3	3	3	2	2	2	3	1	2	3	3	3	3	2	0	0	0	0	0	0	0	0	0
144	1	2	1	1	2	1	2	3	1	2	2	1	1	2	2	0	1	0	3	1	3	1	1	0	0	0	0	1	1	0	1	0	0	1	2	0	0	1	2	1	0	0	0	0	0	0	0	0	0
145	1	2	2	1	3	1	1	3	0	0	0	0	1	1	0	1	0	1	4	4	4	4	1	3	3	2	0	1	1	0	1	1	0	1	1	1	2	1	0	1	0	1	0	1	0	1	1	0	1
146	1	4	3	0	1	0	1	4	1	4	3	1	3	3	4	1	1	3	1	3	Never	5	2	3	2	0	2	4	3	0	3	0	1	4	3	0	1	2	0	4	1	1	0	0	0	1	1	0	1
147	1	4	2	1	3	1	3	4	2	1	3	1	2	4	3	2	2	1	4	1	1	Never	1	4	3	1	1	3	1	1	4	0	2	4	2	0	2	0	0	3	0	0	0	0	0	1	1	0	0
148	0	3	2	1	2	1	0	1	2	4	2	1	2	1	3	0	1	2	Always	5	Always	Always	2	3	0	4	0	0	4	1	1	1	0	0	4	0	0	0	0	0	0	0	0	1	0	0	1	0	0
149	4	0	1	2	3	0	1	2	3	3	4	3	3	2	2	2	1	1	5	4	3	4	3	1	2	3	3	3	2	1	3	1	2	1	3	2	2	2	3	3	1	0	1	0	1	1	1	0	0
150	2	4	1	2	2	1	3	4	1	3	2	1	1	1	3	1	0	1	Never	Never	1	1	1	2	0	1	2	2	1	0	1	0	0	1	3	0	0	2	0	2	0	0	1	0	0	1	1	0	0
151	1	3	3	1	3	1	0	4	2	3	1	1	0	4	4	0	1	0	3	2	4	4	3	2	1	1	1	2	3	1	4	0	2	2	2	0	1	1	1	2	1	1	1	0	0	1	1	0	1
152	1	4	4	3	4	0	1	4	3	1	2	1	1	4	1	2	2	1	1	1	2	4	2	4	3	0	1	3	1	1	3	0	0	3	0	1	3	1	1	3	0	0	0	0	0	0	0	0	1
153	0	2	1	1	1	1	0	1	1	0	0	0	0	1	0	0	0	0	2	Never	1	1	1	2	2	0	1	0	0	2	0	0	1	0	1	0	0	0	0	0	0	0	0	0	0	0	0	0	0
154	1	2	3	2	1	1	1	2	1	1	1	1	1	1	1	1	1	1	5	4	4	2	2	3	3	0	0	2	0	0	3	0	1	1	2	0	2	2	1	0	1	1	0	0	0	0	0	0	0
155	1	4	3	2	3	2	0	4	2	3	2	2	0	1	2	1	0	0	1	2	1	Never	2	4	1	0	0	3	3	0	1	0	1	4	3	0	1	0	0	1	0	1	0	0	0	0	1	0	0
156	3	3	1	3	4	0	1	4	1	1	0	1	0	1	1	0	3	0	1	1	1	Never	3	3	2	1	2	1	1	0	1	0	0	1	0	0	1	0	0	1	0	0	0	0	0	0	0	0	0
157	0	2	1	0	1	2	2	2	1	4	0	1	0	0	0	0	0	0	1	1	Never	3	0	1	3	0	2	1	0	0	3	0	1	1	0	0	1	0	0	1	0	1	0	0	0	0	1	0	1
158	1	3	1	3	4	0	1	3	3	0	1	3	0	3	3	1	2	1	4	1	1	4	2	3	1	1	0	3	1	0	1	0	0	1	0	0	1	0	0	0	1	0	0	0	0	1	1	0	0
159	3	3	2	2	1	3	1	3	2	3	2	2	3	3	2	1	1	2	1	1	Never	2	2	3	3	1	0	2	3	2	3	0	3	1	3	1	3	2	2	2	0	1	1	1	1	1	1	0	0
160	1	4	2	1	2	2	2	4	3	2	2	2	2	3	3	1	1	1	4	3	4	4	2	2	0	0	0	2	2	0	2	0	1	2	3	0	1	2	0	1	1	0	1	0	1	0	0	0	1
161	0	3	3	3	2	1	0	3	1	0	0	0	0	3	1	0	1	1	Always	Never	4	Always	1	0	1	0	0	2	0	1	0	0	1	3	4	2	1	0	0	0	1	1	1	1	0	0	1	0	1
162	1	2	2	3	1	1	0	4	2	3	1	0	1	1	1	0	2	1	2	Never	2	4	1	2	2	0	0	1	2	0	3	0	0	2	3	1	1	0	0	1	1	0	0	0	0	0	1	0	1
163	3	3	2	1	1	0	0	4	1	4	3	0	2	1	3	0	1	0	2	Never	Never	Never	1	4	0	1	0	0	0	0	0	0	0	0	2	0	1	1	2	0	0	1	0	0	0	0	1	0	1
164	0	3	1	0	1	2	0	1	1	2	1	1	0	2	2	0	1	0	2	Never	1	Never	1	1	0	0	0	3	2	0	0	0	0	3	1	0	1	0	0	2	1	1	0	0	0	0	1	0	1
165	1	3	2	2	3	2	3	2	1	0	1	3	1	2	1	1	1	1	4	1	Never	5	1	3	1	1	3	2	0	0	1	1	2	2	2	0	1	0	1	2	1	0	0	1	0	1	0	0	1
166	2	3	3	3	1	2	0	4	1	0	1	1	3	2	0	2	1	3	2	Never	Never	4	0	1	3	1	0	1	0	1	2	0	0	0	0	2	2	0	0	0	0	0	0	0	0	0	1	0	1
167	1	3	3	1	1	3	1	3	2	2	3	1	2	2	3	1	2	1	3	3	3	3	1	1	1	1	2	0	1	0	1	0	1	0	1	0	1	1	1	1	0	0	0	0	0	0	0	0	0
168	1	2	1	2	2	1	1	1	2	3	2	2	1	1	0	1	1	1	Never	Never	Never	Never	0	3	0	0	1	1	3	0	0	4	4	3	2	2	0	0	0	0	0	0	0	0	1	0	0	0	0
169	1	1	1	1	2	1	1	2	2	1	2	3	1	2	2	1	1	0	2	2	2	2	2	3	1	2	2	2	1	2	2	3	3	2	1	2	1	2	2	2	1	0	0	0	0	1	0	0	0
170	1	3	3	4	3	1	2	4	4	3	1	1	0	3	3	0	1	0	4	1	5	4	0	2	2	2	1	3	0	1	0	0	0	3	0	0	1	0	0	2	1	0	1	1	0	0	1	0	1
171	3	1	1	0	3	1	2	1	3	2	1	1	0	3	1	1	0	0	Never	5	Never	5	4	3	3	3	4	1	2	0	0	0	1	1	1	0	3	1	3	3	1	0	1	1	1	1	0	1	0
172	1	3	3	2	2	1	1	3	3	2	1	1	1	2	1	1	2	1	2	2	2	3	1	3	2	2	1	2	2	2	1	1	2	1	1	2	2	1	2	1	1	1	1	1	0	1	1	1	1
173	2	1	1	1	2	2	1	0	0	2	2	1	1	2	2	1	1	1	1	1	1	Never	1	2	2	1	2	3	2	2	1	2	3	2	2	3	1	1	1	2	1	1	0	0	0	0	0	1	1
174	0	3	3	2	1	1	0	2	3	2	2	2	0	1	2	0	3	0	4	3	2	4	1	1	0	0	1	3	0	0	0	0	0	1	1	0	0	1	1	1	0	0	0	0	0	0	1	0	0
175	3	2	0	1	2	3	0	1	1	1	2	0	1	1	1	0	1	0	1	Never	Never	Never	2	3	0	2	0	3	2	1	0	2	0	3	4	2	0	0	0	3	1	1	0	0	0	1	1	0	0
176	1	1	1	1	1	1	0	2	1	3	3	2	1	3	2	1	1	1	Never	2	1	1	2	2	1	0	0	2	2	1	2	0	0	1	1	1	1	0	0	2	1	1	0	0	0	0	1	0	0
177	0	3	2	1	1	0	0	3	1	3	0	0	0	0	3	0	0	0	1	Never	Never	Never	2	3	1	0	1	1	2	1	1	0	0	1	2	1	0	3	2	1	1	1	1	0	0	0	0	1	1
178	1	4	4	1	2	3	1	4	2	2	0	0	0	3	1	0	0	0	4	Never	2	Never	2	0	0	0	0	2	0	0	0	0	1	2	2	0	2	1	0	2	0	1	0	1	0	1	1	0	1
179	1	4	4	1	3	0	0	3	3	1	1	2	0	4	3	0	3	0	1	2	1	2	2	3	1	0	1	2	0	0	2	0	0	2	2	1	0	0	0	2	1	1	0	0	0	0	1	0	1
180	1	4	4	4	3	0	1	4	3	3	1	1	1	3	2	0	4	1	2	1	Never	1	1	4	3	2	3	2	1	1	2	2	3	1	4	1	3	4	2	1	1	0	0	0	0	1	0	0	1
181	1	4	4	3	2	3	3	4	2	2	1	1	2	1	2	1	1	1	2	Never	1	Never	3	0	0	0	0	2	1	0	0	0	0	1	3	0	0	1	0	1	0	1	0	1	0	0	0	0	1
182	0	3	3	3	2	1	1	3	1	1	1	1	0	3	2	0	2	1	Always	3	Always	Always	3	2	2	2	2	1	1	2	2	2	2	2	3	3	3	0	3	1	0	0	0	0	0	0	1	0	1
183	1	4	1	2	3	1	1	2	3	3	1	3	1	3	3	1	1	1	4	2	3	4	1	2	1	0	1	2	1	1	3	0	1	2	2	1	0	0	3	2	0	0	1	0	0	1	1	1	1
184	1	3	2	2	1	3	1	2	1	1	0	1	0	1	0	0	1	0	4	1	2	3	0	1	1	0	0	0	0	1	0	0	1	1	0	1	0	0	1	1	0	0	0	0	0	0	0	0	0
185	1	2	2	1	2	3	2	1	2	3	2	3	2	1	3	1	1	1	3	1	2	Never	0	3	2	0	1	2	2	1	2	0	0	1	1	0	1	0	0	1	0	1	0	0	0	0	0	0	0
186	1	3	3	2	1	1	2	1	1	3	3	1	1	2	2	1	3	1	5	3	4	1	2	3	3	3	2	4	3	3	3	2	3	4	4	1	2	3	3	3	1	1	0	0	0	0	1	0	0
187	1	3	3	2	2	1	1	3	2	2	2	1	1	2	3	1	1	1	1	1	1	4	3	1	3	1	2	3	2	2	3	0	2	3	2	1	2	0	0	2	0	1	0	1	0	1	1	0	1
188	1	4	3	1	2	2	2	3	2	2	1	1	1	1	2	1	1	1	1	Never	Never	Never	1	1	1	1	0	1	1	1	1	1	0	0	2	1	1	1	0	0	0	0	0	0	0	0	1	0	1
189	1	2	1	2	2	1	3	1	2	4	2	2	2	1	3	1	1	2	Never	Never	1	2	1	0	1	0	0	1	0	0	1	0	1	2	1	0	1	0	0	1	1	1	1	1	0	1	1	0	1
190	0	4	3	3	3	1	1	3	2	3	2	2	0	3	3	1	1	0	2	2	2	Never	1	2	3	1	0	0	1	1	3	0	1	3	3	3	3	1	2	1	0	0	0	0	0	0	0	0	0
191	1	4	3	1	2	0	3	0	3	4	4	3	4	3	4	1	0	3	1	1	2	3	1	0	0	1	0	4	1	0	0	0	0	4	0	0	0	1	0	4	1	1	1	1	0	1	1	0	1
192	1	3	2	1	1	0	0	2	2	3	1	1	0	4	2	0	0	0	4	3	2	4	2	4	0	2	2	1	0	3	3	0	0	0	3	1	1	0	2	0	0	0	0	0	0	0	1	0	1
193	0	2	0	0	1	1	0	1	0	3	0	0	0	1	3	1	0	0	5	5	3	5	3	3	2	1	0	1	0	1	0	0	1	1	0	0	0	0	0	0	0	0	0	0	0	1	1	1	0
194	2	3	3	0	1	1	1	4	1	1	1	2	4	1	0	3	1	1	5	1	5	5	4	4	1	3	0	1	0	0	1	0	1	1	0	0	0	0	0	1	0	0	1	1	0	0	1	0	0
195	3	4	2	1	3	1	2	3	2	3	1	2	3	3	1	1	1	1	1	Never	Never	Never	0	4	3	3	1	4	1	2	2	4	1	0	1	0	3	0	3	0	0	0	0	0	0	0	0	0	0
196	3	3	1	1	4	0	0	0	0	3	3	1	1	1	3	0	0	0	1	Never	Never	Never	3	3	3	4	4	4	1	0	2	2	3	3	3	0	0	3	0	4	1	1	0	1	1	0	1	0	1
197	4	1	1	1	0	3	2	3	1	1	1	1	4	2	1	3	2	4	Never	Never	Never	Never	1	0	0	0	0	0	0	0	0	0	0	0	0	0	0	0	0	0	0	0	0	0	0	0	0	0	0
198	1	4	4	1	1	0	1	3	1	2	1	1	3	1	1	1	1	2	3	Never	1	Never	0	0	1	0	0	0	0	0	1	0	0	0	0	0	0	0	0	0	0	1	0	0	0	0	0	0	0
199	1	3	3	2	2	1	3	1	1	3	2	3	2	3	2	3	1	1	3	Never	1	3	2	4	2	1	2	3	4	1	2	3	3	3	3	2	1	0	4	2	1	1	0	0	0	0	1	1	0
200	2	4	3	1	2	1	1	4	2	4	0	1	1	2	4	1	2	1	2	1	2	Never	0	2	0	0	0	2	0	1	1	0	1	3	2	0	0	0	0	0	0	0	0	0	0	0	1	0	1
201	2	4	4	1	1	1	2	2	1	3	4	1	4	3	4	2	1	3	2	Never	Never	1	0	1	1	0	0	1	0	0	1	0	0	3	1	0	1	0	0	2	1	1	1	1	0	0	1	1	0
202	1	1	1	1	3	3	1	3	2	2	1	0	0	1	0	0	0	0	3	Never	Never	2	3	3	2	2	1	2	1	1	1	1	1	1	1	0	3	3	1	1	1	0	0	0	0	1	1	1	1
203	1	3	2	2	4	0	2	4	4	4	2	1	0	4	2	2	2	1	4	Never	3	Never	1	4	2	0	0	1	2	0	2	0	0	1	3	0	1	0	0	1	0	0	0	0	0	0	0	0	0
204	0	4	3	3	2	1	0	4	2	0	1	1	0	3	1	0	1	0	4	1	4	3	2	2	0	0	3	2	0	0	1	0	3	1	1	0	0	0	1	1	0	0	0	1	0	0	0	0	1
205	1	0	0	0	2	1	1	1	1	0	0	2	3	1	3	2	2	3	1	3	Never	Never	1	2	2	3	2	0	0	0	0	0	0	0	1	0	0	0	1	0	0	0	1	0	0	0	0	1	1
206	2	4	3	1	3	1	3	3	3	2	3	2	1	1	3	1	2	1	4	2	1	5	1	3	4	2	2	2	3	3	3	0	3	3	1	0	1	0	4	3	0	0	0	0	0	1	0	0	0
207	1	0	1	1	3	1	0	1	2	2	3	3	1	0	3	1	1	1	4	1	3	Never	2	2	3	0	1	4	1	3	3	0	1	4	1	3	2	0	1	4	1	1	0	0	0	1	0	0	0
208	1	3	2	4	4	2	0	4	3	4	0	1	3	0	1	1	3	0	Never	Never	1	Never	0	3	0	0	0	1	0	2	0	0	0	0	1	0	0	1	0	1	0	0	0	0	0	0	0	0	0
209	0	3	1	1	3	1	1	1	1	3	3	1	1	2	3	0	1	1	4	4	5	5	3	4	3	3	1	3	2	0	4	3	1	4	4	2	4	4	1	4	1	1	0	1	0	1	1	1	1
210	2	1	1	3	1	1	2	3	2	4	3	2	3	1	3	2	1	1	1	Never	4	Never	2	2	1	0	0	0	1	1	2	0	0	2	1	0	1	0	0	0	0	1	1	1	0	1	1	0	1
211	0	3	3	1	1	3	2	4	0	2	0	0	0	2	0	0	0	0	Never	2	2	4	1	4	3	3	3	1	0	4	2	1	2	2	0	4	2	3	2	2	1	1	1	1	1	1	1	1	1
212	4	1	1	1	1	2	1	1	3	3	1	1	4	3	1	2	2	2	1	1	1	1	2	1	0	0	0	0	1	0	0	0	0	0	0	0	0	0	0	0	1	1	0	0	0	0	1	1	0
213	2	3	3	1	2	1	2	4	2	3	1	1	1	3	3	2	1	2	1	1	2	Never	0	1	1	0	0	1	0	0	0	0	0	1	1	1	0	0	0	0	0	1	0	0	0	0	0	0	0
214	1	2	1	1	0	3	1	1	0	0	0	0	1	0	0	1	0	1	1	Never	Never	4	1	0	2	1	0	0	0	1	1	0	1	0	1	1	2	0	0	0	0	0	0	0	0	0	0	0	0
215	1	3	2	1	2	1	0	4	2	1	1	1	2	2	2	1	2	1	3	1	3	1	1	3	2	4	1	4	2	2	3	3	1	3	1	2	2	1	1	2	1	1	0	1	0	1	1	0	1
216	2	1	2	1	2	1	1	2	2	2	2	2	2	1	1	1	1	2	1	1	2	2	1	2	1	1	2	1	0	1	2	1	1	1	0	1	1	0	2	0	0	0	0	0	0	0	0	0	0
217	1	3	3	3	3	1	1	3	3	3	0	3	1	4	1	1	1	1	Never	Never	Never	Never	1	3	3	3	2	3	4	3	3	3	2	1	4	3	3	3	2	2	1	1	1	1	1	1	1	0	1
218	1	3	2	1	1	1	0	1	1	3	0	1	3	1	1	0	0	1	1	Never	2	Never	3	1	1	0	0	0	0	0	0	0	0	1	1	0	0	0	1	1	0	0	0	0	0	0	0	0	0
219	1	4	3	3	2	1	2	3	2	1	2	1	1	2	1	0	1	0	4	3	3	3	2	2	1	1	0	2	2	1	2	1	2	3	3	2	1	2	2	2	1	1	0	1	0	0	1	0	1
220	1	3	3	1	2	1	1	3	3	3	2	1	2	2	1	0	1	1	3	2	2	3	2	1	3	3	2	2	3	3	3	2	1	2	3	3	2	3	1	1	0	0	0	0	0	1	1	0	0
221	0	3	1	3	3	1	1	3	3	3	2	1	0	1	3	0	1	0	2	2	3	4	1	2	1	0	1	3	3	1	2	1	0	4	3	0	2	1	0	4	1	1	0	1	0	0	1	0	1
222	1	4	4	4	3	1	1	3	4	3	3	1	0	4	3	1	3	0	5	1	5	4	1	2	4	0	2	3	3	1	4	0	2	3	3	0	3	1	1	2	1	1	0	1	0	0	0	0	1
223	1	4	4	1	1	4	0	4	0	3	0	1	0	1	0	0	1	0	1	Never	Never	4	0	0	0	0	0	0	0	0	1	0	0	1	1	0	0	0	0	0	0	0	0	0	0	0	0	0	0
224	1	4	4	1	3	1	1	1	2	3	4	1	2	3	3	2	1	2	1	Never	2	5	1	3	0	0	1	2	1	3	0	0	0	4	3	0	0	0	0	4	1	0	0	0	0	1	1	0	1
225	1	4	4	3	3	1	1	4	2	1	1	1	1	3	2	2	1	1	1	Never	Never	Never	2	2	2	0	1	2	0	0	3	0	3	3	1	0	1	1	0	3	0	0	0	0	0	0	0	0	0
226	0	3	3	1	3	1	1	3	1	1	0	0	0	0	0	0	1	0	3	Never	Never	Never	0	2	2	0	0	0	0	2	0	0	0	0	0	2	0	0	0	0	0	0	0	0	0	0	0	0	0
227	3	3	3	3	2	2	2	3	2	2	1	1	2	2	1	2	2	2	1	Never	Never	Never	1	1	2	1	2	2	2	2	2	0	2	2	2	1	2	0	1	2	0	0	1	0	0	1	0	1	0
228	2	4	3	3	4	1	1	4	4	4	1	1	1	3	1	1	1	0	1	Never	Never	Never	2	1	0	1	0	0	0	0	1	0	0	0	0	0	0	0	0	0	0	0	0	0	0	0	0	0	0
229	1	1	1	1	3	1	1	1	1	1	1	1	1	3	3	1	1	1	1	1	1	4	1	1	1	1	1	1	1	1	0	0	0	0	0	0	0	0	0	4	0	1	0	0	0	0	0	0	1
230	1	1	0	0	3	2	1	1	1	0	1	0	0	1	2	1	0	0	Never	Never	1	Never	2	4	2	0	0	1	1	0	0	0	1	2	3	1	1	0	2	1	0	0	0	0	0	0	1	0	1
231	1	2	3	1	2	1	3	4	1	4	1	1	3	2	2	1	1	1	2	1	1	1	0	1	0	0	0	2	3	0	0	0	0	1	2	0	0	1	0	0	0	0	1	0	0	0	1	0	0
232	2	4	4	2	2	2	1	4	0	3	0	1	1	1	1	0	1	0	1	1	1	Never	0	1	2	0	0	0	0	0	2	0	0	0	0	0	0	0	0	0	0	0	0	0	0	0	0	0	0
233	4	3	1	1	1	3	3	4	0	0	0	0	2	3	3	1	1	1	2	Never	1	Never	2	3	0	2	0	0	3	0	0	0	0	0	1	1	0	0	0	0	1	1	0	0	0	0	0	0	0
234	1	3	1	0	1	1	0	4	1	3	0	0	0	1	1	0	0	0	1	1	1	5	0	2	2	0	3	1	0	0	2	0	1	1	0	0	2	1	3	0	0	1	0	0	0	1	0	0	1
235	1	3	2	1	1	2	1	1	1	3	1	1	2	0	1	1	0	1	1	Never	Never	Never	1	3	2	0	1	0	3	0	1	0	0	0	1	0	1	1	0	0	0	0	0	0	0	0	0	0	0
236	1	3	3	1	3	2	1	1	1	3	2	1	3	1	3	1	1	0	2	Never	1	1	2	1	1	1	0	0	1	0	1	0	1	2	1	0	0	0	2	1	0	0	0	1	0	0	0	0	1
237	1	2	2	1	1	2	2	1	1	3	2	1	0	1	3	1	1	1	1	Never	1	Always	0	1	1	0	2	0	0	0	1	0	0	0	1	0	0	0	0	0	1	0	0	0	0	0	0	0	0
238	2	2	0	1	3	3	2	3	3	1	1	1	1	1	1	2	1	0	2	1	Never	Never	2	1	1	2	1	0	1	0	1	0	0	2	0	0	2	0	3	0	0	1	0	0	0	0	0	0	0
239	2	2	2	0	1	3	1	1	2	3	1	2	2	2	2	2	1	2	2	Never	2	Never	1	2	3	0	1	1	1	1	2	1	1	0	1	0	2	1	1	0	0	0	0	0	0	0	0	0	0
240	1	3	1	3	3	0	1	3	1	2	3	2	1	1	3	1	1	1	2	Never	5	5	1	4	2	3	3	4	4	2	4	1	4	4	4	2	2	0	3	4	1	1	1	1	1	1	1	1	1
241	0	3	3	1	3	1	3	1	4	3	3	1	1	2	3	0	3	1	3	2	2	1	4	3	2	2	1	3	2	2	4	0	0	3	4	0	1	2	0	4	1	1	0	1	0	1	1	1	1
242	2	1	1	0	1	2	1	4	3	4	1	2	1	4	1	2	0	2	4	2	4	1	1	1	0	0	0	4	1	0	1	0	0	3	2	0	0	0	0	4	0	1	1	0	0	0	0	0	0
243	1	3	3	2	2	3	1	3	2	4	3	2	1	2	4	1	1	1	2	1	2	Never	3	2	1	1	0	0	2	0	1	0	0	0	2	0	0	0	0	0	0	0	0	0	0	0	0	0	0
244	0	1	2	0	4	0	0	3	1	3	3	0	0	3	4	0	3	0	3	Never	2	Never	4	3	2	0	0	1	2	0	3	0	1	0	3	3	1	0	0	2	1	0	0	0	0	0	0	0	0
245	1	4	2	3	4	0	1	4	3	3	1	1	2	4	2	1	1	2	1	Never	1	4	2	0	0	0	0	1	1	0	0	0	0	2	2	0	0	0	0	2	0	0	0	0	0	0	0	0	0
246	1	4	3	3	3	0	1	4	2	3	3	1	0	3	3	0	1	0	Never	1	2	5	0	2	1	0	2	1	0	0	1	0	1	0	1	0	1	0	1	0	0	0	0	0	0	0	1	0	0
247	0	3	3	1	3	1	1	2	3	1	3	3	1	3	3	0	3	1	2	Never	1	Never	2	2	1	2	0	2	0	1	1	0	0	1	2	1	0	0	0	1	1	0	0	0	0	0	0	0	0
248	1	4	4	3	4	0	2	3	3	3	2	3	2	3	2	2	1	1	2	3	2	3	3	4	3	2	2	1	2	3	3	2	3	2	3	3	2	1	3	3	1	1	0	0	0	0	1	1	1
249	3	4	4	1	2	1	1	2	1	0	1	0	1	3	1	1	2	0	1	2	2	Never	1	1	2	0	0	0	0	0	2	0	0	1	1	0	3	0	1	0	0	0	0	0	0	0	0	0	0
250	2	2	0	0	1	1	1	3	1	1	0	1	0	1	2	0	1	0	1	Never	Never	3	0	0	1	0	0	0	0	0	1	0	0	0	1	0	0	0	0	0	0	0	0	0	0	0	1	0	0
251	0	4	2	1	1	1	1	0	1	3	1	1	0	1	1	0	0	0	Never	Never	Never	Never	2	2	1	1	0	3	0	0	1	0	0	3	0	0	0	0	0	3	1	0	0	0	0	0	0	0	0
252	3	3	2	2	1	2	2	3	3	2	1	2	3	3	1	3	2	3	3	3	4	5	4	3	2	2	2	2	1	0	0	0	0	2	1	1	0	0	1	1	0	0	0	0	0	0	0	0	1
253	3	3	1	1	0	1	1	1	0	4	4	2	4	4	4	1	0	4	5	4	1	2	2	3	0	0	0	0	0	0	0	0	0	0	0	0	0	2	0	0	0	0	0	0	0	0	0	0	0
254	2	4	3	4	3	1	1	4	4	4	3	2	1	3	3	1	3	0	1	Never	1	Never	0	1	1	0	0	0	0	1	1	0	0	0	1	0	0	0	0	0	1	0	0	0	0	0	0	0	0
255	1	4	3	1	1	3	1	4	0	2	0	0	4	3	0	1	2	4	3	Never	4	1	0	2	2	0	1	0	0	1	3	0	0	0	2	1	2	3	0	0	0	0	0	0	0	0	0	0	0
256	0	3	4	1	3	1	1	3	1	3	1	0	0	2	0	0	0	0	3	1	Never	2	2	3	2	0	0	4	2	0	1	0	0	4	4	0	0	2	0	1	0	0	1	1	0	0	1	1	1
257	2	2	1	1	1	3	1	2	1	0	1	1	1	1	1	1	0	1	1	Never	Never	Never	0	3	2	0	1	0	0	2	1	0	0	0	1	1	0	1	0	0	0	0	0	0	0	0	0	0	0
258	1	3	3	1	4	1	0	4	3	4	1	2	0	1	3	0	3	0	2	5	1	4	1	4	0	1	1	4	3	0	2	0	3	4	3	0	1	0	0	4	0	0	0	0	0	1	1	0	0
259	1	1	2	1	3	0	0	2	2	3	3	1	2	1	2	1	1	1	5	1	4	3	1	1	1	1	1	2	2	1	1	0	0	1	1	1	0	1	0	1	0	0	0	0	0	0	0	0	0
260	1	4	3	4	2	1	2	4	1	4	0	1	1	4	1	1	2	1	Never	3	2	5	0	1	0	0	1	1	0	0	0	0	1	1	0	0	0	0	0	0	0	1	1	0	0	1	0	0	0
261	3	1	1	1	1	3	1	4	1	2	2	1	1	1	2	1	1	1	1	Never	Never	Never	1	1	1	0	0	0	1	0	1	0	0	0	1	0	0	0	0	0	0	0	0	0	0	0	1	0	0
262	1	4	3	3	3	1	2	2	3	3	3	3	1	3	3	1	2	1	1	Never	1	1	1	1	1	0	0	2	1	1	1	0	1	1	1	0	1	0	0	1	0	1	0	0	0	1	1	0	0
263	2	3	1	2	1	3	1	4	1	1	1	1	4	3	1	1	1	3	3	2	2	3	2	3	1	1	1	0	0	0	1	1	3	2	1	0	1	0	0	1	0	0	0	0	0	0	1	0	0
264	1	3	3	1	3	0	1	1	3	3	2	1	3	1	4	3	0	1	2	Never	2	5	1	3	4	2	0	4	3	1	4	1	0	3	4	1	3	3	0	3	1	1	0	0	1	1	1	0	1
265	3	4	4	1	3	1	1	1	1	4	3	1	1	2	4	1	2	0	1	Never	1	4	2	3	1	1	1	2	2	0	1	0	1	1	4	1	0	0	1	2	1	1	0	0	0	0	1	0	0
266	1	2	2	1	2	2	1	2	2	1	2	2	3	2	2	2	1	1	3	4	3	4	2	3	2	2	2	2	0	3	2	1	3	2	3	4	2	3	4	2	0	0	0	0	0	0	0	0	0
267	2	4	4	2	2	2	1	4	1	0	1	1	2	3	2	0	1	1	1	Never	Never	2	1	2	2	3	4	1	1	0	1	0	0	1	4	0	1	0	0	0	1	0	0	1	0	0	1	0	0
268	0	4	4	1	3	0	0	4	3	4	1	0	0	2	3	0	2	0	4	Never	2	Never	1	1	2	0	0	2	3	0	2	0	2	3	3	0	2	0	0	1	0	0	0	1	0	1	0	0	1
269	0	3	3	1	3	1	2	1	1	3	3	1	3	3	3	1	1	1	5	2	3	1	1	0	0	0	0	0	1	0	0	0	0	0	2	1	0	0	0	0	0	0	0	0	0	1	1	0	0
270	1	4	2	1	2	1	1	3	2	3	1	1	0	2	3	0	0	0	2	Never	3	Never	2	3	1	0	0	3	0	0	0	0	0	3	0	0	0	0	0	3	0	0	0	1	0	0	0	0	0
271	1	1	3	2	3	1	1	1	3	3	3	3	4	1	3	1	4	3	1	Never	Never	3	3	3	1	1	2	3	2	1	3	1	2	3	0	0	1	0	2	3	1	1	0	0	0	0	1	0	1
272	1	4	4	4	2	1	1	4	4	4	1	4	3	2	4	1	2	1	1	1	1	Never	3	3	2	3	1	3	0	0	1	2	3	4	2	1	3	0	0	4	0	1	0	0	0	0	1	0	0
273	3	2	2	0	1	3	1	0	0	0	0	0	0	2	0	1	0	2	4	1	4	Never	3	3	1	0	2	1	0	0	1	0	0	1	1	0	1	0	0	1	0	0	0	0	0	0	0	0	0
274	1	3	3	2	2	2	2	4	1	1	0	1	2	2	1	2	1	1	1	2	1	1	2	1	4	2	0	1	0	0	3	0	0	1	0	1	3	0	0	1	0	0	1	0	1	0	0	0	0
275	1	1	1	3	3	1	0	3	1	4	3	2	1	3	1	0	1	1	4	5	5	3	4	3	2	2	2	3	4	3	3	1	3	3	4	3	3	0	3	3	1	1	0	1	1	1	1	1	0
276	0	4	3	1	4	1	0	3	0	2	1	1	0	3	3	0	2	0	3	1	Never	4	0	3	2	0	0	3	0	0	2	0	0	0	0	0	2	0	0	0	0	0	0	0	0	0	1	0	1
277	1	3	2	0	1	1	2	3	2	0	0	0	1	0	2	0	0	1	Never	Never	2	Never	0	4	2	0	0	4	1	0	4	0	0	0	3	2	0	0	0	0	0	0	0	0	0	0	1	0	0
278	1	3	2	2	1	1	2	4	1	1	1	1	1	3	1	1	1	1	2	1	Never	2	1	0	0	0	1	0	0	0	0	0	0	3	1	0	0	0	0	3	0	1	0	1	0	1	1	0	0
279	2	1	1	1	2	1	2	1	1	2	1	1	0	1	1	1	2	1	2	1	1	4	1	0	0	0	1	2	0	0	0	0	0	2	0	0	0	0	0	0	0	0	0	0	0	0	0	0	0
280	1	1	1	1	1	1	2	0	1	2	1	1	2	1	3	0	2	3	4	2	2	2	0	1	0	0	1	2	3	0	3	1	3	2	3	0	0	0	0	1	0	0	0	1	0	0	1	0	0
281	2	4	2	1	4	1	1	1	3	4	4	3	0	4	3	2	2	0	3	Never	1	Never	1	3	2	0	0	2	1	0	3	0	3	0	0	0	0	0	0	3	1	1	0	0	0	0	0	0	0
282	0	4	1	4	3	1	1	4	4	2	3	3	0	4	4	0	3	0	4	2	3	5	4	1	0	0	4	3	4	3	4	0	4	1	4	3	1	3	4	2	0	1	0	0	0	0	1	0	0
283	0	3	3	1	3	1	1	3	0	1	1	2	0	0	1	1	1	1	Always	4	4	5	3	4	4	4	4	4	4	4	4	3	4	4	4	4	4	2	3	3	1	1	0	0	1	1	1	1	1
284	1	4	4	3	4	2	0	4	2	4	0	0	0	4	0	0	3	0	1	Never	Never	Never	0	4	3	1	2	2	0	0	1	0	0	0	0	0	2	2	1	0	1	1	0	0	0	0	1	0	1
285	0	2	3	0	4	0	1	0	3	4	4	3	1	0	4	1	1	0	4	Never	5	Never	3	2	4	0	0	2	4	2	4	0	0	0	0	0	4	0	0	0	1	0	0	0	0	0	1	0	0
286	0	3	3	1	3	1	1	2	3	2	0	1	0	1	3	0	3	0	4	3	2	2	0	2	2	0	0	1	1	1	2	0	1	0	1	0	1	0	0	0	1	0	0	0	0	0	0	0	0
287	1	3	0	1	2	3	2	0	1	3	0	1	2	2	1	1	1	2	3	1	5	2	3	3	3	2	1	0	2	1	2	1	0	2	1	1	2	3	2	1	1	1	0	1	1	0	0	1	1
288	0	3	2	1	1	1	0	1	1	2	3	2	1	1	3	1	1	0	3	Never	Never	Never	1	1	1	1	0	2	1	1	3	0	0	1	3	1	2	2	0	1	1	1	0	0	0	1	1	0	1
289	3	0	0	1	1	1	1	4	1	2	1	1	0	0	1	0	0	0	2	Never	1	Never	1	1	0	0	0	0	1	0	0	0	0	0	0	0	0	0	0	0	0	0	0	0	0	0	0	0	0
290	1	3	4	3	3	0	1	4	3	4	3	0	2	3	3	0	3	3	1	Never	Never	Never	3	3	1	0	1	2	0	0	0	0	2	2	0	1	1	0	3	1	0	1	0	1	0	0	1	0	1
291	1	0	3	2	1	1	0	3	1	4	3	1	1	3	2	1	0	1	3	2	1	Never	3	4	1	2	0	2	3	1	0	1	0	1	2	0	0	0	0	2	1	0	0	0	1	0	1	0	0
292	1	3	3	1	3	0	1	3	3	4	4	4	0	3	3	1	2	0	2	1	1	4	2	2	1	1	3	3	1	0	1	0	0	3	3	0	1	0	1	3	0	0	0	0	0	0	1	0	1
293	3	2	1	2	1	1	1	2	2	3	1	2	3	1	2	1	2	3	4	3	5	3	3	3	3	3	4	3	2	3	3	3	3	3	2	3	2	1	1	2	1	1	1	0	0	1	1	1	0
294	1	3	3	1	1	3	0	3	1	3	2	1	1	1	2	0	1	0	1	Never	1	Never	0	0	1	0	0	1	0	0	1	0	0	1	0	0	1	0	0	1	0	0	0	0	0	0	1	0	0
295	0	1	2	3	4	4	2	1	1	3	4	3	1	2	3	2	1	1	4	Never	Never	Never	1	2	2	2	0	1	0	0	3	2	0	0	1	1	3	3	1	0	1	1	0	0	0	0	1	0	1
296	3	4	3	1	3	2	3	1	3	3	1	3	1	2	1	3	3	1	4	5	5	4	3	1	3	3	2	1	3	0	0	0	2	0	1	0	0	0	3	0	0	0	0	0	0	1	0	0	0
297	1	1	2	1	2	1	1	2	1	0	0	1	1	2	0	1	1	0	1	Never	2	1	3	3	2	3	1	2	3	3	2	2	3	3	4	3	3	4	4	3	0	1	0	0	0	1	1	1	1
298	2	4	4	4	1	3	4	4	2	2	1	1	4	4	2	1	2	4	1	1	2	1	0	3	3	3	2	2	0	2	3	1	2	1	0	2	3	2	2	0	0	1	0	0	0	0	1	0	0
299	2	4	4	3	3	1	2	2	2	2	2	2	3	4	3	2	1	1	4	3	3	2	2	3	2	0	0	1	1	1	2	0	0	2	2	1	1	0	0	2	0	0	1	0	0	0	0	0	1
300	1	4	3	1	2	1	0	3	3	3	1	2	1	0	2	1	1	0	1	Never	1	1	3	4	2	2	0	1	1	3	3	2	0	4	1	2	2	2	1	3	0	0	0	0	0	0	0	0	1
301	0	2	1	0	1	2	2	1	3	2	2	3	1	2	2	1	1	1	4	5	3	5	1	0	0	0	0	1	1	1	1	0	1	0	2	0	0	0	0	0	0	0	0	0	0	0	1	0	0
302	1	4	3	1	4	0	1	4	1	4	4	1	0	3	3	1	1	0	2	Never	2	2	0	0	2	2	0	3	1	0	3	0	0	2	3	0	3	0	0	0	0	0	0	0	0	0	0	0	0
303	1	3	3	2	1	2	1	3	2	3	1	2	3	3	4	0	3	0	2	Never	3	Never	3	2	4	1	1	2	0	0	1	0	0	0	0	1	0	0	0	0	0	0	0	0	0	1	0	0	0
304	2	1	1	1	3	2	2	1	1	1	2	2	1	1	3	1	1	1	1	Never	Never	5	1	2	2	1	0	3	0	1	2	0	0	3	1	0	0	0	0	1	1	0	0	0	0	0	1	0	1
305	1	2	1	1	2	1	1	3	2	3	2	1	1	2	3	1	1	2	1	5	1	2	1	3	2	2	2	1	1	1	1	0	1	1	1	1	0	1	0	1	0	0	0	0	0	0	1	0	0
306	1	2	1	1	2	1	2	3	1	3	4	2	0	3	3	0	1	0	2	Never	3	4	0	0	0	0	0	1	0	0	1	0	0	0	0	0	0	0	0	0	0	0	1	0	0	0	0	0	0
307	0	4	4	1	0	3	0	3	0	2	3	1	2	4	3	0	0	1	2	4	Never	1	1	3	3	4	1	4	1	0	4	4	0	4	0	1	1	0	0	4	0	0	0	0	0	0	1	0	1
308	1	0	3	1	1	1	2	4	2	1	1	0	1	0	0	2	2	2	4	3	3	4	3	4	3	3	4	3	4	4	3	3	1	3	2	3	2	4	4	3	1	1	0	1	0	0	1	0	1
309	1	1	1	2	3	2	4	4	1	1	0	1	1	2	2	0	2	1	2	1	2	Never	0	1	3	1	3	3	1	0	3	0	0	3	0	0	1	0	0	0	1	1	1	0	1	0	1	1	1
310	2	4	4	4	3	1	3	4	4	3	1	1	0	3	3	0	3	0	Never	Never	Never	Never	0	0	0	0	0	0	0	0	0	0	0	0	0	0	0	0	0	0	0	0	0	0	0	0	0	0	0
311	1	3	1	1	1	1	3	0	1	2	1	0	1	1	2	0	0	0	Never	1	Never	Never	2	2	2	2	3	2	1	2	2	1	3	2	3	3	0	0	0	1	0	0	0	0	0	0	0	0	0
312	4	4	3	3	0	0	0	4	1	3	0	1	2	4	2	2	2	2	Never	1	Never	Never	2	2	2	0	4	4	3	2	3	1	2	1	3	0	4	2	3	4	1	0	1	1	0	0	1	0	1
313	1	4	1	2	0	1	1	4	2	1	1	1	0	1	0	1	1	1	2	Never	2	Never	0	2	0	0	0	1	0	0	1	0	0	1	1	0	0	0	0	0	0	0	0	0	0	0	0	0	0
314	3	2	2	3	2	1	2	2	1	3	2	2	3	3	1	3	3	3	1	2	1	1	2	1	2	2	1	1	1	1	2	2	2	1	2	3	2	2	3	3	0	0	0	0	0	0	1	0	1
315	3	3	3	0	1	3	0	1	1	1	1	1	1	3	2	0	1	1	4	Never	4	Never	1	1	1	0	1	1	1	1	0	0	0	0	0	0	1	0	0	1	0	0	0	1	0	1	0	0	0
316	1	3	1	0	0	0	2	1	1	1	2	0	3	2	3	1	0	1	Never	Never	Never	Never	0	3	2	2	3	3	3	0	2	2	3	0	0	0	3	0	3	0	1	1	0	0	1	0	1	1	0
317	4	4	4	3	1	3	2	2	1	2	4	1	3	4	4	4	1	3	1	Never	Never	Never	0	1	0	0	0	0	0	0	2	0	0	0	0	0	0	0	0	0	0	0	0	0	0	0	0	0	0
318	0	3	2	1	1	2	1	2	1	1	1	1	0	3	1	0	1	0	Never	Never	Never	Never	1	1	1	1	1	1	0	0	1	0	0	2	1	1	1	0	1	1	0	0	0	0	0	0	0	0	1
319	0	4	4	3	2	2	0	4	2	1	2	1	1	3	2	1	2	1	1	1	Never	Never	2	2	1	0	0	4	1	0	1	0	0	2	2	0	0	0	0	2	0	1	1	1	0	0	1	0	0
320	1	3	2	0	3	0	1	0	1	4	1	2	0	3	2	1	1	0	1	1	Never	1	1	2	3	3	2	1	1	2	1	3	2	2	3	0	2	3	2	3	0	0	1	1	0	0	1	1	0
321	1	4	3	3	3	1	3	3	3	3	3	3	4	4	3	1	1	3	2	1	1	Never	1	2	3	0	3	0	0	0	2	0	3	3	2	0	2	0	1	0	0	0	0	0	0	0	1	0	0
322	1	3	4	3	3	1	1	4	3	2	2	2	1	3	1	1	3	1	4	Never	3	3	1	3	2	1	1	3	1	3	3	0	1	3	3	1	2	2	1	3	1	1	1	1	0	1	1	1	1
323	0	1	1	1	2	1	1	3	1	3	3	1	1	1	3	0	1	1	2	5	4	4	3	4	2	3	3	4	1	4	3	1	1	4	3	4	2	1	2	1	1	1	0	0	0	0	0	0	0
324	2	4	3	3	2	3	1	4	2	2	1	0	1	2	2	1	2	0	2	1	Never	2	2	3	0	1	0	0	1	1	0	0	0	0	1	2	0	0	0	0	0	0	0	0	0	0	0	0	0
325	0	3	2	1	3	1	1	1	1	2	1	1	1	1	1	0	0	0	4	1	4	4	2	1	3	1	1	1	0	1	2	0	1	0	0	0	1	0	0	0	0	0	0	0	0	0	0	0	0
326	1	2	2	1	3	1	0	2	2	3	2	2	1	1	2	0	1	1	2	1	2	2	0	2	1	0	0	0	0	0	0	0	0	0	1	1	0	0	0	0	0	0	0	0	0	0	0	0	0
327	1	1	2	1	0	3	1	3	1	0	0	0	1	0	0	1	1	1	1	Never	Never	Never	1	1	2	1	0	1	0	0	0	0	0	2	0	0	1	0	0	1	0	0	0	0	0	0	1	0	1
328	2	2	2	1	2	3	0	0	1	2	1	0	2	1	2	1	0	1	3	Never	2	3	0	0	0	0	0	1	0	0	0	0	0	0	0	0	0	0	0	0	0	0	0	0	0	0	0	0	0
329	0	4	3	3	2	3	2	4	2	2	2	2	2	2	2	1	1	1	3	Never	2	3	2	1	1	1	4	1	0	0	0	0	0	0	0	0	1	0	2	0	0	0	0	0	0	0	0	0	0
330	1	4	3	2	1	3	1	3	1	2	0	0	0	4	1	1	0	1	Never	Never	1	Never	1	0	1	0	0	0	1	0	1	0	0	0	2	0	0	0	0	0	0	0	0	0	0	0	0	0	0
331	0	3	2	3	1	1	1	4	1	2	1	1	1	2	2	1	1	1	2	Never	1	3	2	3	2	1	0	0	1	1	1	0	1	0	2	1	2	1	0	0	0	0	0	0	1	0	0	1	1
332	1	1	1	1	0	3	3	4	2	2	3	1	1	1	3	0	0	1	5	1	1	4	1	1	1	0	0	0	1	0	0	0	0	0	1	0	0	0	0	0	0	0	1	0	0	0	1	0	0
333	4	2	2	1	2	1	1	3	3	2	2	1	0	1	2	0	2	0	1	Never	Never	Never	2	2	3	2	0	2	2	1	1	0	2	2	3	2	2	0	2	1	1	0	0	0	0	0	0	0	0
334	0	3	2	1	3	1	1	3	2	1	1	1	0	2	3	0	2	0	4	1	3	4	3	2	2	0	0	1	2	0	2	0	0	0	1	1	1	0	0	0	0	1	0	1	0	1	1	0	0
335	0	4	2	1	0	3	0	2	0	0	0	0	4	1	0	1	1	2	3	Never	Never	1	0	2	3	1	0	0	1	2	3	0	1	0	1	2	3	0	0	0	0	1	0	0	0	1	0	0	0
336	0	3	2	1	1	3	0	4	1	0	0	0	1	1	1	0	0	1	4	4	1	5	0	0	0	0	1	0	0	0	0	0	0	0	0	0	0	0	1	0	0	0	0	0	0	0	0	0	0
337	1	3	3	0	2	3	1	3	1	2	1	1	2	2	1	1	3	1	Never	Never	Never	Never	0	1	0	0	0	2	0	0	1	0	1	0	1	0	0	0	0	0	0	0	0	0	0	0	0	0	1
338	1	3	2	1	0	2	1	1	1	1	0	1	2	1	1	1	1	1	3	4	3	4	3	3	3	2	3	1	1	3	3	2	3	3	3	2	3	3	3	1	0	0	0	0	0	0	0	0	0
339	0	3	2	3	0	1	1	1	0	0	1	0	1	1	1	1	1	1	Always	Always	Always	Always	1	2	1	1	1	0	1	3	3	3	2	0	2	2	3	1	2	2	1	1	0	1	0	1	1	1	1
340	0	3	4	2	2	3	1	0	1	0	0	0	1	1	1	3	1	2	4	1	Never	5	2	1	0	0	0	0	0	0	1	0	0	1	1	0	0	0	0	0	0	0	0	0	0	0	0	0	0
341	0	0	1	0	2	1	0	1	1	0	1	2	1	0	1	1	1	0	3	1	2	4	1	3	3	1	1	2	0	0	2	0	1	1	1	1	3	0	0	1	0	0	0	1	0	1	1	0	1
342	2	3	3	3	2	1	1	4	1	1	0	0	0	4	1	1	1	0	Never	1	Never	Never	1	2	2	0	0	0	0	0	1	0	0	0	1	1	2	0	0	0	0	0	0	0	0	0	0	0	0
343	1	3	1	0	3	1	1	0	2	2	3	3	1	3	3	1	3	1	1	1	5	4	2	3	0	0	0	3	1	0	1	1	0	3	2	0	0	0	0	2	0	0	0	0	0	0	1	0	0
344	1	1	1	0	1	3	0	3	1	2	1	0	1	0	1	0	0	1	Never	Never	Never	3	0	1	1	1	0	0	0	0	1	0	1	0	0	0	2	0	0	1	0	0	0	0	0	0	1	0	0
345	1	3	3	3	2	2	3	3	2	4	1	1	1	2	1	1	1	1	3	2	3	1	2	3	3	0	0	2	2	0	2	0	1	2	2	0	0	0	0	1	1	0	0	0	0	0	1	0	1
346	1	4	4	1	0	3	2	3	2	2	3	2	1	4	2	0	1	1	5	1	2	Never	0	1	3	2	0	0	1	0	3	0	0	0	1	0	2	0	0	0	0	0	0	1	0	0	1	0	0
347	1	1	2	0	3	1	0	3	0	0	0	0	0	0	0	4	0	0	1	Never	Never	Never	0	1	3	0	3	0	1	1	3	0	0	0	1	1	2	0	1	0	0	0	0	0	0	0	0	0	0
348	4	1	1	2	1	1	0	3	1	3	0	0	2	2	3	1	1	1	4	2	Never	Never	1	3	1	0	0	1	0	0	2	0	0	1	1	0	0	0	1	0	0	1	0	0	0	0	1	0	0
349	1	2	2	2	2	1	2	3	2	0	3	2	3	0	3	0	2	2	2	Never	1	3	2	2	2	2	2	2	2	2	2	2	2	2	2	2	2	2	2	2	1	1	1	0	0	0	1	1	0
350	3	4	4	2	3	1	1	4	1	1	0	0	1	3	0	1	1	1	1	3	1	2	2	3	3	0	3	2	0	0	2	0	0	1	1	0	1	0	0	2	0	0	0	0	0	0	1	0	1
351	1	3	3	2	3	2	1	3	3	2	3	3	1	3	3	3	2	1	2	2	Never	1	2	1	1	1	2	2	3	1	3	1	3	1	2	2	1	3	2	2	1	0	0	0	0	0	0	0	1
352	0	4	3	4	3	1	1	4	2	3	2	2	1	3	3	1	2	0	1	2	1	1	1	0	0	0	0	2	1	0	0	0	0	2	1	0	0	0	0	2	0	1	0	0	0	0	1	0	1
353	2	1	0	1	1	3	1	1	1	2	2	1	1	0	2	0	0	0	3	1	2	3	2	1	0	0	0	2	3	0	1	0	2	3	2	2	1	0	2	2	1	0	1	1	1	1	1	1	0
354	0	1	1	1	1	1	1	1	1	1	1	1	1	2	2	2	2	1	Never	1	1	1	2	2	3	3	0	0	0	1	1	1	1	1	1	1	1	3	1	1	1	1	0	1	0	0	1	0	1
355	1	4	2	3	1	2	2	2	3	3	1	2	2	2	2	2	2	0	Never	Never	2	Never	3	2	2	1	1	1	1	0	1	1	0	1	1	0	1	0	0	1	0	0	1	1	0	0	0	0	0
356	1	2	1	1	2	1	1	3	2	1	1	1	1	2	1	1	1	1	3	4	3	4	2	3	2	3	3	3	2	4	4	3	1	3	2	4	3	2	3	1	1	1	0	0	0	0	1	1	1
357	1	3	1	1	3	2	2	2	4	1	4	1	0	2	3	1	0	0	1	Never	Never	3	2	2	1	0	0	0	1	0	2	0	0	0	2	0	2	0	0	0	0	1	0	0	0	1	1	1	0
358	0	2	1	1	1	3	1	4	1	3	1	1	0	1	2	0	0	0	2	Never	2	Never	1	1	0	0	0	1	0	0	0	0	1	1	1	0	1	0	0	1	0	0	0	0	0	0	0	0	0
359	1	3	3	3	2	1	1	3	2	2	1	1	1	3	2	2	1	0	2	3	4	2	0	2	2	0	0	0	0	0	0	0	0	0	0	0	1	0	0	0	0	0	0	0	0	0	0	0	0
360	1	4	4	3	3	1	0	4	2	4	3	2	0	2	3	0	2	0	3	Never	2	5	1	0	0	0	0	0	0	0	0	0	1	0	3	0	0	0	1	0	0	0	0	0	0	0	0	0	0
361	1	3	4	2	2	1	1	3	2	3	3	1	0	0	3	0	0	1	5	1	4	4	1	2	2	0	0	2	1	3	2	0	0	1	2	2	1	0	0	2	1	1	0	0	0	0	0	0	0
362	0	3	2	2	2	1	1	3	2	3	2	2	0	2	3	1	1	1	4	3	4	4	1	2	1	2	0	1	0	2	2	3	3	2	2	3	2	4	1	2	1	0	1	1	0	1	1	0	1
363	0	2	1	1	3	1	0	1	1	4	0	2	0	0	1	0	0	0	1	Never	2	4	1	2	0	0	0	1	2	0	0	0	0	1	1	0	0	0	0	1	1	1	0	0	0	0	0	0	1
364	1	1	1	0	4	1	1	2	1	3	1	1	0	1	1	0	1	0	3	Never	Never	Always	0	2	2	0	1	2	0	0	0	0	1	2	0	1	0	0	0	1	0	0	0	0	0	0	0	0	0
365	1	4	3	2	1	3	1	4	0	0	0	1	1	1	1	1	1	2	2	Never	1	Never	1	0	0	0	1	0	0	0	0	0	0	0	0	0	0	0	0	0	0	0	0	0	0	0	0	0	0
366	0	2	3	1	1	3	2	3	1	2	3	2	2	3	3	1	1	1	3	1	Never	2	3	4	4	3	3	4	1	4	3	3	3	3	2	3	3	3	3	4	1	1	1	1	1	1	1	1	1
367	1	3	2	2	1	1	0	2	2	2	1	1	0	3	2	0	1	0	1	Never	Never	5	1	4	2	0	0	1	0	0	2	0	0	0	0	0	0	0	0	0	0	0	0	0	0	0	1	0	0
368	2	3	3	3	2	2	3	4	2	2	1	1	3	3	2	3	1	2	3	Never	2	Never	0	0	0	0	1	0	0	0	1	0	0	0	0	1	1	0	0	0	0	0	0	0	0	0	0	0	0
369	1	4	0	0	0	3	1	4	1	4	1	0	2	0	1	1	0	1	Never	Never	4	1	1	2	1	0	0	0	1	2	2	2	2	0	1	1	1	0	3	1	1	1	0	1	1	0	1	1	1
370	2	1	1	0	2	1	1	1	1	0	0	0	1	1	1	0	1	1	3	Never	1	4	2	3	0	0	2	1	1	0	0	0	0	0	2	0	0	0	1	0	0	0	0	0	1	1	0	0	0
371	2	3	1	1	0	2	2	1	0	0	0	0	1	3	0	0	0	0	2	Never	Never	Never	0	0	1	0	2	0	0	0	1	0	0	0	0	0	1	0	1	0	0	0	0	0	0	0	0	0	0
372	1	1	1	0	0	2	1	2	1	1	0	2	0	1	1	0	0	0	1	2	1	Never	2	2	0	0	0	1	0	0	1	0	0	0	1	0	0	0	0	0	0	0	0	0	0	0	0	0	0
373	1	4	3	3	3	1	1	4	3	3	4	2	1	2	4	1	2	2	4	4	4	2	3	0	0	0	1	2	0	0	1	0	2	1	0	0	0	0	0	1	1	0	1	1	0	1	0	0	0
374	3	4	3	1	0	1	3	4	2	4	4	0	3	1	4	3	1	2	1	Never	4	Never	3	4	2	1	0	4	3	1	3	0	0	4	3	0	2	0	0	4	0	1	0	0	0	0	1	0	1
375	1	3	4	3	3	1	0	2	2	4	2	3	1	4	1	0	1	1	1	Never	1	Never	1	2	0	1	0	2	3	0	1	0	0	1	2	0	1	0	0	1	1	0	0	0	0	1	0	0	0
376	1	4	3	2	3	1	2	1	3	3	1	3	0	1	3	0	1	0	1	Never	Never	4	1	0	1	2	2	1	3	0	1	0	1	1	4	0	0	0	1	1	0	1	0	0	0	0	1	0	0
377	1	3	4	1	1	0	1	0	2	4	0	1	2	3	2	1	1	4	3	4	2	2	3	3	2	0	0	1	2	0	2	0	2	1	1	0	0	0	1	1	0	1	0	1	0	0	1	0	1
378	2	4	4	0	1	1	1	4	2	3	0	1	1	3	1	1	1	0	4	1	3	1	2	4	3	1	0	3	3	0	4	0	0	2	4	0	2	0	0	0	1	0	0	0	0	0	0	0	1
379	2	4	2	1	3	0	1	4	3	3	3	2	1	2	3	1	3	1	5	1	3	2	1	1	1	0	1	3	1	3	2	1	0	2	3	1	0	0	0	4	1	1	0	1	0	1	1	0	1
380	1	2	3	2	2	2	1	3	1	1	0	0	0	1	0	1	0	1	1	2	1	3	2	1	0	0	0	0	0	1	2	0	2	2	0	3	2	2	4	4	0	0	0	0	1	1	1	1	1
381	4	4	4	3	2	1	4	4	0	0	0	1	4	4	1	4	3	3	3	Never	1	2	2	2	3	4	0	2	3	2	4	1	3	0	3	0	4	4	2	3	0	0	1	0	0	1	1	0	1
382	1	1	1	1	2	2	1	3	1	1	1	0	1	1	0	1	1	1	2	Never	Never	Never	1	2	1	2	0	2	3	1	1	3	1	2	3	1	3	0	0	3	1	1	1	1	0	0	1	0	1
383	1	1	2	1	1	2	1	0	1	1	1	2	1	1	1	1	1	1	Never	Never	Never	Never	0	2	0	0	2	2	0	2	2	0	1	1	0	1	0	0	1	1	1	0	0	1	0	0	0	0	1
384	1	4	3	2	3	0	1	3	1	3	4	1	0	2	3	1	2	0	5	1	1	4	3	0	0	0	0	1	2	0	0	0	0	0	3	0	0	1	0	0	0	1	1	0	0	0	1	0	1
385	1	4	4	3	3	0	3	4	2	3	3	2	3	4	4	1	2	2	4	3	5	2	2	4	2	3	0	3	2	2	3	2	0	1	0	3	3	1	0	0	1	0	0	0	0	0	0	0	0
386	1	2	1	3	4	2	1	3	1	0	0	0	0	1	1	0	0	0	5	Never	Never	Never	1	2	1	0	0	0	0	0	2	0	3	3	4	0	3	2	0	0	0	0	0	0	1	1	1	0	0
387	2	4	2	2	0	4	0	4	0	2	0	0	4	2	4	0	2	2	1	Never	Never	Never	0	0	0	0	0	0	0	0	0	0	0	0	0	0	0	0	0	0	0	0	0	0	0	0	0	0	0
388	1	2	1	1	0	2	1	2	2	1	1	2	1	1	1	2	1	1	4	3	3	4	1	2	3	3	0	3	3	0	2	1	2	1	3	3	2	2	3	3	0	0	1	1	1	0	1	1	1
389	1	2	2	1	1	2	2	4	3	3	2	2	1	1	2	1	2	1	5	2	2	1	2	1	1	0	2	2	0	0	1	0	0	2	1	0	0	0	2	1	1	0	0	1	0	0	0	0	1
390	4	1	1	1	2	1	1	4	1	1	2	1	2	1	1	1	1	1	5	1	4	Never	0	2	0	0	0	0	0	0	0	0	0	1	0	0	0	0	0	1	0	0	1	1	1	1	0	1	1
391	1	3	1	1	3	1	1	2	1	1	1	1	3	1	2	1	1	2	3	4	4	5	1	3	2	3	2	3	2	1	3	3	1	3	3	3	2	3	2	1	0	0	0	1	0	1	1	0	0
392	1	2	3	2	4	0	2	3	3	1	1	1	2	3	1	2	2	1	5	Never	1	4	1	2	1	1	2	0	0	2	1	0	1	0	0	0	1	0	0	0	0	0	0	0	1	0	1	0	0
393	1	4	3	1	1	3	1	3	1	1	0	0	1	1	1	0	1	1	2	1	3	1	1	3	3	2	0	1	1	3	1	0	0	0	0	1	2	1	1	0	0	0	0	0	0	0	1	0	0
394	1	4	3	3	3	1	1	3	2	2	1	2	1	3	2	1	1	0	1	Never	Never	Never	2	1	3	3	3	3	0	0	2	2	1	3	3	1	3	3	2	3	1	0	0	0	0	0	0	0	0
395	2	4	3	3	2	1	0	4	1	1	1	0	0	4	3	1	0	0	1	Never	Never	4	2	2	0	0	0	1	0	0	1	0	0	1	1	0	0	0	0	0	0	0	0	0	0	0	1	0	0
396	1	4	4	3	2	3	1	4	1	3	1	1	0	1	1	1	2	0	1	1	Never	3	0	0	0	0	1	1	0	0	0	0	0	1	0	0	0	0	0	1	0	0	0	0	0	0	1	0	0
397	1	1	1	0	1	2	0	4	0	1	1	1	0	0	1	0	0	0	2	Never	1	2	0	2	1	1	0	1	0	0	0	0	0	1	2	1	0	0	0	0	0	0	0	0	0	0	0	0	0
398	1	3	3	1	1	3	1	1	1	1	1	1	1	1	3	2	1	1	2	2	2	2	0	0	0	0	0	0	4	0	0	0	0	1	3	0	1	1	0	0	0	0	0	0	0	0	1	0	0
399	2	3	1	1	1	1	1	2	2	2	1	1	0	1	1	0	1	1	2	Never	Never	4	1	1	1	1	1	1	1	0	0	0	1	1	1	1	0	0	0	0	0	1	0	0	0	0	1	0	0
400	1	2	1	1	3	1	1	3	2	3	3	2	0	3	3	1	2	0	3	1	4	Never	1	2	2	1	3	3	4	2	4	0	3	2	4	1	2	1	2	2	1	0	0	0	0	1	0	0	0
401	1	4	3	3	3	1	1	3	3	3	1	1	0	3	3	0	3	0	5	2	4	2	3	3	0	1	0	3	1	0	0	0	0	3	1	0	0	0	0	1	0	0	0	0	0	1	0	0	0
402	0	3	1	1	3	0	1	0	1	3	3	2	0	3	3	0	1	0	4	2	1	5	0	2	2	0	1	2	1	0	1	0	1	2	1	1	2	1	1	2	0	0	0	0	0	0	0	0	0
403	2	2	1	0	1	1	0	0	0	3	1	2	1	1	2	2	1	0	1	2	1	3	0	2	1	0	0	1	2	4	0	1	0	1	0	4	1	0	0	1	0	0	1	0	0	0	1	0	1
404	1	4	4	4	4	2	1	4	4	1	1	3	0	4	2	0	3	1	5	Never	Never	4	1	2	1	0	2	4	2	0	3	0	1	2	1	0	0	0	0	0	0	0	1	0	0	0	1	0	0
405	1	2	2	2	1	3	1	3	1	1	1	1	0	2	1	1	2	1	Never	Never	Never	2	0	0	0	0	0	1	0	0	0	0	0	0	0	0	0	0	0	0	0	0	0	1	0	0	0	0	0
406	1	3	1	1	0	1	4	1	2	1	0	0	3	2	3	3	0	1	2	1	4	2	3	2	4	3	0	1	1	2	3	2	1	3	2	1	3	4	2	2	0	0	0	1	1	0	1	0	0
407	1	4	3	2	2	0	0	4	1	1	2	0	1	1	1	1	2	0	Never	Never	4	4	1	4	4	4	4	4	4	2	4	1	4	4	4	4	4	3	0	4	1	1	1	1	0	1	1	0	1
408	0	1	1	2	1	1	0	3	0	3	0	0	2	0	0	1	0	0	5	Never	5	4	2	3	1	0	2	1	2	0	0	0	1	1	2	0	1	0	0	1	0	0	0	1	0	1	1	0	0
409	1	3	2	2	3	1	1	4	2	2	1	1	1	3	2	1	1	1	2	Never	2	Never	2	1	3	2	2	1	1	0	2	0	2	2	2	0	2	1	0	0	0	0	0	0	0	0	0	0	0
410	0	2	2	1	2	2	1	3	1	2	1	1	0	2	1	1	2	0	2	1	1	3	0	1	1	0	0	1	0	0	0	0	0	0	0	0	0	1	0	0	0	0	0	0	0	0	0	0	0
411	0	2	0	1	2	2	0	3	1	1	1	0	0	2	1	0	0	0	3	3	4	1	0	1	3	0	4	0	0	0	4	4	0	0	3	0	3	3	4	0	0	0	0	0	0	0	0	0	0
412	1	1	0	0	1	1	1	0	0	1	1	1	0	1	1	0	0	1	5	2	4	1	3	2	1	1	0	1	2	1	2	1	2	1	1	1	2	2	1	0	0	1	0	0	0	1	1	1	1
413	0	3	3	2	2	1	1	3	2	1	2	1	1	3	1	0	0	1	4	Never	1	Never	1	2	1	1	2	1	1	2	0	0	1	0	1	2	0	0	1	0	0	0	0	0	0	0	0	0	0
414	2	3	3	1	2	2	0	3	1	2	1	2	0	1	1	0	1	0	1	Never	Never	Always	0	2	1	0	0	1	0	0	1	0	1	0	1	0	1	0	0	0	1	1	0	0	0	1	0	0	1
415	1	4	1	1	1	4	0	4	0	3	0	0	0	1	3	0	0	0	1	Never	Never	Never	1	0	0	0	0	0	0	0	0	0	0	0	1	0	0	0	0	0	0	0	0	0	0	0	0	0	0
416	1	1	1	1	2	2	0	3	1	2	1	1	1	1	1	1	1	1	Never	Never	4	Never	0	1	1	1	1	0	1	2	1	1	1	1	1	0	1	2	0	1	0	1	0	0	0	0	1	0	0
417	1	3	1	0	3	0	2	1	2	1	1	0	1	3	2	2	1	2	3	1	4	3	1	2	1	1	0	2	2	1	1	0	1	1	0	0	0	1	0	0	1	0	0	0	0	1	0	0	0
418	1	2	3	1	3	0	0	4	1	3	1	1	0	1	1	2	1	0	3	2	4	4	1	1	2	0	3	4	1	0	2	1	3	4	3	0	1	2	1	2	1	1	0	0	0	1	1	0	1
419	1	3	3	4	2	1	2	4	2	3	3	3	2	3	3	1	1	2	2	Never	3	Never	3	2	2	1	0	1	2	1	1	0	0	0	3	0	1	2	0	0	0	0	0	0	0	0	0	0	0
420	1	3	3	0	3	0	1	4	3	3	0	1	0	4	0	2	3	1	3	2	1	4	3	4	0	0	4	4	0	0	0	0	4	3	3	0	0	0	3	3	0	0	0	0	0	0	1	0	0
421	1	2	2	1	3	0	1	2	4	3	2	2	0	2	3	0	4	0	1	Never	3	1	3	4	3	1	2	4	0	1	2	0	0	4	2	0	1	0	0	4	0	0	0	0	0	1	1	0	1
422	1	3	3	2	1	2	1	4	1	4	1	0	2	2	2	0	2	1	3	1	1	Never	0	0	1	2	2	0	0	0	1	0	0	1	0	0	1	1	0	1	0	0	0	0	0	0	0	0	0
423	1	4	3	2	2	1	2	3	1	2	0	0	2	4	1	1	1	1	1	2	1	Never	0	2	3	1	1	1	0	0	3	0	1	2	0	0	2	0	0	1	0	1	0	0	0	1	1	0	0
424	1	3	2	1	1	1	1	3	2	2	1	1	1	1	1	0	2	1	3	2	4	5	1	2	0	0	0	0	1	0	0	0	0	1	1	2	0	0	0	0	0	0	0	0	0	0	0	0	0
425	1	4	4	4	4	0	4	4	3	3	3	4	3	3	4	4	4	4	Never	Never	3	3	0	1	0	0	1	1	2	0	0	0	1	1	1	0	0	0	0	0	0	0	0	0	0	0	0	0	0
426	1	2	2	1	0	2	0	2	3	3	4	3	1	0	2	1	1	1	4	1	5	4	4	4	3	1	2	1	0	0	2	0	1	1	0	0	1	0	1	1	1	0	0	0	0	0	1	0	0
427	4	1	2	0	0	3	3	3	0	1	0	0	0	0	0	1	0	0	4	Never	Never	Never	0	0	0	0	0	0	0	0	0	0	0	0	1	0	0	0	2	0	0	0	0	0	0	0	0	0	0
428	0	4	2	1	1	2	1	4	2	1	1	0	0	1	0	0	1	0	4	Never	1	Never	0	0	1	0	0	0	0	0	1	0	0	0	0	0	0	0	0	0	0	0	0	0	0	0	0	0	0
429	1	4	3	3	3	1	0	3	3	3	0	1	0	3	1	0	3	0	2	1	1	2	1	0	1	0	1	2	1	0	2	0	0	1	3	0	1	0	0	1	0	0	0	0	0	1	0	0	0
430	0	1	1	1	4	0	0	0	1	3	2	3	1	2	2	0	2	0	3	4	1	1	2	4	3	0	1	4	3	3	4	0	2	4	2	2	1	0	2	4	1	1	0	0	0	0	0	0	1
431	1	2	1	0	1	0	2	0	1	0	1	2	3	2	3	1	1	2	4	1	3	5	3	4	4	4	2	3	4	2	3	4	2	4	4	2	2	2	2	4	1	1	1	1	0	1	1	0	1
432	0	3	2	1	2	1	0	4	1	1	1	1	0	1	3	1	1	1	4	5	4	Never	1	2	1	3	2	3	1	3	3	2	3	3	2	1	1	0	2	3	0	0	0	0	0	0	0	0	1
433	1	3	3	0	1	1	1	3	1	1	1	1	0	2	1	0	1	0	2	1	1	4	4	3	1	2	2	3	2	1	2	1	1	3	3	1	1	0	0	2	1	1	1	1	0	0	1	0	1
434	1	2	1	1	3	2	2	1	3	3	2	1	3	2	2	1	1	3	1	1	2	Never	2	1	2	2	1	1	0	0	1	0	1	1	0	2	1	0	1	1	0	1	0	0	0	0	1	0	1
435	2	2	1	0	0	3	1	0	0	1	0	0	0	1	0	0	0	0	1	Never	Never	Never	1	2	2	0	0	0	0	0	1	0	0	0	0	0	1	0	0	0	0	1	0	0	0	0	1	1	0
436	1	4	2	1	2	2	1	0	3	3	2	3	0	1	3	0	1	0	4	2	3	3	0	2	1	0	0	1	0	2	1	0	0	2	0	2	0	0	0	2	1	0	0	1	0	1	0	0	0
437	1	4	4	1	1	1	0	4	0	0	0	0	1	1	0	1	1	1	2	1	Never	Never	0	2	0	0	1	0	0	2	0	0	0	1	1	2	2	0	3	0	1	0	0	0	0	0	0	0	1
438	1	3	1	1	2	1	1	2	2	0	1	1	3	1	1	2	1	1	4	5	2	1	3	3	2	3	1	3	3	2	2	3	2	3	2	3	3	3	4	1	0	1	0	1	1	1	1	1	1
439	1	1	1	0	1	1	1	0	1	0	1	1	0	0	3	0	0	0	2	2	4	4	3	4	3	0	2	4	1	1	2	0	1	3	2	1	1	1	2	3	1	1	0	1	0	1	1	0	1
440	1	1	0	0	2	1	2	1	2	0	0	0	0	1	0	0	0	0	1	1	2	5	2	2	4	2	3	2	2	3	4	2	3	3	1	2	4	0	0	2	0	1	0	0	0	0	1	0	0
441	1	3	3	3	3	1	1	0	3	1	4	2	2	3	3	0	1	0	2	Never	1	4	1	2	1	3	0	2	1	2	2	1	3	3	2	3	2	2	2	3	1	1	0	1	0	1	1	0	1
442	2	1	3	0	0	1	4	0	1	4	0	1	4	4	4	1	0	3	1	Never	3	Never	1	1	0	0	0	1	1	2	2	2	0	0	1	2	0	0	0	1	1	0	0	0	1	0	0	0	0
443	1	4	4	1	1	1	1	4	1	1	1	1	0	1	1	0	2	0	4	Never	4	5	0	0	0	0	0	1	0	1	0	0	0	0	1	1	0	0	0	0	0	0	0	1	0	0	1	0	0
444	1	3	3	3	2	1	1	4	3	3	2	1	1	2	1	2	2	1	3	4	3	Always	0	0	3	0	4	1	0	1	1	0	4	1	1	1	4	0	2	4	0	0	0	1	1	1	0	0	0
445	1	4	3	1	1	1	1	4	1	3	1	1	1	3	1	1	1	1	2	1	2	1	1	3	2	0	1	1	0	1	3	0	1	1	1	1	3	1	1	1	0	1	0	0	0	1	0	0	1
446	3	4	2	3	1	1	1	4	1	3	0	1	1	3	2	1	1	2	4	4	2	2	1	2	2	2	3	2	1	0	2	0	0	1	1	0	1	0	0	0	0	1	0	0	0	0	1	0	1
447	1	4	4	3	3	1	3	4	1	3	3	1	1	4	1	1	3	1	Never	Never	Never	Never	1	0	1	0	0	2	2	0	1	0	0	2	2	0	1	0	0	2	0	1	0	0	0	1	1	0	0
448	1	2	2	1	2	1	1	3	1	2	1	1	0	1	1	0	1	1	1	1	1	1	0	0	0	0	0	0	1	0	0	0	0	0	1	0	0	0	0	0	0	0	0	0	0	0	0	0	0
449	3	1	0	1	3	2	1	1	1	2	3	3	0	2	3	2	1	1	1	2	3	4	3	3	3	3	0	2	3	3	3	3	1	2	3	3	2	4	1	2	1	1	0	1	0	1	0	0	0
450	0	4	3	3	1	1	3	4	1	1	1	1	0	4	1	0	1	0	5	4	4	4	3	3	3	1	0	3	0	0	3	3	0	3	1	0	1	1	1	3	0	1	0	0	0	0	1	0	1
451	1	4	2	3	3	0	3	4	2	4	3	2	1	3	3	0	1	0	5	1	5	1	4	3	2	2	1	2	3	2	1	0	0	2	4	1	1	0	0	1	0	0	0	0	0	1	1	0	0
452	1	3	3	1	3	0	0	1	0	3	1	1	1	3	3	0	3	0	2	4	1	Never	3	3	1	0	1	1	1	1	1	0	1	1	1	1	1	0	1	1	1	0	0	0	0	0	1	0	0
453	1	3	3	1	2	1	1	2	1	3	3	2	3	2	3	2	2	3	1	Never	Never	Never	2	2	1	0	0	1	0	0	0	0	0	1	1	0	0	0	0	1	0	1	0	0	0	0	0	0	0
454	1	2	2	2	3	1	2	3	3	3	2	2	1	2	1	1	3	1	Never	1	1	Never	1	3	2	3	1	2	2	2	1	1	2	2	2	0	1	1	0	1	0	0	0	0	0	0	0	0	0
455	1	3	3	0	3	1	1	3	1	4	3	1	1	3	1	0	1	0	2	4	2	Always	3	2	3	3	1	1	4	3	4	0	1	2	3	4	3	0	0	1	0	0	1	0	1	1	1	1	1
456	1	1	1	0	1	3	0	3	1	1	0	0	1	1	3	0	0	1	Never	4	1	Never	0	0	0	0	0	0	0	0	0	0	0	0	0	0	0	0	0	0	0	0	0	0	0	0	0	0	0
457	4	4	4	4	2	2	4	4	2	3	1	1	2	3	2	2	2	2	Never	Never	Never	Never	2	2	1	3	1	1	1	0	1	0	0	0	1	0	1	0	0	0	0	0	0	0	0	0	0	0	0
458	3	3	2	2	2	2	1	3	2	2	0	1	2	3	1	1	1	1	3	1	1	2	0	0	0	0	0	0	0	0	0	0	0	0	0	0	0	0	0	0	0	0	0	0	0	0	0	0	0
459	1	3	2	3	3	1	1	4	4	3	1	2	1	2	3	1	1	0	2	1	2	4	0	4	1	1	4	2	0	4	4	3	4	4	0	2	1	3	3	3	1	1	0	1	0	1	0	0	0
460	1	1	0	1	2	1	0	3	1	3	3	2	0	0	2	1	1	1	1	Never	3	Never	0	0	0	0	0	0	0	0	0	0	0	0	0	0	0	0	0	0	0	0	0	0	0	0	0	0	0
461	2	4	3	3	4	1	1	4	3	2	1	2	2	3	1	2	1	0	3	2	2	Never	2	3	3	2	0	4	0	1	1	1	0	1	1	0	1	0	0	3	0	1	1	0	0	0	1	0	1
462	0	3	2	1	3	1	2	4	3	4	4	3	1	3	3	1	0	1	3	1	2	1	4	4	2	3	0	1	1	0	3	1	0	1	1	2	1	2	1	1	0	0	1	1	0	0	1	1	1
463	1	4	3	3	3	1	0	0	0	3	0	0	0	2	0	0	3	0	3	4	Always	1	0	3	2	3	1	0	3	1	2	2	1	0	4	1	4	4	1	0	1	0	0	0	0	1	0	0	1
464	1	4	4	1	3	1	1	4	2	3	0	1	4	4	0	1	1	4	4	Never	1	Never	1	0	2	0	0	1	1	0	1	0	0	1	3	0	0	0	0	1	0	0	0	0	0	0	0	0	0
465	1	2	1	1	2	1	1	0	1	3	1	1	1	1	2	1	1	1	4	1	2	5	1	2	4	0	0	2	0	0	3	0	0	3	1	0	4	0	0	2	0	0	0	0	0	0	0	0	0
466	0	4	3	1	0	3	2	3	1	2	0	1	1	3	0	1	1	1	5	Never	Never	Never	1	0	2	0	3	0	0	2	2	0	0	0	1	1	3	0	0	0	1	0	0	1	0	0	0	0	0
467	1	3	3	2	1	0	3	3	3	3	1	1	3	3	3	3	3	3	2	Never	Never	2	2	3	2	1	2	2	1	3	3	1	2	4	2	2	2	2	3	3	1	1	0	1	0	1	1	0	1
468	1	3	3	3	1	2	2	3	2	1	3	1	3	3	3	1	1	1	1	1	1	Never	1	2	2	1	0	1	1	0	1	0	0	0	1	0	0	1	0	1	0	0	0	0	0	0	1	0	0
469	1	2	2	2	2	1	1	1	2	3	3	2	2	2	3	1	2	1	3	2	3	4	3	3	2	2	1	2	3	3	2	1	0	2	3	3	2	2	2	2	1	1	0	1	0	1	1	0	1
470	4	1	2	0	2	3	2	0	2	2	3	2	4	2	4	4	0	3	1	Never	1	Never	2	2	3	2	0	2	4	0	2	1	0	1	4	0	3	0	0	2	0	0	0	0	0	1	1	0	0
471	0	0	1	1	1	1	1	1	2	1	3	2	2	1	2	1	0	1	5	4	5	5	3	3	4	4	4	3	3	2	3	2	2	3	2	2	2	3	2	3	1	1	1	1	1	1	1	1	1
472	3	3	3	0	2	1	1	0	1	3	3	3	3	3	3	2	0	1	Never	Never	Never	Never	1	0	0	0	0	0	1	0	0	0	0	0	1	0	0	0	0	0	0	0	0	0	0	0	0	0	0
473	1	3	3	0	3	2	0	0	1	1	1	1	0	1	2	0	1	0	4	Never	2	Never	0	0	3	0	1	2	0	1	1	0	1	1	1	1	1	0	0	0	1	1	1	1	0	1	0	0	1
474	1	2	2	2	2	3	1	4	1	1	1	1	1	2	1	1	1	1	1	Never	1	Never	1	1	1	0	1	1	1	0	1	0	1	0	1	0	1	0	1	1	0	0	0	0	0	0	0	0	0
475	1	2	3	1	1	2	1	1	1	3	2	0	1	1	3	0	1	0	2	Never	3	1	0	2	2	1	0	1	0	0	2	0	0	2	0	0	1	0	0	2	1	0	0	0	0	1	0	0	0
476	1	3	2	1	3	1	1	1	3	4	3	2	2	1	3	1	1	2	1	Never	1	Never	2	2	1	1	0	0	2	0	1	0	1	1	1	0	2	1	1	0	1	0	0	1	0	0	1	0	0
477	0	3	3	1	4	0	0	3	2	4	3	1	0	3	3	0	3	0	3	Never	1	5	2	1	2	0	3	4	3	1	1	0	0	2	1	0	0	0	0	2	0	0	0	0	0	0	1	0	0
478	1	3	2	2	2	1	2	3	2	2	1	2	1	2	2	2	1	1	5	5	5	4	2	2	1	2	3	3	3	2	2	3	3	2	2	2	3	2	3	3	1	0	1	0	1	0	0	1	0
479	1	3	2	1	2	1	1	3	0	2	1	0	0	2	1	0	1	0	2	1	1	2	1	3	0	3	2	1	0	0	1	1	1	1	0	0	0	0	0	1	0	1	1	1	0	0	0	0	0
480	1	2	3	3	3	0	4	3	2	1	2	1	1	2	2	3	1	1	4	1	3	4	3	3	2	1	1	3	0	1	3	2	1	3	3	2	3	0	1	2	1	0	0	1	0	0	1	1	0
481	1	0	1	1	1	1	0	0	3	4	2	3	1	1	1	0	0	1	2	1	Never	2	1	2	1	3	2	1	2	2	3	1	2	2	2	3	1	0	1	2	1	1	1	1	0	0	1	0	1
482	2	2	2	3	3	1	2	2	1	1	3	1	0	2	4	2	1	1	3	4	1	3	3	2	2	0	0	1	1	0	1	0	0	1	2	0	1	0	0	0	0	0	0	0	0	1	1	0	0
483	1	3	3	1	2	1	0	3	1	3	3	1	0	0	3	1	1	1	2	3	4	5	2	1	1	0	0	2	0	0	1	0	2	1	2	1	0	0	2	0	1	1	0	1	0	0	0	0	1
484	1	4	2	1	3	1	1	3	0	2	3	0	1	1	3	0	1	0	1	Never	Never	4	0	2	3	0	0	1	0	0	1	0	1	0	2	0	1	2	0	0	1	1	1	0	1	0	1	0	1
485	0	3	3	2	4	0	1	4	3	3	3	4	0	2	3	0	3	0	3	Never	2	Never	1	3	2	2	4	3	0	1	3	4	4	4	1	1	3	4	4	4	0	1	0	0	1	0	1	0	1
486	1	2	1	0	2	3	0	1	1	3	2	2	3	1	2	1	1	3	2	2	4	3	3	3	2	2	1	1	2	2	3	1	1	2	4	1	3	3	0	1	1	1	1	1	0	1	1	1	0
487	1	2	3	0	1	1	0	0	0	3	2	3	1	1	0	0	0	1	3	1	5	Never	0	1	2	0	1	4	3	3	2	1	1	0	0	4	2	3	1	2	0	0	0	1	1	1	1	0	0
488	1	3	3	1	2	1	1	1	1	3	2	2	1	1	2	1	1	1	3	4	2	5	2	3	3	3	1	3	3	2	3	1	1	1	2	1	2	3	1	2	1	0	0	0	0	1	0	0	1
489	1	3	3	1	1	3	1	4	1	0	1	0	0	3	0	0	1	0	2	1	1	4	3	4	3	3	1	2	1	2	4	3	1	3	2	3	3	1	2	2	0	0	0	0	1	0	1	0	0
490	1	4	3	2	2	1	0	4	1	2	2	1	4	3	3	2	1	1	5	4	5	1	2	1	3	2	3	1	2	1	2	1	3	0	1	1	2	3	3	2	1	1	0	0	0	1	1	0	1
491	1	4	3	3	3	0	2	4	3	2	3	2	1	3	3	1	2	1	1	Never	2	1	3	2	1	1	2	3	3	1	2	0	1	1	4	2	0	1	1	2	1	1	0	1	0	1	1	0	1
492	1	4	3	3	2	1	2	3	1	2	3	2	0	1	3	1	2	0	2	3	2	1	2	1	1	1	0	2	1	0	1	0	0	3	1	0	1	0	0	2	0	0	0	1	0	0	0	0	0
493	1	3	4	2	2	0	1	3	1	3	1	2	2	3	2	3	1	0	4	5	5	3	2	3	3	2	1	2	4	0	3	0	0	2	3	1	2	3	2	1	1	0	0	1	1	0	0	0	1
494	0	2	2	2	2	0	1	1	2	3	2	2	3	1	3	3	1	2	4	1	3	1	2	3	0	2	0	1	3	1	0	0	1	1	4	2	0	4	0	3	1	1	1	0	0	1	1	1	0
495	0	4	4	2	3	1	1	1	2	3	3	2	0	2	3	1	1	1	Never	4	4	Never	1	2	2	1	3	1	0	1	2	0	1	1	4	0	1	0	0	2	1	0	0	0	0	0	0	1	1
496	1	4	2	1	2	2	1	1	2	1	1	1	1	2	3	0	2	0	3	1	2	Never	0	0	0	0	0	0	1	0	0	0	0	0	1	0	0	0	0	0	0	0	0	0	0	0	0	0	0
497	1	4	3	3	3	1	2	4	2	3	3	3	3	3	4	1	1	2	1	1	2	3	2	0	1	0	1	3	0	0	4	0	1	3	1	0	0	0	0	2	0	0	0	0	0	0	0	0	0
498	1	3	3	1	3	0	0	3	3	2	1	1	0	3	3	1	0	0	4	2	4	2	1	2	1	0	3	4	1	1	1	0	3	4	2	1	1	0	3	4	1	1	0	1	0	0	0	1	1
499	1	2	1	1	2	1	1	1	1	2	2	1	0	1	2	1	2	1	3	2	2	2	2	3	1	1	1	2	1	1	2	2	1	1	1	1	1	0	1	2	0	0	1	0	0	0	1	1	1
500	1	1	1	1	1	1	1	1	1	3	1	1	1	1	1	1	1	1	1	2	2	3	3	3	2	2	2	3	2	2	2	3	3	2	2	3	3	2	2	3	0	0	0	0	0	0	0	0	0
501	1	4	4	1	2	2	1	4	1	0	1	1	1	3	3	1	1	1	4	1	Never	4	1	2	3	0	3	2	1	3	2	0	0	1	3	3	3	2	1	0	0	0	0	0	0	0	0	0	0
502	1	4	4	1	1	3	0	4	1	1	2	1	1	1	2	0	0	1	2	Never	Never	Never	0	1	0	0	0	2	2	0	0	0	0	0	2	0	0	0	0	0	0	0	1	0	0	0	0	1	0
503	0	3	3	3	2	2	1	3	3	3	3	3	3	3	3	3	3	3	Never	Never	Never	Never	1	2	2	1	1	1	1	0	0	0	0	0	0	0	0	0	0	0	0	1	0	0	0	0	0	0	0
504	1	1	2	2	2	1	2	3	1	2	1	1	1	1	1	0	2	1	3	4	1	3	1	2	1	0	0	1	1	1	1	0	0	1	2	0	1	0	0	0	1	1	0	1	0	0	1	0	1
505	1	4	3	1	3	0	1	3	3	4	3	4	0	2	3	1	2	0	2	Never	Never	Never	2	1	0	0	0	1	0	0	0	0	0	0	0	0	0	0	0	0	0	0	0	1	0	0	1	0	1
506	2	4	1	0	1	2	1	1	1	3	1	0	3	3	2	0	1	2	3	2	4	4	1	2	2	0	0	1	1	0	1	0	0	0	0	0	0	0	0	0	0	0	0	0	0	0	0	0	0
507	2	3	3	3	1	2	1	3	0	3	1	0	1	3	3	1	1	1	2	1	1	1	3	2	3	0	3	3	0	0	0	0	2	1	0	0	0	0	2	0	0	0	1	0	0	0	0	0	0
508	0	4	4	3	3	0	0	4	1	3	0	0	0	0	0	0	3	0	4	2	5	Never	1	3	2	0	3	1	3	0	4	0	4	4	4	2	1	3	4	1	1	1	0	1	0	1	0	0	1
509	1	0	1	1	2	3	1	3	1	1	1	1	1	1	2	1	1	1	1	Never	Never	Never	4	2	3	2	0	1	2	3	4	0	0	0	4	1	4	0	0	0	0	0	0	0	0	0	0	1	0
510	2	4	3	4	3	1	2	4	1	1	0	2	1	3	0	1	3	1	3	Never	5	Never	1	2	1	0	1	1	1	0	1	0	2	3	3	0	1	0	1	0	0	0	0	0	0	0	0	0	0
511	1	1	2	1	1	3	1	4	2	2	1	1	3	2	2	3	2	3	Never	Never	Never	1	0	0	0	1	0	0	0	0	0	0	0	0	0	0	0	0	0	0	0	0	0	0	0	0	0	0	0
512	1	1	1	0	2	1	0	2	2	3	3	1	2	1	1	1	0	0	3	4	5	4	2	3	4	3	1	2	3	0	4	3	1	3	3	0	3	1	2	3	1	1	1	0	0	1	1	0	1
513	1	1	2	1	3	1	2	4	2	3	3	2	1	1	2	1	2	1	2	Never	1	4	3	3	3	0	3	4	3	1	3	0	3	4	1	2	3	3	3	3	0	1	1	0	0	0	1	0	0
514	1	3	3	2	3	1	0	1	2	3	3	2	1	3	3	1	2	1	1	Never	1	1	1	0	2	0	1	1	0	0	1	0	1	2	1	0	0	0	0	1	0	0	0	0	0	0	1	0	0
515	1	2	2	1	2	2	1	3	2	2	1	1	1	1	2	1	1	1	4	3	2	2	1	1	3	2	1	2	1	0	2	1	0	2	2	2	3	2	2	2	1	0	0	1	0	0	0	0	0
516	2	0	1	1	2	2	1	3	0	2	0	0	2	0	1	0	0	2	4	2	3	2	1	3	1	0	1	1	0	0	1	0	1	0	1	0	0	0	0	0	0	0	0	1	0	1	0	1	1
517	0	3	4	2	3	1	1	1	1	2	1	1	0	3	2	1	1	1	2	1	5	1	1	1	2	0	0	1	0	1	1	0	0	0	0	0	2	0	0	0	0	0	0	1	0	0	0	0	0
518	0	1	1	1	2	1	1	2	1	3	3	1	0	2	2	0	1	0	4	3	5	5	3	4	1	2	2	4	2	1	3	2	1	4	2	0	1	3	3	4	1	1	0	1	1	1	1	1	1
519	3	0	1	2	1	1	0	4	1	4	0	0	4	0	1	0	0	4	1	Never	Never	1	2	0	4	0	1	0	1	0	1	0	3	2	3	1	1	0	0	1	0	0	1	1	1	0	0	1	1
520	1	4	4	4	2	1	0	4	1	2	2	1	1	2	3	2	3	3	Never	Never	Never	Never	0	2	2	0	4	2	1	1	1	1	1	1	1	0	1	1	2	0	0	0	0	0	0	0	0	0	1
521	0	4	3	2	3	1	1	3	1	3	0	0	0	2	1	0	3	0	1	Never	1	Never	1	2	1	1	3	1	1	0	1	0	1	2	2	0	1	1	0	1	0	0	0	0	0	0	1	0	0
522	0	2	2	1	4	0	0	0	2	4	2	1	0	2	2	0	1	0	Never	Never	1	2	4	4	2	2	0	1	4	4	2	2	0	1	4	3	2	2	0	1	1	1	1	0	1	0	1	1	1
523	2	1	1	2	3	1	2	3	3	3	2	1	0	2	2	2	2	1	1	Never	Never	3	2	3	4	2	1	1	2	3	3	0	1	1	2	0	3	0	2	1	1	1	0	0	0	0	0	1	0
524	1	4	4	1	3	1	1	4	3	4	0	1	1	1	1	1	1	3	3	5	1	Never	0	4	0	0	0	0	1	3	2	0	0	1	0	0	0	0	0	1	0	0	0	0	0	0	0	0	0
525	0	2	2	2	2	1	1	2	2	3	1	2	0	2	2	1	1	0	2	Never	1	2	2	3	2	3	2	3	3	2	2	2	2	3	3	2	2	3	2	3	1	1	1	1	1	1	0	0	1
526	1	2	1	1	0	3	1	1	1	2	1	1	1	2	1	0	1	0	3	1	Never	2	2	3	2	3	2	2	2	1	2	0	1	1	2	1	0	0	0	0	0	0	0	1	0	0	0	0	1
527	1	3	4	3	3	2	2	4	3	3	3	3	0	2	3	0	2	1	4	4	5	4	1	2	0	0	1	1	0	1	0	0	1	1	1	1	0	0	0	1	0	0	0	0	0	0	1	0	0
528	4	4	3	4	4	0	1	4	3	3	1	1	4	4	1	1	0	0	4	2	4	Always	1	1	2	0	1	4	2	0	2	0	0	4	1	0	1	0	0	3	1	0	0	0	1	1	1	1	0
529	0	3	3	1	1	1	0	1	1	1	0	0	0	1	0	0	0	0	2	Never	Never	1	0	2	0	0	1	1	0	3	0	0	0	0	0	1	0	0	0	0	0	0	0	0	0	0	0	0	0
530	3	2	1	2	2	1	0	1	1	1	1	1	2	1	2	2	1	2	2	1	1	1	1	0	0	0	1	1	1	2	1	2	1	2	2	0	1	1	1	0	0	0	0	0	0	0	0	0	0
531	0	1	2	1	2	0	1	1	3	3	3	3	0	1	4	0	1	1	1	2	1	2	4	3	2	4	0	3	2	2	2	3	1	3	3	1	2	4	2	3	0	0	0	0	0	0	0	0	0
532	2	3	3	1	2	3	4	4	2	3	2	1	2	3	2	0	2	1	3	1	2	1	0	2	1	0	1	1	0	0	0	0	0	0	0	0	1	1	0	2	0	0	0	0	0	1	0	0	0
533	1	3	2	1	1	2	0	1	1	1	1	1	0	2	1	0	0	1	3	2	2	4	0	2	2	0	1	0	0	2	2	0	0	1	0	2	2	1	1	0	0	0	0	0	0	0	0	0	0
534	1	3	3	1	0	1	1	3	0	0	0	0	2	1	0	1	0	2	Never	Never	Never	Never	0	0	3	0	0	0	3	2	0	0	0	0	0	1	2	0	0	0	0	1	0	1	0	0	1	0	1
535	1	4	4	2	2	3	1	3	1	4	1	1	1	2	1	1	1	1	2	1	2	Never	0	0	0	0	0	0	0	0	0	0	0	0	0	0	0	0	0	0	0	0	0	0	0	0	0	0	0
536	3	4	3	4	3	1	2	4	4	1	3	3	2	4	3	2	4	1	4	Never	2	5	0	3	1	1	0	3	2	1	0	0	0	2	1	0	0	0	0	2	1	1	0	0	0	0	0	0	1
537	2	4	3	3	2	1	1	3	3	3	1	1	1	3	3	0	0	1	2	Never	Never	Never	1	1	1	0	2	0	2	1	2	0	1	0	3	1	1	2	2	0	1	0	0	0	0	1	0	0	0
538	0	3	1	1	2	0	2	3	3	3	1	1	2	3	2	0	1	1	5	Never	2	2	3	2	1	0	2	4	1	1	0	0	1	4	1	1	2	2	2	3	1	1	0	0	0	0	0	0	1
539	1	4	4	3	2	3	1	4	2	2	2	2	0	3	2	1	1	0	1	Never	Never	Never	0	1	1	0	2	1	1	0	1	0	0	0	1	0	1	0	0	0	0	0	0	0	0	0	0	0	0
540	0	1	1	4	3	1	0	4	1	3	2	1	0	0	1	0	1	0	1	1	Never	Never	0	2	3	0	4	2	2	0	4	0	4	1	1	0	3	0	4	0	0	0	0	0	0	0	0	0	0
541	1	4	4	1	3	1	0	4	2	4	4	1	0	2	4	1	0	0	Never	Never	Never	Never	2	0	0	0	1	4	0	0	0	0	0	4	3	0	0	0	0	0	0	0	0	0	0	0	1	0	0
542	1	3	2	1	3	2	2	1	1	0	1	2	1	1	3	3	2	2	1	1	3	4	2	1	2	2	1	2	3	0	0	0	0	0	0	0	0	0	0	0	1	0	0	1	0	1	1	0	0
543	1	4	4	1	3	1	1	3	3	3	2	2	1	3	4	2	3	1	5	1	4	5	3	3	4	1	3	3	2	1	4	2	2	3	3	0	4	3	1	3	1	1	0	0	0	0	1	0	1
544	3	3	2	3	3	1	1	4	3	2	3	3	1	1	3	1	2	1	2	1	2	Never	3	3	1	0	1	3	1	0	1	0	1	3	2	0	0	0	1	3	1	1	0	0	0	0	1	0	1
545	2	4	4	4	4	1	2	4	1	3	3	1	1	4	3	4	2	1	1	Never	Never	Never	1	2	4	0	0	0	0	1	1	0	0	3	0	0	0	0	0	1	0	1	1	0	1	0	1	0	0
546	0	1	1	0	3	0	0	0	0	4	0	1	1	0	3	0	0	0	4	5	Never	5	2	4	3	0	4	2	4	4	4	0	3	1	4	1	3	0	2	0	1	1	0	1	0	0	1	0	1
547	1	3	3	1	3	1	2	3	3	1	1	1	2	2	3	1	1	2	2	Never	4	3	2	2	1	0	0	0	0	0	1	0	0	0	1	0	0	0	0	0	0	0	0	0	0	0	0	0	0
548	1	3	3	0	3	1	1	3	1	3	1	1	1	1	3	1	1	1	4	5	5	4	4	4	3	0	2	1	3	0	1	0	0	0	4	0	0	0	0	0	0	0	0	0	0	0	0	0	0
549	1	3	2	0	1	2	1	2	1	2	3	1	0	0	3	0	0	0	1	1	2	5	3	1	0	0	1	2	0	0	2	0	1	2	1	0	0	1	0	0	0	0	0	0	0	0	0	0	0
550	1	1	2	0	1	2	1	1	2	2	3	1	0	1	3	1	1	0	2	1	1	2	2	2	1	0	2	0	0	0	0	0	1	0	1	2	0	0	0	0	1	0	0	0	0	0	0	0	0
551	0	3	3	2	3	0	1	2	2	3	2	1	0	2	1	0	1	0	4	2	4	Always	3	4	1	3	4	4	3	4	1	3	3	4	3	4	1	3	2	4	1	1	1	0	0	0	1	0	1
552	1	1	1	1	0	2	1	0	0	2	1	1	3	0	2	1	0	2	4	2	2	5	1	2	3	3	4	1	0	0	2	1	2	2	0	0	2	1	1	3	1	1	1	1	0	1	1	0	1
553	1	3	3	1	1	1	1	2	1	0	1	0	1	2	1	0	1	1	1	1	1	4	1	2	3	3	4	0	0	3	3	2	1	3	2	2	2	0	1	0	1	1	0	1	0	0	1	0	1
554	2	1	3	1	3	1	1	3	2	2	1	2	1	2	2	1	1	0	Never	Never	Never	Never	2	2	3	2	2	2	3	1	3	1	3	3	3	1	3	3	1	3	0	0	0	0	0	0	1	0	0
555	0	4	4	4	4	0	0	4	3	3	3	2	0	2	3	0	1	0	2	Never	1	4	0	1	1	0	1	2	1	0	1	0	1	2	1	0	0	1	0	1	1	1	0	1	0	0	0	0	1
556	0	3	3	1	4	0	0	2	1	3	3	3	0	1	1	0	1	0	4	1	2	1	0	3	2	2	3	3	0	1	2	0	1	1	1	1	2	0	0	0	0	1	0	0	0	0	1	0	0
557	1	4	2	1	3	2	1	1	3	3	4	3	1	3	3	1	1	1	1	Never	1	Never	1	0	0	0	1	1	2	0	1	0	0	1	3	0	1	0	0	0	0	1	1	0	0	0	1	0	1
558	1	2	2	1	2	2	1	2	1	1	2	1	1	1	2	1	1	1	3	Never	1	Never	2	2	2	0	0	0	0	0	2	0	0	0	1	0	0	1	0	0	0	0	0	0	0	0	0	0	0
559	1	3	3	2	3	1	3	3	2	1	2	1	1	3	2	1	1	1	3	2	2	3	1	2	2	1	0	2	2	0	0	0	0	0	2	1	0	1	1	2	0	1	0	1	0	0	0	1	1
560	1	3	2	1	3	2	2	3	2	2	1	2	2	3	2	3	2	1	4	4	5	5	2	2	1	0	1	2	3	2	1	0	1	2	1	3	3	0	1	0	0	1	0	0	0	0	0	0	0
561	0	1	2	1	3	2	1	2	0	0	0	0	0	0	2	0	1	0	4	Never	5	1	1	1	1	0	2	2	1	1	2	1	3	1	2	1	1	1	3	2	0	1	0	1	0	0	1	0	1
562	1	2	1	0	3	2	1	3	2	1	1	2	1	0	1	1	1	0	3	4	Never	2	3	2	2	3	4	2	0	0	1	0	4	1	4	0	1	0	0	0	1	1	0	0	0	0	0	0	1
563	1	4	2	3	3	1	1	4	3	4	2	2	1	3	3	2	1	2	1	Never	Never	3	2	0	0	0	0	1	0	0	0	0	0	0	0	0	0	0	0	0	1	1	1	0	0	1	1	0	0
564	2	3	3	3	3	0	1	2	2	3	3	2	0	2	2	1	3	1	5	5	1	5	0	3	1	1	1	2	2	0	3	1	1	1	2	1	1	0	1	1	0	0	0	0	0	0	0	0	0
565	2	4	4	4	0	3	4	4	0	3	0	1	1	1	3	4	3	4	1	Never	1	Never	0	3	4	0	2	1	0	0	0	0	0	0	0	0	0	0	0	0	0	0	0	0	0	0	1	0	0
566	2	1	1	1	2	2	4	0	1	2	2	1	2	2	2	2	2	0	3	3	3	3	0	0	0	0	0	1	0	1	0	0	0	1	0	0	0	0	1	0	1	1	0	0	0	0	1	0	1
567	1	1	0	1	1	1	1	1	0	1	1	1	1	1	1	1	1	1	4	4	3	3	2	2	2	2	2	2	3	2	3	2	2	2	2	3	2	2	2	2	1	1	1	1	1	1	0	0	0
568	3	4	4	3	1	3	3	4	1	4	0	0	1	4	2	4	4	1	Never	Never	Never	Never	0	4	2	1	0	0	1	0	3	0	0	4	3	0	1	0	0	0	0	0	0	0	0	0	1	0	0
569	1	2	1	1	1	2	1	0	1	1	1	1	0	1	1	1	2	0	Never	Never	Never	Never	1	1	0	0	0	0	0	0	0	0	0	0	1	0	0	0	0	0	0	1	0	0	1	0	0	0	0
570	1	4	2	2	4	1	1	4	3	3	2	3	2	4	2	0	2	3	2	1	Never	Never	1	2	2	1	1	4	1	0	2	0	2	3	1	2	3	0	2	2	0	0	0	0	0	0	0	0	0
571	2	1	1	1	1	3	2	4	1	1	1	1	1	1	1	1	1	1	3	Never	1	3	0	0	0	0	0	0	0	0	0	0	0	0	0	0	0	0	0	0	0	0	0	0	0	0	0	0	0
572	1	4	1	4	1	4	1	1	1	1	1	1	1	1	1	1	1	1	Never	Never	Never	Always	0	0	0	0	0	0	0	0	0	0	0	0	0	0	0	0	0	0	0	0	0	0	0	0	0	0	0
573	0	2	2	3	4	0	1	4	3	1	3	2	0	4	3	0	3	0	1	Never	Never	Never	1	2	0	0	1	3	2	0	1	0	3	3	2	0	1	0	1	0	0	0	0	0	0	0	0	0	0
574	3	4	2	2	0	3	0	4	2	4	2	1	1	4	3	2	2	1	Never	Never	Never	Never	0	1	0	0	0	0	0	0	0	0	0	1	0	0	0	0	0	0	0	0	0	0	0	0	0	0	0
575	1	3	3	3	3	1	1	4	3	3	1	1	1	2	3	1	2	1	1	Never	1	Never	0	1	1	0	0	0	0	0	1	0	1	0	1	0	0	0	0	0	0	0	0	0	0	0	0	0	0
576	1	3	3	3	3	1	3	4	3	3	2	3	2	2	4	1	1	2	4	1	4	Never	1	2	1	1	1	1	1	1	1	0	1	1	2	0	1	0	1	0	0	0	0	0	0	0	0	0	0
577	3	4	4	4	3	0	1	4	3	4	4	3	0	4	3	1	4	1	5	Never	5	Never	1	3	1	0	3	1	3	3	2	0	2	3	4	1	0	1	3	3	1	0	0	0	0	0	1	0	0
578	1	4	3	1	1	1	0	2	0	1	0	0	0	4	0	1	0	1	5	1	1	4	2	2	3	3	3	0	0	1	4	2	4	1	2	3	3	2	3	1	1	1	1	1	1	0	1	1	0
579	0	4	4	1	3	4	1	4	1	1	0	0	3	3	1	0	1	1	4	2	1	3	0	0	1	0	2	1	0	0	0	0	1	0	1	0	0	0	0	0	0	0	0	0	0	0	0	0	0
580	1	1	1	2	1	1	1	3	1	1	0	0	0	0	0	0	1	1	4	1	1	2	1	2	2	0	3	2	1	2	2	0	2	2	1	2	2	1	1	1	0	0	1	0	0	0	0	0	0
581	1	4	2	3	1	3	1	4	1	3	3	1	1	1	3	1	0	2	1	Never	Never	Never	2	2	1	0	0	2	2	1	1	0	0	1	3	1	1	0	0	1	0	0	0	0	0	0	0	0	0
582	0	4	2	4	4	1	0	4	1	3	2	1	4	3	1	2	1	1	Always	Never	Never	Never	1	4	2	0	0	3	1	0	1	0	1	2	1	1	1	1	0	2	1	1	1	1	0	0	1	0	0
583	1	3	3	1	1	3	0	3	1	1	1	0	0	2	1	0	0	0	Always	Never	Never	Never	1	1	2	0	3	1	1	1	1	0	2	2	3	2	1	0	2	0	0	0	0	0	0	0	1	0	1
584	1	3	3	1	1	0	0	4	1	0	0	0	0	1	0	0	1	0	4	Never	Never	Never	1	3	4	2	0	0	1	1	3	0	1	1	1	0	3	0	0	2	1	0	0	0	0	0	0	0	0
585	1	3	3	0	2	2	1	0	3	4	1	2	0	1	3	1	1	0	5	2	2	Never	2	2	0	0	1	4	3	1	1	0	0	2	3	0	0	0	0	3	0	0	0	0	0	0	0	0	0
586	1	4	4	4	1	3	3	1	1	1	1	1	1	3	2	2	0	2	1	1	1	Never	2	3	3	2	0	2	0	0	2	1	0	1	0	0	2	0	0	1	0	0	1	1	0	0	1	0	1
587	0	2	2	1	2	1	1	3	1	1	1	1	2	2	1	1	1	1	4	1	1	5	3	3	3	3	3	3	3	3	3	3	3	3	2	3	3	3	1	3	1	1	1	1	1	1	1	1	1
588	1	2	1	1	2	1	1	2	1	3	1	1	1	1	2	0	1	3	2	1	1	Never	1	1	1	0	0	1	0	0	1	0	0	0	0	0	1	0	0	0	1	0	0	0	0	0	0	0	0
589	0	0	0	0	0	1	0	1	2	2	2	1	0	0	1	0	3	0	3	1	3	3	2	3	1	0	0	3	1	0	0	0	0	2	2	0	0	2	2	0	0	0	0	0	0	0	0	0	0
590	1	4	3	3	2	1	1	4	1	1	1	0	0	2	1	0	0	0	3	1	1	4	0	2	1	0	2	0	1	2	1	0	3	1	2	1	1	0	2	0	0	1	0	0	0	0	0	0	0
591	1	4	3	1	1	4	0	4	0	0	0	0	0	1	0	0	0	0	3	Never	3	3	0	0	0	0	1	1	0	0	0	0	0	0	0	0	0	0	0	0	0	0	0	0	0	0	0	0	0
592	3	4	3	3	3	0	2	2	2	3	3	3	1	3	2	1	3	1	2	3	4	2	1	3	3	2	3	2	0	1	2	0	1	2	0	0	3	0	2	2	0	0	0	0	1	1	1	0	0
593	0	3	3	1	3	0	1	1	3	3	1	3	0	1	2	1	2	0	2	Never	2	Never	3	4	2	1	2	4	3	3	1	0	0	3	3	1	1	0	0	3	1	1	0	0	0	1	1	0	1
594	1	3	2	1	3	1	2	4	3	2	1	3	1	1	2	1	1	1	Never	Never	Never	Never	1	1	0	0	2	1	0	1	0	0	1	1	2	1	0	0	0	0	0	0	0	0	0	0	0	0	0
595	1	2	0	2	2	1	0	4	2	1	1	0	0	1	3	0	0	0	1	1	1	5	0	2	1	0	0	0	1	0	2	0	1	1	1	0	1	0	0	0	0	0	0	0	0	0	0	0	0
596	1	1	2	1	0	3	1	1	1	0	1	2	2	1	2	1	0	1	1	Never	Never	Never	2	2	2	2	3	3	3	3	3	3	2	1	3	3	3	1	1	0	0	0	0	0	0	0	0	0	0
597	4	3	4	2	1	3	2	2	1	0	0	0	2	3	0	2	1	2	Never	Never	Never	Never	0	0	0	0	0	0	0	0	0	0	0	0	0	0	0	0	0	0	0	0	0	0	0	0	0	0	0
598	1	4	3	2	1	1	1	4	1	1	0	1	3	3	1	2	1	0	5	3	5	4	3	3	2	1	2	3	3	1	1	1	3	2	2	1	1	2	3	2	1	0	0	0	0	0	1	1	1
599	2	3	2	3	2	3	1	3	3	4	3	3	1	2	3	2	1	1	1	Never	2	3	2	1	2	0	0	1	0	0	3	0	1	0	0	0	1	0	0	0	0	0	1	0	0	0	0	0	0
600	1	1	2	0	0	2	1	3	1	1	2	1	2	1	2	1	0	2	4	2	3	1	0	1	0	1	0	0	0	0	0	0	0	0	0	0	0	0	0	0	1	1	1	1	0	0	0	0	0
601	2	3	2	1	2	2	2	2	1	1	1	1	1	1	0	1	0	0	5	4	4	4	1	1	1	0	2	1	1	1	1	1	0	0	3	0	0	1	1	0	1	0	0	0	0	0	0	0	1
602	1	3	2	1	1	3	1	1	1	2	0	1	1	3	1	0	1	1	1	Never	Never	2	1	1	1	0	0	0	0	0	2	0	0	0	0	0	1	0	0	0	0	0	0	0	0	0	0	0	0
603	1	2	2	2	2	2	1	2	1	0	1	0	1	1	1	0	1	1	4	4	3	4	0	0	0	0	0	0	0	0	0	0	0	0	0	0	0	0	0	0	0	0	0	0	0	0	0	0	0
604	0	1	1	0	2	1	0	3	1	3	2	1	0	1	3	0	1	0	2	1	Never	4	1	1	1	0	0	3	2	0	1	0	0	3	4	1	1	0	0	2	1	1	1	1	0	0	1	0	1
605	1	3	3	3	1	1	1	2	1	2	1	1	1	3	2	1	1	1	2	Never	Never	Always	2	3	2	2	3	1	1	0	1	1	3	2	2	1	1	0	1	2	0	0	0	0	0	0	1	0	1
606	1	3	2	1	1	0	1	3	1	4	1	1	0	1	2	1	2	0	2	2	4	1	0	1	2	1	1	2	1	0	2	0	1	0	1	0	1	0	0	0	0	0	0	0	0	0	1	0	0
607	1	4	4	4	3	1	0	4	3	4	4	3	1	3	4	1	3	1	4	4	3	5	1	1	0	0	0	1	2	0	0	0	0	1	1	0	0	0	0	1	0	0	0	0	0	0	0	0	0
608	0	4	4	3	3	0	0	4	4	4	4	4	0	4	4	0	1	0	1	1	Never	Never	2	4	1	2	4	4	3	3	2	1	4	4	2	4	2	3	4	4	1	1	0	1	0	1	1	0	1
609	3	4	1	4	2	1	0	4	1	2	3	0	1	3	1	0	1	1	5	5	Always	5	2	3	1	2	3	2	3	1	4	3	0	2	4	0	2	4	1	2	0	1	0	0	0	1	1	0	1
610	0	2	1	0	1	3	0	0	1	0	0	0	1	1	0	0	0	0	2	3	3	1	0	0	3	0	1	0	0	0	2	0	0	0	0	0	0	0	0	0	0	0	0	0	0	0	0	0	0
611	0	0	0	1	3	0	0	1	3	4	4	1	0	0	4	0	0	0	1	Never	Never	Never	2	0	0	0	0	4	0	0	1	0	2	4	1	0	0	0	0	4	0	0	0	0	0	0	1	0	0
612	1	3	3	2	2	1	0	1	2	3	1	3	3	3	2	1	1	0	1	Never	Never	Never	0	4	0	0	0	2	0	0	0	0	0	3	0	0	0	0	0	2	0	0	0	0	0	0	0	0	0
613	1	3	3	2	3	1	2	1	1	4	3	3	1	3	3	1	1	1	4	4	3	Never	1	1	1	0	0	0	1	0	1	0	0	0	0	0	0	0	0	0	1	0	0	0	0	0	0	0	0
614	1	4	3	3	3	1	2	4	2	3	3	3	1	1	3	1	3	1	1	1	2	4	2	3	1	2	0	2	1	1	1	1	1	3	1	1	1	1	1	1	1	0	0	1	0	0	0	0	0
615	1	3	2	1	3	1	1	3	1	1	0	0	0	2	0	0	0	0	1	Never	2	Never	0	0	1	0	1	0	1	0	0	0	0	0	1	0	1	0	0	0	0	0	0	0	1	1	1	0	0
616	1	3	3	1	3	1	2	1	1	3	1	2	0	2	2	1	3	0	1	1	1	2	1	2	0	0	0	0	0	0	0	0	0	0	1	0	0	0	0	0	0	0	0	0	0	0	0	0	0
617	1	4	4	3	2	3	2	4	2	1	1	1	3	4	1	1	3	3	3	Never	1	Never	0	2	3	0	0	2	0	0	4	0	0	0	2	0	2	1	2	1	1	0	0	0	0	1	0	0	0
618	3	4	4	1	1	1	1	0	1	1	0	0	3	1	0	0	1	3	3	Never	2	Never	0	1	0	1	1	0	0	2	1	1	2	0	0	1	2	0	2	0	0	0	0	0	0	0	1	0	0
619	2	2	2	3	1	2	1	2	3	3	2	2	2	1	1	2	1	3	1	1	1	1	2	1	2	1	1	1	1	0	0	1	1	1	1	0	0	2	0	1	0	1	0	0	0	0	0	0	0
620	1	0	1	1	2	1	0	1	0	0	1	1	0	2	2	0	0	1	1	5	1	5	3	4	4	4	2	3	1	0	1	2	3	4	4	3	2	3	1	2	1	1	1	0	0	0	0	1	1
621	1	3	3	2	2	1	1	3	0	2	0	0	1	3	0	1	1	1	1	2	2	1	3	2	1	1	1	3	0	1	1	1	1	1	1	1	1	1	1	1	0	0	0	0	0	1	0	0	0
622	1	3	3	1	2	1	1	1	1	2	2	1	1	2	1	0	1	1	4	1	Never	Never	1	1	2	1	1	2	1	0	3	0	0	0	0	0	0	0	1	1	0	0	0	0	0	0	0	0	0
623	0	2	2	1	2	1	1	0	1	2	1	3	0	1	3	1	1	0	3	4	5	2	1	0	2	0	0	2	4	1	3	0	0	2	2	0	2	1	0	1	0	0	0	0	0	0	0	0	0
624	1	2	2	2	2	1	1	1	2	2	2	2	0	3	2	0	1	1	2	1	2	3	1	0	1	0	0	1	0	0	0	0	0	0	0	0	0	0	0	0	0	0	0	0	0	0	0	0	0
625	1	3	3	1	1	3	2	4	2	1	2	1	1	3	2	0	1	1	1	Never	1	3	2	2	0	1	0	1	1	0	1	0	0	0	2	0	0	0	0	0	0	0	0	0	0	0	0	0	0
626	0	1	0	0	1	3	0	0	0	0	1	1	0	0	0	1	0	0	Never	Never	1	Never	0	1	0	0	0	2	1	0	0	0	0	2	1	0	0	1	0	1	0	0	0	0	0	0	0	0	1
627	1	1	1	0	0	1	0	1	2	2	1	1	3	1	1	1	1	0	5	4	1	4	1	3	2	1	0	3	2	3	2	0	0	3	2	3	2	3	1	3	0	0	1	1	0	0	1	0	1
628	3	4	3	2	3	3	3	4	4	4	4	4	1	2	4	1	3	1	1	Never	2	Never	2	3	0	0	0	3	2	2	1	0	0	1	1	4	0	0	0	2	0	0	0	0	0	0	0	0	1
629	1	1	3	2	1	3	1	3	0	2	1	0	1	3	1	1	1	1	Never	Never	Never	Never	0	4	2	1	0	0	1	0	4	0	0	0	3	1	2	0	0	0	0	0	0	0	0	0	0	0	0
630	1	4	3	1	2	3	1	3	2	4	3	3	0	3	4	1	1	0	1	Never	1	Never	0	0	0	0	1	1	0	0	0	0	1	0	1	0	0	0	0	0	0	0	0	0	0	0	0	0	0
631	0	1	1	0	3	2	0	1	1	1	1	1	1	0	2	0	1	0	4	2	4	1	2	3	4	3	1	0	0	1	3	1	3	4	2	0	3	3	3	3	0	0	0	0	0	0	0	0	0
632	1	2	2	1	1	3	1	3	0	0	0	0	1	1	0	1	1	1	5	1	Never	1	0	0	0	0	2	0	0	0	0	0	2	0	1	0	1	0	2	0	0	0	0	0	1	0	0	0	0
633	2	3	1	3	3	1	0	4	2	3	1	2	1	2	4	1	2	0	2	Never	Never	3	2	3	1	0	0	2	2	2	3	0	0	1	4	1	1	0	1	1	0	0	0	0	0	0	0	0	0
634	0	3	3	1	3	1	1	1	3	3	1	1	1	3	2	1	3	0	1	3	1	4	1	3	1	0	2	4	0	0	1	0	1	4	1	0	1	0	0	4	0	1	0	0	0	0	0	0	0
635	1	3	1	1	3	1	1	0	1	1	2	1	1	1	3	0	1	1	4	2	4	1	1	1	2	0	1	2	2	0	0	0	1	1	1	0	0	0	0	0	0	0	0	0	0	0	0	0	0
636	1	1	2	1	2	2	2	1	1	2	2	1	1	1	2	1	1	2	3	2	2	1	0	0	0	0	1	0	0	0	1	0	1	0	1	0	0	0	1	0	0	0	0	0	0	0	0	0	0
637	1	3	3	2	1	2	1	4	2	2	1	2	1	2	2	1	1	1	3	2	Never	4	3	2	2	3	2	1	0	0	1	1	1	1	2	0	1	2	1	1	0	0	0	1	0	1	0	1	1
638	0	2	2	1	3	1	0	4	3	3	2	2	0	1	2	0	1	0	1	Never	3	Never	1	3	1	0	0	0	0	0	0	0	0	0	1	0	0	0	0	0	0	0	0	0	0	0	0	0	0
639	0	2	1	2	2	1	0	1	2	3	2	2	3	2	3	0	1	0	4	4	5	4	3	3	4	3	2	1	3	4	3	0	2	1	2	2	3	0	1	1	1	0	0	1	0	0	0	1	1
640	0	4	4	2	3	1	0	4	3	1	0	1	0	3	0	1	3	0	2	1	3	Never	1	4	4	3	4	4	3	4	4	3	3	4	4	2	4	2	4	4	0	1	0	0	0	0	1	0	0
641	1	2	3	1	2	1	3	2	2	4	1	1	0	2	0	0	0	0	3	Never	4	2	1	0	2	0	0	3	0	0	4	0	0	3	0	0	3	0	0	2	0	1	0	0	0	1	1	0	1
642	0	3	2	3	1	1	0	4	1	4	1	1	1	2	1	0	1	1	2	1	1	1	0	0	0	0	0	1	0	0	0	0	0	0	0	0	0	0	0	0	0	1	0	0	0	0	0	1	0
643	0	3	3	1	1	3	1	4	1	4	1	1	1	3	3	1	1	1	2	Never	2	Never	0	0	0	0	0	0	0	0	1	0	0	2	3	0	0	0	0	2	0	1	0	0	0	1	1	0	1
644	0	4	2	2	2	0	0	2	0	2	0	0	0	4	0	0	0	0	4	Never	1	Never	0	2	2	2	0	1	1	0	4	1	0	1	3	3	2	1	3	0	1	1	1	1	0	1	1	0	1
645	4	4	4	4	3	4	4	4	4	4	1	1	4	4	4	3	4	4	Never	Never	Never	Never	2	1	0	0	0	1	0	0	0	0	0	0	0	0	0	0	0	0	0	0	0	0	0	0	1	0	0
646	1	4	3	2	3	1	1	3	1	3	1	1	1	0	1	1	1	1	3	1	1	Never	0	2	0	0	0	1	0	2	0	0	0	0	1	2	0	0	0	0	0	0	0	0	0	0	0	0	0
647	1	1	2	0	1	2	0	3	0	1	1	1	0	0	1	0	0	0	1	Never	Never	Never	0	1	0	0	2	1	0	0	0	0	2	1	1	0	0	0	0	1	0	0	0	0	0	0	0	0	1
648	1	3	2	0	1	1	2	0	1	4	2	2	0	1	3	0	0	0	3	2	2	Never	0	0	0	0	1	1	0	0	1	0	1	0	0	0	2	0	0	0	0	0	0	0	0	0	1	1	0
649	1	1	1	0	1	1	1	0	0	0	0	0	0	1	1	1	1	1	4	4	4	4	4	3	4	3	3	4	3	2	3	3	3	3	3	2	3	2	2	2	1	0	0	1	1	0	0	0	1
650	1	2	1	1	1	1	2	2	1	1	2	1	1	2	2	2	1	1	4	3	4	3	2	3	2	1	1	2	2	2	1	2	1	1	1	1	1	2	1	2	0	0	0	0	0	0	0	1	0
651	3	3	1	1	0	3	1	1	2	3	3	2	1	3	1	3	1	1	4	5	1	3	1	0	2	0	0	0	0	0	1	0	1	1	3	0	1	1	0	0	0	0	1	0	0	0	0	0	0
652	1	3	2	3	3	2	1	4	3	3	2	2	1	3	3	2	2	1	2	Never	2	Never	1	0	0	0	0	2	1	0	0	0	0	2	2	0	0	0	0	0	0	0	0	0	0	0	0	0	0
653	0	2	3	1	1	3	1	3	3	4	1	1	2	1	2	0	2	1	3	Never	5	Never	1	0	2	0	1	3	1	0	3	0	0	1	0	0	2	0	0	1	0	0	0	0	0	0	0	0	0
654	1	3	1	2	0	3	1	3	3	4	4	3	3	1	4	1	1	0	1	1	2	Never	3	0	2	3	0	1	1	1	3	2	0	3	1	1	2	0	0	2	0	0	0	0	0	0	1	0	0
655	1	2	2	1	1	2	2	2	1	2	1	2	1	1	1	1	1	1	1	1	1	2	0	0	0	0	0	0	0	0	0	0	0	0	0	0	0	0	0	0	0	0	0	0	0	0	0	0	0
656	1	2	2	1	2	1	0	3	2	4	2	1	1	1	2	2	1	1	4	2	5	4	2	1	0	0	1	2	2	0	1	0	2	1	3	0	1	0	1	1	1	0	0	1	0	0	1	0	1
657	1	3	3	2	3	1	1	3	3	2	3	2	0	3	3	1	1	0	2	Never	3	Never	2	1	3	0	4	3	1	1	4	0	4	3	4	4	2	0	4	2	1	1	0	0	0	0	1	0	1
658	0	3	2	0	1	1	2	1	1	1	0	1	0	2	2	0	1	0	3	2	1	1	2	3	3	0	1	2	1	1	3	0	2	1	2	0	2	0	1	1	0	0	0	0	0	0	0	0	0
659	2	3	1	2	2	2	2	4	2	1	1	2	1	2	2	1	2	1	2	2	Never	Never	0	3	2	2	0	1	1	1	1	0	0	0	2	1	1	0	0	0	0	1	0	0	0	0	0	0	0
660	2	3	3	1	1	2	0	4	1	1	1	1	2	1	1	0	1	2	Never	Never	Never	4	1	0	0	0	0	0	0	0	0	0	0	1	1	0	0	0	0	0	0	0	0	0	0	0	0	0	0
661	1	4	4	3	1	4	2	4	1	1	0	0	2	2	1	1	2	2	2	1	Never	Never	0	0	0	0	0	0	0	0	0	0	0	0	0	0	0	0	0	0	0	0	0	0	0	0	0	0	0
662	0	1	0	1	1	1	1	1	1	1	1	3	0	3	3	0	0	0	2	1	Never	Never	1	1	1	0	2	0	0	1	1	0	0	0	1	1	1	0	0	0	0	0	0	0	0	0	0	0	0
663	1	3	3	2	3	1	0	3	2	3	1	1	0	1	3	0	3	0	1	1	2	Never	2	2	1	0	0	1	2	0	0	0	1	2	2	0	0	0	0	1	0	0	0	0	0	0	0	0	0
664	1	2	2	2	3	1	2	2	2	2	3	1	2	3	1	1	1	2	4	3	1	2	2	1	2	2	1	2	1	0	1	0	0	2	1	0	0	1	0	1	0	0	0	0	0	0	0	1	0
665	4	1	2	1	0	2	2	1	0	0	0	0	3	1	1	2	2	3	1	2	Never	1	0	0	0	0	0	0	1	0	2	0	0	0	2	0	0	0	0	0	0	0	0	0	0	0	0	0	0
666	1	3	1	0	0	0	1	1	1	3	3	2	0	0	1	0	0	0	2	Never	1	5	0	3	2	3	2	2	0	0	0	0	1	0	0	2	0	0	0	0	0	1	0	0	0	0	1	0	0
667	0	3	3	1	3	1	0	0	3	1	1	1	0	1	3	0	1	0	4	4	4	2	0	2	2	2	0	2	0	0	1	0	0	3	1	0	1	2	0	1	0	1	0	0	0	0	1	0	1
668	1	2	2	1	1	1	3	1	1	1	1	1	1	1	2	1	1	1	2	2	2	4	2	3	1	2	2	3	2	2	0	1	1	1	3	3	3	2	2	3	0	0	0	0	0	0	0	0	0
669	3	4	3	3	3	1	2	1	1	1	0	2	1	3	3	1	1	1	3	1	2	1	3	3	1	0	0	1	1	0	0	0	1	1	1	1	0	0	0	2	1	0	1	0	0	1	1	0	1
670	1	3	3	1	3	1	1	1	1	3	1	2	0	3	1	0	3	0	3	Never	4	5	1	3	2	0	2	2	0	1	3	0	3	3	1	1	1	0	3	2	1	0	0	0	0	1	1	0	0
671	1	4	2	2	3	1	3	1	2	3	2	1	1	2	3	0	1	0	4	2	2	2	1	3	1	0	1	1	1	1	1	2	1	1	3	0	1	3	1	1	0	1	1	1	1	1	1	1	0
672	0	3	3	1	3	1	1	4	1	1	1	1	1	3	1	1	1	1	5	1	5	5	1	3	2	3	4	3	2	1	2	1	0	3	3	2	2	1	3	3	1	1	1	0	0	1	0	1	1
673	0	3	1	0	3	1	0	0	3	3	3	3	0	0	3	0	0	0	1	1	1	1	0	0	0	0	0	0	0	0	0	0	0	0	0	0	0	0	0	0	0	0	0	0	0	0	0	0	0
674	2	1	1	3	0	4	3	3	0	0	1	0	1	2	1	1	2	2	1	Never	Never	Never	1	1	0	0	0	1	0	0	0	0	0	0	0	0	0	0	1	0	0	0	0	0	0	0	0	0	0
675	1	3	3	3	2	2	0	3	3	3	0	0	2	2	3	3	2	3	Never	Never	Never	Never	2	3	2	2	1	1	1	1	1	0	1	1	1	0	0	0	0	1	1	1	0	0	0	0	0	0	0
676	1	3	3	1	1	1	1	3	3	3	1	1	0	1	1	1	1	0	1	4	5	5	1	2	2	0	0	0	0	0	1	0	0	0	1	2	0	0	0	0	0	0	0	0	0	0	0	0	0
677	1	3	1	0	1	2	0	1	1	2	2	1	0	1	3	1	1	0	1	Never	Never	Never	0	0	1	0	2	1	0	0	1	0	0	1	0	0	1	0	1	0	0	0	0	0	0	0	0	0	0
678	1	3	4	3	3	1	1	3	3	4	1	1	1	3	3	3	3	2	4	3	1	1	2	1	0	0	1	1	0	0	1	0	0	1	0	0	0	0	0	0	0	0	0	0	0	0	0	0	1
679	2	4	4	4	4	1	2	4	3	4	3	4	2	3	2	1	2	1	2	2	1	3	2	1	0	0	1	2	2	1	1	0	1	2	2	0	0	0	2	2	1	1	0	1	0	0	0	0	0
680	0	3	3	3	4	1	1	4	3	4	0	1	1	2	0	0	2	0	1	4	1	2	3	4	1	1	1	4	3	1	1	0	0	3	3	1	1	1	0	1	0	1	1	1	0	0	1	0	1
681	1	0	0	0	1	0	0	0	2	0	0	1	0	1	0	1	1	2	2	3	4	2	1	1	0	0	0	0	0	0	0	0	0	0	0	0	0	0	0	0	0	0	0	0	1	0	0	0	0
682	2	4	4	3	3	1	2	4	3	2	1	1	1	4	2	0	1	1	2	Never	1	4	0	3	1	3	2	2	1	1	1	0	0	1	2	0	1	0	0	1	0	0	0	0	0	1	1	0	0
683	1	4	3	3	2	2	1	4	3	4	3	2	1	3	3	1	1	1	1	Never	1	Never	1	2	2	0	1	1	2	0	2	1	0	0	2	0	1	1	0	0	0	0	0	0	0	0	0	0	0
684	3	3	1	2	1	2	1	1	1	1	2	1	2	2	1	1	1	2	1	1	1	1	2	1	1	1	2	1	0	1	2	1	1	2	1	0	2	2	1	0	1	1	0	0	0	1	0	0	1
685	2	4	2	0	3	1	1	2	2	0	1	0	0	1	1	0	1	1	Never	Never	1	Never	1	2	2	0	0	1	0	0	1	0	0	1	0	0	1	0	0	0	0	0	0	0	0	0	0	0	0
686	1	0	0	0	3	1	1	1	3	1	1	1	0	0	1	0	0	0	4	Never	3	Never	2	3	2	1	2	1	2	0	3	0	1	0	1	0	2	0	1	0	1	0	0	0	0	0	0	0	0
687	3	2	1	3	2	1	1	0	1	2	3	4	2	1	2	0	3	2	5	3	4	4	2	4	1	0	4	3	1	2	3	3	3	2	1	0	0	1	2	3	0	0	0	0	0	1	1	1	0
688	4	1	2	2	0	4	3	2	2	3	2	2	4	0	4	4	1	4	Never	Never	Never	Never	3	2	0	2	2	4	0	0	4	0	0	4	1	0	1	1	0	4	1	1	1	0	1	0	1	0	1
689	1	4	3	2	1	2	1	4	1	1	1	0	2	3	0	0	1	1	3	Never	1	5	0	2	2	0	0	1	2	0	1	0	1	0	3	0	2	0	2	0	0	0	0	0	0	0	1	0	0
690	2	1	1	1	1	3	2	1	0	1	0	0	2	0	0	0	0	0	4	1	1	Never	1	1	1	1	1	1	0	0	1	0	1	1	1	1	1	2	1	1	0	0	1	0	1	0	0	0	0
691	0	1	2	3	3	0	0	0	2	3	2	1	0	3	3	1	1	1	2	Never	3	Never	2	3	1	2	0	4	0	0	0	0	0	4	2	0	0	4	0	3	1	1	0	0	0	1	1	0	0
692	0	1	3	3	1	1	0	1	2	3	2	3	1	0	3	0	1	1	4	3	4	5	0	3	2	4	2	3	0	0	0	0	2	2	0	0	1	0	1	1	0	1	0	1	0	0	1	0	0
693	0	4	4	2	2	1	0	4	1	2	2	1	0	2	1	0	2	0	1	Never	Never	Never	0	0	2	0	0	1	0	0	0	0	0	0	0	0	0	0	0	0	0	0	0	0	0	0	0	0	0
694	1	2	3	2	2	1	2	3	2	2	2	2	1	3	1	0	1	0	4	3	4	5	3	3	4	3	4	3	3	2	3	1	3	3	3	2	3	3	1	2	0	0	1	1	0	1	1	1	0
695	2	2	1	1	1	2	1	3	1	2	1	1	2	1	1	1	0	2	3	2	2	2	0	1	1	0	0	1	0	0	0	0	1	1	0	0	1	0	0	0	0	0	0	0	0	0	0	1	1
696	1	4	4	2	3	1	0	1	2	3	3	3	1	4	2	0	1	1	4	5	4	Never	0	0	0	0	0	2	0	0	1	0	0	1	0	0	0	0	0	0	0	0	0	0	0	0	0	0	0
697	1	4	3	3	1	3	1	4	3	0	1	1	1	3	3	1	0	0	2	1	1	3	2	3	3	1	1	0	3	1	3	0	0	1	3	2	1	0	0	0	1	1	0	1	0	0	1	0	0
698	0	3	4	3	4	0	0	4	4	3	3	3	0	2	3	0	4	0	Never	Never	Never	1	2	2	0	0	0	2	0	0	0	0	0	1	1	1	0	0	0	1	1	0	1	0	0	1	1	1	1
699	0	1	1	3	3	2	0	2	0	2	2	1	0	1	3	1	1	0	1	Never	Never	Never	4	2	1	1	0	1	1	0	0	0	1	1	3	1	0	0	0	1	0	0	0	0	0	0	0	0	0
700	0	3	3	1	3	0	0	2	0	1	1	0	0	2	1	0	2	0	4	1	3	5	2	3	2	2	2	3	1	4	4	3	2	2	4	3	3	2	1	0	1	1	0	0	0	0	1	1	1
701	1	2	2	1	2	1	1	2	1	0	0	0	1	2	0	0	1	0	1	1	Never	1	0	1	2	0	0	0	0	1	0	0	0	0	1	0	0	0	2	0	0	0	0	0	0	0	0	0	0
702	2	1	3	2	2	2	3	2	2	3	1	2	2	3	2	2	1	2	5	4	3	3	3	2	2	1	2	2	2	1	3	2	2	1	2	2	1	3	2	2	0	0	0	0	0	0	0	0	0
703	2	0	0	0	0	2	1	1	1	2	1	1	0	1	1	1	0	0	1	1	1	1	1	1	1	0	0	1	1	0	1	0	0	0	0	0	0	0	0	0	0	0	0	0	0	0	0	0	0
704	1	3	3	2	1	2	1	4	2	2	2	1	1	2	2	1	2	1	1	Never	2	Never	1	3	1	0	3	2	0	3	1	0	4	3	0	2	1	1	4	2	1	0	0	0	0	0	1	0	1
705	1	3	0	2	2	1	0	4	3	0	0	0	0	1	0	0	0	0	1	1	1	Never	3	3	4	4	1	2	1	0	3	0	1	2	3	0	4	0	3	3	1	0	0	0	0	0	1	0	1
706	1	1	0	0	1	3	0	2	1	2	1	0	1	2	1	0	0	0	4	Never	3	4	1	0	1	0	0	1	0	0	1	0	0	0	1	0	0	0	0	0	0	0	0	0	0	0	0	0	0
707	1	3	2	1	3	1	0	1	2	2	2	1	1	3	1	1	1	0	1	Never	Never	2	1	1	1	0	0	1	1	1	1	0	1	2	1	1	1	0	0	1	1	0	0	0	0	0	0	0	0
708	0	2	2	1	2	3	0	1	1	3	0	0	0	2	2	1	1	0	4	2	2	Never	0	1	0	0	1	2	1	0	0	0	1	2	1	0	1	0	1	1	0	0	0	0	0	0	0	0	0
709	1	3	3	2	1	2	1	4	2	3	1	0	1	2	1	0	1	1	1	1	1	Never	2	3	2	1	4	3	2	4	3	0	2	3	3	1	2	3	2	2	0	0	1	0	0	0	1	0	0
710	1	3	2	3	2	2	1	4	1	1	1	1	1	2	1	1	2	1	Never	Never	Never	1	1	3	2	2	2	3	1	2	3	0	2	4	2	0	1	1	2	3	1	1	0	0	0	0	1	0	0
711	1	3	2	1	1	3	1	1	1	2	1	1	3	1	1	1	1	1	2	1	2	1	0	1	2	0	0	0	0	0	1	0	0	1	0	1	1	0	1	1	0	0	0	0	1	0	1	0	1
712	0	4	3	1	1	3	0	4	1	3	0	1	0	3	2	0	2	0	1	5	4	Always	1	0	4	0	0	0	1	0	0	0	0	2	0	0	0	0	0	2	0	0	0	0	0	0	0	0	0
713	0	4	3	1	1	1	0	4	1	3	3	1	1	3	1	1	1	1	1	Never	Never	Never	1	0	1	0	0	1	1	0	3	0	0	1	4	0	1	0	0	2	1	1	0	1	0	0	1	0	1
714	1	1	2	1	3	1	1	4	2	2	1	2	0	1	2	1	1	0	Never	Never	Never	1	0	2	3	0	0	2	0	0	3	0	1	2	0	0	4	0	0	1	1	1	0	1	0	0	1	1	1
715	1	1	1	3	1	0	0	4	2	4	4	2	1	3	1	0	0	1	2	3	2	Never	1	2	1	0	0	0	1	0	0	0	0	0	0	0	0	0	0	1	0	0	0	0	0	0	0	0	0
716	1	4	4	4	4	1	1	4	3	3	2	3	1	3	3	1	2	1	2	Never	1	Never	2	1	0	0	1	4	3	1	2	0	1	3	4	2	1	0	1	3	0	0	0	1	0	1	1	0	0
717	2	3	3	1	1	3	2	3	1	2	0	1	2	2	0	1	0	2	2	1	1	Never	2	3	2	2	3	3	0	1	1	0	1	0	0	0	1	0	1	3	0	0	0	0	0	0	0	0	0
718	1	4	3	1	2	1	1	3	1	1	1	1	1	3	1	1	1	1	1	1	1	2	1	2	1	0	0	1	0	0	0	0	0	1	0	0	0	0	0	0	0	0	0	0	0	0	0	0	0
719	1	2	3	2	3	1	0	4	3	3	1	2	0	2	4	0	1	1	2	1	4	Never	3	3	1	3	3	4	3	3	3	3	3	4	4	3	2	2	3	3	0	1	1	1	0	1	1	0	1
720	3	1	2	1	1	1	1	3	2	3	1	1	1	2	2	1	1	1	1	Never	2	Never	0	3	2	1	1	1	1	1	1	0	2	0	0	1	1	0	0	0	0	0	0	0	0	0	0	0	0
721	1	3	2	1	3	0	0	3	1	4	4	2	3	2	4	1	2	1	1	2	1	4	2	3	2	1	2	3	2	0	1	0	0	1	3	0	2	0	1	1	1	0	0	0	0	0	0	0	1
722	0	2	1	1	3	1	2	3	0	2	2	1	0	3	2	0	1	1	4	2	3	4	3	4	2	2	1	3	1	1	1	2	3	2	1	3	2	2	3	3	1	1	0	1	0	0	1	0	1
723	2	1	1	1	3	1	1	1	1	3	3	2	1	3	4	1	0	0	4	Never	1	Never	1	2	1	0	0	0	1	0	2	0	0	0	2	0	0	0	0	0	0	0	1	0	0	1	1	0	0
724	2	0	0	0	0	4	1	0	0	1	0	0	1	0	0	0	0	1	1	Never	Never	Never	0	2	2	0	0	0	2	1	2	0	0	1	0	0	2	0	4	0	0	0	0	0	0	0	0	0	0
725	1	2	1	1	1	1	2	2	1	2	2	1	1	2	1	2	1	1	4	1	1	5	2	3	1	2	2	3	1	1	1	1	1	3	1	1	1	1	1	1	1	0	0	0	0	1	1	0	0
726	1	2	3	3	2	1	3	3	1	1	3	1	1	1	3	1	1	1	5	2	4	4	1	0	0	1	0	1	0	0	1	0	0	1	3	1	3	3	2	0	1	0	0	0	0	0	1	0	1
727	3	4	4	3	2	2	1	4	2	2	1	1	1	3	2	0	1	0	Never	Never	Never	Never	0	0	0	0	0	0	0	0	0	0	0	0	0	0	0	0	0	0	0	0	0	0	0	0	0	0	0
728	0	4	3	2	1	1	0	3	3	4	3	1	0	1	3	0	0	0	4	1	1	Never	1	3	1	0	3	3	0	0	3	0	1	3	1	1	1	0	0	2	1	1	1	1	0	0	1	0	1
729	1	2	2	3	2	1	1	2	2	1	1	2	2	1	2	1	1	1	4	1	1	4	1	2	2	2	1	2	1	2	3	2	2	2	1	2	3	2	3	1	0	0	0	1	0	0	1	0	0
730	0	4	3	0	0	3	0	4	0	0	0	0	0	1	0	0	0	0	1	Never	4	Never	0	0	0	0	0	0	0	0	1	0	0	0	0	0	0	0	0	0	0	0	0	0	0	0	0	0	0
731	1	4	2	3	4	0	2	3	4	3	3	4	0	4	2	1	3	0	2	1	2	4	3	4	1	1	3	3	4	1	1	1	2	3	4	2	1	0	4	2	1	1	0	0	0	1	1	0	1
732	1	2	2	1	2	1	1	3	2	3	3	2	1	3	2	1	1	1	4	1	1	1	2	1	1	1	1	3	1	1	1	1	1	1	1	1	1	1	1	3	1	1	1	1	0	1	1	1	1
733	1	3	2	2	3	0	1	0	1	4	1	1	1	1	3	1	2	1	1	1	Never	1	1	1	1	0	0	0	0	0	0	0	0	0	0	1	0	0	0	0	0	0	0	0	0	0	0	0	0
734	0	4	4	4	4	0	0	4	4	4	4	2	0	4	2	1	2	0	Never	Never	1	Never	0	0	0	0	1	4	0	0	0	0	2	4	0	0	0	0	2	4	0	1	0	0	0	0	0	0	1
735	0	3	3	0	3	1	0	4	1	3	0	0	0	1	1	0	1	0	1	1	5	Never	0	4	3	3	3	4	1	4	4	0	3	4	3	4	4	0	1	2	1	0	1	0	0	0	1	1	0
736	0	4	4	3	1	2	2	4	3	4	2	2	4	4	2	2	2	2	2	Never	Never	1	2	4	4	0	0	3	1	0	2	0	1	4	0	0	0	0	0	1	0	0	0	0	0	1	1	0	1
737	1	3	3	2	1	2	1	2	1	3	1	1	0	3	2	0	0	0	1	Never	Never	5	0	3	2	0	0	1	1	1	1	0	1	1	2	0	1	0	0	0	0	0	0	1	0	0	0	0	0
738	1	4	3	0	1	3	2	0	0	0	0	0	1	3	0	1	0	1	4	2	3	Never	0	3	2	2	0	2	0	1	2	0	0	1	0	1	1	0	0	1	0	1	0	0	0	0	1	0	1
739	0	4	4	1	2	1	0	4	1	2	2	2	1	2	1	0	1	1	4	1	4	Never	0	2	1	1	2	2	0	0	2	1	1	1	2	2	1	1	1	2	0	0	0	1	0	0	0	0	1
740	0	3	3	3	3	0	0	2	3	3	3	1	0	3	4	0	1	0	1	Never	1	3	2	1	2	4	1	4	1	1	3	2	2	3	2	1	3	3	1	4	1	1	0	0	0	1	1	0	1
741	1	3	3	3	4	1	1	2	3	1	3	3	1	2	3	1	3	1	1	Never	1	2	4	3	4	0	1	3	2	1	4	0	0	4	2	0	3	1	0	4	0	1	1	0	0	1	1	1	1
742	1	3	2	2	1	1	1	4	2	4	3	2	0	1	2	1	1	0	2	Never	1	Never	2	2	2	0	1	1	2	1	3	0	0	1	3	0	2	0	0	2	1	0	0	0	0	0	1	0	1
743	1	2	1	1	3	1	1	2	2	3	1	2	0	1	3	1	1	0	4	Never	1	5	3	2	3	3	1	3	4	1	3	2	3	3	4	1	2	1	1	1	1	1	1	1	1	1	1	1	0
744	4	3	4	4	0	1	1	3	4	3	1	4	0	3	3	2	4	0	3	1	2	1	1	3	0	2	0	1	1	3	1	2	3	0	3	3	2	4	2	0	0	0	0	0	0	0	1	1	1
745	1	3	3	3	2	1	1	4	3	1	1	1	1	2	1	1	1	2	Never	Never	1	2	2	3	3	4	2	3	3	1	3	1	1	3	3	1	2	1	2	3	1	0	1	1	1	1	1	1	1
746	0	3	2	3	4	0	0	3	2	2	1	3	0	3	3	0	0	0	5	1	2	5	1	1	0	1	2	3	0	0	1	1	2	2	2	1	0	3	0	1	0	0	0	0	0	0	0	0	0
747	2	1	2	1	1	1	2	2	1	2	1	1	3	1	2	2	1	2	1	Never	2	2	2	2	3	2	1	2	2	3	3	2	2	3	3	3	2	2	2	2	1	1	0	1	0	0	1	1	0
748	0	4	4	3	3	0	0	1	3	1	1	2	0	3	3	1	1	0	1	Never	1	5	2	2	1	0	0	2	1	0	2	0	0	1	2	0	0	0	0	0	0	1	0	0	0	1	0	0	0
749	1	3	4	1	2	0	1	4	0	1	3	1	3	3	3	1	4	2	4	1	4	3	3	4	2	2	1	0	0	0	4	0	0	1	3	1	3	4	0	1	1	1	0	1	0	1	1	0	1
750	3	1	3	0	3	1	1	0	0	3	4	1	1	1	4	0	1	0	3	Never	Never	Never	0	2	2	1	1	3	3	1	3	0	1	0	3	0	2	0	0	0	0	1	0	0	0	0	1	1	1
751	1	3	3	4	4	2	2	4	2	2	3	1	1	3	3	0	0	1	1	3	3	4	0	2	1	1	0	3	1	0	2	0	0	1	0	0	0	0	0	1	0	1	0	0	0	0	1	0	0
752	1	4	4	4	4	0	1	3	2	4	4	1	0	4	4	1	1	0	4	Never	Never	4	4	4	3	2	2	4	1	0	2	0	0	4	2	0	1	1	0	4	1	1	0	1	0	1	1	0	1
753	0	4	3	1	1	2	3	4	3	2	1	1	0	4	3	1	2	1	1	Never	1	Never	0	2	2	0	1	4	4	2	1	0	2	3	1	1	1	0	1	3	0	1	0	1	0	0	1	0	1
754	1	1	2	1	1	3	1	3	0	0	1	1	1	1	1	0	1	1	2	2	3	2	2	2	3	2	1	1	1	1	2	0	1	0	0	1	2	0	0	0	0	0	0	0	0	0	0	0	0
755	1	3	2	4	3	3	1	4	4	3	2	3	3	2	3	0	1	3	4	1	1	Never	2	1	1	0	1	2	2	0	1	0	1	2	3	0	1	1	2	2	0	0	0	0	0	1	0	0	1
756	2	4	4	4	2	1	2	3	1	2	1	3	0	1	1	1	1	1	Never	Never	1	5	2	3	3	0	0	1	2	1	1	1	1	1	2	0	1	2	0	0	0	0	0	0	0	0	0	0	0
757	1	3	2	1	1	1	0	3	1	3	3	1	0	1	3	0	1	0	Never	Never	1	Never	1	0	0	0	0	0	0	0	1	0	0	1	0	0	0	0	0	0	0	0	0	0	0	0	0	0	0
758	1	4	3	1	2	1	1	4	1	4	1	1	0	3	4	0	1	0	1	Never	2	Never	3	2	0	0	2	1	2	2	1	0	1	0	3	0	0	1	1	0	0	0	0	0	0	0	0	0	0
759	1	3	1	1	1	1	3	1	1	3	2	1	2	1	2	1	1	2	2	Never	1	1	1	0	2	0	1	0	0	0	1	0	0	0	1	1	1	0	0	0	0	0	0	0	0	0	0	0	0
760	1	2	1	1	2	1	1	1	1	1	0	1	1	1	1	1	0	0	3	1	2	Never	1	2	1	0	0	1	1	0	0	0	1	1	0	0	0	0	0	1	1	0	0	0	0	0	1	0	0
761	1	4	3	2	1	1	1	1	1	2	2	1	3	3	1	2	1	3	1	Never	1	Never	2	1	4	4	3	0	1	1	3	1	1	1	3	1	2	0	1	3	0	1	0	0	0	1	1	0	0
762	0	4	3	1	1	1	0	3	1	0	0	0	1	2	0	0	0	0	5	Never	1	5	2	2	1	2	3	2	0	0	0	0	0	0	0	0	0	2	1	1	0	0	0	0	0	0	1	0	0
763	0	2	3	3	2	0	0	3	1	1	0	0	0	2	0	0	4	0	2	Never	1	1	1	3	2	1	0	3	1	0	3	1	0	2	1	0	2	1	2	2	1	1	0	0	0	0	1	0	1
764	1	2	1	1	1	1	0	1	1	1	2	0	1	0	1	0	1	0	1	Never	1	1	0	1	1	0	0	2	1	0	1	0	1	1	1	1	0	0	1	2	1	1	0	1	0	0	1	1	1
765	1	1	1	3	3	0	1	1	3	4	4	3	0	1	4	1	3	0	2	2	5	5	3	3	3	1	3	1	0	3	3	0	3	1	0	0	2	2	2	1	1	1	0	1	0	1	1	0	1
766	1	3	1	1	3	1	1	3	1	1	1	0	1	3	1	1	1	1	3	1	1	5	0	4	3	0	0	0	0	1	2	1	3	2	3	2	3	3	4	1	1	0	1	0	1	1	1	0	1
767	0	3	4	3	4	0	0	4	4	4	4	3	1	3	4	1	3	0	4	1	4	5	3	4	2	0	1	4	3	1	2	0	3	4	4	3	2	3	0	4	1	0	0	0	0	0	0	0	1
768	1	4	3	2	3	1	0	4	1	2	0	1	1	2	3	0	2	2	5	1	4	Never	1	3	3	0	0	0	1	0	4	0	3	3	2	0	1	3	1	0	1	1	1	1	0	0	0	1	1
769	1	4	3	2	1	1	1	3	1	1	1	1	2	3	2	1	1	1	4	4	5	5	3	2	0	2	2	1	1	2	1	0	0	0	2	1	1	1	2	2	0	0	0	0	0	1	0	0	0
770	1	0	0	0	1	3	0	3	2	3	1	1	0	0	1	1	0	0	1	Never	1	Never	1	2	1	0	0	0	0	0	1	0	1	0	0	0	0	0	0	0	0	0	0	0	0	0	0	0	0
771	1	3	3	1	1	1	3	1	2	2	1	1	1	2	1	2	2	1	2	2	1	Never	2	2	2	2	2	2	2	2	2	2	2	1	1	3	3	2	2	0	1	0	0	0	0	0	0	0	0
772	3	4	3	2	1	3	2	4	2	0	0	0	2	1	1	2	1	2	1	1	1	Never	1	3	2	0	1	4	1	3	2	0	1	2	1	3	2	1	1	1	0	1	0	0	0	0	0	0	0
773	1	3	3	3	1	1	1	4	1	3	1	1	0	1	1	0	0	0	4	Never	4	4	1	2	2	1	4	3	0	2	3	1	3	3	0	2	2	3	2	3	1	1	0	1	0	0	0	0	1
774	0	2	2	1	1	2	0	1	1	3	1	1	0	0	0	1	0	0	5	1	5	1	0	4	4	0	0	0	1	0	3	0	0	0	3	0	3	0	0	0	0	0	0	0	0	0	0	0	1
775	1	1	1	1	2	1	1	4	3	4	4	4	1	1	4	2	1	1	2	1	2	3	4	4	3	1	0	4	4	0	3	0	1	4	4	0	2	4	0	3	1	1	1	1	1	1	1	0	1
776	1	4	2	1	2	1	2	2	2	1	1	1	0	3	1	1	2	0	2	Never	Never	Never	0	0	0	0	0	1	0	0	0	0	0	1	0	1	0	0	0	0	0	0	0	0	0	0	0	0	0
777	1	3	1	1	0	3	1	1	0	1	0	0	3	1	1	0	1	3	1	Never	Never	1	0	0	0	0	0	0	0	0	0	0	0	0	0	0	0	0	0	0	0	0	0	0	0	0	0	1	0
778	0	1	1	0	3	1	0	4	3	2	2	1	0	1	3	0	3	0	1	1	1	3	4	3	1	0	1	2	1	0	1	0	1	3	1	0	0	0	1	1	1	0	1	0	0	1	0	0	1
779	0	3	3	2	3	1	1	3	3	2	1	1	0	2	1	0	1	0	2	1	1	2	0	3	2	0	2	1	1	2	2	0	1	1	2	2	1	0	0	0	0	0	0	0	0	0	0	0	0
780	1	2	1	1	2	1	1	3	1	2	0	1	4	3	2	1	0	3	2	3	2	2	1	1	2	3	0	0	4	0	2	0	1	0	2	0	1	0	1	0	1	1	1	1	1	1	1	1	0
781	1	3	1	1	3	1	1	1	1	3	1	1	0	3	1	1	1	0	2	1	4	4	1	0	0	2	0	2	1	1	0	0	0	1	1	1	0	0	0	0	0	0	0	0	0	0	0	0	0
782	0	3	4	1	3	1	0	4	1	1	2	1	0	3	3	0	1	0	4	3	5	1	1	3	2	3	3	2	1	3	2	0	0	1	0	3	2	1	3	1	0	0	0	0	0	0	1	0	0
783	1	1	1	1	3	4	0	4	1	2	3	1	2	1	2	1	1	1	Never	Never	Never	Never	1	3	3	3	1	1	0	2	1	0	0	2	2	0	1	0	0	1	1	0	0	1	0	0	1	1	1
784	0	2	1	0	0	1	1	0	0	2	0	0	0	2	0	0	0	0	1	Never	1	Never	2	1	4	2	0	0	0	0	2	0	0	0	0	0	0	0	0	0	0	0	0	1	0	0	0	0	0
785	3	4	1	3	1	0	1	0	3	3	1	1	1	2	3	0	1	3	2	Never	1	3	2	2	0	0	0	1	0	2	0	0	0	0	2	1	0	0	0	1	0	0	0	0	0	0	0	0	0
786	1	3	2	0	3	1	1	3	3	1	1	2	2	2	2	1	1	2	2	3	1	Never	1	3	2	1	0	3	3	2	3	2	3	2	3	1	2	2	1	2	1	1	0	1	1	0	1	0	1
787	1	4	3	1	4	0	0	4	1	3	1	0	0	1	3	0	0	0	5	1	4	4	0	3	0	0	0	0	1	0	1	0	0	0	4	0	0	4	0	0	0	0	1	0	0	0	0	0	0
788	0	4	4	4	1	1	3	4	4	1	1	1	4	3	1	3	2	1	1	2	1	3	2	4	1	0	0	3	0	0	1	0	1	1	1	0	1	0	0	3	0	1	1	1	0	0	1	0	0
789	1	1	1	1	1	2	1	1	1	2	1	1	1	1	1	1	1	1	1	Never	Never	2	0	2	2	2	1	1	1	0	0	0	0	0	0	0	0	0	0	0	1	0	0	0	0	0	0	0	0
790	3	0	2	2	0	3	2	4	0	4	0	0	3	0	2	3	2	2	Never	Never	Never	Never	0	1	4	1	0	4	2	0	3	0	1	1	3	0	1	0	0	0	1	1	0	0	0	0	1	0	0
791	1	3	4	2	1	0	0	3	0	0	0	0	3	0	0	1	1	1	2	1	5	5	0	1	4	0	1	0	0	0	2	0	0	1	0	0	1	0	0	0	1	0	0	0	0	1	1	0	1
792	1	2	1	1	0	1	1	2	2	3	1	1	2	0	0	1	1	0	4	1	2	3	3	3	3	1	0	4	4	1	1	1	0	4	4	2	2	3	1	4	1	0	0	0	0	1	1	0	1
793	1	1	1	3	3	1	1	3	3	3	3	3	0	1	3	0	2	0	1	Never	1	Never	2	2	1	0	3	3	1	1	1	0	0	2	3	2	1	1	1	1	1	0	0	0	0	0	0	0	0
794	2	4	3	4	1	1	2	4	0	3	1	0	1	3	2	0	3	1	1	Never	4	1	1	4	1	3	0	0	1	2	3	0	0	0	1	0	1	0	0	0	0	0	0	0	0	0	0	0	1
795	1	3	2	1	2	2	0	3	1	1	0	0	1	2	0	0	0	1	2	Never	Never	4	1	1	1	0	3	0	0	1	2	1	3	1	1	2	2	2	1	1	0	0	0	0	0	0	0	0	1
[truncated: 151 more columns]
