# Supplementary material for: The effect of apathy and compulsivity on planning and stopping in sequential decision-making
Source: PLoS Biol. 2022 Mar 31;20(3):e3001566. doi: 10.1371/journal.pbio.3001566 (PMC8970514; doi:10.1371/journal.pbio.3001566)
Supplement: S3 Data — See Fig 3B. (CSV) [file pbio.3001566.s009.csv]

	apathyMotivationIndex_Emotional	apathyMotivationIndex_Social	apathyMotivationIndex_Behavioural	obsessiveCompulsiveInventory_Hoarding	obsessiveCompulsiveInventory_Checking	obsessiveCompulsiveInventory_Ordering	obsessiveCompulsiveInventory_Neutralizing	obsessiveCompulsiveInventory_Washing	obsessiveCompulsiveInventory_Obsessing	schizotypy_UnusualExperiences	schizotypy_IntrovertiveAnhedonia	torontoAlexithymiaScale_DifficultyIdentifingFeelings	torontoAlexithymiaScale_DifficultyDescribingFeelings	torontoAlexithymiaScale_ExternallyOrientedThinking	becksDepressionInventory_Cognitive	becksDepressionInventory_Somatic	fatigueAssessmentScale_Physical	fatigueAssessmentScale_Mental	traitAnxiety_AnxietyAbsent	traitAnxiety_AnxietyPresent	liebowitzSocialAnxietyScale_FearPerformance	liebowitzSocialAnxietyScale_FearInteraction	liebowitzSocialAnxietyScale_AvoidancePerformance	liebowitzSocialAnxietyScale_AvoidanceIntearction	QualityChecks.TaskUnderstanding	QualityChecks.InitialEnoughResponses	QualityChecks.InitialEnoughResponses.Reason	QualityChecks.InitialMinCount	QualityChecks.LaterEnoughResponses	QualityChecks.LaterEnoughResponses.Reason	QualityChecks.LaterMinCount	QualityChecks.max.perc.missing.answersQuestionnaire	QualityChecks.questionnaire.checks.avg.error	QualityChecks.questionnaire.checks.max.error	QualityChecks.questionnaire.checks.percentAtorAboveCutoff	QualityChecks.questionnaire.summary	Age	Gender	EducationLevel	EnglishFluency	VisualAcuity	Handedness	Browser	participantID	schedID	Browser.Comment	Gender.Comment	Comments	numberMCQattempts
1	8	5	13	2	2	2	1	1	2	2	1	9	12	27	4	9	14	13	21	18	13	16	9	13	PASS	PASS	PASS	40	PASS	PASS	70	0	0.2	1	0	PASS	21	Male	Batchelor	Native	Excellent	Right-handed	Chrome	1	10	NA	NA	NA	1
2	4	19	13	5	3	1	0	0	8	2	2	16	7	17	7	9	12	12	23	28	15	17	14	15	PASS	PASS	PASS	36	PASS	PASS	91	0	0.6	1	0	PASS	37	Female	Batchelor	Native	Excellent	Right-handed	Chrome	10	1	NA	NA	NA	2
3	14	16	12	7	4	4	1	4	1	0	6	9	10	23	18	1	9	14	22	26	9	6	11	15	PASS	PASS	PASS	37	PASS	PASS	90	0	0.4	1	0	PASS	25	Male	Batchelor	Native	Excellent	Right-handed	Chrome	100	7	NA	NA	NA	1
4	2	21	17	6	3	0	0	1	7	0	6	16	10	17	20	29	21	21	34	37	34	30	33	26	PASS	PASS	PASS	42	PASS	PASS	81	0	0	0	0	PASS	32	Female	A-levels	Native	Excellent	Right-handed	Chrome	101	4	NA	NA	NA	1
5	5	17	18	5	1	5	0	4	8	1	3	14	7	22	13	15	15	14	32	36	12	11	7	7	PASS	PASS	PASS	49	PASS	PASS	75	0	0.2	1	0	PASS	32	Female	Batchelor	Native	Excellent	Right-handed	Chrome	102	4	NA	NA	NA	1
6	10	8	16	1	1	0	0	0	1	5	7	8	6	14	3	20	18	16	23	12	9	8	19	10	PASS	PASS	PASS	31	PASS	PASS	90	0	0.2	1	0	PASS	19	Female	A-levels	Native	Excellent	Ambidextrous	Safari	103	8	NA	NA	NA	1
7	7	11	17	5	3	5	4	3	7	0	5	12	5	21	8	12	17	17	28	23	3	2	7	10	PASS	FAIL	NotEnoughAcceptChoices	16	PASS	PASS	101	0	0.2	1	0	PASS	30	Male	Masters	Native	Moderate	Right-handed	Opera	104	6	NA	NA	NA	1
8	8	15	14	1	3	2	0	0	1	0	4	12	8	27	1	4	11	7	24	12	11	9	11	9	PASS	PASS	PASS	57	PASS	PASS	28	0	0	0	0	PASS	32	Female	GCSE	Native	Excellent	Right-handed	Firefox	105	9	NA	NA	NA	1
9	4	13	9	2	7	6	2	1	3	1	3	15	7	19	6	8	12	7	20	29	10	12	8	12	PASS	PASS	PASS	36	PASS	PASS	72	0	0.2	1	0	PASS	36	Female	Batchelor	Native	Excellent	Right-handed	Chrome	106	10	NA	NA	NA	1
10	5	10	11	2	4	0	0	0	4	3	0	6	4	10	2	9	15	11	17	25	6	6	7	9	PASS	PASS	PASS	49	PASS	PASS	50	0	0	0	0	PASS	21	Female	Masters	Native	Excellent	Right-handed	Chrome	107	3	NA	NA	NA	1
11	13	14	4	4	1	2	4	0	1	0	4	12	6	24	0	3	12	6	17	11	2	4	6	8	PASS	FAIL	NotEnoughAcceptChoices	8	PASS	PASS	114	0	0.2	1	0	PASS	32	Male	Batchelor	Moderate	Moderate	Right-handed	Chrome	108	1	NA	NA	NA	3
12	3	14	8	6	3	8	3	1	6	5	5	15	9	13	2	3	14	10	24	23	20	22	20	19	PASS	PASS	PASS	38	PASS	PASS	83	0	0.4	1	0	PASS	22	Female	Batchelor	Native	Excellent	Right-handed	Chrome	109	2	NA	NA	NA	1
13	7	17	11	4	9	8	5	3	5	1	7	15	10	17	5	8	13	10	24	24	10	14	11	15	PASS	PASS	PASS	40	PASS	PASS	52	0	0.4	1	0	PASS	32	Female	Batchelor	Native	Moderate	Right-handed	Chrome	11	3	NA	NA	NA	1
14	21	15	4	0	0	5	1	0	0	0	7	9	9	27	0	10	24	12	15	11	3	0	8	9	PASS	PASS	PASS	55	PASS	PASS	72	0	0.4	1	0	PASS	35	Male	Batchelor	Native	Excellent	Right-handed	Chrome	110	3	NA	NA	NA	1
15	3	13	10	1	6	5	5	4	3	6	3	16	10	28	6	11	18	17	28	30	24	20	20	22	PASS	PASS	PASS	34	PASS	PASS	93	0	0.4	2	0.2	PASS	22	Female	Batchelor	Native	Excellent	Left-handed	Chrome	111	8	NA	NA	NA	1
16	5	12	15	10	5	9	9	9	9	11	4	22	12	18	4	13	17	16	25	28	15	17	13	13	PASS	PASS	PASS	40	PASS	PASS	87	0	0	0	0	PASS	19	Female	A-levels	Native	Excellent	Right-handed	Other	112	9	NA	NA	NA	1
17	1	9	13	6	3	3	0	1	10	3	3	16	12	21	10	14	17	15	35	33	12	12	8	8	PASS	PASS	PASS	62	FAIL	NotEnoughSpinChoices	18	0	1	2	0.2	PASS	32	Female	A-levels	Native	Excellent	Right-handed	Other	113	3	NA	NA	NA	1
18	9	7	7	7	8	5	6	6	8	6	0	15	11	26	1	3	11	8	18	21	18	8	18	11	PASS	PASS	PASS	47	PASS	PASS	46	0	0.6	2	0.2	PASS	20	Male	Batchelor	Moderate	Excellent	Left-handed	Internet Explorer	114	6	NA	NA	NA	1
19	5	14	6	3	0	7	2	1	1	0	3	10	10	23	4	1	8	6	18	20	3	2	0	0	PASS	PASS	PASS	50	PASS	PASS	38	0	0.4	1	0	PASS	34	Male	Batchelor	Native	Moderate	Left-handed	Chrome	115	8	NA	NA	NA	1
20	6	17	7	0	0	5	0	1	1	0	5	6	7	19	10	4	15	11	21	18	10	9	12	12	PASS	FAIL	NotEnoughAcceptChoices	17	PASS	PASS	106	0	0.2	1	0	PASS	29	Female	Batchelor	Native	Excellent	Right-handed	Firefox	117	9	NA	NA	NA	4
21	8	12	2	1	0	0	0	4	0	1	1	8	6	22	0	1	6	5	13	13	2	2	3	4	PASS	PASS	PASS	49	PASS	PASS	77	0	0	0	0	PASS	28	Female	Batchelor	Native	Excellent	Right-handed	Chrome	118	6	NA	NA	NA	1
22	9	6	12	0	3	4	1	2	7	3	2	19	7	27	6	5	18	19	18	22	5	3	11	7	PASS	PASS	PASS	28	PASS	PASS	70	0	0.8	2	0.2	PASS	27	Female	Masters	Native	Excellent	Right-handed	Chrome	119	1	NA	NA	NA	1
23	9	6	5	5	1	2	0	1	0	0	0	7	5	26	0	0	5	5	12	11	4	2	4	2	PASS	FAIL	NotEnoughAcceptChoices	19	PASS	PASS	62	0	0.6	2	0.2	PASS	40	Male	Masters	Native	Excellent	Right-handed	Chrome	12	1	NA	NA	NA	2
24	3	14	12	10	9	9	8	10	12	9	7	24	12	21	23	29	19	22	35	36	25	29	26	30	PASS	PASS	PASS	39	PASS	PASS	76	0	0.4	1	0	PASS	30	Female	GCSE	Native	Excellent	Right-handed	Chrome	120	6	NA	NA	NA	1
25	16	10	11	5	8	6	8	7	6	6	8	16	13	23	11	10	19	20	31	37	24	21	22	17	PASS	PASS	PASS	69	FAIL	NotEnoughSpinChoices	4	0	0.8	2	0.2	PASS	27	Male	A-levels	Native	Excellent	Right-handed	Chrome	121	6	NA	NA	NA	1
26	4	15	12	7	4	7	0	2	7	1	7	19	11	11	8	13	19	13	21	34	13	19	13	17	PASS	PASS	PASS	44	PASS	PASS	59	0	0.4	1	0	PASS	39	Male	Masters	Native	Excellent	Right-handed	Chrome	122	3	NA	NA	NA	2
27	1	7	6	1	0	2	0	1	0	0	0	12	4	14	7	1	6	5	23	21	5	7	3	7	PASS	PASS	PASS	52	PASS	PASS	41	0	0	0	0	PASS	28	Female	A-levels	Native	Excellent	Right-handed	Chrome	123	2	NA	NA	NA	1
28	8	22	19	7	6	5	3	3	8	6	8	18	10	29	13	11	12	14	28	29	19	27	17	24	PASS	PASS	PASS	26	PASS	PASS	85	0	0.8	1	0	PASS	25	Male	Masters	Native	Excellent	Right-handed	Firefox	124	10	NA	NA	NA	1
29	8	20	13	1	1	2	0	0	4	2	4	13	10	22	3	2	7	7	18	21	15	10	6	3	PASS	PASS	PASS	39	PASS	PASS	77	0	0.4	2	0.2	PASS	30	Male	Batchelor	Native	Excellent	Right-handed	Chrome	125	5	NA	NA	NA	1
30	6	10	4	0	0	0	0	0	0	0	0	11	6	17	0	0	8	5	13	12	9	11	12	14	PASS	PASS	PASS	38	PASS	PASS	87	0	0.8	3	0.2	PASS	40	Female	Batchelor	Native	Excellent	Right-handed	Chrome	126	6	NA	NA	NA	1
31	2	9	13	3	6	10	5	9	4	6	6	13	8	16	4	12	12	11	24	27	15	11	9	5	PASS	PASS	PASS	39	PASS	PASS	73	0	0.2	1	0	PASS	38	Female	Masters	Native	Excellent	Right-handed	Firefox	127	10	NA	NA	NA	1
32	9	12	15	6	10	9	4	5	7	4	3	14	5	27	4	6	14	15	25	29	10	11	9	10	PASS	PASS	PASS	45	PASS	PASS	58	0	0.6	2	0.2	PASS	28	Male	GCSE	Basic	Excellent	Right-handed	Chrome	128	8	NA	NA	NA	1
33	7	8	10	7	5	6	3	4	8	4	3	19	10	20	8	11	15	12	24	32	24	21	18	16	PASS	PASS	PASS	30	PASS	PASS	98	0	0	0	0	PASS	20	Female	Batchelor	Native	Excellent	Left-handed	Chrome	129	8	NA	NA	NA	1
34	7	14	12	1	0	0	0	0	0	0	6	11	8	18	2	4	12	7	15	20	8	9	8	7	PASS	PASS	PASS	68	PASS	PASS	25	0	0.6	2	0.2	PASS	28	Female	Masters	Native	Excellent	Right-handed	Chrome	13	3	NA	NA	NA	1
35	1	6	7	4	4	4	2	8	2	4	5	9	10	28	7	14	10	11	14	19	21	17	10	16	PASS	PASS	PASS	28	PASS	PASS	91	0	0.6	1	0	PASS	23	Male	Masters	Native	Moderate	Right-handed	Chrome	130	3	NA	NA	NA	3
36	8	13	2	1	0	0	0	0	0	1	5	6	7	17	0	4	8	5	21	11	7	9	2	4	PASS	PASS	PASS	47	PASS	PASS	56	0	0	0	0	PASS	36	Male	Masters	Native	Excellent	Right-handed	Chrome	131	5	NA	NA	NA	1
37	4	15	13	5	6	7	1	0	4	5	2	11	5	13	6	12	17	16	23	33	9	18	15	24	PASS	PASS	PASS	34	PASS	PASS	91	0	0.2	1	0	PASS	23	Male	A-levels	Moderate	Excellent	Right-handed	Chrome	132	10	NA	NA	NA	1
38	1	6	11	6	9	8	2	2	7	3	3	16	8	14	8	5	11	17	27	35	26	22	21	16	PASS	PASS	PASS	26	PASS	PASS	92	0	0.6	2	0.2	PASS	33	Male	Batchelor	Native	Excellent	Right-handed	Chrome	133	6	NA	NA	NA	1
39	1	13	15	5	4	1	0	1	4	2	6	10	6	14	13	14	21	14	29	32	23	19	15	12	PASS	PASS	PASS	40	PASS	PASS	88	0	0.2	1	0	PASS	30	Female	Batchelor	Native	Excellent	Right-handed	Chrome	134	9	NA	NA	NA	1
40	11	5	2	6	10	11	9	6	11	8	7	26	12	12	14	21	17	20	29	38	17	18	12	11	PASS	PASS	PASS	34	PASS	PASS	85	0	0.6	1	0	PASS	24	Female	Batchelor	Native	Excellent	Ambidextrous	Chrome	135	2	NA	NA	NA	1
41	3	20	17	8	0	4	0	2	10	5	7	25	11	17	23	26	21	22	34	40	26	29	23	29	PASS	PASS	PASS	42	PASS	PASS	80	0	0	0	0	PASS	27	Female	Batchelor	Native	Moderate	Left-handed	Other	136	7	NA	NA	NA	1
42	4	13	6	5	6	7	1	6	11	7	2	16	7	19	1	3	8	8	9	12	10	8	11	5	PASS	FAIL	NotEnoughAcceptChoices	15	PASS	PASS	104	0	0.4	2	0.2	PASS	24	Male	Masters	Native	Moderate	Right-handed	Chrome	137	1	NA	NA	NA	2
43	2	9	11	3	1	0	0	0	1	0	0	10	4	17	0	1	7	6	11	12	11	9	12	13	PASS	PASS	PASS	64	PASS	PASS	26	0	0.4	1	0	PASS	29	Female	Batchelor	Native	Excellent	Right-handed	Chrome	138	8	NA	NA	NA	1
44	2	10	15	1	0	3	0	3	0	0	0	7	6	18	1	2	9	7	19	12	11	12	12	11	PASS	PASS	PASS	31	PASS	PASS	88	0	0	0	0	PASS	38	Female	GCSE	Native	Excellent	Right-handed	Chrome	139	8	NA	NA	NA	1
45	7	9	6	6	8	5	6	7	5	6	3	19	10	26	7	12	13	10	18	22	16	11	16	17	PASS	PASS	PASS	74	FAIL	NotEnoughSpinChoices	4	0	0	0	0	PASS	31	Male	Batchelor	Native	Excellent	Right-handed	Chrome	14	7	NA	NA	NA	1
46	6	22	16	5	7	6	0	0	4	0	3	12	10	24	1	5	9	9	16	12	17	22	23	29	PASS	PASS	PASS	30	PASS	PASS	93	0	0.6	2	0.2	PASS	34	Male	Masters	Native	Excellent	Left-handed	Chrome	140	6	NA	NA	NA	3
47	5	18	13	4	1	0	0	0	2	1	7	12	15	20	2	4	14	9	25	18	12	13	12	14	PASS	PASS	PASS	31	PASS	PASS	93	0	0.2	1	0	PASS	40	Male	Batchelor	Native	Excellent	Left-handed	Chrome	141	9	NA	NA	NA	1
48	5	4	5	6	3	0	3	1	1	5	2	17	8	24	3	2	9	9	18	24	17	18	17	16	PASS	FAIL	NotEnoughAcceptChoices	3	PASS	PASS	47	0	1	2	0.2	PASS	19	Female	A-levels	Moderate	Excellent	Right-handed	Chrome	142	10	NA	NA	NA	4
49	7	18	18	7	5	7	5	5	5	0	5	19	5	26	12	18	14	14	20	24	18	21	15	16	PASS	PASS	PASS	29	PASS	PASS	85	0	1	2	0.2	PASS	32	Female	Batchelor	Native	Excellent	Right-handed	Chrome	143	5	NA	NA	NA	1
50	10	17	10	5	3	2	1	2	11	3	4	17	10	17	12	10	14	17	34	34	21	18	21	18	PASS	PASS	PASS	26	PASS	PASS	85	0	0.8	2	0.2	PASS	25	Male	A-levels	Native	Excellent	Right-handed	Chrome	144	10	NA	NA	NA	1
51	13	20	5	3	3	3	0	3	5	1	5	16	10	19	3	12	19	11	27	26	23	21	21	25	PASS	PASS	PASS	51	PASS	PASS	63	0	0.2	1	0	PASS	27	Female	Masters	Native	Excellent	Right-handed	Chrome	145	3	NA	NA	NA	1
52	11	19	10	1	0	2	0	1	0	0	4	10	8	21	1	3	8	9	13	14	17	19	14	13	PASS	PASS	PASS	25	PASS	PASS	93	0	0.4	1	0	PASS	23	Female	Masters	Native	Excellent	Right-handed	Chrome	146	10	NA	NA	NA	1
53	8	15	12	5	3	4	2	0	3	1	4	13	5	17	3	5	10	11	19	21	13	13	10	8	PASS	PASS	PASS	55	PASS	PASS	68	0	0.2	1	0	PASS	32	Male	GCSE	Native	Moderate	Right-handed	Chrome	147	4	NA	NA	NA	1
54	3	15	4	3	2	2	2	1	3	0	0	8	4	16	0	4	11	9	15	12	17	8	8	5	PASS	PASS	PASS	32	PASS	PASS	82	0	0.8	3	0.2	PASS	25	Female	Batchelor	Native	Excellent	Right-handed	Safari	148	9	NA	NA	NA	1
55	2	12	9	3	5	8	2	4	5	6	1	14	12	21	9	13	14	11	29	24	25	23	16	14	PASS	PASS	PASS	42	PASS	PASS	68	0	0	0	0	PASS	29	Female	Batchelor	Native	Excellent	Right-handed	Chrome	149	5	NA	NA	NA	1
56	11	12	10	6	6	8	6	6	8	6	5	19	8	18	6	4	11	10	27	25	19	18	15	18	PASS	FAIL	NotEnoughAcceptChoices	20	PASS	PASS	96	0	1.2	2	0.4	PASS	32	Male	Batchelor	Native	Excellent	Right-handed	Chrome	15	8	NA	NA	NA	1
57	8	15	15	3	3	5	3	2	7	2	6	11	10	19	6	3	11	7	20	25	9	17	12	8	PASS	PASS	PASS	37	PASS	PASS	90	0	0.2	1	0	PASS	29	Male	Masters	Native	Excellent	Right-handed	Chrome	150	7	NA	NA	NA	2
58	7	12	7	3	10	8	9	8	4	3	1	14	5	17	2	5.45454545454545	9	8	22	17	9	5	9	7	PASS	PASS	PASS	65	FAIL	NotEnoughSpinChoices	19	1	0.6	1	0	PASS	34	Male	A-levels	Native	Excellent	Right-handed	Chrome	151	3	NA	NA	NA	1
59	3	14	17	8	6	2	6	5	8	5	1	16	12	16	15	25	19	20	35	37	16	22	18	22	PASS	PASS	PASS	28	PASS	PASS	97	0	0.8	2	0.2	PASS	40	Female	A-levels	Native	Excellent	Right-handed	Chrome	152	7	NA	NA	NA	1
60	6	15	8	3	1	3	0	1	0	0	3	12	8	19	0	0	10	6	15	14	22	19	14	12	PASS	PASS	PASS	58	PASS	PASS	67	0	0.4	1	0	PASS	40	Female	GCSE	Native	Excellent	Right-handed	Other	153	9	NA	NA	NA	1
61	8	6	6	3	0	1	0	0	1	6	0	9	4	10	0	6	14	9	17	19	12	5	14	4	PASS	PASS	PASS	43	PASS	PASS	74	0	1.2	4	0.4	PASS	26	Female	Masters	Native	Excellent	Right-handed	Chrome	154	4	NA	NA	NA	1
62	3	15	19	3	0	1	0	0	9	1	5	19	8	23	11	11	13	15	29	26	11	10	11	11	PASS	PASS	PASS	38	PASS	PASS	82	0	0.2	1	0	PASS	30	Female	A-levels	Native	Excellent	Right-handed	Chrome	155	10	NA	NA	NA	1
63	6	12	13	4	4	4	3	5	8	5	2	17	9	24	6	13	18	19	22	26	23	14	25	13	PASS	PASS	PASS	34	PASS	PASS	84	0	1	2	0.2	PASS	29	Female	Masters	Native	Excellent	Right-handed	Chrome	156	4	NA	NA	NA	1
64	2	8	9	4	6	3	7	1	10	8	7	25	13	28	18	20	18	17	32	33	31	30	24	16	PASS	PASS	PASS	46	PASS	PASS	80	0	0.4	1	0	PASS	32	Female	A-levels	Native	Excellent	Right-handed	Chrome	157	4	NA	NA	NA	1
65	8	19	15	0	3	4	0	0	2	0	2	12	5	22	4	0	10	9	22	21	24	19	24	21	PASS	PASS	PASS	46	PASS	PASS	63	0	0.6	1	0	PASS	30	Male	Batchelor	Native	Excellent	Right-handed	Chrome	158	8	NA	NA	NA	1
66	6	14	12	6	4	9	5	2	8	1	8	15	12	23	4	4	11	8	21	27	18	19	22	20	PASS	PASS	PASS	35	PASS	PASS	85	0	0.4	1	0	PASS	32	Male	Batchelor	Native	Excellent	Right-handed	Chrome	16	2	NA	NA	NA	1
67	9	7	9	5	2	6	2	0	1	4	0	11	5	15	1	4	11	8	17	13	4	2	4	6	PASS	PASS	PASS	33	PASS	PASS	87	0	0.6	2	0.2	PASS	32	Male	Batchelor	Native	Excellent	Right-handed	Firefox	160	3	NA	NA	NA	1
68	5	12	6	4	2	11	2	5	3	0	1	13	7	19	8	3	11	8	23	23	22	26	21	29	PASS	PASS	PASS	56	PASS	PASS	44	0	0.8	1	0	PASS	33	Female	Masters	Native	Excellent	Right-handed	Chrome	161	4	NA	NA	NA	1
69	5	12	18	5	6	3	4	1	8	0	2	20	9	21	18	18	16	16	31	31	14	6	13	5	PASS	PASS	PASS	25	PASS	PASS	89	0	0.6	1	0	PASS	29	Male	Batchelor	Native	Excellent	Right-handed	Brave	162	5	NA	NA	NA	2
70	6	12	16	4	4	8	1	6	4	3	3	21	12	16	16	13	19	17	31	37	15	16	8	17	PASS	PASS	PASS	45	PASS	PASS	81	0	0.2	1	0	PASS	33	Male	A-levels	Native	Excellent	Right-handed	Chrome	163	4	NA	NA	NA	1
71	11	11	9	0	1	7	6	0	0	0	2	11	10	21	0	4	10	5	13	12	1	2	2	2	PASS	PASS	PASS	29	PASS	PASS	86	0	0.8	2	0.4	PASS	31	Male	GCSE	Moderate	Moderate	Right-handed	Chrome	164	4	NA	NA	NA	2
72	5	2	4	2	1	0	0	0	10	10	2	23	9	15	10	19	12	19	34	34	17	9	11	8	PASS	FAIL	NotEnoughAcceptChoices	19	PASS	PASS	88	0	0.4	2	0.2	PASS	24	Female	A-levels	Native	Moderate	Right-handed	Chrome	165	5	NA	NA	NA	1
73	4	12	9	8	7	3	5	5	7	6	2	18	9	13	14	15	15	14	29	28	21	17	13	14	PASS	PASS	PASS	29	PASS	PASS	93	0	0.6	2	0.2	PASS	23	Female	Masters	Native	Excellent	Left-handed	Chrome	166	10	NA	NA	NA	2
74	5	7	6	5	4	6	4	7	6	5	1	19	6	13	9	14	12	10	22	30	11	3	35	22	PASS	PASS	PASS	33	PASS	PASS	74	0	0.8	2	0.2	PASS	39	Male	Batchelor	Native	Moderate	Right-handed	Firefox	167	7	NA	NA	NA	1
75	11	16	10	1	4	6	2	1	9	2	5	13	8	19	1	10	11	11	21	30	21	12	22	16	PASS	PASS	PASS	33	PASS	PASS	66	0	0.6	2	0.2	PASS	22	Male	A-levels	Native	Excellent	Right-handed	Chrome	168	2	NA	NA	NA	1
76	6	20	19	10	7	3	2	5	12	6	3	22	14	22	22	23	23	23	34	41	23	23	23	30	PASS	PASS	PASS	27	PASS	PASS	97	0	0	0	0	PASS	22	Male	A-levels	Native	Excellent	Right-handed	Chrome	169	7	NA	NA	NA	1
77	6	12	7	0	4	5	0	1	1	1	0	9	9	15	3	5	9	6	17	16	16	15	15	15	PASS	PASS	PASS	43	PASS	PASS	78	0	0.8	1	0	PASS	34	Female	Masters	Native	Excellent	Right-handed	Chrome	17	2	NA	NA	NA	2
78	5	14	17	10	9	7	4	8	9	7	3	25	13	27	12	18	16	18	28	33	20	19	20	21	PASS	PASS	PASS	33	PASS	PASS	93	0	0.2	1	0	PASS	20	Male	A-levels	Native	Excellent	Right-handed	Chrome	170	9	NA	NA	NA	1
79	7	22	14	4	0	1	1	0	4	2	4	18	13	20	11	14	17	19	28	27	22	24	14	19	PASS	PASS	PASS	34	PASS	PASS	83	0	0.8	2	0.4	PASS	24	Female	Batchelor	Native	Excellent	Right-handed	Chrome	171	5	NA	NA	NA	1
80	3	6	6	4	4	2	6	3	1	0	1	12	7	20	2	0	7	5	19	12	7	8	5	8	PASS	PASS	PASS	44	PASS	PASS	48	0	0.4	1	0	PASS	27	Male	Masters	Native	Excellent	Right-handed	Chrome	172	9	NA	NA	NA	1
81	6	11	9	2	1	1	0	3	2	3	0	14	8	17	1	1	8	7	15	13	1	0	1	5	PASS	PASS	PASS	41	PASS	PASS	82	0	0.4	2	0.2	PASS	26	Female	Batchelor	Native	Excellent	Left-handed	Chrome	173	4	NA	NA	NA	1
82	9	12	5	5	1	0	0	0	1	2	5	7	5	14	1	7	15	10	18	16	8	14	14	13	PASS	PASS	PASS	40	PASS	PASS	93	0	0.2	1	0	PASS	37	Female	Batchelor	Native	Excellent	Right-handed	Firefox	174	1	NA	NA	NA	1
83	2	12	12	3	3	3	1	4	0	0	2	10	12	19	2	6	11	7	15	15	1	6	0	2	PASS	PASS	PASS	35	PASS	PASS	89	0	0.2	1	0	PASS	38	Female	Batchelor	Native	Excellent	Right-handed	Chrome	175	7	NA	NA	NA	1
84	2	9	8	4	5	4	0	4	5	4	2	9	8	22	5	7	14	10	24	24	17	20	15	16	PASS	PASS	PASS	38	PASS	PASS	72	0	0.2	1	0	PASS	27	Female	Batchelor	Native	Excellent	Right-handed	Other	176	1	NA	NA	NA	1
85	6	3	8	4	5	1	2	0	10	4	0	15	12	15	7	14	11	7	24	30	7	6	7	4	PASS	PASS	PASS	44	PASS	PASS	79	0	0.8	2	0.2	PASS	20	Female	Batchelor	Native	Excellent	Right-handed	Chrome	177	7	NA	NA	NA	2
86	6	12	8	5	10	5	3	5	10	3	6	24	14	16	13	17	18	21	31	34	29	23	23	15	PASS	PASS	PASS	51	PASS	PASS	45	0	0.2	1	0	PASS	26	Male	Batchelor	Native	Excellent	Left-handed	Chrome	178	6	NA	NA	NA	1
87	6	12	11	1	1	0	0	0	0	1	1	11	6	20	1	8	8	9	19	14	4	0	9	1	PASS	PASS	PASS	51	PASS	PASS	70	0	0	0	0	PASS	26	Female	Batchelor	Native	Excellent	Right-handed	Chrome	179	1	NA	NA	NA	1
88	1	6	5	5	3	1	3	1	6	3	4	16	10	23	4	11	13	13	14	25	22	17	23	18	PASS	PASS	PASS	45	PASS	PASS	72	0	0.2	1	0	PASS	28	Male	Batchelor	Native	Moderate	Right-handed	Firefox	18	4	NA	NA	NA	1
89	9	14	15	2	1	4	0	1	4	0	2	9	6	15	1	5	12	13	24	26	12	16	11	13	PASS	PASS	PASS	55	PASS	PASS	36	0	0.4	1	0	PASS	38	Male	Batchelor	Native	Moderate	Right-handed	Chrome	180	3	NA	NA	NA	1
90	7	17	16	7	5	3	4	2	4	5	2	13	12	20	8	17	17	20	27	29	18	19	14	16	PASS	PASS	PASS	59	PASS	PASS	45	0	0.6	1	0	PASS	32	Male	A-levels	Native	Excellent	Right-handed	Chrome	181	7	NA	NA	NA	1
91	14	15	8	4	7	10	0	1	6	7	6	13	8	26	7	7	17	14	23	25	6	9	13	12	PASS	PASS	PASS	39	PASS	PASS	85	0	0.6	1	0	PASS	27	Other	A-levels	Moderate	Moderate	Right-handed	Chrome	183	2	NA	NA	NA	1
92	13	8	2	3	7	4	0	3	1	4	4	16	10	20	2	7	13	10	21	17	5	0	2	0	PASS	PASS	PASS	50	PASS	PASS	78	0	0.2	1	0	PASS	23	Male	Batchelor	Native	Excellent	Right-handed	Chrome	184	7	NA	NA	NA	1
93	9	19	12	5	2	2	2	0	1	4	5	9	9	19	6	6	11	12	21	24	5	6	4	4	PASS	PASS	PASS	41	PASS	PASS	78	0	1	3	0.2	PASS	35	Male	Masters	Native	Excellent	Right-handed	Chrome	185	8	NA	NA	NA	1
94	16	12	0	0	2	4	0	3	0	5	4	7	3	12	1	7	8	5	11	13	1	2	8	11	PASS	PASS	PASS	34	PASS	PASS	90	0	0.6	2	0.2	PASS	23	Male	Batchelor	Native	Excellent	Right-handed	Opera	186	10	NA	NA	NA	1
95	5	14	6	1	4	1	2	3	0	0	4	11	8	11	0	0	7	7	19	15	19	21	12	20	PASS	PASS	PASS	32	PASS	PASS	95	0	0.4	1	0	PASS	29	Female	Batchelor	Native	Excellent	Right-handed	Chrome	187	1	NA	NA	NA	1
96	8	13	13	7	4	6	1	5	6	6	4	23	13	23	14	18	18	21	27	34	23	21	21	21	PASS	PASS	PASS	46	PASS	PASS	62	0	0.4	1	0	PASS	21	Male	A-levels	Native	Moderate	Right-handed	Brave	188	2	NA	NA	NA	1
97	10	9	15	10	3	6	5	1	6	6	3	15	11	27	2	5	13	16	22	23	8	12	8	13	PASS	PASS	PASS	29	PASS	PASS	96	0	0.4	1	0	PASS	40	Male	Batchelor	Native	Excellent	Right-handed	Chrome	189	8	NA	NA	NA	1
98	15	18	14	3	5	6	1	3	3	4	9	8	14	21	22	11	20	15	28	28	22	19	18	18	PASS	FAIL	NotEnoughAcceptChoices	24	PASS	PASS	103	0	0.4	1	0	PASS	22	Male	Batchelor	Native	Moderate	Right-handed	Firefox	19	7	NA	NA	NA	1
99	14	16	20	1	4	8	0	0	2	1	1	18	7	17	0	8	11	6	16	17	1	1	4	3	PASS	PASS	PASS	69	PASS	PASS	33	0	1	2	0.2	PASS	20	Male	A-levels	Native	Excellent	Left-handed	Chrome	190	7	NA	NA	NA	1
100	5	23	21	5	2	3	0	2	3	3	4	18	9	23	9	5	7	18	30	29	23	23	20	25	PASS	PASS	PASS	38	PASS	PASS	87	0	0.4	1	0	PASS	25	Male	A-levels	Native	Excellent	Left-handed	Firefox	191	7	NA	NA	NA	2
101	9	16	5	4	2	6	1	2	11	8	7	22	11	22	9	19	16	20	26	29	10	5	11	10	PASS	PASS	PASS	40	FAIL	NotEnoughSpinChoices	18	0	0.2	1	0	PASS	25	Male	Masters	Native	Excellent	Right-handed	Chrome	192	1	NA	NA	NA	1
102	1	1	15	7	3	4	5	4	8	3	0	13	12	27	9	12	18	22	25	26	22	23	17	14	PASS	PASS	PASS	31	PASS	PASS	67	0	0.2	1	0	PASS	20	Female	A-levels	Native	Excellent	Right-handed	Chrome	193	10	NA	NA	NA	1
103	10	12	11	3	3	3	3	1	2	4	4	16	8	17	7	9	13	8	30	23	12	12	18	14	PASS	PASS	PASS	46	PASS	PASS	81	0	0.8	2	0.2	PASS	27	Female	Masters	Native	Excellent	Right-handed	Chrome	194	4	NA	NA	NA	1
104	4	9	9	3	2	2	0	0	3	0	1	23	10	21	3	10	15	11	27	20	14	12	6	10	PASS	PASS	PASS	36	PASS	PASS	76	0	0	0	0	PASS	19	Female	A-levels	Native	Excellent	Right-handed	Chrome	195	5	NA	NA	NA	1
105	11	8	8	7	7	6	9	7	6	4	6	18	8	23	4	8	18	10	23	20	12	16	11	8	PASS	PASS	PASS	46	PASS	PASS	65	0	1	1	0	PASS	26	Male	Batchelor	Native	Excellent	Left-handed	Chrome	196	4	NA	NA	NA	1
106	5	9	5	5	3	3	0	0	0	1	1	9	6	14	1	2	8	6	16	12	6	5	5	4	PASS	PASS	PASS	34	PASS	PASS	85	0	0.6	2	0.2	PASS	30	Female	Masters	Native	Excellent	Right-handed	Chrome	197	5	NA	NA	NA	1
107	5	15	10	4	3	5	2	1	10	3	5	14	11	26	2	1	11	14	22	27	11	15	9	9	PASS	PASS	PASS	34	PASS	PASS	97	0	0.2	1	0	PASS	35	Female	Masters	Native	Excellent	Right-handed	Firefox	198	1	NA	NA	NA	1
108	9	20	20	7	11	10	10	6	12	10	7	23	10	15	23	31	24	22	35	43	39	33	38	32	PASS	PASS	PASS	42	PASS	PASS	71	0	1.4	3	0.4	PASS	31	Male	A-levels	Native	Excellent	Right-handed	Chrome	199	10	NA	NA	NA	1
109	10	12	12	0	0	0	0	0	0	0	1	6	6	19	0	0	7	6	16	11	0	0	3	1	PASS	PASS	PASS	38	PASS	PASS	85	0	0	0	0	PASS	40	Male	A-levels	Native	Excellent	Right-handed	Firefox	20	9	NA	NA	NA	2
110	12	10	15	6	6	3	2	5	2	2	4	16	10	24	7	14	12	12	21	19	6	3	12	6	PASS	PASS	PASS	33	PASS	PASS	93	0	0.2	1	0	PASS	32	Male	GCSE	Native	Moderate	Right-handed	Chrome	200	9	NA	NA	NA	1
111	2	9	16	6	3	0	1	0	11	5	1	12	7	24	22	19	11	17	33	39	16	8	13	7	PASS	PASS	PASS	45	PASS	PASS	61	0	0.4	1	0	PASS	19	Female	A-levels	Native	Excellent	Right-handed	Chrome	201	5	NA	NA	NA	2
112	16	24	13	0	0	0	0	0	0	0	2	24	5	16	8	10	16	13	31	22	12	7	11	5	PASS	PASS	PASS	45	PASS	PASS	74	0	0.8	2	0.4	PASS	29	Female	Masters	Native	Excellent	Right-handed	Firefox	202	3	NA	NA	NA	1
113	5	22	16	6	6	10	3	9	6	1	6	13	7	21	5	7	15	10	33	29	28	27	28	24	PASS	PASS	PASS	55	PASS	PASS	53	0	0.4	1	0	PASS	31	Female	A-levels	Native	Excellent	Right-handed	Chrome	203	5	NA	NA	NA	1
114	8	14	13	4	4	2	4	1	5	4	5	12	11	22	4	6	15	11	23	19	16	17	13	9	PASS	PASS	PASS	33	PASS	PASS	90	0	0.6	1	0	PASS	24	Male	Batchelor	Native	Excellent	Left-handed	Firefox	205	1	NA	NA	NA	1
115	6	17	23	3	2	2	0	5	5	10	6	24	11	21	16	24	21	25	35	29	24	24	25	28	PASS	PASS	PASS	39	FAIL	NotEnoughSpinChoices	24	0	0	0	0	PASS	21	Female	Batchelor	Native	Excellent	Right-handed	Chrome	206	6	NA	NA	NA	2
116	3	20	24	4	5	0	0	0	12	2	6	17	10	20	22	26	24	22	36	41	19	23	20	23	PASS	PASS	PASS	33	PASS	PASS	72	0	0.2	1	0	PASS	39	Female	Batchelor	Native	Excellent	Right-handed	Chrome	207	9	NA	NA	NA	1
117	9	12	12	4	11	3	0	2	2	6	6	13	10	20	18	22	23	22	34	41	19	23	14	18	PASS	PASS	PASS	50	PASS	PASS	61	0	1.6	3	0.4	PASS	21	Female	Batchelor	Native	Moderate	Right-handed	Chrome	208	1	NA	NA	NA	1
118	15	10	16	3	1	1	0	2	1	2	1	11	13	26	3	8	18	14	21	15	21	9	12	7	PASS	PASS	PASS	28	PASS	PASS	92	0	0.2	1	0	PASS	23	Female	A-levels	Native	Excellent	Right-handed	Chrome	209	7	NA	NA	NA	1
119	5	4	7	0	2	5	2	0	0	3	0	6	3	14	0	5	12	5	14	16	0	6	0	2	PASS	PASS	PASS	38	PASS	PASS	58	0	1.4	4	0.4	PASS	31	Female	Batchelor	Native	Excellent	Right-handed	Chrome	21	10	NA	NA	NA	1
120	7	16	14	4	4	4	4	3	9	3	3	20	12	29	13	18	16	21	30	33	35	27	32	24	PASS	PASS	PASS	37	PASS	PASS	82	0	0.2	1	0	PASS	29	Male	Masters	Moderate	Excellent	Right-handed	Firefox	210	3	NA	NA	NA	1
121	4	7	8	5	1	2	1	3	3	0	1	14	9	19	0	2	12	8	20	23	20	13	22	15	PASS	PASS	PASS	51	PASS	PASS	81	0	1	2	0.4	PASS	23	Female	Batchelor	Native	Excellent	Right-handed	Chrome	211	4	NA	NA	NA	1
122	2	9	17	4	4	2	2	1	2	4	0	10	8	11	1	6	12	9	20	19	7	9	5	8	PASS	FAIL	NotEnoughAcceptChoices	23	PASS	PASS	96	0	0.2	1	0	PASS	20	Female	A-levels	Native	Excellent	Right-handed	Chrome	212	2	NA	NA	NA	1
123	10	15	16	4	0	2	1	3	3	2	7	14	11	20	4	5	14	13	24	19	12	10	15	15	PASS	PASS	PASS	48	PASS	PASS	72	0	0.2	1	0	PASS	22	Male	Masters	Native	Excellent	Ambidextrous	Chrome	213	5	NA	NA	NA	1
124	2	10	17	1	3	0	0	0	7	7	1	12	4	14	5	12	19	13	19	26	11	14	6	11	PASS	FAIL	NotEnoughAcceptChoices	14	PASS	PASS	107	0	0.2	1	0	PASS	20	Other	A-levels	Native	Excellent	Right-handed	Chrome	214	1	NA	NA	NA	1
125	0	7	4	2	3	11	11	9	12	8	7	16	12	16	20	9	17	14	26	39	30	20	24	16	PASS	PASS	PASS	43	PASS	PASS	75	0	0.4	1	0	PASS	31	Female	A-levels	Native	Excellent	Right-handed	Chrome	215	10	NA	NA	NA	1
126	4	16	19	3	2	2	0	2	0	1	1	11	8	19	1	5	11	10	23	20	15	17	7	9	PASS	PASS	PASS	32	PASS	PASS	77	0	0.6	1	0	PASS	28	Female	A-levels	Native	Excellent	Right-handed	Chrome	216	6	NA	NA	NA	1
127	5	9	8	2	0	0	0	2	1	0	1	13	8	16	0	0	9	6	18	12	1	2	1	0	PASS	PASS	PASS	35	PASS	PASS	89	0	0.4	1	0	PASS	21	Male	A-levels	Native	Poor	Right-handed	Safari	217	1	NA	NA	NA	2
128	9	10	13	3	6	7	8	7	4	9	6	20	11	26	14	18	16	20	30	35	17	19	15	16	PASS	PASS	PASS	32	PASS	PASS	74	0	1.6	2	0.6	PASS	23	Male	Batchelor	Native	Excellent	Right-handed	Firefox	218	10	NA	NA	NA	1
129	3	14	7	4	2	0	2	2	2	5	0	9	6	17	2	9	9	6	12	16	21	13	23	14	PASS	PASS	PASS	48	PASS	PASS	52	0	0.4	2	0.2	PASS	35	Female	Batchelor	Native	Excellent	Right-handed	Chrome	219	4	NA	NA	NA	1
130	5	18	20	2	1	1	7	0	6	5	4	18	6	20	2	9	19	15	22	24	20	19	16	22	PASS	PASS	PASS	43	PASS	PASS	36	0	0.2	1	0	PASS	21	Female	A-levels	Native	Excellent	Right-handed	Chrome	22	7	NA	NA	NA	1
131	6	19	16	4	1	3	0	3	0	0	1	8	7	20	3	6	13	13	25	21	22	23	23	25	PASS	PASS	PASS	41	PASS	PASS	74	0	0.2	1	0	PASS	25	Female	Masters	Native	Excellent	Left-handed	Chrome	220	8	NA	NA	NA	1
132	9	11	12	1	10	1	0	1	0	4	3	6	5	20	1	4	7	7	13	15	15	8	14	8	PASS	PASS	PASS	45	PASS	PASS	91	0	0.2	1	0	PASS	20	Female	A-levels	Native	Excellent	Right-handed	Chrome	221	1	NA	NA	NA	1
133	1	13	16	4	2	10	4	0	4	6	3	8	7	12	3	7	19	11	19	27	14	19	12	16	PASS	PASS	PASS	32	PASS	PASS	83	0	0.4	1	0	PASS	20	Female	A-levels	Native	Excellent	Right-handed	Chrome	222	3	NA	NA	NA	1
134	5	12	17	1	3	3	0	1	0	1	0	19	10	21	3	6	12	9	22	17	24	22	19	18	PASS	PASS	PASS	26	PASS	PASS	88	0	0.2	1	0	PASS	34	Female	Batchelor	Native	Excellent	Right-handed	Chrome	223	5	NA	NA	NA	2
135	12	12	5	10	8	7	1	4	8	6	5	21	10	27	16	17.4545454545455	22	15	30	35	23	19	23	21	PASS	PASS	PASS	38	PASS	PASS	88	1	0.4	1	0	PASS	34	Male	Masters	Native	Excellent	Right-handed	Internet Explorer	224	8	NA	NA	NA	3
136	2	13	18	9	5	3	1	7	5	4	4	18	8	22	8	19	17	15	30	27	21	21	23	23	PASS	PASS	PASS	45	PASS	PASS	54	0	0	0	0	PASS	31	Female	A-levels	Native	Excellent	Right-handed	Chrome	226	5	NA	NA	NA	3
137	10	18	17	5	6	2	1	0	7	3	7	16	10	16	10	5	10	9	29	27	12	12	17	20	PASS	PASS	PASS	61	PASS	PASS	27	0	1	2	0.4	PASS	37	Male	Batchelor	Native	Moderate	Right-handed	Firefox	227	3	NA	NA	NA	1
138	7	15	14	2	5	4	0	6	5	6	4	18	6	20	7	11	14	13	28	22	7	3	9	13	PASS	PASS	PASS	37	PASS	PASS	89	0	0.2	1	0	PASS	26	Male	Batchelor	Native	Excellent	Right-handed	Chrome	228	4	NA	NA	NA	1
139	8	10	4	1	3	3	0	1	0	3	1	6	11	14	1	6	6	8	17	13	3	3	11	7	PASS	PASS	PASS	72	FAIL	NotEnoughSpinChoices	23	0	0	0	0	PASS	27	Male	Batchelor	Native	Excellent	Right-handed	Internet Explorer	229	9	NA	NA	NA	1
140	7	11	5	1	7	9	2	3	1	3	2	9	8	16	0	10	11	7	15	16	9	8	4	7	PASS	PASS	PASS	47	PASS	PASS	71	0	0.8	1	0	PASS	30	Male	Batchelor	Native	Excellent	Right-handed	Chrome	23	5	NA	NA	NA	1
141	7	14	13	5	2	3	2	2	7	7	3	18	10	25	12	14	13	16	25	29	27	24	27	26	PASS	PASS	PASS	32	PASS	PASS	91	0	0.2	1	0	PASS	20	Female	A-levels	Native	Excellent	Right-handed	Chrome	230	6	NA	NA	NA	2
142	6	5	9	4	4	0	0	0	6	2	0	15	9	28	1	6	17	8	15	17	10	13	4	12	PASS	PASS	PASS	31	PASS	PASS	82	0	0.2	1	0	PASS	19	Male	A-levels	Native	Excellent	Right-handed	Chrome	231	3	NA	NA	NA	1
143	4	11	6	8	7	8	7	9	6	3	2	19	10	22	15	20	14	18	21	28	6	7	19	18	PASS	PASS	PASS	47	PASS	PASS	62	0	1.6	3	0.6	PASS	32	Male	Batchelor	Native	Excellent	Right-handed	Safari	232	2	NA	NA	NA	1
144	5	10	10	4	0	1	1	2	3	0	2	16	6	18	1	5	13	10	24	23	10	8	10	7	PASS	PASS	PASS	25	PASS	PASS	95	0	1	2	0.2	PASS	24	Male	A-levels	Native	Excellent	Right-handed	Chrome	233	10	NA	NA	NA	1
145	6	9	3	3	4	6	4	0	3	7	3	23	6	17	0	0	12	9	21	27	25	15	23	13	PASS	PASS	PASS	42	PASS	PASS	61	0	0.6	2	0.2	PASS	32	Female	Batchelor	Native	Excellent	Right-handed	Chrome	234	6	NA	NA	NA	1
146	9	15	14	8	3	6	2	3	12	6	1	15	10	18	3	13	18	15	24	22	9	2	7	3	PASS	PASS	PASS	38	PASS	PASS	62	0	0	0	0	PASS	22	Female	Masters	Native	Excellent	Right-handed	Chrome	235	6	NA	NA	NA	1
147	10	17	13	4	5	9	1	3	10	4	5	17	11	22	7	10	17	15	26	31	18	17	16	19	PASS	PASS	PASS	38	PASS	PASS	84	0	0.2	1	0	PASS	26	Male	Batchelor	Moderate	Excellent	Right-handed	Firefox	236	7	NA	NA	NA	1
148	5	9	14	10	4	1	5	0	0	2	3	9	11	22	2	6	9	6	19	20	14	11	14	9	PASS	FAIL	NotEnoughAcceptChoices	2	PASS	PASS	72	0	0	0	0	PASS	20	Male	A-levels	Native	Excellent	Right-handed	Chrome	237	2	NA	NA	NA	1
149	11	8	18	8	4	7	6	8	7	7	5	19	7	23	10	14	12	10	20	30	15	17	21	14	PASS	PASS	PASS	40	PASS	PASS	46	0	0.4	1	0	PASS	29	Male	A-levels	Native	Excellent	Right-handed	Chrome	238	5	NA	NA	NA	1
150	9	12	12	5	2	1	3	2	5	3	5	19	10	16	7	5	6	14	25	29	10	12	9	16	PASS	FAIL	NotEnoughAcceptChoices	21	PASS	PASS	97	0	0.2	1	0	PASS	19	Male	A-levels	Moderate	Excellent	Right-handed	Chrome	239	2	NA	NA	NA	1
151	2	16	14	8	3	6	2	4	6	8	7	30	10	26	4	19	16	19	21	23	29	24	32	26	PASS	PASS	PASS	36	PASS	PASS	78	0	0.4	1	0	PASS	23	Other	Batchelor	Native	Moderate	Right-handed	Other	24	5	NA	NA	NA	1
152	6	21	12	3	6	9	1	2	9	2	4	6	5	15	22	20	20	17	34	43	32	25	22	20	PASS	PASS	PASS	33	PASS	PASS	60	0	0.2	1	0	PASS	32	Male	Batchelor	Native	Excellent	Right-handed	Chrome	241	8	NA	NA	NA	1
153	1	6	2	2	4	2	0	2	0	0	0	12	8	15	8	8	14	7	30	23	24	10	22	5	PASS	FAIL	NotEnoughAcceptChoices	15	PASS	PASS	95	0	0.8	2	0.2	PASS	39	Female	Batchelor	Native	Excellent	Right-handed	Chrome	242	8	NA	NA	NA	1
154	6	11	6	4	3	8	2	2	3	2	3	16	7	20	4	7	17	10	19	25	27	23	27	23	PASS	PASS	PASS	32	PASS	PASS	86	0	0	0	0	PASS	38	Female	A-levels	Native	Excellent	Right-handed	Internet Explorer	243	10	NA	NA	NA	3
155	4	14	14	8	4	3	0	1	8	4	6	23	7	19	6	10	10	12	20	26	14	19	8	16	PASS	PASS	PASS	39	PASS	PASS	81	0	0	0	0	PASS	35	Male	Batchelor	Native	Moderate	Right-handed	Chrome	244	3	NA	NA	NA	2
156	4	15	8	4	3	4	1	2	3	0	0	7	4	14	1	4	9	8	22	15	14	11	13	8	PASS	PASS	PASS	45	PASS	PASS	37	0	0.4	1	0	PASS	25	Female	Batchelor	Native	Excellent	Right-handed	Firefox	245	2	NA	NA	NA	1
157	4	5	7	0	1	7	0	3	3	4	1	13	9	15	0	5	8	9	13	14	14	4	0	0	PASS	PASS	PASS	40	PASS	PASS	87	0	0.2	1	0	PASS	28	Female	Batchelor	Native	Excellent	Right-handed	Chrome	246	1	NA	NA	NA	3
158	4	15	14	3	3	3	1	0	4	3	2	11	6	11	17	15	12	21	28	31	14	13	9	11	PASS	PASS	PASS	31	PASS	PASS	93	0	0.2	1	0	PASS	33	Female	Masters	Moderate	Moderate	Right-handed	Firefox	247	7	NA	NA	NA	1
159	13	14	12	8	6	9	3	5	5	6	4	18	12	23	10	17	13	12	30	23	16	13	12	12	PASS	PASS	PASS	50	PASS	PASS	49	0	0.8	1	0	PASS	40	Male	GCSE	Native	Excellent	Right-handed	Firefox	248	6	NA	NA	NA	1
160	9	15	14	7	2	3	2	1	5	4	6	20	10	28	10	7	16	16	25	23	20	16	14	13	PASS	PASS	PASS	25	PASS	PASS	70	0	1	2	0.2	PASS	18	Female	GCSE	Native	Excellent	Right-handed	Chrome	249	1	NA	NA	NA	1
161	2	16	4	5	3	2	0	1	5	8	8	18	12	14	1	10	11	6	19	26	18	25	15	20	PASS	PASS	PASS	42	PASS	PASS	42	0	0.8	2	0.2	PASS	28	Female	Batchelor	Native	Excellent	Right-handed	Chrome	25	10	NA	NA	NA	1
162	4	14	8	6	3	6	0	0	4	4	4	11	5	10	2	5	8	8	22	22	16	11	12	8	PASS	PASS	PASS	39	PASS	PASS	77	0	0.4	1	0	PASS	23	Female	Masters	Native	Excellent	Right-handed	Firefox	250	6	NA	NA	NA	1
163	5	12	12	3	4	1	2	2	0	3	5	11	4	23	1	14	11	12	19	14	0	3	0	4	PASS	PASS	PASS	34	PASS	PASS	90	0	0.6	1	0	PASS	30	Male	A-levels	Native	Excellent	Right-handed	Safari	251	6	NA	NA	NA	1
164	2	8	8	4	1	1	0	0	8	5	4	26	10	15	11	13	17	12	27	32	21	22	15	17	PASS	PASS	PASS	44	PASS	PASS	46	0	0.4	1	0	PASS	19	Female	A-levels	Native	Excellent	Right-handed	Chrome	252	2	NA	NA	NA	1
165	9	12	9	3	3	3	2	6	6	5	2	19	11	20	3	13	16	12	27	22	10	8	4	4	PASS	PASS	PASS	41	PASS	PASS	87	0	0.4	1	0	PASS	21	Male	A-levels	Native	Excellent	Right-handed	Chrome	253	8	NA	NA	NA	1
166	12	16	4	0	4	7	1	0	1	2	8	13	10	24	8	23	10	11	19	20	13	15	7	11	PASS	PASS	PASS	75	FAIL	NotEnoughSpinChoices	7	0	0.4	1	0	PASS	30	Male	A-levels	Native	Excellent	Left-handed	Internet Explorer	254	7	NA	NA	NA	1
167	9	14	12	3	1	3	2	4	1	0	1	12	6	20	0	1	9	6	21	13	16	10	20	8	PASS	PASS	PASS	33	PASS	PASS	86	0	0.6	1	0	PASS	28	Male	Masters	Native	Excellent	Right-handed	Chrome	255	5	NA	NA	NA	2
168	6	8	11	5	5	0	4	5	4	1	2	12	6	24	8	13	7	6	19	23	8	2	7	6	PASS	PASS	PASS	53	PASS	PASS	47	0	1.2	2	0.4	PASS	27	Male	Batchelor	Native	Excellent	Right-handed	Chrome	256	2	NA	NA	NA	1
169	5	8	12	4	7	4	7	7	6	2	2	19	10	21	8	7	14	14	24	26	26	22	26	20	PASS	PASS	PASS	41	PASS	PASS	49	0	0.8	1	0	PASS	20	Male	GCSE	Native	Excellent	Left-handed	Chrome	257	7	NA	NA	NA	1
170	4	18	15	0	3	3	2	1	8	6	2	17	8	17	12	19.6363636363636	12	12	27	36	20	20	13	21	PASS	PASS	PASS	43	PASS	PASS	78	1	0.4	1	0	PASS	27	Female	Batchelor	Native	Excellent	Right-handed	Chrome	258	10	NA	NA	NA	1
171	7	6	11	7	3	6	4	8	5	7	2	23	5	23	6	4	11	8	18	26	8	7	15	9	PASS	FAIL	NotEnoughAcceptChoices	6	PASS	PASS	108	0	1.4	3	0.4	PASS	21	Male	Batchelor	Native	Moderate	Right-handed	Firefox	259	10	NA	NA	NA	1
172	6	15	10	4	7	5	4	5	4	10	5	21	8	22	4	16.3636363636364	16	17	23	26	35	27	32	23	PASS	PASS	PASS	73	FAIL	NotEnoughSpinChoices	18	1	0.2	1	0	PASS	29	Female	A-levels	Native	Excellent	Right-handed	Chrome	26	6	NA	NA	NA	1
173	8	6	9	5	7	4	4	6	7	5	2	20	11	24	0	5	14	8	22	20	3	3	3	2	PASS	PASS	PASS	30	PASS	PASS	92	0	0.8	2	0.2	PASS	31	Male	Batchelor	Native	Excellent	Right-handed	Chrome	260	9	NA	NA	NA	1
174	1	14	12	2	1	0	1	2	5	1	3	26	6	18	17	21	24	20	32	39	30	25	29	26	PASS	PASS	PASS	46	PASS	PASS	63	0	0.4	1	0	PASS	35	Female	Batchelor	Native	Excellent	Right-handed	Chrome	261	8	NA	NA	NA	2
175	7	6	7	8	6	0	4	0	9	5	1	16	14	19	5	7	10	5	26	27	18	14	14	14	PASS	PASS	PASS	32	PASS	PASS	92	0	0.6	1	0	PASS	19	Male	A-levels	Moderate	Moderate	Right-handed	Chrome	262	1	NA	NA	NA	2
176	5	9	12	5	4	4	0	0	5	4	4	21	8	19	10	4	14	13	27	26	24	21	15	17	PASS	PASS	PASS	38	PASS	PASS	80	0	0.2	1	0	PASS	21	Male	A-levels	Native	Excellent	Right-handed	Chrome	263	4	NA	NA	NA	1
177	0	9	8	6	5	2	3	3	3	8	2	13	5	20	10	15	9	13	25	30	12	8	12	6	PASS	PASS	PASS	66	PASS	PASS	42	0	0.2	1	0	PASS	40	Female	A-levels	Native	Excellent	Right-handed	Safari	264	9	NA	NA	NA	1
178	5	16	7	4	0	2	1	1	6	7	4	29	10	22	1	15	12	16	31	25	19	16	19	16	PASS	PASS	PASS	46	PASS	PASS	26	0	0.4	1	0	PASS	30	Female	Masters	Native	Excellent	Right-handed	Chrome	265	8	NA	NA	NA	1
179	1	19	13	4	4	3	0	1	6	5	5	15	8	25	13	9	18	15	29	34	24	29	21	23	PASS	PASS	PASS	48	PASS	PASS	75	0	0.8	3	0.2	PASS	29	Female	Batchelor	Moderate	Excellent	Right-handed	Internet Explorer	266	4	NA	NA	NA	1
180	4	23	13	6	6	8	8	8	4	5	4	13	13	24	12	10	12	21	29	30	16	15	6	11	PASS	PASS	PASS	47	PASS	PASS	80	0	0.2	1	0	PASS	23	Female	Masters	Native	Excellent	Ambidextrous	Chrome	267	4	NA	NA	NA	1
181	11	17	10	7	0	0	1	0	4	3	4	13	11	19	10	18	20	19	29	24	8	1	11	8	PASS	PASS	PASS	52	PASS	PASS	77	0	0.6	1	0	PASS	21	Female	A-levels	Native	Excellent	Right-handed	Chrome	268	9	NA	NA	NA	1
182	3	17	8	7	7	7	4	7	4	2	5	13	9	19	1	1	8	6	15	14	15	10	16	10	PASS	PASS	PASS	35	PASS	PASS	82	0	0.4	1	0	PASS	38	Male	Batchelor	Native	Moderate	Left-handed	Chrome	269	3	NA	NA	NA	1
183	6	13	16	4	4	4	0	5	6	7	1	17	10	18	4	8	13	12	21	23	20	17	11	14	PASS	PASS	PASS	36	PASS	PASS	86	0	0.4	2	0.2	PASS	33	Male	Batchelor	Moderate	Excellent	Right-handed	Chrome	27	5	NA	NA	NA	1
184	5	11	4	0	3	1	0	2	2	1	1	12	6	18	7	4	11	8	25	23	19	17	23	23	PASS	PASS	PASS	57	PASS	PASS	63	0	0.4	1	0	PASS	32	Female	Batchelor	Native	Excellent	Right-handed	Chrome	270	5	NA	NA	NA	1
185	10	8	15	3	4	5	0	1	4	1	1	18	7	19	6	8	14	13	20	22	10	6	3	2	PASS	PASS	PASS	37	PASS	PASS	85	0	0.6	1	0	PASS	20	Female	A-levels	Moderate	Excellent	Right-handed	Chrome	271	7	NA	NA	NA	1
186	7	14	11	9	7	8	8	8	11	3	7	21	10	22	9	9	14	17	27	27	13	16	13	14	PASS	PASS	PASS	27	PASS	PASS	84	0	0.2	1	0	PASS	26	Female	Batchelor	Moderate	Excellent	Ambidextrous	Chrome	272	5	NA	NA	NA	1
187	6	14	12	7	4	8	1	4	8	8	6	14	8	23	10	11	17	17	27	28	21	19	20	19	PASS	PASS	PASS	47	PASS	PASS	71	0	0.8	2	0.2	PASS	23	Male	Batchelor	Native	Excellent	Right-handed	Chrome	273	3	NA	NA	NA	1
188	8	13	10	4	3	3	3	0	1	4	0	16	6	13	0	3	10	9	19	19	18	16	14	13	PASS	PASS	PASS	49	PASS	PASS	41	0	0.6	1	0	PASS	32	Female	Masters	Native	Excellent	Right-handed	Chrome	275	2	NA	NA	NA	1
189	10	8	15	2	0	3	0	1	4	8	3	15	7	21	9	11	15	18	27	24	10	6	13	9	PASS	PASS	PASS	60	PASS	PASS	45	0	0.6	1	0	PASS	32	Female	Batchelor	Native	Excellent	Right-handed	Firefox	276	4	NA	NA	NA	1
190	3	17	15	5	6	9	2	3	4	0	2	11	8	27	2	5	14	13	21	21	23	25	19	25	PASS	PASS	PASS	34	PASS	PASS	56	0	0.2	1	0	PASS	20	Male	A-levels	Native	Excellent	Right-handed	Chrome	278	9	NA	NA	NA	1
191	12	11	20	2	0	0	2	0	12	9	6	26	11	24	13	25	14	21	23	28	9	5	6	6	PASS	PASS	PASS	29	PASS	PASS	96	0	0.2	1	0	PASS	19	Male	A-levels	Native	Excellent	Right-handed	Chrome	279	9	NA	NA	NA	1
192	1	12	10	5	8	4	2	4	1	2	4	21	13	27	11	6	7	15	23	22	15	15	18	14	PASS	PASS	PASS	39	PASS	PASS	58	0	0.8	1	0	PASS	20	Male	A-levels	Moderate	Excellent	Right-handed	Chrome	28	1	NA	NA	NA	1
193	2	4	7	3	4	2	1	1	2	3	0	15	8	17	1	3	14	16	24	20	12	3	9	9	PASS	FAIL	NotEnoughAcceptChoices	2	PASS	PASS	107	0	1	2	0.2	PASS	21	Male	Batchelor	Native	Excellent	Left-handed	Internet Explorer	280	2	NA	NA	NA	1
194	12	12	6	4	4	2	3	1	3	3	7	15	9	11	7	15	17	13	30	27	17	14	11	6	PASS	PASS	PASS	38	PASS	PASS	64	0	0.6	3	0.2	PASS	40	Male	Batchelor	Native	Moderate	Right-handed	Chrome	281	9	NA	NA	NA	1
195	11	14	12	2	6	8	7	5	4	0	4	12	6	14	9	3	10	9	28	25	22	16	22	15	PASS	PASS	PASS	69	PASS	PASS	39	0	0.8	1	0	PASS	23	Male	Batchelor	Native	Moderate	Right-handed	Firefox	283	9	NA	NA	NA	1
196	4	6	14	7	3	5	9	7	11	8	0	27	9	17	20	26	21	17	32	33	6	10	8	4	PASS	PASS	PASS	41	PASS	PASS	33	0	0.6	1	0	PASS	31	Female	Masters	Native	Excellent	Right-handed	Chrome	284	4	NA	NA	NA	1
197	20	10	5	1	0	0	0	0	0	0	4	6	7	21	0	0	9	5	19	11	3	0	3	0	PASS	PASS	PASS	44	PASS	PASS	52	0	1	4	0.2	PASS	40	Male	A-levels	Native	Excellent	Right-handed	Chrome	285	10	NA	NA	NA	2
198	8	14	7	0	0	2	0	0	0	1	2	7	6	16	0	2	13	6	20	16	7	6	6	2	PASS	PASS	PASS	27	PASS	PASS	73	0	0.4	2	0.2	PASS	31	Female	Masters	Native	Moderate	Right-handed	Chrome	286	6	NA	NA	NA	1
199	11	13	13	9	7	5	4	9	8	4	5	23	10	22	8	13	17	19	29	29	22	21	19	17	PASS	PASS	PASS	34	PASS	PASS	85	0	1	2	0.2	PASS	20	Male	A-levels	Moderate	Excellent	Right-handed	Firefox	287	4	NA	NA	NA	1
200	7	16	13	2	3	1	0	1	5	3	9	15	11	18	11	2	12	16	28	23	5	9	9	10	PASS	PASS	PASS	31	PASS	PASS	69	0	0.4	1	0	PASS	25	Male	A-levels	Native	Excellent	Right-handed	Firefox	288	2	NA	NA	NA	1
201	14	15	14	1	1	3	0	0	6	6	7	20	7	19	2	3	10	13	27	23	9	12	4	6	PASS	FAIL	NotEnoughAcceptChoices	22	PASS	PASS	102	0	0	0	0	PASS	18	Male	GCSE	Native	Excellent	Right-handed	Chrome	289	8	NA	NA	NA	1
202	5	7	8	5	4	6	6	3	4	6	1	20	9	20	2	14	17	19	26	30	24	19	15	13	PASS	PASS	PASS	58	PASS	PASS	54	0	0.4	1	0	PASS	22	Male	Batchelor	Native	Moderate	Right-handed	Safari	29	10	NA	NA	NA	1
203	6	17	17	6	4	5	0	0	3	0	6	17	9	23	4	18	18	14	32	29	26	26	26	26	PASS	PASS	PASS	37	PASS	PASS	65	0	0.2	1	0	PASS	38	Male	Masters	Native	Excellent	Right-handed	Chrome	290	1	NA	NA	NA	1
204	1	18	7	3	2	1	0	7	4	3	0	15	6	19	4	3	11	6	22	19	2	3	1	1	PASS	PASS	PASS	37	PASS	PASS	78	0	0.6	2	0.2	PASS	20	Female	A-levels	Native	Excellent	Left-handed	Chrome	291	10	NA	NA	NA	1
205	11	4	8	2	2	2	3	3	0	4	2	11	7	23	1	4	8	15	17	11	3	0	7	4	PASS	PASS	PASS	33	PASS	PASS	75	0	1	2	0.2	PASS	19	Male	Batchelor	Native	Excellent	Right-handed	Brave	292	7	NA	NA	NA	2
206	9	14	16	5	6	8	2	9	8	2	5	17	10	24	16	9	16	14	34	27	34	27	28	27	PASS	PASS	PASS	39	PASS	PASS	88	0	0.6	1	0	PASS	21	Male	A-levels	Moderate	Excellent	Right-handed	Chrome	293	1	NA	NA	NA	1
207	5	4	16	4	8	8	0	3	12	3	0	25	10	19	9	27	23	17	28	24	18	13	20	15	PASS	PASS	PASS	45	PASS	PASS	82	0	0.4	1	0	PASS	21	Female	A-levels	Native	Excellent	Right-handed	Chrome	294	8	NA	NA	NA	1
208	7	16	13	1	5	0	1	0	2	0	2	11	9	19	2	1	12	6	17	12	11	7	5	4	PASS	PASS	PASS	36	PASS	PASS	92	0	0.6	2	0.2	PASS	33	Male	Batchelor	Native	Excellent	Right-handed	Firefox	295	8	NA	NA	NA	1
209	4	9	14	9	6	11	10	3	11	8	2	19	11	20	8	12	18	14	27	30	31	25	33	22	PASS	PASS	PASS	41	PASS	PASS	38	0	0.8	2	0.2	PASS	20	Female	A-levels	Native	Excellent	Right-handed	Chrome	296	10	NA	NA	NA	1
210	11	10	15	4	3	4	0	0	2	9	4	12	10	23	4	7	16	15	19	26	17	16	14	13	PASS	PASS	PASS	28	PASS	PASS	86	0	0	0	0	PASS	19	Male	A-levels	Native	Excellent	Right-handed	Chrome	297	2	NA	NA	NA	2
211	5	13	3	1	12	7	7	7	5	11	1	12	4	9	2	5	16	14	19	18	7	17	8	14	PASS	PASS	PASS	69	PASS	PASS	30	0	1	3	0.2	PASS	27	Female	Masters	Native	Excellent	Right-handed	Chrome	298	5	NA	NA	NA	1
212	15	9	10	3	1	0	0	0	0	5	1	12	6	18	0	2	10	8	18	13	0	0	0	0	PASS	FAIL	NotEnoughAcceptChoices	15	PASS	PASS	83	0	1	2	0.4	PASS	34	Male	A-levels	Native	Excellent	Right-handed	Chrome	299	6	NA	NA	NA	2
213	10	15	12	1	2	1	0	0	2	1	3	15	7	18	7	9	16	13	28	28	16	18	8	10	PASS	FAIL	NotEnoughAcceptChoices	22	PASS	PASS	96	0	0.2	1	0	PASS	23	Male	Batchelor	Native	Excellent	Right-handed	Chrome	3	8	NA	NA	NA	1
214	8	5	0	2	2	5	1	1	0	0	1	6	3	17	0	0	9	7	9	11	9	2	4	3	PASS	PASS	PASS	35	PASS	PASS	86	0	0.2	1	0	PASS	36	Male	Masters	Native	Excellent	Left-handed	Chrome	30	6	NA	NA	NA	1
215	6	14	9	4	7	7	8	3	9	9	8	22	11	27	14	16	16	16	27	29	29	18	27	18	PASS	PASS	PASS	57	PASS	PASS	61	0	0.4	1	0	PASS	25	Female	GCSE	Native	Moderate	Right-handed	Chrome	300	1	NA	NA	NA	4
216	9	8	11	1	4	4	2	5	2	0	2	18	9	25	1	6	16	15	27	24	9	9	11	6	PASS	PASS	PASS	58	FAIL	NotEnoughSpinChoices	8	0	0.2	1	0	PASS	22	Male	Masters	Native	Excellent	Right-handed	Chrome	301	8	NA	NA	NA	1
217	6	17	13	9	9	9	9	6	6	9	5	20	9	17	5	7	13	9	27	30	29	28	23	24	PASS	PASS	PASS	54	PASS	PASS	58	0	0.4	1	0	PASS	20	Female	A-levels	Native	Excellent	Right-handed	Chrome	302	4	NA	NA	NA	1
218	6	8	7	4	1	1	0	1	2	2	5	18	8	17	4	13	19	19	19	21	22	21	21	21	PASS	PASS	PASS	43	PASS	PASS	31	0	0.6	2	0.2	PASS	37	Female	Masters	Native	Excellent	Right-handed	Chrome	303	7	NA	NA	NA	1
219	5	16	9	7	5	4	4	4	7	5	6	19	11	22	6	6	15	8	21	20	34	27	12	7	PASS	FAIL	NotEnoughAcceptChoices	20	PASS	PASS	97	0	0	0	0	PASS	19	Male	GCSE	Moderate	Moderate	Right-handed	Chrome	304	3	NA	NA	NA	1
220	6	13	12	8	7	8	8	4	5	2	4	14	9	20	7	12	15	18	23	23	26	26	27	29	PASS	PASS	PASS	47	FAIL	NotEnoughSpinChoices	22	0	0.6	1	0	PASS	26	Female	GCSE	Native	Moderate	Right-handed	Chrome	305	2	NA	NA	NA	2
221	2	12	15	7	3	5	2	1	11	6	2	19	7	18	17	17	20	18	31	34	10	17	2	10	PASS	PASS	PASS	38	PASS	PASS	89	0	0.2	1	0	PASS	20	Female	A-levels	Native	Excellent	Right-handed	Chrome	306	6	NA	NA	NA	1
222	4	22	17	7	3	11	1	5	8	5	10	17	14	27	16	25	17	22	32	32	29	30	25	27	PASS	PASS	PASS	32	PASS	PASS	91	0	0	0	0	PASS	24	Male	A-levels	Native	Excellent	Right-handed	Safari	307	10	NA	NA	NA	1
223	5	15	5	1	0	1	0	0	1	0	1	6	6	9	1	2	9	7	18	16	2	4	0	1	PASS	PASS	PASS	28	PASS	PASS	94	0	0.2	1	0	PASS	20	Male	A-levels	Native	Excellent	Right-handed	Chrome	308	6	NA	NA	NA	1
224	9	14	16	5	6	0	0	1	10	5	3	24	12	18	4	14	10	14	20	26	24	28	24	25	PASS	PASS	PASS	53	PASS	PASS	65	0	0.2	1	0	PASS	20	Female	A-levels	Native	Excellent	Right-handed	Chrome	309	3	NA	NA	NA	1
225	7	19	10	3	2	6	1	4	8	2	7	24	10	23	10	4	19	14	34	21	11	12	15	20	PASS	PASS	PASS	26	PASS	PASS	92	0	0.4	1	0	PASS	28	Female	Batchelor	Moderate	Excellent	Right-handed	Chrome	31	8	NA	NA	NA	2
226	2	11	5	0	6	2	0	0	0	0	2	6	3	14	0	0	9	7	13	13	0	3	0	1	PASS	PASS	PASS	56	PASS	PASS	62	0	0	0	0	PASS	26	Female	Masters	Native	Excellent	Right-handed	Chrome	310	6	NA	NA	NA	1
227	13	16	9	5	4	6	1	5	6	4	8	12	8	22	1	4	12	8	20	18	15	8	15	9	PASS	PASS	PASS	51	FAIL	NotEnoughSpinChoices	10	0	0.8	2	0.2	PASS	39	Female	Batchelor	Native	Moderate	Right-handed	Chrome	311	7	NA	NA	NA	1
228	6	18	15	2	1	1	1	0	0	0	6	6	8	22	13	17	16	18	29	29	23	17	23	23	PASS	PASS	PASS	52	PASS	PASS	38	0	1	4	0.2	PASS	33	Male	GCSE	Native	Excellent	Right-handed	Chrome	313	7	NA	NA	NA	1
229	6	8	10	2	2	1	1	1	5	2	2	19	13	20	24	29	20	17	28	33	15	8	15	9	PASS	PASS	PASS	26	FAIL	NotEnoughSpinChoices	22	0	1.8	3	0.6	PASS	19	Female	A-levels	Native	Excellent	Right-handed	Chrome	314	1	NA	NA	NA	1
230	5	3	7	6	5	3	0	3	4	2	0	18	8	20	3	4	12	9	20	23	12	5	8	9	PASS	PASS	PASS	38	PASS	PASS	64	0	0.4	1	0	PASS	21	Female	Batchelor	Native	Moderate	Right-handed	Chrome	315	1	NA	NA	NA	3
231	10	13	11	5	1	0	1	0	3	3	0	15	5	22	5	4	12	7	16	19	10	10	8	9	PASS	PASS	PASS	63	FAIL	NotEnoughSpinChoices	16	0	0.4	1	0	PASS	35	Female	A-levels	Native	Excellent	Right-handed	Internet Explorer	316	4	NA	NA	NA	1
232	6	16	7	0	1	4	0	0	0	0	1	21	10	32	1	0	8	5	13	18	10	1	2	1	PASS	PASS	PASS	33	PASS	PASS	87	0	0.6	2	0.2	PASS	32	Female	Masters	Native	Excellent	Right-handed	Chrome	317	7	NA	NA	NA	2
233	14	13	4	6	4	0	2	0	0	3	3	17	3	18	13	1	5	8	27	19	3	1	8	3	PASS	FAIL	NotEnoughAcceptChoices	19	PASS	PASS	100	0	0.2	1	0	PASS	29	Male	A-levels	Native	Moderate	Right-handed	Firefox	318	7	NA	NA	NA	1
234	2	9	6	0	2	6	1	7	2	4	1	6	3	19	1	5	9	6	12	13	16	15	17	18	PASS	PASS	PASS	36	PASS	PASS	93	0	0	0	0	PASS	37	Male	A-levels	Native	Excellent	Right-handed	Chrome	319	8	NA	NA	NA	1
235	8	7	8	5	3	4	1	1	0	0	3	6	9	20	0	2	14	6	18	11	5	2	4	5	PASS	PASS	PASS	44	PASS	PASS	87	0	0.4	1	0	PASS	40	Female	GCSE	Native	Excellent	Right-handed	Chrome	32	8	NA	NA	NA	1
236	8	10	13	4	1	2	1	3	3	3	2	15	12	22	5	10	15	10	27	18	8	6	4	10	PASS	PASS	PASS	39	PASS	PASS	76	0	0.8	2	0.2	PASS	30	Male	Masters	Native	Excellent	Right-handed	Chrome	320	3	NA	NA	NA	1
237	7	8	11	1	1	2	0	2	0	1	2	6	5	15	1	4	13	12	20	12	8	6	4	1	PASS	PASS	PASS	42	PASS	PASS	89	0	0.4	2	0.2	PASS	23	Male	A-levels	Native	Excellent	Right-handed	Firefox	321	8	NA	NA	NA	1
238	10	8	10	3	1	4	2	4	2	1	1	7	3	17	0	1	10	10	14	12	2	1	1	1	PASS	PASS	PASS	50	PASS	PASS	38	0	0.6	2	0.2	PASS	32	Female	Doctorate	Native	Excellent	Right-handed	Chrome	322	2	NA	NA	NA	2
239	12	8	11	3	3	7	2	3	1	1	4	11	8	21	2	11	12	11	17	16	4	0	4	5	PASS	PASS	PASS	31	PASS	PASS	96	0	0.4	1	0	PASS	35	Male	Batchelor	Native	Excellent	Right-handed	Chrome	323	1	NA	NA	NA	1
240	5	12	14	9	8	8	4	10	12	12	3	30	15	29	16	12	13	20	28	31	24	28	24	22	PASS	PASS	PASS	26	PASS	PASS	93	0	0.6	2	0.2	PASS	20	Other	A-levels	Native	Poor	Right-handed	Firefox	324	9	NA	NA	NA	1
241	6	13	17	10	5	7	4	1	10	10	4	18	8	24	21	23	22	21	29	41	20	19	21	17	PASS	FAIL	NotEnoughAcceptChoices	14	PASS	PASS	106	0	0.6	2	0.2	PASS	30	Female	Masters	Native	Excellent	Right-handed	Chrome	325	1	NA	NA	NA	1
242	10	10	12	4	1	1	0	0	11	3	5	24	13	24	22	16	16	21	31	36	15	20	12	18	PASS	PASS	PASS	27	PASS	PASS	92	0	0.8	2	0.2	PASS	32	Female	GCSE	Native	Moderate	Right-handed	Opera	326	3	NA	NA	NA	1
243	8	14	17	7	2	2	1	0	0	0	1	7	4	16	0	0	10	8	16	13	4	3	6	6	PASS	PASS	PASS	29	PASS	PASS	89	0	0	0	0	PASS	33	Female	Batchelor	Native	Excellent	Right-handed	Chrome	327	3	NA	NA	NA	1
244	0	12	15	9	6	6	0	1	3	2	2	9	6	13	8	13	17	14	27	34	28	27	22	20	PASS	PASS	PASS	35	PASS	PASS	90	0	0.2	1	0	PASS	31	Female	Masters	Native	Excellent	Right-handed	Safari	328	7	NA	NA	NA	1
245	7	18	14	5	0	0	0	0	5	0	6	11	9	26	14	1	10	11	26	26	21	30	20	29	PASS	PASS	PASS	28	PASS	PASS	90	0	0	0	0	PASS	28	Male	Batchelor	Native	Excellent	Left-handed	Internet Explorer	329	9	NA	NA	NA	1
246	2	18	15	1	2	3	0	4	1	2	5	15	13	14	11	13	16	20	27	29	15	26	19	27	PASS	PASS	PASS	49	PASS	PASS	81	0	0.2	1	0	PASS	37	Female	A-levels	Native	Excellent	Right-handed	Chrome	33	4	NA	NA	NA	1
247	4	15	16	4	4	2	2	0	4	1	3	15	8	25	10	22	18	14	29	34	22	25	13	14	PASS	PASS	PASS	52	PASS	PASS	34	0	0.4	1	0	PASS	21	Female	Batchelor	Native	Excellent	Right-handed	Chrome	330	6	NA	NA	NA	1
248	8	18	17	8	10	8	5	8	6	7	5	23	10	24	14	27	20	25	19	29	35	33	35	33	PASS	PASS	PASS	64	PASS	PASS	27	0	0.4	1	0	PASS	19	Male	A-levels	Native	Moderate	Right-handed	Chrome	331	2	NA	NA	NA	1
249	7	16	5	2	1	7	0	1	1	0	2	11	8	19	0	2	6	7	20	18	14	16	12	7	PASS	PASS	PASS	37	PASS	PASS	83	0	0.4	1	0	PASS	33	Male	Batchelor	Native	Excellent	Right-handed	Other	332	5	NA	NA	NA	1
250	4	7	6	1	0	2	0	0	0	1	1	6	4	18	1	1	8	8	11	12	7	2	4	8	PASS	PASS	PASS	28	PASS	PASS	92	0	0.4	1	0	PASS	21	Male	A-levels	Native	Excellent	Right-handed	Chrome	333	10	NA	NA	NA	1
251	2	8	8	2	2	2	1	0	9	3	2	13	6	21	4	7	19	11	22	26	20	22	14	19	PASS	PASS	PASS	56	PASS	PASS	56	0	0	0	0	PASS	32	Female	A-levels	Native	Excellent	Right-handed	Chrome	334	4	NA	NA	NA	2
252	16	15	10	6	4	2	2	3	5	2	8	15	10	24	3	5	14	8	28	18	2	3	2	3	PASS	PASS	PASS	28	PASS	PASS	60	0	1	3	0.2	PASS	31	Male	Batchelor	Native	Moderate	Right-handed	Chrome	335	5	NA	NA	NA	1
253	14	10	14	2	3	0	2	0	0	0	2	7	8	17	6	7	11	9	21	14	5	5	6	6	PASS	PASS	PASS	53	PASS	PASS	53	0	0.4	1	0	PASS	37	Male	A-levels	Native	Excellent	Right-handed	Chrome	336	5	NA	NA	NA	1
254	6	21	19	1	2	2	0	0	0	1	5	9	13	21	7	4	17	13	26	25	22	20	25	22	PASS	PASS	PASS	38	PASS	PASS	83	0	0.2	1	0	PASS	35	Male	Batchelor	Native	Excellent	Left-handed	Chrome	337	5	NA	NA	NA	1
255	14	17	3	2	4	7	3	1	0	0	2	6	8	16	1	5	13	9	13	15	0	0	0	0	PASS	PASS	PASS	31	PASS	PASS	86	0	0.6	2	0.2	PASS	32	Male	Masters	Native	Excellent	Left-handed	Firefox	338	3	NA	NA	NA	2
256	2	13	8	8	3	3	2	0	9	6	4	27	9	24	8	18	25	25	30	29	13	15	16	19	PASS	PASS	PASS	30	PASS	PASS	91	0	0.2	1	0	PASS	26	Female	Masters	Native	Excellent	Left-handed	Brave	339	7	NA	NA	NA	1
257	9	7	5	1	6	3	1	1	0	0	0	7	7	22	2	3	7	7	11	13	2	0	2	2	PASS	PASS	PASS	50	PASS	PASS	78	0	0.6	1	0	PASS	26	Male	Masters	Moderate	Excellent	Right-handed	Chrome	34	6	NA	NA	NA	3
258	2	15	17	7	4	3	1	4	12	3	4	17	11	24	12	15	11	15	23	29	15	14	19	24	PASS	FAIL	NotEnoughAcceptChoices	12	PASS	PASS	112	0	0	0	0	PASS	22	Other	Batchelor	Native	Moderate	Right-handed	Chrome	340	9	NA	NA	NA	1
259	5	8	14	4	3	2	2	1	4	1	0	17	9	22	8	5	12	10	25	24	16	13	12	18	PASS	PASS	PASS	56	PASS	PASS	30	0	0.4	1	0	PASS	19	Male	GCSE	Native	Excellent	Right-handed	Internet Explorer	341	4	NA	NA	NA	1
260	7	21	9	0	1	0	0	2	2	3	6	9	11	18	1	3	8	9	24	17	23	25	20	27	PASS	FAIL	NotEnoughAcceptChoices	22	PASS	PASS	96	0	0	0	0	PASS	29	Male	Batchelor	Native	Excellent	Left-handed	Chrome	342	9	NA	NA	NA	1
261	10	9	9	3	1	2	0	0	0	1	2	6	6	21	1	0	9	5	18	15	5	5	0	0	PASS	PASS	PASS	39	PASS	PASS	93	0	0.2	1	0	PASS	40	Male	Batchelor	Native	Excellent	Right-handed	Chrome	343	7	NA	NA	NA	2
262	7	17	18	3	2	3	0	1	4	4	6	19	11	18	10	18	19	15	30	25	22	20	21	23	PASS	PASS	PASS	34	PASS	PASS	94	0	0	0	0	PASS	35	Male	GCSE	Native	Excellent	Right-handed	Chrome	344	8	NA	NA	NA	1
263	14	14	6	3	3	3	2	4	3	1	0	8	11	19	1	0	8	6	19	17	8	4	12	10	PASS	PASS	PASS	45	PASS	PASS	60	0	0	0	0	PASS	19	Male	Batchelor	Native	Excellent	Right-handed	Chrome	345	9	NA	NA	NA	1
264	9	9	16	8	5	11	6	0	10	7	5	25	14	26	19	26	24	19	32	33	22	18	12	13	PASS	PASS	PASS	36	PASS	PASS	78	0	0.2	1	0	PASS	22	Female	Batchelor	Native	Moderate	Right-handed	Safari	347	1	NA	NA	NA	1
265	7	14	16	8	4	2	1	3	5	4	3	11	10	23	1	1	13	10	19	19	17	20	11	11	PASS	FAIL	NotEnoughAcceptChoices	24	PASS	PASS	85	0	0.8	2	0.2	PASS	20	Male	A-levels	Moderate	Excellent	Right-handed	Firefox	348	2	NA	NA	NA	1
266	10	10	11	5	10	6	6	9	6	1	3	14	7	24	8	14	17	15	24	21	10	13	15	15	PASS	PASS	PASS	32	PASS	PASS	95	0	0.8	1	0	PASS	35	Female	Batchelor	Native	Excellent	Right-handed	Chrome	349	8	NA	NA	NA	2
267	8	18	7	6	2	4	3	4	2	4	6	8	9	26	1	4	9	8	9	18	5	3	9	8	PASS	FAIL	NotEnoughAcceptChoices	14	PASS	PASS	105	0	0.8	1	0	PASS	24	Male	Batchelor	Native	Moderate	Right-handed	Firefox	35	6	NA	NA	NA	2
268	0	17	14	7	1	6	0	2	6	5	3	22	5	13	9	10	19	18	23	28	21	22	22	19	PASS	PASS	PASS	57	PASS	PASS	53	0	0	0	0	PASS	25	Female	Masters	Native	Excellent	Right-handed	Firefox	350	8	NA	NA	NA	2
269	8	12	14	4	1	0	0	0	0	2	0	12	8	23	8	9	14	12	27	21	14	11	11	9	PASS	FAIL	NotEnoughAcceptChoices	10	PASS	PASS	98	0	0.8	2	0.2	PASS	30	Female	Batchelor	Native	Excellent	Right-handed	Chrome	351	3	NA	NA	NA	2
270	3	12	12	2	3	1	0	0	9	2	1	7	3	11	11	12	11	6	26	23	10	12	2	7	PASS	PASS	PASS	36	PASS	PASS	95	0	0.2	1	0	PASS	32	Female	Masters	Native	Excellent	Right-handed	Chrome	352	1	NA	NA	NA	1
271	11	12	18	5	4	5	2	6	9	6	2	20	9	20	6	16	21	17	25	30	10	11	21	19	PASS	PASS	PASS	44	PASS	PASS	77	0	0.2	1	0	PASS	19	Female	A-levels	Native	Excellent	Right-handed	Chrome	353	6	NA	NA	NA	1
272	8	20	19	5	4	6	5	4	11	2	7	22	13	20	14	6	20	19	32	37	11	20	8	7	PASS	PASS	PASS	45	PASS	PASS	75	0	0.6	2	0.2	PASS	20	Male	A-levels	Moderate	Excellent	Right-handed	Chrome	354	4	NA	NA	NA	1
273	10	6	1	4	3	3	0	2	3	0	1	12	4	18	0	1	11	5	11	11	8	6	10	6	PASS	FAIL	NotEnoughAcceptChoices	19	PASS	PASS	105	0	0.4	1	0	PASS	32	Female	Doctorate	Moderate	Moderate	Right-handed	Firefox	355	1	NA	NA	NA	1
274	10	15	6	2	2	10	2	0	3	2	8	16	7	21	2	5	11	14	23	18	17	15	17	19	PASS	FAIL	NotEnoughAcceptChoices	14	PASS	PASS	30	0	0	0	0	PASS	38	Male	Masters	Native	Excellent	Right-handed	Chrome	356	7	NA	NA	NA	1
275	4	12	14	12	9	8	3	8	9	8	4	21	11	27	15	19	16	21	28	39	21	22	23	23	PASS	PASS	PASS	33	PASS	PASS	61	0	0.8	2	0.2	PASS	22	Female	A-levels	Native	Excellent	Right-handed	Chrome	357	10	NA	NA	NA	1
276	1	16	11	0	3	6	0	0	3	2	3	11	5	15	3	6	8	10	22	24	13	13	12	16	PASS	PASS	PASS	48	PASS	PASS	71	0	0.8	2	0.2	PASS	27	Male	Doctorate	Moderate	Excellent	Right-handed	Firefox	358	3	NA	NA	NA	1
277	6	8	5	4	6	6	0	0	4	1	4	16	7	15	1	3	8	5	21	13	7	5	10	8	PASS	PASS	PASS	57	PASS	PASS	48	0	1.2	2	0.6	PASS	20	Male	A-levels	Native	Moderate	Right-handed	Firefox	359	10	NA	NA	NA	1
278	7	15	6	2	0	0	0	1	6	6	3	20	14	27	9	10	13	11	24	29	26	25	22	23	PASS	PASS	PASS	28	PASS	PASS	96	0	0.6	1	0	PASS	29	Male	Batchelor	Native	Excellent	Right-handed	Chrome	36	9	NA	NA	NA	1
279	7	7	8	1	0	0	0	1	4	0	2	14	8	19	1	1	8	5	16	19	10	3	10	3	PASS	PASS	PASS	45	PASS	PASS	42	0	0.6	2	0.2	PASS	25	Female	Batchelor	Native	Excellent	Right-handed	Chrome	360	5	NA	NA	NA	1
280	9	6	9	6	1	3	1	4	5	3	3	15	11	21	3	7	11	12	24	15	11	8	7	5	PASS	PASS	PASS	34	PASS	PASS	91	0	0.4	1	0	PASS	19	Male	A-levels	Moderate	Excellent	Right-handed	Chrome	361	6	NA	NA	NA	1
281	6	14	21	2	3	5	0	3	5	3	1	11	13	19	12	14	14	17	33	29	19	16	13	14	PASS	PASS	PASS	37	PASS	PASS	87	0	0	0	0	PASS	19	Male	A-levels	Native	Excellent	Right-handed	Chrome	362	8	NA	NA	NA	2
282	2	20	19	12	7	5	3	12	6	5	4	18	13	24	15	18	18	20	32	32	19	16	17	16	PASS	FAIL	NotEnoughAcceptChoices	16	PASS	PASS	94	0	0.4	1	0	PASS	40	Male	Batchelor	Native	Excellent	Right-handed	Chrome	363	5	NA	NA	NA	1
283	4	11	8	11	12	12	9	11	11	10	4	23	11	15	19	32	20	23	33	38	29	23	19	13	PASS	FAIL	NotEnoughAcceptChoices	18	PASS	PASS	95	0	0.8	3	0.2	PASS	21	Female	A-levels	Native	Moderate	Ambidextrous	Chrome	364	8	NA	NA	NA	2
284	3	22	10	0	4	6	3	3	2	4	2	6	5	13	3	3	16	6	24	21	13	18	15	19	PASS	PASS	PASS	38	PASS	PASS	52	0	0.4	1	0	PASS	26	Male	Masters	Native	Excellent	Right-handed	Firefox	365	2	NA	NA	NA	1
285	3	6	22	7	4	12	0	0	2	2	2	13	9	30	11	12	11	20	23	33	15	14	15	14	PASS	PASS	PASS	27	PASS	PASS	97	0	0.2	1	0	PASS	24	Female	A-levels	Native	Moderate	Right-handed	Chrome	366	10	NA	NA	NA	1
286	2	13	12	2	3	5	0	1	1	2	2	11	8	16	4	10	14	12	25	23	3	5	4	5	PASS	PASS	PASS	42	PASS	PASS	82	0	0.4	1	0	PASS	25	Female	Batchelor	Native	Moderate	Right-handed	Chrome	367	6	NA	NA	NA	1
287	11	7	8	6	5	7	6	3	3	7	4	18	7	26	0	7	12	12	19	21	11	9	8	10	PASS	PASS	PASS	33	PASS	PASS	96	0	0.4	1	0	PASS	29	Male	Batchelor	Moderate	Excellent	Right-handed	Firefox	368	6	NA	NA	NA	1
288	3	9	12	5	3	6	3	0	4	5	0	21	7	21	10	11	18	11	29	28	16	12	9	10	PASS	PASS	PASS	42	PASS	PASS	53	0	0.4	1	0	PASS	22	Female	A-levels	Native	Moderate	Right-handed	Chrome	369	1	NA	NA	NA	3
289	5	5	7	2	1	0	0	0	0	0	0	8	5	16	0	0	11	6	13	14	1	2	0	1	PASS	PASS	PASS	33	PASS	PASS	73	0	0.8	1	0	PASS	33	Male	Masters	Native	Excellent	Right-handed	Firefox	37	10	NA	NA	NA	1
290	7	20	16	3	4	2	0	6	5	6	1	14	13	19	6	13	13	17	24	29	13	17	18	18	PASS	PASS	PASS	49	PASS	PASS	66	0	0.2	1	0	PASS	29	Male	Batchelor	Native	Excellent	Right-handed	Chrome	370	4	NA	NA	NA	1
291	5	11	12	8	5	1	3	0	5	5	6	16	13	19	6	8	12	15	25	25	10	12	10	14	PASS	PASS	PASS	51	PASS	PASS	78	0	0.2	1	0	PASS	25	Male	Batchelor	Moderate	Excellent	Right-handed	Chrome	371	9	NA	NA	NA	1
292	3	15	21	6	2	3	1	4	9	3	3	19	12	23	15	20	18	21	30	37	20	26	20	21	PASS	PASS	PASS	48	PASS	PASS	57	0	0.8	1	0	PASS	25	Female	A-levels	Moderate	Moderate	Right-handed	Firefox	372	6	NA	NA	NA	2
293	12	10	11	7	9	8	7	8	8	8	6	20	8	29	18	29	18	18	21	30	19	22	13	17	PASS	PASS	PASS	34	PASS	PASS	48	0	0.8	2	0.2	PASS	21	Male	Batchelor	Native	Excellent	Right-handed	Internet Explorer	373	5	NA	NA	NA	1
294	5	12	10	0	0	3	0	0	3	1	2	9	7	17	0	3	13	7	20	16	6	4	2	6	PASS	PASS	PASS	53	PASS	PASS	63	0	0.4	1	0	PASS	22	Male	A-levels	Native	Excellent	Right-handed	Chrome	374	5	NA	NA	NA	1
295	10	10	18	2	3	8	7	1	1	4	1	20	6	19	1	3	8	11	20	16	9	7	10	10	PASS	PASS	PASS	32	PASS	PASS	66	0	0	0	0	PASS	20	Female	A-levels	Native	Excellent	Right-handed	Chrome	375	2	NA	NA	NA	1
296	13	14	14	7	1	3	3	7	1	1	5	13	10	22	7	8	8	7	18	25	13	9	11	13	PASS	FAIL	NotEnoughAcceptChoices	11	PASS	PASS	107	0	0.8	1	0	PASS	22	Female	Masters	Native	Excellent	Right-handed	Chrome	376	2	NA	NA	NA	2
297	5	9	4	10	9	7	9	8	8	6	5	25	11	25	11	14	17	21	16	35	21	24	13	17	PASS	PASS	PASS	64	FAIL	NotEnoughSpinChoices	13	0	0.8	1	0	PASS	38	Female	A-levels	Native	Excellent	Right-handed	Safari	377	9	NA	NA	NA	3
298	18	22	9	0	7	9	6	6	3	3	10	20	11	24	10	17	15	14	35	25	30	30	32	30	PASS	PASS	PASS	44	PASS	PASS	28	0	0.8	1	0	PASS	25	Male	Batchelor	Native	Excellent	Left-handed	Chrome	378	10	NA	NA	NA	2
299	11	18	14	5	5	5	0	0	5	4	4	21	9	20	11	11	13	18	30	28	14	14	16	22	PASS	PASS	PASS	39	PASS	PASS	90	0	0.8	2	0.2	PASS	40	Male	Batchelor	Moderate	Excellent	Right-handed	Firefox	379	1	NA	NA	NA	2
300	4	12	13	5	9	7	6	1	8	1	2	20	13	25	7	4	11	7	26	28	15	9	14	11	PASS	PASS	PASS	36	PASS	PASS	93	0	0.2	1	0	PASS	34	Female	Batchelor	Native	Excellent	Right-handed	Firefox	38	1	NA	NA	NA	1
301	7	7	13	4	1	1	0	1	1	3	1	18	8	14	4	15	16	19	32	25	2	2	4	6	PASS	PASS	PASS	26	PASS	PASS	72	0	0	0	0	PASS	25	Female	Batchelor	Moderate	Excellent	Right-handed	Chrome	381	4	NA	NA	NA	2
302	3	16	17	4	0	8	2	0	5	0	5	19	13	28	7	5	12	13	22	30	24	29	25	29	PASS	PASS	PASS	40	PASS	PASS	51	0	0.6	2	0.2	PASS	22	Female	Batchelor	Native	Excellent	Right-handed	Brave	382	2	NA	NA	NA	1
303	7	17	13	3	3	5	1	1	2	1	2	17	9	24	13	11	16	12	30	25	15	22	7	17	PASS	PASS	PASS	44	PASS	PASS	78	0	1.2	3	0.4	PASS	36	Female	A-levels	Native	Excellent	Right-handed	Chrome	383	5	NA	NA	NA	2
304	9	6	12	2	3	4	1	0	7	5	2	14	6	16	5	5	11	12	22	20	9	2	10	3	PASS	PASS	PASS	46	PASS	PASS	77	0	0.2	1	0	PASS	23	Female	Batchelor	Basic	Moderate	Right-handed	Chrome	384	10	NA	NA	NA	1
305	7	10	13	3	5	3	3	3	3	1	0	13	6	24	8	7	14	10	19	24	7	4	9	5	PASS	PASS	PASS	35	PASS	PASS	61	0	0.2	1	0	PASS	40	Male	Masters	Moderate	Moderate	Right-handed	Brave	385	10	NA	NA	NA	1
306	4	11	15	0	0	1	0	0	1	1	1	10	9	18	4	4	11	13	18	26	12	18	11	19	PASS	PASS	PASS	53	PASS	PASS	72	0	0.4	2	0.2	PASS	20	Male	A-levels	Native	Excellent	Left-handed	Chrome	386	4	NA	NA	NA	1
307	6	16	9	2	4	8	8	1	12	3	6	13	8	13	11	17	20	22	31	40	21	26	12	19	PASS	FAIL	NotEnoughAcceptChoices	24	PASS	PASS	102	0	0.2	1	0	PASS	19	Female	A-levels	Native	Excellent	Right-handed	Safari	387	9	NA	NA	NA	1
308	9	10	5	9	11	8	10	9	9	7	6	25	12	27	9	9	18	17	20	34	17	11	19	13	PASS	PASS	PASS	36	PASS	PASS	49	0	1	3	0.4	PASS	29	Female	Masters	Native	Excellent	Right-handed	Chrome	388	2	NA	NA	NA	2
309	9	12	8	1	1	7	1	3	6	8	4	13	5	22	2	11	11	8	28	20	11	9	10	10	PASS	PASS	PASS	37	PASS	PASS	67	0	0.2	1	0	PASS	23	Female	Masters	Native	Excellent	Right-handed	Chrome	389	8	NA	NA	NA	1
310	6	22	15	0	0	0	0	0	0	0	7	8	8	23	0	2	9	9	28	16	5	5	15	13	PASS	PASS	PASS	70	PASS	PASS	43	0	0.4	1	0	PASS	38	Male	Doctorate	Native	Moderate	Right-handed	Chrome	39	4	NA	NA	NA	2
311	6	6	7	6	7	4	3	6	5	0	0	14	6	17	1	6	10	10	22	24	12	11	15	12	PASS	PASS	PASS	45	PASS	PASS	53	0	0.8	2	0.2	PASS	27	Female	A-levels	Native	Excellent	Right-handed	Chrome	390	4	NA	NA	NA	1
312	10	20	7	8	4	9	3	9	9	8	4	18	10	25	25	31	19	23	22	28	23	18	19	18	PASS	PASS	PASS	49	PASS	PASS	43	0	0.2	1	0	PASS	19	Male	A-levels	Basic	Moderate	Right-handed	Firefox	391	3	NA	NA	NA	1
313	5	13	5	1	2	1	0	0	2	1	2	12	12	13	1	8	15	10	22	19	23	13	18	8	PASS	PASS	PASS	48	PASS	PASS	79	0	0.2	1	0	PASS	30	Male	Batchelor	Native	Excellent	Right-handed	Chrome	392	9	NA	NA	NA	1
314	15	15	11	5	5	6	6	6	5	5	6	19	12	22	18	20	19	19	33	30	14	12	20	15	PASS	PASS	PASS	34	PASS	PASS	88	0	0.6	1	0	PASS	26	Female	A-levels	Native	Excellent	Right-handed	Chrome	393	8	NA	NA	NA	1
315	8	11	7	2	2	2	0	1	2	2	2	9	7	20	0	10	13	7	15	17	8	9	10	10	PASS	PASS	PASS	37	PASS	PASS	62	0	0.6	1	0	PASS	28	Female	Batchelor	Native	Excellent	Right-handed	Chrome	394	10	NA	NA	NA	1
316	8	7	7	3	3	7	4	9	3	6	6	27	15	20	2	8	13	11	14	13	24	9	24	9	PASS	PASS	PASS	42	PASS	PASS	67	0	0.6	2	0.2	PASS	19	Female	A-levels	Moderate	Excellent	Ambidextrous	Safari	395	10	NA	NA	NA	1
317	19	18	13	0	1	2	0	0	0	0	5	16	10	19	0	0	6	5	16	11	6	2	2	2	PASS	PASS	PASS	52	PASS	PASS	56	0	1.2	2	0.2	PASS	27	Male	Batchelor	Native	Excellent	Right-handed	Chrome	396	3	NA	NA	NA	1
318	3	12	6	2	2	3	1	2	4	1	3	12	7	24	6	7	13	9	19	22	19	16	19	15	PASS	PASS	PASS	51	PASS	PASS	71	0	0.8	2	0.2	PASS	24	Male	Batchelor	Native	Excellent	Right-handed	Firefox	397	8	NA	NA	NA	1
319	5	20	10	5	2	2	0	0	8	6	6	23	11	23	17	25	25	23	34	38	34	28	31	28	PASS	PASS	PASS	52	PASS	PASS	77	0	0.2	1	0	PASS	38	Male	GCSE	Native	Excellent	Right-handed	Firefox	398	4	NA	NA	NA	2
320	3	9	13	5	4	6	9	6	6	6	1	18	6	19	4	5	12	8	16	24	11	9	13	14	PASS	PASS	PASS	56	PASS	PASS	66	0	0.4	1	0	PASS	19	Male	A-levels	Native	Excellent	Right-handed	Chrome	399	4	NA	NA	NA	1
321	13	18	18	3	2	7	0	7	3	2	6	16	15	22	4	17	19	19	26	24	12	10	13	11	PASS	PASS	PASS	40	PASS	PASS	82	0	0.2	1	0	PASS	22	Male	A-levels	Native	Moderate	Right-handed	Chrome	4	7	NA	NA	NA	1
322	6	20	13	5	7	7	3	3	9	11	4	21	10	14	11	21	20	21	31	32	31	28	28	23	PASS	PASS	PASS	36	PASS	PASS	87	0	0.4	1	0	PASS	23	Female	A-levels	Native	Excellent	Right-handed	Chrome	40	4	NA	NA	NA	1
323	4	8	13	7	12	7	5	6	9	4	4	20	10	20	3	14	21	14	21	26	26	27	26	27	PASS	PASS	PASS	41	PASS	PASS	78	0	0.4	1	0	PASS	34	Female	Masters	Native	Excellent	Right-handed	Chrome	401	5	NA	NA	NA	2
324	8	18	9	4	6	0	1	0	0	0	3	6	8	23	4	5	15	11	26	15	6	8	3	10	PASS	PASS	PASS	35	PASS	PASS	96	0	0	0	0	PASS	35	Male	Doctorate	Native	Excellent	Right-handed	Chrome	402	1	NA	NA	NA	1
325	3	8	9	2	2	6	1	2	1	0	1	16	10	21	2	4	13	11	19	20	21	17	12	11	PASS	PASS	PASS	39	PASS	PASS	88	0	0	0	0	PASS	29	Female	Masters	Native	Excellent	Right-handed	Chrome	403	9	NA	NA	NA	1
326	4	9	14	1	3	1	0	0	0	0	0	12	8	18	0	4	11	5	19	12	6	4	2	1	PASS	PASS	PASS	29	PASS	PASS	93	0	0	0	0	PASS	32	Male	Batchelor	Native	Excellent	Right-handed	Chrome	404	7	NA	NA	NA	2
327	8	8	1	1	1	3	1	0	4	2	0	9	5	21	1	8	16	9	14	11	1	0	2	3	PASS	PASS	PASS	29	PASS	PASS	84	0	0.4	1	0	PASS	33	Male	Batchelor	Native	Excellent	Right-handed	Chrome	405	5	NA	NA	NA	1
328	9	6	8	0	0	0	0	0	1	0	1	9	8	22	0	1	8	7	18	14	5	2	0	0	PASS	PASS	PASS	39	PASS	PASS	58	0	0.4	1	0	PASS	27	Male	Masters	Native	Excellent	Right-handed	Chrome	406	1	NA	NA	NA	1
329	9	17	12	2	1	2	1	6	1	0	1	14	7	24	0	4	10	10	19	16	9	7	14	8	PASS	PASS	PASS	41	PASS	PASS	80	0	0	0	0	PASS	32	Female	Masters	Native	Excellent	Right-handed	Firefox	407	1	NA	NA	NA	1
330	7	16	5	4	0	2	0	0	0	0	2	8	6	18	0	0	8	8	15	13	7	10	8	13	PASS	PASS	PASS	39	PASS	PASS	85	0	0.6	1	0	PASS	31	Female	Doctorate	Native	Excellent	Right-handed	Chrome	408	6	NA	NA	NA	1
331	5	15	8	5	5	5	2	1	0	3	2	11	4	20	8	5	8	9	20	19	5	1	7	2	PASS	PASS	PASS	49	PASS	PASS	48	0	0	0	0	PASS	32	Female	Batchelor	Native	Excellent	Right-handed	Safari	409	3	NA	NA	NA	2
332	9	8	11	3	1	1	0	0	0	4	6	20	10	19	11	21	20	16	26	29	26	17	30	21	PASS	PASS	PASS	30	PASS	PASS	87	0	0.8	2	0.4	PASS	38	Female	Masters	Native	Moderate	Right-handed	Chrome	41	3	NA	NA	NA	1
333	6	11	12	7	5	6	2	4	5	2	3	10	7	18	2	7	15	6	24	19	12	6	11	7	PASS	PASS	PASS	50	PASS	PASS	26	0	0.4	1	0	PASS	26	Female	Batchelor	Native	Excellent	Right-handed	Chrome	410	1	NA	NA	NA	1
334	2	13	11	6	3	5	0	0	1	5	4	24	9	19	6	10	11	15	23	26	25	25	17	22	PASS	FAIL	NotEnoughAcceptChoices	20	PASS	PASS	100	0	0.2	1	0	PASS	21	Female	GCSE	Native	Excellent	Right-handed	Chrome	411	7	NA	NA	NA	1
335	10	11	0	2	6	9	1	1	0	2	0	6	3	17	0	0	5	5	9	11	0	0	0	0	PASS	PASS	PASS	48	PASS	PASS	72	0	0.2	1	0	PASS	33	Male	Batchelor	Native	Excellent	Right-handed	Chrome	413	5	NA	NA	NA	1
336	5	11	3	0	0	0	0	2	0	0	0	6	4	15	0	0	8	7	10	11	6	4	1	0	PASS	PASS	PASS	38	PASS	PASS	85	0	0	0	0	PASS	29	Male	Batchelor	Native	Moderate	Right-handed	Safari	414	4	NA	NA	NA	2
337	9	14	8	1	1	1	0	1	2	2	5	11	12	18	3	5	10	8	16	14	14	9	13	6	PASS	PASS	PASS	52	PASS	PASS	66	0	0.4	2	0.2	PASS	20	Female	A-levels	Native	Moderate	Right-handed	Chrome	415	7	NA	NA	NA	1
338	8	9	4	7	8	9	7	9	5	1	1	15	6	19	0	0	10	6	17	17	11	11	5	6	PASS	PASS	PASS	37	PASS	PASS	82	0	0.6	1	0	PASS	22	Male	A-levels	Native	Excellent	Right-handed	Chrome	416	7	NA	NA	NA	4
339	5	11	2	4	7	7	5	5	2	7	1	25	9	21	6	1	6	8	13	18	5	5	4	4	PASS	PASS	PASS	42	PASS	PASS	59	0	0.6	1	0	PASS	28	Female	Masters	Native	Excellent	Right-handed	Firefox	417	9	NA	NA	NA	3
340	10	11	4	3	1	1	0	0	1	0	0	6	7	19	1	0	11	6	14	15	0	0	0	0	PASS	PASS	PASS	43	PASS	PASS	60	0	0.4	2	0.2	PASS	28	Female	Masters	Native	Excellent	Right-handed	Chrome	418	9	NA	NA	NA	1
341	3	3	7	2	4	8	1	2	4	5	2	15	6	12	11	13	14	13	28	31	24	21	16	16	PASS	PASS	PASS	43	PASS	PASS	73	0	0.6	1	0	PASS	20	Female	A-levels	Native	Excellent	Left-handed	Chrome	419	4	NA	NA	NA	1
342	5	18	5	2	3	5	0	0	0	0	5	17	11	20	6	5	9	10	29	19	3	0	15	9	PASS	PASS	PASS	42	PASS	PASS	59	0	0	0	0	PASS	33	Male	Doctorate	Native	Excellent	Left-handed	Chrome	42	7	NA	NA	NA	1
343	6	10	16	5	3	1	1	0	8	1	0	12	7	18	6	3	13	15	31	24	13	14	10	10	PASS	PASS	PASS	41	PASS	PASS	64	0	0.2	1	0	PASS	31	Male	Batchelor	Native	Excellent	Right-handed	Chrome	420	5	NA	NA	NA	1
344	6	5	6	0	1	4	1	1	1	1	0	12	3	18	1	2	13	8	10	12	1	1	5	4	PASS	PASS	PASS	45	PASS	PASS	75	0	0.2	1	0	PASS	38	Male	Batchelor	Native	Excellent	Ambidextrous	Chrome	421	4	NA	NA	NA	1
345	9	15	11	6	3	5	0	1	5	3	6	15	11	17	4	7	11	15	29	22	14	13	9	12	PASS	PASS	PASS	27	PASS	PASS	92	0	0.2	1	0	PASS	29	Male	Masters	Native	Excellent	Right-handed	Chrome	422	2	NA	NA	NA	1
346	8	17	11	2	1	8	2	0	0	3	4	7	7	15	3	8	12	9	16	15	13	9	14	14	PASS	PASS	PASS	39	PASS	PASS	84	0	0	0	0	PASS	24	Female	Batchelor	Native	Excellent	Right-handed	Chrome	423	2	NA	NA	NA	2
347	6	6	3	2	3	8	0	4	0	0	4	6	3	20	0	0	5	5	10	11	6	2	6	2	PASS	PASS	PASS	25	PASS	PASS	55	0	0.2	1	0	PASS	33	Male	Batchelor	Native	Excellent	Left-handed	Chrome	424	6	NA	NA	NA	2
348	9	10	8	2	3	3	0	1	2	2	2	7	6	25	0	3	14	8	11	13	8	9	4	5	PASS	PASS	PASS	42	PASS	PASS	83	0	0.6	1	0	PASS	22	Male	GCSE	Native	Excellent	Right-handed	Chrome	425	6	NA	NA	NA	1
349	9	11	12	6	6	6	6	6	6	7	5	18	9	24	2	5	13	10	21	17	5	2	6	2	PASS	PASS	PASS	43	PASS	PASS	64	0	1	2	0.4	PASS	32	Female	Masters	Native	Moderate	Right-handed	Chrome	426	6	NA	NA	NA	3
350	8	18	5	3	3	6	0	3	5	3	7	20	8	21	9	20	14	10	32	32	17	16	18	16	PASS	PASS	PASS	43	PASS	PASS	39	0	0.4	1	0	PASS	27	Female	Batchelor	Native	Excellent	Left-handed	Chrome	427	10	NA	NA	NA	1
351	9	16	17	7	4	5	5	7	5	5	6	21	10	20	2	7	11	7	23	27	20	20	18	20	PASS	PASS	PASS	56	PASS	PASS	25	0	0.8	2	0.2	PASS	30	Female	A-levels	Native	Moderate	Right-handed	Firefox	428	8	NA	NA	NA	1
352	4	20	15	3	0	0	0	0	6	4	3	13	8	20	13	9	15	14	33	32	24	18	21	18	PASS	PASS	PASS	38	PASS	PASS	60	0	0	0	0	PASS	33	Male	A-levels	Native	Excellent	Right-handed	Chrome	429	2	NA	NA	NA	1
353	7	3	9	7	3	2	0	4	7	8	0	18	4	20	4	9	10	13	21	28	4	3	3	3	PASS	PASS	PASS	40	PASS	PASS	72	0	0.8	1	0	PASS	23	Female	A-levels	Native	Excellent	Right-handed	Chrome	43	4	NA	NA	NA	1
354	6	8	7	3	4	5	7	2	2	6	4	20	8	22	3	9	16	12	26	22	14	7	13	7	PASS	FAIL	NotEnoughAcceptChoices	18	FAIL	NotEnoughSpinChoices	7	0	0.8	3	0.2	PASS	29	Female	A-levels	Moderate	Excellent	Right-handed	Chrome	430	8	NA	NA		1
355	9	15	12	5	2	4	2	1	3	2	3	10	10	21	3	1	14	13	29	18	14	20	15	20	PASS	PASS	PASS	30	PASS	PASS	88	0	0.6	2	0.2	PASS	21	Male	Batchelor	Native	Poor	Right-handed	Chrome	431	5	NA	NA	NA	1
356	6	10	8	6	11	9	8	7	7	8	6	23	6	24	13	18	16	18	23	32	24	17	27	21	PASS	PASS	PASS	28	PASS	PASS	87	0	0.6	2	0.2	PASS	30	Female	Batchelor	Native	Excellent	Right-handed	Chrome	432	3	NA	NA	NA	3
357	6	9	16	5	2	5	0	0	0	5	2	9	5	9	0	3	17	17	18	17	10	6	7	6	PASS	PASS	PASS	46	PASS	PASS	81	0	0.2	1	0	PASS	28	Female	Batchelor	Native	Excellent	Right-handed	Chrome	433	5	NA	NA	NA	1
358	4	9	9	2	1	1	0	1	3	2	0	12	5	16	11	17	22	19	27	25	11	12	13	11	PASS	PASS	PASS	47	PASS	PASS	39	0	0.2	1	0	PASS	31	Female	A-levels	Native	Excellent	Right-handed	Safari	434	10	NA	NA	NA	1
359	6	16	10	0	2	3	0	0	0	0	3	10	11	17	0	2	11	12	23	19	27	19	15	17	PASS	FAIL	NotEnoughAcceptChoices	21	PASS	PASS	100	0	0.4	1	0	PASS	21	Male	A-levels	Native	Excellent	Right-handed	Chrome	435	8	NA	NA	NA	1
360	2	19	17	4	0	0	0	2	0	1	2	8	5	15	4	5	11	11	19	22	5	6	9	16	PASS	PASS	PASS	40	PASS	PASS	50	0	0.4	1	0	PASS	32	Female	A-levels	Native	Excellent	Right-handed	Chrome	436	3	NA	NA	NA	1
361	4	12	14	4	7	5	0	0	5	4	1	6	7	16	3	13	17	16	21	17	15	14	8	7	PASS	PASS	PASS	37	PASS	PASS	58	0	1.4	4	0.2	PASS	21	Female	A-levels	Native	Excellent	Right-handed	Chrome	437	1	NA	NA	NA	3
362	4	13	14	3	7	5	9	4	5	8	5	21	11	20	10	12	17	19	25	29	21	22	23	25	PASS	PASS	PASS	27	PASS	PASS	90	1	0.2	1	0	PASS	26	Male	Batchelor	Native	Moderate	Right-handed	Internet Explorer	438	10	NA	NA	NA	1
363	1	5	11	4	2	0	0	0	3	3	1	13	4	13	12	4	11	9	27	27	10	16	12	16	PASS	PASS	PASS	40	PASS	PASS	84	0	0.2	1	0	PASS	25	Female	Batchelor	Native	Excellent	Left-handed	Chrome	439	5	NA	NA	NA	1
364	3	6	11	0	3	2	0	2	5	0	1	10	6	18	5	3	9	9	17	19	4	4	0	4	PASS	PASS	PASS	42	PASS	PASS	57	0	0	0	0	PASS	29	Female	Batchelor	Native	Moderate	Right-handed	Chrome	44	5	NA	NA	NA	1
365	9	15	3	1	0	0	0	1	0	0	0	10	8	17	0	0	6	5	13	11	7	5	8	5	PASS	PASS	PASS	44	PASS	PASS	60	0	0.8	1	0	PASS	34	Male	Batchelor	Native	Excellent	Right-handed	Firefox	440	10	NA	NA	NA	1
366	9	13	12	6	11	10	9	9	11	12	6	25	10	27	20	21	18	19	32	37	30	26	24	21	PASS	PASS	PASS	65	PASS	PASS	57	0	0.6	1	0	PASS	33	Male	Masters	Native	Excellent	Right-handed	Chrome	441	1	NA	NA	NA	2
367	2	13	9	1	4	4	0	0	1	1	0	14	7	14	1	0	11	10	14	15	11	7	14	13	PASS	PASS	PASS	58	PASS	PASS	53	0	0.2	1	0	PASS	22	Male	Batchelor	Native	Excellent	Right-handed	Chrome	442	5	NA	NA	NA	1
368	15	17	10	0	1	2	0	1	0	0	5	10	7	24	1	2	10	8	20	11	8	4	39	31	PASS	PASS	PASS	30	PASS	PASS	94	0	0	0	0	PASS	30	Male	Batchelor	Native	Poor	Right-handed	Chrome	443	8	NA	NA	NA	1
369	9	8	7	3	5	4	2	5	1	9	2	21	8	11	7	12	11	6	15	19	13	12	12	6	PASS	PASS	PASS	40	PASS	PASS	88	0	0.8	1	0	PASS	35	Female	Batchelor	Native	Excellent	Right-handed	Chrome	444	6	NA	NA	NA	1
370	6	5	4	5	3	0	0	3	1	2	3	13	10	23	2	8	17	10	18	15	24	13	17	9	PASS	PASS	PASS	45	PASS	PASS	72	0	0.6	1	0	PASS	22	Female	Masters	Native	Excellent	Right-handed	Safari	445	7	NA	NA	NA	3
371	7	9	0	0	0	3	0	3	0	0	1	12	6	20	0	5	12	8	18	13	1	1	1	1	PASS	FAIL	NotEnoughAcceptChoices	19	PASS	PASS	105	0	0.4	2	0.2	PASS	23	Female	Masters	Native	Excellent	Right-handed	Chrome	446	9	NA	NA	NA	1
372	4	5	5	3	2	1	0	0	1	2	1	9	6	11	4	1	10	9	15	17	6	1	0	2	PASS	PASS	PASS	68	PASS	PASS	50	0	0.6	1	0	PASS	30	Female	Batchelor	Native	Excellent	Right-handed	Chrome	447	4	NA	NA	NA	1
373	7	18	19	3	0	1	0	3	4	4	3	13	6	19	5	5	14	13	28	22	22	21	18	19	PASS	PASS	PASS	49	PASS	PASS	59	0	0.4	1	0	PASS	25	Female	Masters	Native	Moderate	Right-handed	Chrome	448	9	NA	NA	NA	1
374	15	14	14	9	5	7	1	0	12	5	6	22	13	18	16	15	11	17	28	38	13	22	8	17	PASS	PASS	PASS	28	PASS	PASS	93	0	0.2	1	0	PASS	39	Male	Batchelor	Native	Excellent	Right-handed	Safari	449	2	NA	NA	NA	1
375	4	17	15	6	2	2	1	0	4	3	5	13	13	22	12	6	12	19	20	29	20	20	22	17	PASS	PASS	PASS	58	FAIL	NotEnoughSpinChoices	7	0	0.2	1	0	PASS	38	Male	Batchelor	Native	Excellent	Right-handed	Chrome	45	2	NA	NA	NA	1
376	4	12	16	8	0	2	2	4	3	3	1	14	12	15	9	6	9	14	19	28	20	15	19	17	PASS	PASS	PASS	41	PASS	PASS	39	0	1	2	0.4	PASS	21	Female	Masters	Native	Excellent	Right-handed	Internet Explorer	450	1	NA	NA	NA	1
377	9	12	10	6	3	4	0	3	3	4	3	19	11	16	8	4	12	14	23	30	10	10	10	10	PASS	PASS	PASS	45	PASS	PASS	80	0	0.6	1	0	PASS	19	Male	A-levels	Native	Excellent	Right-handed	Chrome	451	3	NA	NA	NA	1
378	6	16	8	9	4	9	1	0	5	3	6	15	12	17	14	20	15	14	22	23	30	27	30	27	PASS	PASS	PASS	38	PASS	PASS	83	0	1	2	0.2	PASS	25	Female	Batchelor	Native	Excellent	Right-handed	Internet Explorer	452	10	NA	NA	NA	1
379	6	16	17	5	5	3	1	1	9	7	6	23	13	22	16	25	23	20	32	30	27	27	23	21	PASS	FAIL	NotEnoughAcceptChoices	20	PASS	PASS	96	0	0.2	1	0	PASS	20	Male	A-levels	Native	Excellent	Right-handed	Chrome	453	1	NA	NA	NA	1
380	6	11	4	2	5	4	2	6	6	6	3	18	12	23	5	2	9	10	17	17	13	14	21	20	PASS	PASS	PASS	73	FAIL	NotEnoughSpinChoices	11	0	1	2	0.2	PASS	30	Female	Batchelor	Native	Excellent	Right-handed	Chrome	454	2	NA	NA	NA	2
381	20	22	4	8	4	11	9	5	5	4	10	15	15	22	17	22	19	12	30	33	35	30	30	28	PASS	FAIL	NotEnoughAcceptChoices	24	PASS	PASS	103	0	0.8	2	0.4	PASS	22	Male	A-levels	Native	Excellent	Left-handed	Firefox	455	1	NA	NA	NA	1
382	7	8	5	7	4	5	5	1	7	7	4	11	6	17	2	5	NA	NA	16	17	6	8	3	10	PASS	PASS	PASS	26	PASS	PASS	95	1	0.6	1	0	PASS	40	Male	Masters	Native	Excellent	Right-handed	Chrome	456	7	NA	NA	NA	1
383	7	6	7	0	5	2	0	4	4	4	3	19	6	24	0	3	12	10	21	21	2	2	1	2	PASS	PASS	PASS	38	PASS	PASS	49	0	0.6	2	0.2	PASS	40	Female	A-levels	Native	Excellent	Right-handed	Internet Explorer	457	5	NA	NA	NA	1
384	3	16	15	8	0	0	1	0	1	5	4	18	9	16	15	16	17	22	30	38	14	20	9	13	PASS	PASS	PASS	35	PASS	PASS	71	0	0	0	0	PASS	21	Female	A-levels	Native	Moderate	Left-handed	Chrome	458	3	NA	NA	NA	1
385	10	21	17	4	9	8	6	0	4	3	7	18	12	20	15	20	18	21	35	37	17	11	9	7	PASS	PASS	PASS	33	PASS	PASS	88	0	0.4	1	0	PASS	26	Female	Batchelor	Native	Excellent	Right-handed	Chrome	459	10	NA	NA	NA	1
386	4	10	6	5	2	6	2	3	3	3	4	19	12	20	5	4	8	6	20	23	15	14	14	13	PASS	FAIL	NotEnoughAcceptChoices	12	PASS	PASS	106	0	0.4	2	0.2	PASS	40	Female	Batchelor	Native	Excellent	Right-handed	Internet Explorer	46	1	NA	NA	NA	2
387	12	16	6	0	0	0	0	0	0	0	6	30	15	32	0	0	5	5	18	11	0	0	0	0	PASS	PASS	PASS	31	PASS	PASS	89	0	0.6	2	0.2	PASS	35	Male	Batchelor	Native	Excellent	Right-handed	Chrome	460	5	NA	NA	NA	1
388	8	8	7	7	5	7	6	5	7	8	4	20	8	23	1	12	13	12	22	25	9	4	1	4	PASS	PASS	PASS	31	PASS	PASS	96	0	1.6	3	0.6	PASS	37	Male	Masters	Native	Excellent	Right-handed	Firefox	461	7	NA	NA	NA	1
389	8	12	13	3	1	2	0	4	5	3	3	17	9	14	10	13	15	16	34	24	12	4	5	4	PASS	PASS	PASS	38	PASS	PASS	73	0	0.6	2	0.2	PASS	21	Male	A-levels	Native	Excellent	Left-handed	Chrome	462	9	NA	NA	NA	2
390	10	9	8	0	2	0	0	0	2	8	2	16	6	18	3	5	15	12	18	22	6	6	4	5	PASS	PASS	PASS	63	PASS	PASS	52	0	1	2	0.2	PASS	37	Male	Batchelor	Native	Moderate	Right-handed	Chrome	463	10	NA	NA	NA	1
391	9	9	9	6	7	7	9	5	7	3	3	13	6	21	0	1	15	15	23	24	19	11	16	11	PASS	PASS	PASS	28	PASS	PASS	38	0	0.6	2	0.2	PASS	22	Female	Batchelor	Native	Excellent	Right-handed	Chrome	464	8	NA	NA	NA	1
392	8	15	11	1	4	3	1	3	0	3	5	15	11	24	3	0	12	6	28	17	26	28	22	25	PASS	PASS	PASS	51	PASS	PASS	42	0	0.4	1	0	PASS	25	Male	Batchelor	Native	Excellent	Right-handed	Chrome	465	4	NA	NA	NA	1
393	7	13	4	2	7	6	3	1	1	1	0	11	6	19	1	6	7	7	15	13	8	3	8	3	PASS	PASS	PASS	52	PASS	PASS	52	0	0.8	3	0.2	PASS	40	Female	A-levels	Native	Excellent	Right-handed	Chrome	466	5	NA	NA	NA	1
394	5	17	12	5	2	8	8	6	9	2	6	23	11	27	19	14	15	11	32	34	19	19	15	18	PASS	FAIL	NotEnoughAcceptChoices	17	PASS	PASS	86	0	1.2	2	0.4	PASS	28	Male	A-levels	Native	Excellent	Left-handed	Chrome	467	6	NA	NA	NA	1
395	4	18	8	3	2	1	0	0	2	1	6	6	8	19	9	1	12	10	23	33	6	14	4	2	PASS	PASS	PASS	38	PASS	PASS	86	0	0.2	1	0	PASS	29	Male	Batchelor	Native	Excellent	Right-handed	Firefox	468	3	NA	NA	NA	1
396	6	18	9	0	0	0	0	1	3	1	5	10	3	11	1	4	5	7	14	18	10	14	3	9	PASS	PASS	PASS	49	PASS	PASS	72	0	0	0	0	PASS	34	Female	Masters	Native	Excellent	Right-handed	Chrome	469	8	NA	NA	NA	1
397	3	6	5	2	3	1	1	0	2	0	1	10	5	18	2	3	9	7	12	15	11	11	6	6	PASS	PASS	PASS	42	PASS	PASS	60	0	0	0	0	PASS	26	Male	Batchelor	Native	Excellent	Right-handed	Chrome	47	2	NA	NA	NA	1
398	9	10	8	7	0	1	1	0	1	1	1	12	6	26	5	12	15	13	25	16	9	5	10	2	PASS	PASS	PASS	68	PASS	PASS	37	0	0.4	2	0.2	PASS	20	Female	A-levels	Native	Poor	Left-handed	Chrome	470	1	NA	NA	NA	2
399	5	9	8	3	2	1	1	2	2	2	2	17	12	25	4	9	15	10	25	23	20	18	21	17	PASS	PASS	PASS	27	PASS	PASS	95	0	0.8	2	0.4	PASS	24	Male	Batchelor	Native	Excellent	Ambidextrous	Chrome	471	7	NA	NA	NA	1
400	4	12	16	9	5	8	2	8	7	3	4	22	9	21	11	18	19	18	29	34	24	25	21	21	PASS	PASS	PASS	29	PASS	PASS	76	0	0.2	1	0	PASS	20	Female	A-levels	Native	Excellent	Right-handed	Firefox	472	7	NA	NA	NA	1
401	3	19	14	5	3	0	1	0	7	1	4	17	12	22	14	16	20	19	31	37	36	33	32	28	PASS	PASS	PASS	32	PASS	PASS	82	0	0.4	2	0.2	PASS	21	Female	A-levels	Native	Excellent	Right-handed	Chrome	473	10	NA	NA	NA	1
402	1	9	15	2	3	5	1	3	6	1	1	18	12	12	11	9	15	12	28	33	26	28	16	18	PASS	PASS	PASS	33	PASS	PASS	86	0	0	0	0	PASS	19	Female	A-levels	Native	Excellent	Right-handed	Chrome	474	8	NA	NA	NA	1
403	6	5	9	2	10	2	1	0	3	4	2	15	6	20	3	1	9	8	12	14	5	9	8	11	PASS	PASS	PASS	35	PASS	PASS	90	0	0.4	1	0	PASS	35	Male	Doctorate	Native	Excellent	Right-handed	Chrome	475	7	NA	NA	NA	1
404	5	23	15	4	2	4	0	3	6	3	5	18	12	23	18	16	20	20	33	36	35	33	33	31	PASS	PASS	PASS	63	PASS	PASS	57	0	0	0	0	PASS	29	Female	A-levels	Native	Excellent	Right-handed	Chrome	476	3	NA	NA	NA	1
405	7	13	6	0	0	0	0	0	1	3	2	14	8	17	8	11	16	9	30	21	4	6	4	4	PASS	PASS	PASS	42	PASS	PASS	74	0	0.2	1	0	PASS	39	Female	Masters	Native	Moderate	Right-handed	Chrome	477	6	NA	NA	NA	1
406	13	8	6	6	5	10	9	3	6	4	4	16	10	24	4	5	8	7	17	23	4	11	6	10	PASS	PASS	PASS	48	PASS	PASS	60	0	1.2	3	0.4	PASS	36	Female	Masters	Moderate	Excellent	Right-handed	Chrome	478	2	NA	NA	NA	2
407	3	16	7	9	10	12	8	8	12	10	8	27	9	17	20	24	22	21	26	42	29	31	24	28	PASS	PASS	PASS	58	PASS	PASS	62	0	0.2	1	0	PASS	24	Male	GCSE	Native	Excellent	Left-handed	Chrome	479	9	NA	NA	NA	1
408	4	7	4	6	3	2	0	3	3	4	5	7	3	13	5	9	12	18	21	24	6	4	6	4	PASS	PASS	PASS	35	PASS	PASS	92	0	0.6	1	0	PASS	21	Male	A-levels	Native	Moderate	Right-handed	Opera	48	8	NA	NA	NA	1
409	6	15	11	5	1	7	3	4	3	0	3	18	9	21	9	12	14	10	27	22	0	0	39	33	PASS	PASS	PASS	51	PASS	PASS	53	0	0.2	1	0	PASS	35	Female	Masters	Native	Moderate	Right-handed	Chrome	480	6	NA	NA	NA	1
410	4	12	8	0	1	1	1	0	1	1	0	6	4	16	0	0	7	6	19	18	9	10	9	9	PASS	PASS	PASS	41	PASS	PASS	80	0	0	0	0	PASS	34	Female	A-levels	Native	Excellent	Right-handed	Chrome	481	6	NA	NA	NA	1
411	2	8	6	3	1	10	7	8	0	0	2	13	6	18	9	7	12	5	9	24	6	13	4	11	PASS	PASS	PASS	61	PASS	PASS	36	0	0.6	2	0.2	PASS	37	Male	A-levels	Native	Excellent	Left-handed	Chrome	482	10	NA	NA	NA	1
412	4	2	5	6	4	5	4	3	2	6	0	17	6	24	2	8	11	7	21	16	6	4	5	3	PASS	PASS	PASS	28	PASS	PASS	86	0	0.6	2	0.2	PASS	21	Male	Batchelor	Native	Excellent	Right-handed	Chrome	483	3	NA	NA	NA	2
413	4	14	9	3	6	1	1	4	1	0	3	16	13	20	2	1	8	6	26	20	15	15	13	16	PASS	PASS	PASS	43	PASS	PASS	55	0	0.2	1	0	PASS	26	Male	Batchelor	Native	Excellent	Right-handed	Chrome	484	9	NA	NA	NA	1
414	4	12	9	1	2	3	0	1	1	5	2	15	7	17	5	12	23	19	22	27	12	14	22	22	PASS	PASS	PASS	36	PASS	PASS	73	0	0.2	1	0	PASS	29	Male	A-levels	Native	Excellent	Right-handed	Chrome	485	9	NA	NA	NA	1
415	5	11	7	2	0	0	0	0	0	0	2	6	3	12	0	0	5	5	10	11	1	0	4	0	PASS	FAIL	NotEnoughAcceptChoices	14	PASS	PASS	108	0	0.8	4	0.2	PASS	38	Male	A-levels	Native	Excellent	Right-handed	Firefox	486	1	NA	NA	NA	1
416	6	8	8	2	3	3	4	2	2	2	2	12	6	19	0	0	10	5	9	11	6	2	1	0	PASS	PASS	PASS	41	PASS	PASS	50	0	0	0	0	PASS	36	Male	A-levels	Native	Excellent	Left-handed	Chrome	487	4	NA	NA	NA	1
417	8	9	9	3	3	2	2	1	3	2	4	16	8	20	6	8	10	8	25	15	1	11	3	10	PASS	FAIL	NotEnoughAcceptChoices	24	PASS	PASS	81	0	1.6	2	0.6	PASS	31	Male	A-levels	Native	Moderate	Right-handed	Chrome	488	7	NA	NA	NA	1
418	3	12	10	5	1	5	3	7	10	6	5	21	3	19	16	18	19	16	33	41	31	23	33	29	PASS	PASS	PASS	48	PASS	PASS	63	0	0.4	2	0.2	PASS	33	Female	Batchelor	Native	Excellent	Right-handed	Chrome	489	7	NA	NA	NA	1
419	9	18	16	8	3	4	3	0	1	0	6	15	10	25	9	17	16	16	28	22	20	20	19	22	PASS	PASS	PASS	46	PASS	PASS	47	0	0.2	1	0	PASS	37	Female	Batchelor	Native	Excellent	Right-handed	Chrome	49	2	NA	NA	NA	1
420	5	17	10	6	4	0	0	11	10	3	4	20	15	18	18	20	20	18	32	37	33	29	25	25	PASS	PASS	PASS	42	PASS	PASS	61	0	0.6	1	0	PASS	23	Other	A-levels	Native	Excellent	Right-handed	Chrome	490	10	NA	NA	NA	1
421	2	13	17	5	5	6	1	2	12	4	4	20	10	22	21	24	24	25	36	43	5	7	11	9	PASS	PASS	PASS	35	PASS	PASS	96	0	0	0	0	PASS	27	Male	Masters	Native	Excellent	Right-handed	Firefox	491	1	NA	NA	NA	1
422	7	16	9	0	0	3	3	2	2	1	6	11	5	19	2	5	11	14	24	22	19	18	14	15	PASS	FAIL	NotEnoughAcceptChoices	2	PASS	PASS	117	0	0.4	1	0	PASS	39	Female	Masters	Native	Excellent	Right-handed	Chrome	493	7	NA	NA	NA	1
423	8	17	6	0	2	8	1	2	4	4	4	14	8	19	2	9	10	9	19	21	16	15	10	12	PASS	PASS	PASS	31	PASS	PASS	89	0	0.6	1	0	PASS	36	Male	Batchelor	Native	Excellent	Right-handed	Chrome	494	6	NA	NA	NA	1
424	5	12	8	3	4	0	0	0	1	0	5	12	7	23	1	4	9	7	16	17	8	13	9	12	PASS	PASS	PASS	38	PASS	PASS	93	0	0.4	1	0	PASS	40	Female	Batchelor	Native	Excellent	Left-handed	Firefox	495	9	NA	NA	NA	1
425	16	23	21	3	1	0	0	2	2	0	7	13	5	24	11	24	16	19	36	17	4	8	5	8	PASS	PASS	PASS	31	PASS	PASS	88	0	0.8	1	0	PASS	32	Male	Masters	Native	Excellent	Right-handed	Chrome	497	2	NA	NA	NA	1
426	6	8	15	4	4	6	1	4	3	3	2	23	12	24	11	18	17	19	29	27	10	9	8	8	PASS	PASS	PASS	30	PASS	PASS	90	0	0	0	0	PASS	27	Female	Batchelor	Native	Excellent	Right-handed	Chrome	498	6	NA	NA	NA	1
427	11	6	1	1	0	0	0	2	0	1	0	6	5	18	3	5	6	6	14	12	7	9	10	11	PASS	FAIL	NotEnoughAcceptChoices	20	PASS	PASS	105	0	0	0	0	PASS	27	Female	A-levels	Native	Excellent	Right-handed	Firefox	499	8	NA	NA	NA	1
428	3	13	5	0	0	2	0	0	0	0	2	9	6	13	0	1	5	6	11	11	10	11	12	14	PASS	PASS	PASS	58	PASS	PASS	58	0	0.2	1	0	PASS	33	Female	Masters	Native	Excellent	Right-handed	Chrome	5	8	NA	NA	NA	1
429	2	19	11	5	0	4	0	1	4	1	2	15	8	18	8	6	12	12	18	27	26	30	15	18	PASS	PASS	PASS	49	PASS	PASS	59	0	0	0	0	PASS	24	Female	A-levels	Native	Excellent	Right-handed	Chrome	50	5	NA	NA	NA	1
430	1	7	15	7	9	8	0	5	12	5	1	22	9	20	7	11	12	13	26	30	16	16	19	17	PASS	PASS	PASS	58	PASS	PASS	60	0	0.4	1	0	PASS	18	Female	GCSE	Native	Moderate	Left-handed	Chrome	500	7	NA	NA	NA	1
431	9	6	8	11	8	9	10	6	11	9	1	28	14	20	16	22	18	20	28	39	18	23	21	24	PASS	PASS	PASS	58	FAIL	NotEnoughSpinChoices	17	0	0.4	1	0	PASS	20	Female	A-levels	Native	Moderate	Right-handed	Chrome	501	3	NA	NA	NA	2
432	3	12	9	4	6	5	5	7	9	1	1	12	7	19	3	4	15	12	15	30	12	15	5	12	PASS	FAIL	NotEnoughAcceptChoices	22	PASS	PASS	98	0	0.6	1	0	PASS	30	Male	Batchelor	Native	Excellent	Right-handed	Chrome	502	9	NA	NA	NA	1
433	3	12	6	9	5	4	3	3	8	8	1	20	8	14	8	14	14	11	21	31	25	21	19	17	PASS	PASS	PASS	70	PASS	PASS	52	0	0.8	2	0.2	PASS	31	Female	A-levels	Native	Excellent	Right-handed	Chrome	503	9	NA	NA	NA	1
434	12	8	14	2	3	4	2	3	3	3	5	18	10	24	3	6	11	12	24	23	16	13	18	15	PASS	PASS	PASS	73	PASS	PASS	26	0	0	0	0	PASS	19	Male	A-levels	Moderate	Excellent	Right-handed	Opera	504	5	NA	NA	NA	1
435	6	4	1	1	2	4	0	0	0	3	0	13	8	20	0	1	6	5	9	15	5	2	3	2	PASS	PASS	PASS	35	PASS	PASS	71	0	0.2	1	0	PASS	20	Male	Batchelor	Native	Excellent	Right-handed	Chrome	505	8	NA	NA	NA	1
436	4	9	16	0	6	2	0	0	5	4	1	13	7	21	10	8	11	11	24	28	20	20	12	9	PASS	PASS	PASS	36	PASS	PASS	88	0	0.2	1	0	PASS	29	Female	Batchelor	Native	Excellent	Right-handed	Chrome	506	9	NA	NA	NA	1
437	5	15	1	1	6	2	0	4	1	3	6	11	8	20	0	3	11	5	16	13	1	1	7	10	PASS	PASS	PASS	64	FAIL	NotEnoughSpinChoices	19	0	0.2	1	0	PASS	27	Male	GCSE	Native	Excellent	Right-handed	Chrome	507	3	NA	NA	NA	1
438	9	9	7	8	8	7	9	7	7	10	5	22	11	23	2	7	16	18	17	29	9	13	11	12	PASS	PASS	PASS	46	PASS	PASS	64	0	1	2	0.4	PASS	39	Male	Masters	Native	Excellent	Left-handed	Firefox	508	7	NA	NA	NA	1
439	3	2	7	6	6	6	1	5	10	7	0	19	9	19	6	12	17	12	27	27	5	0	14	13	PASS	PASS	PASS	26	PASS	PASS	40	0	0.4	1	0	PASS	19	Male	A-levels	Native	Excellent	Right-handed	Chrome	509	10	NA	NA	NA	1
440	4	3	4	5	7	12	4	6	7	2	0	12	4	9	0	0	9	11	21	19	13	10	15	10	PASS	PASS	PASS	29	PASS	PASS	65	0	0.4	2	0.2	PASS	39	Male	Masters	Native	Excellent	Right-handed	Firefox	51	10	NA	NA	NA	1
441	5	13	16	4	7	5	6	5	8	8	10	22	11	25	14	19	17	15	32	28	12	22	20	21	PASS	FAIL	NotEnoughAcceptChoices	19	PASS	PASS	102	0	0	0	0	PASS	19	Male	Batchelor	Native	Excellent	Right-handed	Chrome	510	6	NA	NA	NA	1
442	15	8	10	3	5	2	2	0	2	2	4	14	14	27	1	6	13	6	22	12	6	5	5	4	PASS	PASS	PASS	46	PASS	PASS	62	0	1.4	3	0.4	PASS	31	Male	Batchelor	Native	Excellent	Right-handed	Chrome	511	4	NA	NA	NA	1
443	3	16	6	1	2	0	0	0	1	3	4	6	3	14	3	6	12	9	23	16	3	7	6	7	PASS	PASS	PASS	29	PASS	PASS	94	0	0	0	0	PASS	38	Male	Batchelor	Native	Excellent	Right-handed	Chrome	512	3	NA	NA	NA	1
444	7	17	12	1	2	8	0	10	6	3	4.44444444444444	24	11	24	7	13	17	16	26	23	18	23	27	25	PASS	FAIL	NotEnoughAcceptChoices	20	PASS	PASS	91	1	0.8	1	0	PASS	23	Male	GCSE	Moderate	Moderate	Right-handed	Chrome	513	3	NA	NA	NA	1
445	6	16	8	2	5	8	1	3	3	6	3	9	10	16	3	6	10	11	22	22	25	19	28	22	PASS	PASS	PASS	33	PASS	PASS	88	0	0	0	0	PASS	22	Female	Batchelor	Native	Moderate	Left-handed	Chrome	514	7	NA	NA	NA	1
446	9	17	8	3	2	5	2	3	3	3	7	13	9	24	10	6	15	15	24	25	19	13	18	20	PASS	PASS	PASS	28	PASS	PASS	100	0	0.2	1	0	PASS	39	Male	Batchelor	Native	Excellent	Right-handed	Internet Explorer	515	1	NA	NA	NA	1
447	8	22	12	5	0	3	0	0	6	5	7	22	12	22	18	14	15	14	35	35	18	26	22	25	PASS	PASS	PASS	53	PASS	PASS	58	0	0.6	2	0.2	PASS	35	Female	Batchelor	Native	Excellent	Right-handed	Chrome	516	4	NA	NA	NA	1
448	4	10	8	2	0	0	0	0	0	0	1	12	6	18	1	4	11	7	20	13	2	1	1	0	PASS	PASS	PASS	48	PASS	PASS	73	0	0.2	1	0	PASS	34	Female	Masters	Native	Excellent	Right-handed	Firefox	517	6	NA	NA	NA	2
449	9	6	15	9	9	8	10	2	6	4	2	20	13	17	1	11	14	11	19	20	10	6	10	4	PASS	PASS	PASS	31	PASS	PASS	71	0	0.6	2	0.2	PASS	24	Male	Batchelor	Native	Moderate	Right-handed	Chrome	518	9	NA	NA	NA	1
450	4	19	6	4	3	7	5	1	9	4	7	22	15	26	15	11	15	10	30	28	24	29	28	30	PASS	PASS	PASS	63	FAIL	NotEnoughSpinChoices	19	0	0.8	2	0.2	PASS	22	Male	A-levels	Native	Excellent	Right-handed	Chrome	519	9	NA	NA	NA	2
451	5	17	17	11	6	4	2	1	5	3	7	21	12	20	16	17	18	19	31	33	19	24	15	23	PASS	PASS	PASS	44	PASS	PASS	84	0	0.4	1	0	PASS	23	Male	A-levels	Native	Excellent	Left-handed	Firefox	52	8	NA	NA	NA	1
452	2	14	11	5	5	3	0	3	3	2	1	10	6	14	3	5	15	12	19	23	10	14	8	7	PASS	PASS	PASS	50	PASS	PASS	50	0	0.6	2	0.2	PASS	20	Male	A-levels	Native	Excellent	Right-handed	Chrome	521	8	NA	NA	NA	1
453	11	13	14	3	2	1	0	0	3	1	4	12	11	27	4	2	10	11	23	23	6	4	9	10	PASS	PASS	PASS	51	PASS	PASS	56	0	0	0	0	PASS	29	Male	A-levels	Native	Excellent	Right-handed	Internet Explorer	522	10	NA	NA	NA	2
454	7	14	14	5	5	4	5	3	5	0	2	17	10	26	3	9	14	11	26	18	16	17	16	13	PASS	PASS	PASS	59	PASS	PASS	30	0	0.4	1	0	PASS	32	Female	Batchelor	Native	Excellent	Right-handed	Chrome	523	10	NA	NA	NA	1
455	4	13	13	10	9	10	3	2	4	7	4	14	10	21	8	12	13	9	22	26	12	11	12	10	PASS	PASS	PASS	42	PASS	PASS	65	0	0.2	1	0	PASS	35	Male	Batchelor	Native	Excellent	Left-handed	Firefox	524	1	NA	NA	NA	2
456	6	6	6	0	0	0	0	0	0	0	0	7	3	16	1	0	8	8	9	11	9	1	7	4	PASS	PASS	PASS	34	PASS	PASS	90	0	0	0	0	PASS	37	Female	Batchelor	Native	Excellent	Right-handed	Chrome	525	10	NA	NA	NA	1
457	16	21	11	4	2	3	3	1	1	0	5	18	11	24	0	3	16	11	20	13	14	12	14	15	PASS	PASS	PASS	37	PASS	PASS	83	0	0.2	1	0	PASS	40	Female	Doctorate	Native	Excellent	Right-handed	Chrome	526	9	NA	NA	NA	1
458	10	14	8	0	0	0	0	0	0	0	4	15	9	18	0	0	8	10	17	15	8	6	7	7	PASS	PASS	PASS	37	PASS	PASS	57	0	0.4	1	0	PASS	27	Male	Batchelor	Native	Excellent	Right-handed	Chrome	527	2	NA	NA	NA	1
459	5	15	16	0	10	6	7	11	9	5	2	19	9	16	7	19	18	14	27	31	11	10	8	8	PASS	PASS	PASS	50	PASS	PASS	57	0	0.2	1	0	PASS	26	Female	Masters	Native	Excellent	Right-handed	Chrome	528	10	NA	NA	NA	1
460	4	6	13	0	0	0	0	0	0	1	1	6	7	19	4	2	8	7	25	22	5	0	1	0	PASS	PASS	PASS	43	PASS	PASS	87	0	0.2	1	0	PASS	39	Female	Masters	Native	Excellent	Right-handed	Internet Explorer	529	9	NA	NA	NA	1
461	8	18	13	3	4	5	3	0	8	5	5	23	14	23	17	19	15	22	35	35	10	15	4	16	PASS	FAIL	NotEnoughAcceptChoices	24	PASS	PASS	105	0	0.2	1	0	PASS	23	Male	Masters	Moderate	Moderate	Right-handed	Chrome	53	1	NA	NA	NA	1
462	6	13	20	6	6	6	6	1	3	7	3	21	10	24	10	19	17	16	22	26	19	21	21	21	PASS	PASS	PASS	44	PASS	PASS	75	0	1.6	3	0.6	PASS	20	Female	GCSE	Native	Moderate	Right-handed	Chrome	530	7	NA	NA	NA	2
463	2	15	6	7	5	8	9	3	0	4	3	12	7	22	3	13	13	8	19	19	28	22	26	14	PASS	PASS	PASS	43	PASS	PASS	48	0	0	0	0	PASS	30	Female	Batchelor	Native	Excellent	Right-handed	Chrome	531	3	NA	NA	NA	1
464	12	18	9	5	0	3	0	0	3	0	6	11	4	21	5	15	9	15	26	23	6	6	5	11	PASS	PASS	PASS	25	PASS	PASS	97	0	0.2	1	0	PASS	34	Female	Masters	Native	Excellent	Left-handed	Chrome	532	7	NA	NA	NA	2
465	6	6	10	2	2	11	0	0	7	0	2	18	9	23	6	5	14	6	22	25	27	21	22	19	PASS	PASS	PASS	40	PASS	PASS	26	0	1.2	3	0.4	PASS	36	Female	A-levels	Native	Excellent	Right-handed	Chrome	533	5	NA	NA	NA	1
466	8	15	4	2	3	7	0	3	0	3	3	10	6	15	0	6	7	10	10	16	7	4	12	11	PASS	PASS	PASS	55	PASS	PASS	48	0	0.2	1	0	PASS	28	Female	Masters	Native	Excellent	Left-handed	Chrome	535	9	NA	NA	NA	1
467	13	17	12	5	8	7	4	7	9	8	9	25	13	24	7	10	20	18	31	37	25	24	20	18	PASS	PASS	PASS	48	PASS	PASS	78	0	0.2	1	0	PASS	25	Female	Masters	Native	Excellent	Right-handed	Chrome	536	2	NA	NA	NA	1
468	10	16	11	3	2	3	2	0	2	1	6	12	12	23	3	5	9	11	19	23	12	21	10	20	PASS	PASS	PASS	40	PASS	PASS	84	0	0.4	1	0	PASS	38	Male	A-levels	Native	Excellent	Left-handed	Internet Explorer	537	5	NA	NA	NA	1
469	7	11	15	9	9	6	5	3	6	8	4	18	9	22	10	17	18	19	31	22	8	10	9	11	PASS	PASS	PASS	51	PASS	PASS	70	0	0.2	1	0	PASS	39	Female	A-levels	Native	Moderate	Right-handed	Chrome	538	3	NA	NA	NA	1
470	20	5	15	10	2	8	3	0	5	2	1	8	5	23	2	2	16	11	22	20	8	5	4	6	PASS	PASS	PASS	27	PASS	PASS	98	0	0.6	1	0	PASS	26	Male	Masters	Native	Excellent	Right-handed	Chrome	539	10	NA	NA	NA	2
471	6	4	11	8	7	9	9	8	9	12	3	18	8	24	13	24	12	18	17	39	13	13	22	20	PASS	PASS	PASS	59	FAIL	NotEnoughSpinChoices	11	0	0.8	1	0	PASS	25	Female	Masters	Native	Excellent	Right-handed	Chrome	54	5	NA	NA	NA	2
472	11	9	15	3	0	0	0	0	0	0	0	7	4	13	5	3	14	5	26	15	8	9	3	8	PASS	PASS	PASS	49	PASS	PASS	83	0	0.6	1	0	PASS	32	Female	Batchelor	Native	Excellent	Right-handed	Chrome	540	6	NA	NA	NA	1
473	3	8	9	1	2	5	0	2	3	7	1	8	10	16	2	3	9	6	17	17	24	22	13	14	PASS	PASS	PASS	39	PASS	PASS	86	0	0.4	1	0	PASS	23	Female	Masters	Native	Moderate	Right-handed	Chrome	541	8	NA	NA	NA	1
474	8	13	7	3	1	3	0	3	2	1	2	16	8	19	2	4	14	10	23	23	19	19	19	19	PASS	PASS	PASS	57	PASS	PASS	67	0	0	0	0	PASS	36	Female	Masters	Native	Moderate	Right-handed	Chrome	542	5	NA	NA	NA	1
475	5	9	10	0	2	5	1	0	5	3	1	16	7	15	0	5	14	8	17	15	12	9	17	7	PASS	PASS	PASS	48	PASS	PASS	74	0	0.4	1	0	PASS	22	Female	Batchelor	Native	Moderate	Right-handed	Chrome	543	8	NA	NA	NA	1
476	8	9	18	5	2	4	2	2	1	5	2	9	8	18	5	8	15	13	19	22	18	17	18	17	PASS	PASS	PASS	55	PASS	PASS	44	0	0.2	1	0	PASS	32	Female	Masters	Native	Excellent	Right-handed	Chrome	544	6	NA	NA	NA	1
477	0	16	17	6	2	3	0	3	8	1	2	14	7	13	17	15	15	13	32	36	17	29	16	25	PASS	PASS	PASS	37	PASS	PASS	67	0	0.4	1	0	PASS	27	Female	Doctorate	Native	Excellent	Right-handed	Chrome	545	2	NA	NA	NA	1
478	8	13	11	7	6	6	7	9	8	6	8	16	9	25	15	18	15	16	26	27	10	10	7	8	PASS	PASS	PASS	36	PASS	PASS	82	0	0.6	1	0	PASS	33	Male	Batchelor	Basic	Excellent	Right-handed	Chrome	546	7	NA	NA	NA	2
479	3	12	6	1	3	1	4	3	3	4	0	10	5	18	2	3	8	9	13	15	15	6	10	8	PASS	PASS	PASS	45	PASS	PASS	66	0	1	2	0.2	PASS	25	Male	Batchelor	Native	Excellent	Right-handed	Brave	547	7	NA	NA	NA	2
480	10	14	11	6	6	8	3	3	8	5	5	24	12	28	11	19	15	18	25	27	20	16	18	14	PASS	PASS	PASS	34	PASS	PASS	48	0	0.8	3	0.2	PASS	23	Male	Masters	Native	Excellent	Right-handed	Chrome	548	5	NA	NA	NA	1
481	4	3	14	5	7	5	4	5	5	6	2	9	3	14	8	16	17	16	31	24	19	12	17	13	PASS	PASS	PASS	63	FAIL	NotEnoughSpinChoices	15	0	0	0	0	PASS	22	Other	A-levels	Native	Moderate	Right-handed	Chrome	549	2	NA	NA	NA	1
482	8	12	13	6	2	4	0	0	2	2	1	17	8	10	9	13	16	16	29	28	10	14	3	15	PASS	PASS	PASS	39	PASS	PASS	94	0	0.6	2	0.2	PASS	21	Male	A-levels	Native	Moderate	Right-handed	Brave	55	7	NA	NA	NA	1
483	4	11	13	4	2	2	0	4	3	6	0	23	13	15	8	15	19	16	24	32	28	31	27	24	PASS	PASS	PASS	44	PASS	PASS	86	0	0.4	1	0	PASS	20	Female	Batchelor	Native	Excellent	Right-handed	Chrome	550	8	NA	NA	NA	1
484	4	12	11	2	2	5	2	1	1	6	2	14	8	12	0	1	5	6	17	15	6	4	3	2	PASS	PASS	PASS	36	PASS	PASS	92	0	0.8	1	0	PASS	29	Male	Batchelor	Native	Moderate	Right-handed	Internet Explorer	551	9	NA	NA	NA	1
485	1	17	20	2	5	8	10	12	11	6	8	23	11	25	9	21	25	25	33	37	37	33	31	28	PASS	PASS	PASS	42	PASS	PASS	84	0	0.2	1	0	PASS	33	Female	Batchelor	Native	Moderate	Right-handed	Chrome	552	6	NA	NA	NA	1
486	11	6	12	9	6	8	6	2	4	8	0	20	14	16	2	11	14	12	19	17	6	6	7	5	PASS	PASS	PASS	34	PASS	PASS	87	0	0.6	1	0	PASS	20	Female	A-levels	Native	Excellent	Right-handed	Chrome	553	7	NA	NA	NA	1
487	4	6	9	3	8	6	4	3	6	5	4	17	13	25	5	13	16	16	16	26	15	15	8	13	PASS	PASS	PASS	37	PASS	PASS	85	0	1.2	4	0.2	PASS	22	Female	Batchelor	Native	Excellent	Right-handed	Chrome	554	4	NA	NA	NA	1
488	6	10	12	7	6	8	7	3	6	5	3	18	10	18	10	11	15	18	28	29	14	24	17	25	PASS	PASS	PASS	51	PASS	PASS	52	0	0.6	2	0.2	PASS	22	Female	Batchelor	Moderate	Excellent	Right-handed	Chrome	555	5	NA	NA	NA	1
489	5	15	3	6	9	10	7	4	7	2	4	13	8	19	9	7	12	7	25	25	20	11	18	17	PASS	PASS	PASS	38	PASS	PASS	56	0	0.6	2	0.2	PASS	36	Female	Batchelor	Native	Excellent	Right-handed	Chrome	556	2	NA	NA	NA	2
490	9	17	11	5	3	7	6	9	3	5	0	18	5	23	8	22	20	20	22	29	22	20	15	15	PASS	FAIL	NotEnoughAcceptChoices	22	PASS	PASS	97	0	0.8	2	0.2	PASS	20	Male	Batchelor	Moderate	Moderate	Right-handed	Chrome	557	2	NA	NA	NA	1
491	6	19	16	10	5	3	2	4	6	7	5	16	12	19	16	23	20	22	33	34	21	21	24	20	PASS	PASS	PASS	35	PASS	PASS	99	0	0.2	1	0	PASS	24	Male	Masters	Native	Excellent	Right-handed	Chrome	558	1	NA	NA	NA	1
492	5	16	13	4	1	3	1	0	7	2	1	13	10	19	6	3	12	9	26	29	10	9	6	9	PASS	PASS	PASS	36	PASS	PASS	76	0	0	0	0	PASS	38	Male	Batchelor	Native	Excellent	Left-handed	Brave	56	10	NA	NA	NA	1
493	7	16	11	9	4	8	5	3	5	5	5	20	12	27	9	11	15	19	29	31	24	30	30	32	PASS	FAIL	NotEnoughAcceptChoices	21	PASS	PASS	85	0	0.4	1	0	PASS	20	Male	A-levels	Moderate	Excellent	Left-handed	Chrome	560	2	NA	NA	NA	1
494	9	9	14	9	6	0	6	1	5	7	3	19	11	23	3	12	21	20	24	30	19	11	17	14	PASS	PASS	PASS	37	PASS	PASS	85	0	0.8	2	0.2	PASS	33	Female	Batchelor	Native	Excellent	Right-handed	Chrome	561	5	NA	NA	NA	1
495	4	14	16	5	3	5	1	4	4	5	4	12	5	23	5	4	17	14	26	20	19	18	11	13	PASS	PASS	PASS	38	PASS	PASS	70	0	0	0	0	PASS	23	Male	A-levels	Native	Poor	Right-handed	Chrome	562	5	NA	NA	NA	1
496	5	12	10	2	0	0	0	0	0	0	0	11	5	20	4	3	7	8	24	20	17	18	17	17	PASS	PASS	PASS	47	PASS	PASS	74	0	0.4	1	0	PASS	29	Male	Batchelor	Native	Excellent	Right-handed	Chrome	563	3	NA	NA	NA	1
497	10	18	18	3	0	5	0	2	8	1	5	11	12	18	8	7	18	20	33	28	11	8	15	13	PASS	FAIL	NotEnoughAcceptChoices	23	PASS	PASS	98	0	0.8	2	0.2	PASS	26	Male	Batchelor	Native	Excellent	Right-handed	Internet Explorer	564	9	NA	NA	NA	1
498	2	13	13	4	4	3	0	9	12	6	1	19	8	16	17	8	16	12	28	37	20	20	14	18	PASS	PASS	PASS	29	PASS	PASS	64	0	0.2	1	0	PASS	33	Female	GCSE	Native	Excellent	Right-handed	Chrome	565	3	NA	NA	NA	1
499	5	8	10	4	5	4	3	3	5	6	3	17	12	18	6	9	15	10	25	25	10	11	3	5	PASS	PASS	PASS	48	PASS	PASS	44	0	0.2	1	0	PASS	34	Male	Doctorate	Moderate	Excellent	Right-handed	Safari	566	8	NA	NA	NA	1
500	6	6	8	7	8	7	7	7	8	3	6	20	9	22	3	0	15	10	26	23	5	8	2	8	PASS	PASS	PASS	31	PASS	PASS	54	0	0.6	1	0	PASS	30	Male	Masters	Moderate	Excellent	Right-handed	Brave	567	2	NA	NA	NA	1
501	7	17	8	5	8	8	2	4	3	0	7	10	8	21	1	8	11	9	23	17	24	20	29	21	PASS	PASS	PASS	45	PASS	PASS	73	0	0.4	2	0.2	PASS	36	Female	Masters	Native	Moderate	Right-handed	Chrome	568	3	NA	NA	NA	1
502	6	14	8	4	1	0	0	0	2	2	2	6	6	13	0	0	6	7	11	15	4	1	4	2	PASS	PASS	PASS	48	PASS	PASS	79	0	0	0	0	PASS	31	Female	A-levels	Native	Excellent	Right-handed	Chrome	569	8	NA	NA	NA	1
503	12	18	17	2	2	2	1	1	1	1	5	9.6	7	21	6	1	NA	NA	26	20	4	3	3	3	PASS	PASS	PASS	57	PASS	PASS	40	1	1.2	2	0.4	PASS	27	Female	Batchelor	Native	Excellent	Right-handed	Chrome	57	6	NA	NA	NA	2
504	6	11	8	4	3	3	0	0	2	7	1	12	7	20	3	5	7	10	12	18	6	5	6	7	PASS	PASS	PASS	42	PASS	PASS	72	0	0.2	1	0	PASS	29	Female	Masters	Native	Excellent	Left-handed	Internet Explorer	570	6	NA	NA	NA	1
505	3	15	20	2	1	0	0	0	1	4	0	16	9	18	13	8	13	19	34	31	15	10	19	5	PASS	PASS	PASS	36	PASS	PASS	93	0	0	0	0	PASS	27	Male	Masters	Native	Excellent	Right-handed	Opera	571	6	NA	NA	NA	1
506	10	10	8	2	2	3	0	0	1	0	1	11	9	22	0	1	10	10	14	14	19	20	16	19	PASS	PASS	PASS	37	PASS	PASS	89	0	0.4	2	0.2	PASS	31	Female	Batchelor	Native	Excellent	Right-handed	Chrome	572	7	NA	NA	NA	1
507	8	16	8	3	2	3	0	7	4	2	5	17	9	23	6	8	15	15	21	27	20	22	13	10	PASS	PASS	PASS	29	PASS	PASS	60	0	0.4	1	0	PASS	22	Male	A-levels	Native	Excellent	Right-handed	Chrome	573	1	NA	NA	NA	1
508	0	18	7	8	5	7	3	11	6	7	4	19	13	20	20	17	14	14	24	33	25	30	18	25	PASS	PASS	PASS	36	PASS	PASS	93	0	0.4	2	0.2	PASS	30	Female	A-levels	Native	Excellent	Right-handed	Chrome	574	9	NA	NA	NA	1
509	8	7	8	10	6	11	2	0	1	1	2	12	6	20	1	4.36363636363636	10	7	19	13	16	12	17.3333333333333	11	PASS	PASS	PASS	39	PASS	PASS	68	1	0.4	1	0	PASS	35	Female	Batchelor	Native	Moderate	Right-handed	Internet Explorer	575	1	NA	NA	NA	1
510	8	21	7	5	2	3	0	4	4	0	8	13	11	27	17	14	14	14	30	33	8	2	8	12	PASS	PASS	PASS	25	PASS	PASS	94	0	0.6	1	0	PASS	33	Female	Masters	Native	Excellent	Right-handed	Firefox	576	10	NA	NA	NA	1
511	14	12	9	0	0	0	1	0	0	0	0	14	7	24	0	4	11	5	17	15	2	0	1	0	PASS	PASS	PASS	61	FAIL	NotEnoughSpinChoices	18	0	1.2	3	0.4	PASS	32	Female	A-levels	Native	Excellent	Right-handed	Safari	577	1	NA	NA	NA	1
512	5	5	12	8	3	11	7	4	8	8	3	23	5	22	11	6	17	20	23	31	14	6	15	5	PASS	PASS	PASS	38	PASS	PASS	86	0	1	2	0.2	PASS	20	Male	Batchelor	Native	Excellent	Right-handed	Chrome	579	2	NA	NA	NA	1
513	7	11	15	7	6	9	3	9	11	5	7	21	6	17	16	20	20	18	34	35	24	20	26	16	PASS	PASS	PASS	56	PASS	PASS	29	0	0.6	1	0	PASS	35	Female	Doctorate	Native	Excellent	Right-handed	Firefox	58	2	NA	NA	NA	1
514	5	14	16	2	0	3	0	2	4	1	1	13	5	18	5	3	12	7	26	27	17	18	8	14	PASS	PASS	PASS	38	PASS	PASS	70	0	0.6	1	0	PASS	20	Female	Batchelor	Native	Excellent	Right-handed	Firefox	580	3	NA	NA	NA	1
515	7	10	10	4	3	8	5	3	6	2	5	21	8	24	1	5	15	11	25	17	3	1	2	0	PASS	PASS	PASS	25	PASS	PASS	89	0	0.4	2	0.2	PASS	30	Female	GCSE	Native	Excellent	Right-handed	Chrome	581	3	NA	NA	NA	1
516	9	5	5	2	3	2	0	2	1	5	1	8	3	14	1	2	8	6	11	11	12	6	10	4	PASS	PASS	PASS	33	PASS	PASS	82	0	0.6	1	0	PASS	36	Male	A-levels	Native	Excellent	Right-handed	Firefox	582	5	NA	NA	NA	1
517	4	14	10	1	2	5	0	0	1	1	5	10	10	12	2	3	10	8	19	20	16	10	9	13	PASS	PASS	PASS	37	PASS	PASS	96	0	0	0	0	PASS	26	Male	Masters	Native	Excellent	Right-handed	Chrome	583	1	NA	NA	NA	1
518	2	8	12	7	5	5	7	6	12	11	2	23	11	20	18	25	17	17	30	33	25	19	15	11	PASS	PASS	PASS	40	PASS	PASS	85	0	0.4	1	0	PASS	20	Male	A-levels	Native	Poor	Right-handed	Chrome	584	8	NA	NA	NA	1
519	12	7	7	6	1	6	0	4	3	6	3	12	6	16	1	2	12	8	18	16	0	2	4	8	PASS	PASS	PASS	42	PASS	PASS	64	0	0.8	2	0.2	PASS	36	Male	Doctorate	Native	Moderate	Ambidextrous	Chrome	585	3	NA	NA	NA	1
520	8	21	11	2	3	4	2	7	3	3	4	10	9	26	0	4	11	9	11	16	0	0	6	2	PASS	PASS	PASS	40	PASS	PASS	85	0	0.6	3	0.2	PASS	37	Male	Masters	Native	Excellent	Right-handed	Chrome	586	6	NA	NA	NA	2
521	2	17	8	4	2	3	2	4	4	3	2	10	6	20	2	9	23	13	25	28	29	28	30	31	PASS	PASS	PASS	55	PASS	PASS	41	0	0	0	0	PASS	26	Female	Masters	Native	Excellent	Right-handed	Chrome	587	8	NA	NA	NA	1
522	0	8	15	12	11	6	6	0	3	9	3	20	10	23	10	14	14	13	26	28	20	26	20	25	PASS	PASS	PASS	37	FAIL	NotEnoughSpinChoices	0	0	0.2	1	0	PASS	30	Female	Masters	Native	Excellent	Left-handed	Safari	589	9	NA	NA	NA	2
523	8	11	14	6	6	10	2	4	3	4	6	13	13	23	1	7	13	14	26	15	16	6	9	2	PASS	PASS	PASS	43	PASS	PASS	78	0	0.4	1	0	PASS	30	Male	Batchelor	Native	Excellent	Right-handed	Chrome	59	5	NA	NA	NA	1
524	8	15	12	1	7	2	0	0	2	0	1	9	7	13	0	7	12	17	19	15	4	2	7	1	PASS	FAIL	NotEnoughAcceptChoices	22	PASS	PASS	94	0	0.4	2	0.2	PASS	23	Male	Batchelor	Native	Excellent	Right-handed	Chrome	590	10	NA	NA	NA	1
525	3	11	12	8	7	6	8	6	9	8	0	22	10	23	9	14	15	20	26	31	39	31	29	25	PASS	PASS	PASS	45	PASS	PASS	79	0	0.2	1	0	PASS	20	Female	A-levels	Native	Moderate	Right-handed	Chrome	591	4	NA	NA	NA	2
526	6	8	6	6	5	4	3	3	3	2	3	9	6	22	1	4	9	9	14	17	3	4	10	9	PASS	PASS	PASS	58	PASS	PASS	65	0	1	2	0.2	PASS	31	Female	Batchelor	Native	Excellent	Left-handed	Brave	592	4	NA	NA	NA	1
527	6	18	18	2	4	0	0	2	3	2	8	14	10	28	7	7	18	12	35	22	11	13	11	13	PASS	PASS	PASS	32	PASS	PASS	92	0	0.6	1	0	PASS	35	Male	A-levels	Native	Excellent	Right-handed	Chrome	593	8	NA	NA	NA	1
528	10	19	13	4	1	5	0	1	11	6	8	22	14	21	14	9	13	19	28	37	25	27	25	23	PASS	FAIL	NotEnoughAcceptChoices	21	PASS	PASS	99	0	1.4	4	0.4	PASS	27	Female	Masters	Moderate	Excellent	Right-handed	Chrome	594	4	NA	NA	NA	1
529	1	9	3	0	6	0	0	1	1	0	0	9	6	22	1	0	6	5	14	13	8	3	9	4	PASS	PASS	PASS	64	PASS	PASS	32	0	0.2	1	0	PASS	27	Female	Batchelor	Native	Excellent	Right-handed	Chrome	596	8	NA	NA	NA	1
530	10	8	8	4	2	2	3	3	3	0	0	11	6	24	0	2	10	5	12	13	1	6	1	5	PASS	PASS	PASS	68	PASS	PASS	40	0	0.4	1	0	PASS	21	Male	Batchelor	Native	Excellent	Right-handed	Chrome	599	9	NA	NA	NA	1
531	2	7	18	9	6	6	11	3	9	1	0	16	10	19	8	8	15	14	27	33	17	22	11	17	PASS	PASS	PASS	27	PASS	PASS	77	0	0.2	1	0	PASS	19	Male	A-levels	Native	Excellent	Left-handed	Chrome	6	9	NA	NA	NA	1
532	12	16	12	0	2	2	1	1	3	1	4	12	10	24	7	14	14	11	23	18	1	4	0	1	PASS	PASS	PASS	41	PASS	PASS	83	0	0.4	1	0	PASS	33	Male	Batchelor	Native	Excellent	Right-handed	Chrome	60	7	NA	NA	NA	1
533	4	9	6	0	6	6	1	2	1	0	0	10	6	16	1	2	8	5	16	13	10	12	10	8	PASS	PASS	PASS	43	PASS	PASS	69	0	0.2	1	0	PASS	37	Male	Masters	Native	Excellent	Right-handed	Chrome	600	4	NA	NA	NA	1
534	8	11	0	3	3	5	0	0	0	6	8	6	10	16	0	1	10	5	17	11	4	1	4	1	PASS	PASS	PASS	52	PASS	PASS	71	0	0.8	4	0.2	PASS	33	Male	Batchelor	Native	Excellent	Right-handed	Firefox	601	6	NA	NA	NA	2
535	8	16	10	0	0	0	0	0	0	1	4	11	4	13	3	0	6	6	22	18	6	9	9	19	PASS	PASS	PASS	43	PASS	PASS	72	0	0	0	0	PASS	37	Female	Masters	Native	Excellent	Right-handed	Chrome	602	10	NA	NA	NA	1
536	11	23	17	3	4	1	1	0	7	3	7	19	12	27	15	14	19	21	33	27	18	27	17	23	PASS	FAIL	NotEnoughAcceptChoices	23	PASS	PASS	95	0	0.4	1	0	PASS	22	Male	Batchelor	Native	Excellent	Right-handed	Internet Explorer	604	10	NA	NA	NA	1
537	6	16	13	6	3	4	2	5	0	2	3	15	9	25	9	7	14	16	29	23	15	16	13	12	PASS	PASS	PASS	31	PASS	PASS	88	0	0	0	0	PASS	24	Female	Masters	Native	Excellent	Right-handed	Chrome	605	10	NA	NA	NA	1
538	5	12	12	5	4	3	2	5	11	5	6	21	13	16	9	13	16	19	24	30	24	18	21	16	PASS	FAIL	NotEnoughAcceptChoices	11	PASS	PASS	92	0	0.2	1	0	PASS	23	Female	Batchelor	Native	Excellent	Right-handed	Chrome	606	3	NA	NA	NA	2
539	6	19	12	2	1	3	0	2	1	0	3	6	9	18	1	0	5	8	19	17	10	9	9	15	PASS	PASS	PASS	27	PASS	PASS	93	0	0	0	0	PASS	38	Male	A-levels	Native	Excellent	Right-handed	Chrome	607	2	NA	NA	NA	1
540	1	11	11	3	2	10	0	12	3	0	4	8	5	20	0	0	11	8	14	14	18	15	15	9	PASS	PASS	PASS	28	PASS	PASS	100	0	0.4	1	0	PASS	23	Male	A-levels	Native	Excellent	Right-handed	Chrome	608	1	NA	NA	NA	1
541	3	15	18	5	0	0	0	1	8	2	7	7	6	13	22	13	8	14	32	38	22	26	20	28	PASS	PASS	PASS	34	PASS	PASS	91	0	0.4	2	0.2	PASS	35	Female	Batchelor	Native	Excellent	Right-handed	Chrome	609	2	NA	NA	NA	1
542	11	10	10	5	1	2	2	1	2	5	4	17	10	21	3	6	16	9	24	20	14	11	11	7	PASS	PASS	PASS	61	FAIL	NotEnoughSpinChoices	10	0	1.2	2	0.4	PASS	22	Male	A-levels	Native	Excellent	Left-handed	Chrome	61	7	NA	NA	NA	2
543	7	18	17	8	4	12	6	6	9	6	9	19	12	24	17	17	15	13	34	30	35	32	36	32	PASS	PASS	PASS	41	PASS	PASS	62	0	0	0	0	PASS	23	Female	A-levels	Native	Moderate	Right-handed	Firefox	610	7	NA	NA	NA	1
544	8	15	17	6	3	2	0	3	9	6	3	22	9	25	12	22	19	19	30	32	25	22	16	18	PASS	PASS	PASS	48	PASS	PASS	78	0	0.2	1	0	PASS	27	Female	A-levels	Native	Excellent	Right-handed	Chrome	611	4	NA	NA	NA	1
545	11	22	15	1	3	5	0	0	4	5	9	7	7	16	1	2	13	10	22	22	0	3	1	3	PASS	PASS	PASS	41	PASS	PASS	71	0	0.2	1	0	PASS	29	Male	A-levels	Native	Excellent	Right-handed	Chrome	612	3	NA	NA	NA	1
546	1	2	11	10	9	10	0	9	3	6	3	9	6	25	5	9	14	8	15	17	25	9	12	5	PASS	PASS	PASS	40	PASS	PASS	76	0	0.4	1	0	PASS	25	Female	Batchelor	Native	Excellent	Right-handed	Chrome	613	1	NA	NA	NA	1
547	9	13	12	3	2	2	0	0	0	0	4	15	7	26	3	7	15	11	24	19	2	3	1	1	PASS	PASS	PASS	32	PASS	PASS	66	0	0	0	0	PASS	22	Female	Batchelor	Native	Excellent	Right-handed	Chrome	614	5	NA	NA	NA	1
548	6	11	12	11	4	4	0	2	1	0	3	11	6	19	0	2	10	6	18	18	13	11	11	12	PASS	PASS	PASS	45	PASS	PASS	73	0	0.4	1	0	PASS	23	Female	Batchelor	Native	Excellent	Right-handed	Safari	615	4	NA	NA	NA	1
549	4	7	11	4	1	2	1	2	4	0	1	10	7	16	6	3	15	13	25	23	19	10	10	4	PASS	PASS	PASS	40	PASS	PASS	86	0	0.2	1	0	PASS	21	Female	A-levels	Native	Excellent	Right-handed	Chrome	616	10	NA	NA	NA	1
550	5	6	12	3	4	1	0	3	0	1	1	9	6	18	3	4	9	7	18	20	11	7	7	4	PASS	PASS	PASS	48	PASS	PASS	73	0	0.2	1	0	PASS	22	Male	A-levels	Native	Excellent	Right-handed	Firefox	617	5	NA	NA	NA	1
551	1	13	12	9	12	3	9	9	12	7	2	25	8	20	9	10	19	16	28	32	23	22	23	24	PASS	PASS	PASS	53	PASS	PASS	45	0	0.4	1	0	PASS	24	Female	Masters	Native	Excellent	Right-handed	Chrome	618	6	NA	NA	NA	1
552	10	3	6	1	2	7	5	7	6	9	3	12	7	16	0	2	10	8	16	20	3	5	14	16	PASS	PASS	PASS	26	PASS	PASS	98	0	0.8	3	0.2	PASS	26	Female	Batchelor	Native	Excellent	Right-handed	Chrome	619	1	NA	NA	NA	1
553	5	12	4	3	7	8	5	6	3	7	5	12	8	23	1	3	13	5	12	17	1	1	23	14	PASS	PASS	PASS	47	PASS	PASS	80	0	0.8	1	0	PASS	30	Male	Batchelor	Native	Excellent	Right-handed	Chrome	62	6	NA	NA	NA	2
554	6	11	12	8	4	9	6	6	8	2	2	17	10	15	6	3	11	8	23	28	17	6	14	8	PASS	PASS	PASS	50	PASS	PASS	73	0	0.6	1	0	PASS	24	Male	Masters	Native	Excellent	Right-handed	Chrome	620	3	NA	NA	NA	1
555	0	19	18	2	1	2	1	2	5	6	5	14	4	16	13	7	17	18	31	36	28	28	32	31	PASS	PASS	PASS	42	PASS	PASS	65	0	0.2	1	0	PASS	32	Female	Batchelor	Native	Excellent	Right-handed	Firefox	621	9	NA	NA	NA	2
556	0	11	15	1	5	6	2	4	4	4	0	11	9	13	13	13	17	18	36	35	23	25	21	20	PASS	FAIL	NotEnoughAcceptChoices	18	PASS	PASS	90	0	0	0	0	PASS	25	Female	Batchelor	Native	Excellent	Right-handed	Chrome	622	6	NA	NA	NA	1
557	7	12	19	6	0	2	0	1	2	4	6	16	13	23	4	12	10	12	27	20	11	12	11	14	PASS	PASS	PASS	27	PASS	PASS	96	0	0.2	1	0	PASS	22	Male	Batchelor	Native	Excellent	Right-handed	Internet Explorer	623	7	NA	NA	NA	1
558	7	9	9	3	2	4	1	0	0	0	1	11	8	18	2	1	10	10	21	24	6	7	6	7	PASS	PASS	PASS	43	PASS	PASS	70	0	0.2	1	0	PASS	30	Male	Batchelor	Native	Moderate	Right-handed	Firefox	624	5	NA	NA	NA	1
559	8	15	11	5	3	2	2	1	4	6	7	21	12	25	10	9	13	19	24	29	22	21	27	27	PASS	PASS	PASS	27	PASS	PASS	91	0	0.4	1	0	PASS	22	Female	A-levels	Native	Excellent	Right-handed	Chrome	625	1	NA	NA	NA	1
560	11	14	12	6	7	5	0	3	4	3	2	7	5	20	0	4	16	10	25	19	11	5	9	11	PASS	PASS	PASS	41	PASS	PASS	82	0	1	2	0.2	PASS	25	Male	Batchelor	Native	Excellent	Ambidextrous	Internet Explorer	626	2	NA	NA	NA	2
561	3	7	5	4	3	4	2	8	5	5	0	18	8	20	9	4	8	6	21	25	5	2	3	1	PASS	PASS	PASS	30	PASS	PASS	85	0	1	2	0.2	PASS	21	Male	A-levels	Native	Excellent	Right-handed	Firefox	627	5	NA	NA	NA	2
562	6	7	10	7	2	4	3	8	3	5	2	15	12	24	14	11	16	20	34	25	22	19	16	15	PASS	FAIL	NotEnoughAcceptChoices	21	PASS	PASS	39	0	1	3	0.2	PASS	19	Male	A-levels	Native	Excellent	Right-handed	Chrome	628	10	NA	NA	NA	1
563	8	17	17	2	0	0	0	0	1	6	2	13	7	25	3	2	10	12	21	15	6	7	3	8	PASS	PASS	PASS	29	PASS	PASS	88	0	0.2	1	0	PASS	27	Male	Masters	Native	Excellent	Right-handed	Opera	629	3	NA	NA	NA	1
564	5	16	15	4	4	5	2	3	4	0	4	16	11	24	5	8	13	20	26	19	20	23	14	20	PASS	PASS	PASS	49	PASS	PASS	79	0	0.2	1	0	PASS	26	Male	Batchelor	Native	Excellent	Right-handed	Chrome	63	6	NA	NA	NA	1
565	18	20	7	0	3	4	0	2	1	1	8	6	12	19	19	24	24	21	30	33	18	12	26	19	PASS	PASS	PASS	38	PASS	PASS	84	0	0.6	3	0.2	PASS	31	Male	Batchelor	Native	Excellent	Right-handed	Chrome	630	4	NA	NA	NA	1
566	12	7	10	0	1	0	0	1	2	6	0	17	5	18	2	2	7	6	14	16	4	1	3	3	PASS	PASS	PASS	50	PASS	PASS	79	0	1.4	3	0.6	PASS	36	Female	GCSE	Native	Excellent	Right-handed	Chrome	631	6	NA	NA	NA	1
567	6	5	5	7	7	7	6	6	6	9	6	18	10	25	0	4	13	13	30	21	20	20	17	17	PASS	FAIL	NotEnoughSpinChoices	1	FAIL	BothInsufficient	0	0	1	2	0.4	PASS	30	Female	Masters	Basic	Moderate	Right-handed	Chrome	632	9	NA	NA	NA	1
568	15	23	8	4	4	6	1	0	4	1	7	26	15	25	8	15	10	11	27	31	24	24	21	14	PASS	PASS	PASS	32	PASS	PASS	95	0	0	0	0	PASS	32	Male	Masters	Native	Excellent	Right-handed	Firefox	633	7	NA	NA	NA	1
569	5	7	6	2	1	0	0	0	0	3	0	12	7	17	0	0	10	9	18	13	0	0	0	0	PASS	PASS	PASS	42	PASS	PASS	83	0	0.2	1	0	PASS	19	Male	A-levels	Native	Excellent	Right-handed	Chrome	634	8	NA	NA	NA	1
570	8	18	17	3	4	7	1	5	9	0	5	15	11	25	4	12	14	13	23	25	22	19	21	20	PASS	PASS	PASS	40	PASS	PASS	26	0	0.8	2	0.4	PASS	40	Male	Batchelor	Native	Excellent	Right-handed	Chrome	635	10	NA	NA	NA	2
571	10	9	6	0	0	0	0	0	0	0	2	8	10	21	2	1	8	7	16	15	9	2	21	6	PASS	PASS	PASS	27	PASS	PASS	91	0	0.2	1	0	PASS	26	Female	Batchelor	Native	Excellent	Right-handed	Firefox	636	9	NA	NA	NA	1
572	9	12	6	0	0	0	0	0	0	0	4	12	8	24	0	0	9	5	34	11	0	0	0	0	PASS	PASS	PASS	71	FAIL	NotEnoughSpinChoices	21	0	0.8	2	0.2	PASS	30	Male	Doctorate	Native	Excellent	Right-handed	Chrome	637	2	NA	NA	NA	1
573	1	18	16	5	2	2	0	5	6	1	6	11	11	25	19	16	19	19	36	28	28	30	28	26	PASS	PASS	PASS	57	PASS	PASS	62	0	0.6	2	0.2	PASS	22	Female	A-levels	Native	Moderate	Right-handed	Chrome	638	7	NA	NA	NA	1
574	10	18	12	0	1	0	0	0	1	0	5	6	8	24	1	1	6	6	13	13	2	0	4	1	PASS	PASS	PASS	26	PASS	PASS	97	0	0.4	1	0	PASS	20	Male	A-levels	Native	Excellent	Left-handed	Firefox	639	9	NA	NA	NA	1
575	6	17	14	1	1	2	0	1	0	0	6	6	3	21	0	0	6	7	15	15	11	7	18	6	PASS	FAIL	NotEnoughAcceptChoices	19	PASS	PASS	98	0	0	0	0	PASS	30	Female	A-levels	Native	Excellent	Right-handed	Chrome	64	10	NA	NA	NA	1
576	10	16	18	4	3	3	1	3	2	0	7	14	10	19	8	11	18	15	24	22	16	13	15	18	PASS	PASS	PASS	35	PASS	PASS	42	0	0.6	1	0	PASS	40	Male	Doctorate	Native	Excellent	Right-handed	Firefox	640	10	NA	NA	NA	1
577	6	24	20	8	7	3	1	8	7	2	6	6	7	33	19	2	12	11	30	27	21	27	22	26	PASS	PASS	PASS	54	PASS	PASS	66	0	0.6	1	0	PASS	31	Female	A-levels	Native	Excellent	Right-handed	Firefox	641	6	NA	NA	NA	1
578	4	14	2	4	6	10	7	10	2	8	5	16	8	20	2	4	7	5	11	12	5	4	20	23	PASS	PASS	PASS	44	PASS	PASS	81	0	0.4	1	0	PASS	36	Female	Masters	Native	Excellent	Left-handed	Firefox	642	8	NA	NA	NA	2
579	9	17	6	1	0	1	0	3	1	0	5	6	14	12	4	12	21	10	22	25	30	27	27	23	PASS	PASS	PASS	46	PASS	PASS	82	0	1	2	0.2	PASS	39	Female	A-levels	Native	Excellent	Right-handed	Chrome	643	1	NA	NA	NA	2
580	4	8	3	3	6	6	1	6	5	1	2	12	7	18	0	4	12	8	27	14	5	1	18	15	PASS	FAIL	NotEnoughAcceptChoices	17	PASS	PASS	106	0	0	0	0	PASS	31	Male	Batchelor	Native	Moderate	Right-handed	Chrome	644	6	NA	NA	NA	1
581	9	14	12	7	4	3	0	0	4	0	0	12	6	19	1	1	7	10	13	14	9	6	4	5	PASS	PASS	PASS	38	PASS	PASS	86	0	0.2	1	0	PASS	31	Male	Masters	Native	Excellent	Right-handed	Firefox	645	8	NA	NA	NA	1
582	8	18	12	3	5	4	1	1	7	6	1	19	10	26	10	5	14	11	21	24	14	24	14	17	PASS	PASS	PASS	63	PASS	PASS	67	0	0.4	1	0	PASS	26	Male	A-levels	Native	Moderate	Ambidextrous	Chrome	646	8	NA	NA	NA	2
583	4	12	5	5	4	4	0	7	3	4	4	14	9	18	0	0	8	5	14	17	22	22	12	15	PASS	PASS	PASS	43	PASS	PASS	73	0	0	0	0	PASS	39	Male	Batchelor	Native	Excellent	Right-handed	Chrome	649	4	NA	NA	NA	1
584	1	13	2	3	4	10	2	1	3	2	1	14	8	15	4	12	9	10	23	26	8	4	3	2	PASS	PASS	PASS	48	PASS	PASS	55	0	0	0	0	PASS	37	Female	Masters	Native	Excellent	Right-handed	Other	65	10	NA	NA	NA	1
585	5	8	15	8	3	1	0	1	9	1	2	10	13	17	6	15	23	22	31	27	17	18	22	24	PASS	PASS	PASS	34	PASS	PASS	83	0	0.2	1	0	PASS	28	Female	A-levels	Native	Moderate	Right-handed	Chrome	650	5	NA	NA	NA	2
586	12	16	7	2	3	7	3	0	4	6	2	14	12	19	1	1	12	10	19	24	0	0	0	0	PASS	PASS	PASS	37	PASS	PASS	87	0	0.8	2	0.2	PASS	35	Male	Batchelor	Native	Excellent	Right-handed	Chrome	651	10	NA	NA	NA	1
587	6	11	7	8	9	9	9	7	9	12	6	24	10	21	3	7	13	12	21	29	5	4	9	7	PASS	PASS	PASS	40	PASS	PASS	26	0	1.2	2	0.4	PASS	28	Female	Batchelor	Native	Excellent	Right-handed	Safari	652	9	NA	NA	NA	2
588	7	8	10	1	1	3	0	0	1	1	1	12	6	16	4	4	11	8	13	13	2	0	0	0	PASS	PASS	PASS	45	PASS	PASS	80	0	0	0	0	PASS	37	Female	Batchelor	Native	Excellent	Right-handed	Chrome	653	5	NA	NA	NA	1
589	1	4	8	5	3	1	2	2	5	0	1	9	6	16	7	3	9	11	23	21	2	0	4	2	PASS	PASS	PASS	46	PASS	PASS	80	0	0.2	1	0	PASS	35	Female	Doctorate	Native	Excellent	Right-handed	Internet Explorer	654	6	NA	NA	NA	1
590	3	16	6	3	5	3	0	7	1	1	2	16	9	20	3	4	10	9	14	24	12	15	8	5	PASS	PASS	PASS	36	PASS	PASS	89	0	0	0	0	PASS	35	Male	Batchelor	Native	Excellent	Left-handed	Firefox	655	2	NA	NA	NA	1
591	5	13	1	0	0	0	0	1	1	0	1	7	3	13	2	1	7	5	16	11	5	8	0	4	PASS	FAIL	NotEnoughAcceptChoices	20	PASS	PASS	103	0	0.2	1	0	PASS	21	Female	A-levels	Native	Excellent	Right-handed	Safari	656	9	NA	NA	NA	1
592	8	18	16	1	4	8	2	6	6	4	4	20	13	21	8	17	15	18	26	30	25	26	26	26	PASS	PASS	PASS	33	PASS	PASS	89	0	0	0	0	PASS	28	Male	Batchelor	Native	Moderate	Right-handed	Chrome	657	5	NA	NA	NA	2
593	2	11	15	9	8	4	1	2	10	7	4	26	13	24	10	18	17	19	29	35	30	27	22	18	PASS	PASS	PASS	40	PASS	PASS	63	0	0.4	2	0.2	PASS	25	Female	Masters	Native	Excellent	Right-handed	Chrome	658	2	NA	NA	NA	1
594	7	12	14	3	3	0	0	3	2	0	5	20	13	23	7	3	11	11	27	20	17	12	17	12	PASS	PASS	PASS	41	PASS	PASS	25	0	0.2	1	0	PASS	24	Male	Batchelor	Native	Moderate	Right-handed	Opera	659	8	NA	NA	NA	1
595	2	9	9	2	2	4	0	1	1	0	0	11	5	17	1	5	11	9	13	13	16	11	16	14	PASS	PASS	PASS	28	PASS	PASS	97	0	0	0	0	PASS	31	Male	A-levels	Native	Excellent	Right-handed	Chrome	66	1	NA	NA	NA	1
596	9	6	6	8	8	8	6	6	4	1	2	27	15	27	0	2	7	7	9	11	14	14	17	11	PASS	PASS	PASS	39	PASS	PASS	85	0	0.6	1	0	PASS	39	Female	Batchelor	Native	Excellent	Right-handed	Safari	660	2	NA	NA	NA	1
597	15	15	2	0	0	0	0	0	0	0	1	12	8	20	0	0	5	5	16	11	6	3	9	6	PASS	PASS	PASS	52	PASS	PASS	52	0	0	0	0	PASS	36	Male	A-levels	Native	Excellent	Right-handed	Chrome	661	3	NA	NA	NA	1
598	8	17	5	8	5	4	4	8	7	5	6	19	12	27	5	6	19	13	22	30	14	12	14	12	PASS	PASS	PASS	32	PASS	PASS	64	0	0.8	2	0.2	PASS	26	Male	Batchelor	Native	Excellent	Right-handed	Chrome	662	1	NA	NA	NA	1
599	10	14	18	2	1	6	0	1	1	1	4	15	9	17	11	17	22	21	29	33	12	12	14	15	PASS	PASS	PASS	36	PASS	PASS	80	0	0	0	0	PASS	25	Male	GCSE	Native	Excellent	Right-handed	Safari	663	3	NA	NA	NA	2
600	9	7	7	0	1	0	1	0	0	5	7	10	11	28	11	4	11	7	21	19	9	7	10	12	PASS	PASS	PASS	33	PASS	PASS	95	0	0.6	3	0.2	PASS	23	Female	Batchelor	Native	Excellent	Right-handed	Chrome	664	9	NA	NA	NA	2
601	8	9	6	5	2	2	2	3	1	2	1	16	5	26	10	10	11	18	33	30	5	5	17	6	PASS	FAIL	NotEnoughAcceptChoices	14	PASS	PASS	105	0	0.4	1	0	PASS	24	Male	Batchelor	Native	Excellent	Right-handed	Chrome	665	1	NA	NA	NA	1
602	7	11	6	1	1	4	0	0	0	0	0	12	6	15	0	3	10	9	15	13	4	4	7	7	PASS	PASS	PASS	36	PASS	PASS	92	0	0	0	0	PASS	27	Female	Batchelor	Native	Excellent	Right-handed	Chrome	666	1	NA	NA	NA	1
603	6	10	5	0	0	0	0	0	0	0	2	12	6	16	0	0	9	5	16	11	10	7	8	3	PASS	FAIL	NotEnoughAcceptChoices	17	PASS	PASS	80	0	0.6	1	0	PASS	38	Male	A-levels	Native	Excellent	Left-handed	Chrome	667	3	NA	NA	NA	2
604	1	7	12	7	2	3	0	0	8	7	4	12	11	21	3	3	11	13	20	20	14	19	18	23	PASS	PASS	PASS	33	PASS	PASS	71	0	0.4	1	0	PASS	19	Male	A-levels	Moderate	Moderate	Right-handed	Opera	668	7	NA	NA	NA	1
605	6	15	8	5	4	4	3	7	5	3	5	17	12	19	0	2	11	12	18	21	11	13	6	9	PASS	PASS	PASS	38	PASS	PASS	84	0	0.2	1	0	PASS	25	Male	Batchelor	Native	Excellent	Right-handed	Chrome	669	4	NA	NA	NA	1
606	3	12	10	2	1	5	1	2	2	1	6	13	11	17	4	5	10	13	18	23	7	8	7	7	PASS	PASS	PASS	28	PASS	PASS	51	0	0.6	2	0.2	PASS	21	Female	A-levels	Native	Excellent	Right-handed	Chrome	67	10	NA	NA	NA	1
607	5	22	21	4	1	0	0	0	3	0	7	6	6	18	1	0	11	8	14	19	29	31	30	28	PASS	PASS	PASS	40	PASS	PASS	61	0	0	0	0	PASS	25	Female	Batchelor	Native	Excellent	Right-handed	Chrome	670	7	NA	NA	NA	1
608	0	20	23	7	11	5	6	12	12	9	7	26	11	21	20	25	22	22	36	41	26	29	24	26	PASS	PASS	PASS	33	PASS	PASS	93	0	0.4	1	0	PASS	27	Other	Batchelor	Native	Excellent	Right-handed	Chrome	671	9	NA	NA	NA	1
609	6	17	9	9	4	7	9	4	6	4	7	18	7	28	1	4	17	13	23	16	5	12	4	1	PASS	PASS	PASS	25	PASS	PASS	97	0	0.8	1	0	PASS	20	Male	A-levels	Moderate	Excellent	Right-handed	Brave	672	1	NA	NA	NA	1
610	4	4	2	0	0	5	0	1	0	0	1	9	3	12	0	0	9	6	9	19	6	3	7	3	PASS	PASS	PASS	39	PASS	PASS	37	0	0.4	1	0	PASS	35	Female	Batchelor	Native	Excellent	Right-handed	Chrome	673	4	NA	NA	NA	1
611	0	2	19	3	0	1	0	2	12	2	0	9	10	20	12	13	17	18	32	32	9	7	8	5	PASS	PASS	PASS	53	PASS	PASS	56	0	0.6	1	0	PASS	27	Female	Batchelor	Native	Excellent	Right-handed	Chrome	674	4	NA	NA	NA	1
612	6	13	13	0	4	0	0	0	7	0	3	9	12	28	11	10	15	22	31	31	7	9	9	10	PASS	PASS	PASS	32	PASS	PASS	82	0	1.4	3	0.6	PASS	31	Male	A-levels	Native	Moderate	Right-handed	Chrome	675	10	NA	NA	NA	1
613	7	13	17	2	1	2	0	0	0	1	1	11	7	20	0	5	12	10	14	15	8	8	10	8	PASS	PASS	PASS	45	PASS	PASS	35	0	0.4	1	0	PASS	32	Male	Masters	Native	Excellent	Right-handed	Brave	676	7	NA	NA	NA	1
614	7	18	17	4	5	3	4	2	6	3	6	21	12	26	12	16	16	15	25	30	23	25	19	21	PASS	PASS	PASS	49	PASS	PASS	61	0	0.4	1	0	PASS	30	Female	Batchelor	Native	Excellent	Right-handed	Chrome	677	8	NA	NA	NA	1
615	3	11	5	2	0	2	0	1	0	5	0	12	10	19	0	0	8	6	16	13	18	14	5	7	PASS	PASS	PASS	33	PASS	PASS	80	0	0	0	0	PASS	29	Female	Masters	Native	Excellent	Right-handed	Chrome	678	5	NA	NA	NA	1
616	5	13	12	2	2	0	0	0	0	0	2	12	10	23	1	0	9	11	23	15	13	7	11	5	PASS	PASS	PASS	40	PASS	PASS	61	0	0.4	1	0	PASS	32	Male	Batchelor	Native	Excellent	Left-handed	Firefox	679	2	NA	NA	NA	1
617	13	22	8	2	2	9	1	2	3	2	4	14	8	23	2	5	13	10	22	18	23	24	19	25	PASS	PASS	PASS	63	PASS	PASS	53	0	0.4	1	0	PASS	23	Female	A-levels	Native	Moderate	Right-handed	Other	68	6	NA	NA	NA	1
618	11	11	3	0	4	3	2	5	0	1	3	29	8	25	1	9	8	9	13	11	1	1	7	4	PASS	PASS	PASS	39	PASS	PASS	71	0	1	4	0.2	PASS	38	Male	Batchelor	Native	Excellent	Right-handed	Firefox	680	7	NA	NA	NA	1
619	12	11	12	4	1	2	4	2	3	2	3	20	9	26	7	7	13	11	28	22	2	3	3	3	PASS	PASS	PASS	41	PASS	PASS	87	0	0.4	1	0	PASS	22	Male	Batchelor	Native	Moderate	Right-handed	Brave	681	9	NA	NA	NA	1
620	3	5	6	8	7	7	9	6	9	8	2	25	10	23	1	9	19	21	20	20	23	18	21	13	PASS	PASS	PASS	47	PASS	PASS	77	0	0.2	1	0	PASS	26	Female	Masters	Native	Moderate	Right-handed	Chrome	682	8	NA	NA	NA	1
621	6	15	4	4	4	3	3	3	5	1	7	14	11	18	1	4	10	5	21	13	17	20	13	16	PASS	PASS	PASS	39	PASS	PASS	73	0	1	1	0	PASS	32	Female	Doctorate	Native	Excellent	Right-handed	Chrome	683	10	NA	NA	NA	1
622	5	11	9	2	1	5	1	2	3	0	3	13	8	17	7	14	15	13	28	23	20	16	19	17	PASS	PASS	PASS	48	PASS	PASS	48	0	0.6	2	0.2	PASS	21	Male	Batchelor	Moderate	Excellent	Right-handed	Chrome	685	1	NA	NA	NA	1
623	3	7	12	7	1	7	1	0	5	0	3	18	10	21	6	8	15	14	30	26	12	13	10	8	PASS	PASS	PASS	39	PASS	PASS	47	0	0.4	1	0	PASS	32	Female	Batchelor	Native	Excellent	Right-handed	Chrome	686	6	NA	NA	NA	1
624	4	11	12	1	0	1	0	0	1	1	0	13	6	16	1	0	8	7	20	14	2	2	2	5	PASS	PASS	PASS	44	PASS	PASS	62	0	0.2	1	0	PASS	35	Male	Batchelor	Moderate	Moderate	Right-handed	Brave	687	5	NA	NA	NA	1
625	8	15	9	5	2	1	1	0	1	0	3	13	11	23	2	0	7	11	16	18	14	16	12	15	PASS	PASS	PASS	39	PASS	PASS	78	0	0.4	1	0	PASS	29	Male	Batchelor	Native	Excellent	Right-handed	Chrome	688	7	NA	NA	NA	1
626	4	1	3	2	1	0	1	0	5	1	0	15	8	18	2	5	12	9	19	17	12	8	12	4	PASS	PASS	PASS	47	PASS	PASS	46	0	1	2	0.2	PASS	25	Female	Masters	Native	Excellent	Right-handed	Chrome	689	8	NA	NA	NA	1
627	6	5	7	5	9	6	4	1	9	4	1	14	9	16	1	1	12	7	15	18	20	10	15	5	PASS	PASS	PASS	39	PASS	PASS	90	0	0.8	2	0.2	PASS	27	Male	Masters	Moderate	Excellent	Right-handed	Chrome	69	9	NA	NA	NA	2
628	12	18	23	5	9	1	0	0	6	1	5	17	10	19	2	7	14	22	28	18	14	11	15	16	PASS	PASS	PASS	26	PASS	PASS	99	0	0.4	1	0	PASS	26	Male	Batchelor	Native	Excellent	Right-handed	Chrome	690	8	NA	NA	NA	1
629	8	13	5	4	5	8	1	0	0	1	5	6	9	20	0	0	9	6	15	13	6	6	6	9	PASS	PASS	PASS	47	PASS	PASS	81	0	0	0	0	PASS	28	Male	Batchelor	Native	Excellent	Right-handed	Chrome	691	4	NA	NA	NA	1
630	6	15	18	1	0	0	0	2	1	1	2	12	5	20	11	8	18	18	31	32	10	10	12	11	PASS	PASS	PASS	52	PASS	PASS	31	0	0.2	1	0	PASS	22	Female	A-levels	Native	Poor	Left-handed	Chrome	692	7	NA	NA	NA	1
631	3	4	9	4	4	10	7	7	7	1	0	14	6	20	10	4	12	9	17	35	9	6	10	3	PASS	PASS	PASS	44	PASS	PASS	87	0	0.4	1	0	PASS	38	Female	GCSE	Native	Excellent	Right-handed	Chrome	693	9	NA	NA	NA	1
632	8	10	1	1	0	1	0	6	0	1	1	8	4	23	0	1	5	5	13	13	1	0	4	2	PASS	PASS	PASS	56	PASS	PASS	73	0	0.4	1	0	PASS	31	Female	Masters	Native	Excellent	Right-handed	Chrome	694	8	NA	NA	NA	1
633	5	15	15	8	6	5	0	1	4	1	3	12	11	18	2	0	15	11	25	19	2	4	0	2	PASS	PASS	PASS	50	PASS	PASS	70	0	0.2	1	0	PASS	19	Male	A-levels	Native	Excellent	Right-handed	Firefox	695	4	NA	NA	NA	1
634	4	14	13	2	3	3	0	3	12	2	5	14	11	21	8	9	9	14	22	30	23	21	18	16	PASS	PASS	PASS	45	PASS	PASS	70	0	0.6	2	0.2	PASS	21	Male	GCSE	Native	Excellent	Right-handed	Firefox	696	7	NA	NA	NA	1
635	5	7	11	4	1	2	0	2	3	0	0	18	12	17	7	11	19	15	30	28	14	15	12	10	PASS	PASS	PASS	46	PASS	PASS	33	0	0.6	2	0.2	PASS	19	Female	A-levels	Native	Excellent	Right-handed	Chrome	697	3	NA	NA	NA	1
636	9	7	10	1	0	1	0	3	0	0	0	11	8	22	0	0	7	5	13	11	3	1	4	3	PASS	PASS	PASS	71	PASS	PASS	50	0	0.2	1	0	PASS	38	Female	Batchelor	Native	Excellent	Right-handed	Chrome	698	3	NA	NA	NA	2
637	7	15	10	5	2	4	6	4	3	6	7	20	10	23	2	8	11	13	28	23	19	19	18	17	PASS	FAIL	NotEnoughAcceptChoices	22	PASS	PASS	86	0	0.6	1	0	PASS	19	Male	Batchelor	Native	Excellent	Left-handed	Firefox	699	5	NA	NA	NA	3
638	1	11	15	2	3	1	0	0	0	0	0	9	5	20	3	7	18	9	23	23	9	5	11	5	PASS	FAIL	NotEnoughAcceptChoices	23	PASS	PASS	91	0	0.2	1	0	PASS	35	Female	Batchelor	Native	Excellent	Right-handed	Chrome	7	3	NA	NA	NA	1
639	4	9	14	8	9	10	3	5	3	7	2	17	9	26	6	20	15	19	25	26	17	17	27	22	PASS	FAIL	NotEnoughAcceptChoices	5	PASS	PASS	99	0	1.4	2	0.6	PASS	19	Male	A-levels	Native	Excellent	Right-handed	Chrome	70	3	NA	NA	NA	1
640	2	20	8	8	10	12	8	11	12	4	10	27	15	21	25	25	19	21	34	40	29	31	26	27	PASS	FAIL	NotEnoughAcceptChoices	18	PASS	PASS	100	0	0	0	0	PASS	31	Female	Batchelor	Native	Excellent	Right-handed	Chrome	700	1	NA	NA	NA	2
641	5	10	10	1	0	9	0	0	8	5	4	26	10	26	9	21	21	20	35	26	22	25	15	13	PASS	PASS	PASS	43	PASS	PASS	78	0	0.4	1	0	PASS	19	Female	A-levels	Native	Excellent	Right-handed	Chrome	701	2	NA	NA	NA	1
642	3	15	9	0	0	0	0	0	1	2	0	6	8	27	5	5	16	16	20	19	10	10	9	10	PASS	PASS	PASS	55	PASS	PASS	70	0	0.4	2	0.2	PASS	35	Female	A-levels	Native	Excellent	Right-handed	Safari	702	10	NA	NA	NA	1
643	7	15	11	3	0	1	0	0	4	5	9	10	8	22	16	22	21	22	35	35	28	23	26	25	PASS	PASS	PASS	52	PASS	PASS	61	0	0.6	3	0.2	PASS	22	Female	Masters	Native	Excellent	Right-handed	Chrome	703	9	NA	NA	NA	1
644	0	14	4	4	5	8	4	3	2	9	7	6	9	15	7	13	21	14	19	23	33	29	27	26	PASS	PASS	PASS	37	PASS	PASS	62	0	0	0	0	PASS	19	Male	GCSE	Native	Excellent	Right-handed	Firefox	704	9	NA	NA	NA	1
645	23	24	17	2	1	0	0	0	1	1	6	12	10	20	0	1	12	11	28	11	2	4	6	12	PASS	PASS	PASS	48	PASS	PASS	58	0	0.2	1	0	PASS	34	Male	Batchelor	Native	Excellent	Right-handed	Chrome	705	4	NA	NA	NA	1
646	6	13	10	1	6	0	0	0	1	0	0	12	6	19	1	1	8	6	19	14	18	19	15	14	PASS	PASS	PASS	51	PASS	PASS	65	0	0.4	1	0	PASS	23	Female	Masters	Native	Excellent	Right-handed	Chrome	706	7	NA	NA	NA	1
647	3	6	5	1	1	0	0	4	3	1	2	8	4	17	2	0	7	7	14	21	9	8	6	8	PASS	PASS	PASS	47	PASS	PASS	82	0	0.6	1	0	PASS	24	Female	Masters	Native	Excellent	Right-handed	Chrome	707	6	NA	NA	NA	1
648	4	6	13	0	0	3	0	2	1	2	1	7	10	24	1	3	12	13	22	14	7	8	2	7	PASS	FAIL	NotEnoughAcceptChoices	24	PASS	PASS	97	0	0.4	1	0	PASS	35	Male	Batchelor	Native	Excellent	Right-handed	Firefox	708	9	NA	NA	NA	2
649	5	4	2	10	7	10	8	8	9	4	5	10	8	23	15	26.1818181818182	15	23	13	38	34	21	29	20	PASS	FAIL	NotEnoughSpinChoices	2	FAIL	BothInsufficient	0	1	1.6	4	0.4	PASS	22	Female	Batchelor	Native	Excellent	Right-handed	Chrome	709	2	NA	NA	NA	1
650	8	9	8	5	6	4	5	3	5	2	3	17	9	24	1	6	14	11	22	22	10	9	7	11	PASS	PASS	PASS	48	PASS	PASS	39	0	0.2	1	0	PASS	19	Male	A-levels	Native	Excellent	Right-handed	Firefox	71	10	NA	NA	NA	1
651	12	10	11	4	0	4	1	1	1	1	1	8	10	22	0	4	11	10	13	14	9	3	9	5	PASS	FAIL	NotEnoughAcceptChoices	21	PASS	PASS	97	0	0.6	2	0.2	PASS	20	Male	A-levels	Moderate	Poor	Right-handed	Firefox	710	10	NA	NA	NA	1
652	8	17	16	4	0	0	0	0	4	0	2	9	12	21	9	7	18	19	25	27	13	10	12	8	PASS	PASS	PASS	44	PASS	PASS	80	0	0.2	1	0	PASS	33	Male	Batchelor	Native	Moderate	Right-handed	Firefox	711	4	NA	NA	NA	1
653	7	12	12	2	0	7	0	1	5	1	3	12	6	19	4	5	12	9	22	17	9	17	9	17	PASS	PASS	PASS	45	PASS	PASS	57	0	0.4	1	0	PASS	37	Female	Batchelor	Native	Excellent	Right-handed	Chrome	712	5	NA	NA	NA	2
654	9	11	18	5	2	7	5	0	6	2	3	22	12	22	3	13	12	15	14	18	7	0	8	0	PASS	PASS	PASS	33	PASS	PASS	74	0	0.6	3	0.2	PASS	31	Male	A-levels	Native	Excellent	Right-handed	Chrome	713	2	NA	NA	NA	1
655	8	9	8	0	0	0	0	0	0	0	0	10.8	10	24	0	0	8	6	21	19	1	2	3	2	PASS	PASS	PASS	26	PASS	PASS	58	1	1.6	3	0.6	PASS	28	Female	Batchelor	Native	Excellent	Left-handed	Chrome	714	7	NA	NA	NA	1
656	6	10	13	7	1	2	0	4	4	4	1	15	10	21	9	12	19	17	28	26	7	9	4	6	PASS	PASS	PASS	26	PASS	PASS	93	0	1.2	2	0.2	PASS	24	Male	Batchelor	Native	Excellent	Right-handed	Chrome	715	10	NA	NA	NA	2
657	4	15	16	7	6	9	0	12	8	5	7	18	10	21	12	8	21	11	35	31	28	22	26	23	PASS	PASS	PASS	41	PASS	PASS	40	0	0.4	1	0	PASS	30	Female	Batchelor	Native	Excellent	Right-handed	Chrome	716	2	NA	NA	NA	1
658	3	9	6	5	4	8	0	4	4	1	1	13	6	20	3	12	13	10	24	26	14	20	2	12	PASS	PASS	PASS	41	PASS	PASS	36	0	0	0	0	PASS	40	Female	Batchelor	Native	Excellent	Right-handed	Chrome	717	1	NA	NA	NA	2
659	9	14	10	3	5	4	2	0	1	2	3	10	5	21	2	1	12	7	28	21	22	18	22	22	PASS	PASS	PASS	31	PASS	PASS	37	0	0.2	1	0	PASS	38	Female	GCSE	Native	Excellent	Right-handed	Internet Explorer	718	9	NA	NA	NA	2
660	8	13	6	2	0	0	0	0	1	0	2	12	6	18	0	2	5	5	19	11	1	0	6	6	PASS	PASS	PASS	73	FAIL	NotEnoughSpinChoices	1	0	0.4	1	0	PASS	37	Female	Batchelor	Native	Excellent	Right-handed	Chrome	719	2	NA	NA	NA	1
661	12	19	4	0	0	0	0	0	0	0	2	12	7	19	0	0	5	5	14	11	3	0	3	6	PASS	PASS	PASS	33	PASS	PASS	89	0	0	0	0	PASS	35	Male	Masters	Native	Excellent	Right-handed	Chrome	72	8	NA	NA	NA	1
662	2	6	10	2	3	3	0	2	0	0	2	10	8	20	0	0	9	9	22	17	8	3	9	8	PASS	PASS	PASS	54	PASS	PASS	77	0	0.2	1	0	PASS	27	Female	Masters	Native	Excellent	Right-handed	Chrome	720	6	NA	NA	NA	1
663	2	15	13	6	2	1	0	1	4	0	4	13	4	19	3	1	12	9	26	29	21	22	19	21	PASS	PASS	PASS	40	PASS	PASS	76	0	0.2	1	0	PASS	38	Female	Batchelor	Native	Excellent	Right-handed	Safari	721	10	NA	NA	NA	1
664	9	12	12	4	1	3	3	1	5	1	5	21	10	23	7	4	13	11	27	24	18	14	17	14	PASS	PASS	PASS	40	PASS	PASS	77	0	1	2	0.2	PASS	23	Female	Batchelor	Moderate	Excellent	Right-handed	Chrome	722	3	NA	NA	NA	1
665	16	8	1	3	0	2	0	0	0	0	2	6	9	25	0	0	5	6	9	12	2	1	3	1	PASS	PASS	PASS	28	PASS	PASS	97	0	0	0	0	PASS	25	Male	Batchelor	Native	Moderate	Right-handed	Chrome	723	1	NA	NA	NA	1
666	2	5	10	0	5	2	3	3	2	2	1	15	13	14	4	5	13	14	23	23	8	4	8	6	PASS	PASS	PASS	40	PASS	PASS	69	0	0.2	1	0	PASS	20	Male	A-levels	Native	Moderate	Left-handed	Chrome	724	3	NA	NA	NA	1
667	1	9	12	1	2	4	4	0	6	3	1	12	9	16	6	8	11	13	21	25	15	11	10	7	PASS	PASS	PASS	40	PASS	PASS	83	0	0	0	0	PASS	22	Female	A-levels	Native	Excellent	Right-handed	Chrome	725	7	NA	NA	NA	1
668	8	8	7	7	8	4	5	5	7	0	1	17	10	20	6	8	18	13	28	28	21	20	15	14	PASS	PASS	PASS	37	PASS	PASS	72	0	1.4	2	0.6	PASS	22	Female	Masters	Native	Excellent	Right-handed	Chrome	726	7	NA	NA	NA	1
669	9	15	10	5	4	1	0	1	4	6	4	17	12	17	3	1	13	11	23	16	11	10	12	10	PASS	PASS	PASS	48	PASS	PASS	58	0	0.2	1	0	PASS	24	Male	A-levels	Native	Excellent	Right-handed	Chrome	727	4	NA	NA	NA	1
670	3	14	11	2	5	6	0	8	7	4	4	20	11	20	16	15	19	18	23	33	9	11	12	19	PASS	PASS	PASS	43	PASS	PASS	57	0	0	0	0	PASS	24	Female	Batchelor	Native	Moderate	Right-handed	Chrome	728	5	NA	NA	NA	1
671	6	12	14	5	4	3	5	3	3	7	6	18	11	20	0	1	7	9	15	16	18	14	13	10	PASS	PASS	PASS	53	PASS	PASS	30	0	1.2	3	0.4	PASS	38	Female	Masters	Native	Excellent	Right-handed	Chrome	729	2	NA	NA	NA	1
672	5	15	8	6	6	6	5	7	9	8	6	22	8	24	10	9	13	8	18	28	32	29	32	29	PASS	PASS	PASS	25	PASS	PASS	97	0	0.2	1	0	PASS	24	Female	GCSE	Native	Moderate	Right-handed	Chrome	73	10	NA	NA	NA	1
673	1	4	18	0	0	0	0	0	0	0	1	13	13	22	15	18	19	18	35	30	18	13	20	16	PASS	PASS	PASS	42	PASS	PASS	75	0	0.4	1	0	PASS	32	Female	A-levels	Native	Excellent	Right-handed	Chrome	730	5	NA	NA	NA	1
674	13	12	2	1	1	0	0	1	1	0	2	8	7	24	0	4	6	8	21	12	0	0	3	4	PASS	PASS	PASS	46	PASS	PASS	34	0	0	0	0	PASS	27	Male	Masters	Moderate	Moderate	Right-handed	Chrome	731	8	NA	NA	NA	1
675	11	16	11	4	4	3	2	2	3	2	5	16	7	23	2	4	9	10	24	22	9	5	6	5	PASS	PASS	PASS	55	PASS	PASS	57	0	0.6	1	0	PASS	26	Male	Batchelor	Native	Excellent	Ambidextrous	Safari	732	6	NA	NA	NA	1
676	4	12	10	2	4	3	0	0	0	0	1	15	7	19	2	6	12	9	26	18	7	14	9	14	PASS	PASS	PASS	52	PASS	PASS	66	0	0	0	0	PASS	36	Female	Masters	Native	Excellent	Right-handed	Chrome	733	8	NA	NA	NA	1
677	4	7	10	0	0	3	0	3	2	0	0	7	5	15	5	1	11	7	14	17	8	4	1	0	PASS	PASS	PASS	47	PASS	PASS	85	0	0.2	1	0	PASS	21	Female	A-levels	Native	Excellent	Right-handed	Chrome	734	4	NA	NA	NA	1
678	9	19	15	2	1	1	0	1	2	3	8	11	9	28	0	3	11	8	24	14	21	21	18	19	PASS	PASS	PASS	36	PASS	PASS	86	0	0.2	1	0	PASS	32	Female	A-levels	Native	Excellent	Right-handed	Chrome	735	7	NA	NA	NA	1
679	9	21	20	6	2	1	0	4	6	5	7	15	12	29	7	2	14	18	30	29	17	19	27	26	PASS	PASS	PASS	60	PASS	PASS	63	0	0.4	1	0	PASS	23	Male	A-levels	Native	Excellent	Right-handed	Brave	736	1	NA	NA	NA	1
680	3	17	12	9	6	3	2	1	8	6	5	19	4	15	5	15	23	21	26	39	20	12	15	11	PASS	PASS	PASS	44	PASS	PASS	91	0	0.8	1	0	PASS	29	Female	Masters	Native	Excellent	Right-handed	Chrome	737	1	NA	NA	NA	1
681	4	2	4	1	1	0	0	0	0	1	0	12	7	23	3	16	18	25	23	22	15	13	17	16	PASS	FAIL	NotEnoughAcceptChoices	22	PASS	PASS	100	0	1.8	3	0.6	PASS	37	Female	Masters	Native	Moderate	Left-handed	Chrome	738	8	NA	NA	NA	1
682	7	20	12	3	4	3	3	2	4	2	8	14	10	18	6	6	8	10	24	24	16	17	18	18	PASS	PASS	PASS	39	PASS	PASS	72	0	0.2	1	0	PASS	35	Male	A-levels	Native	Moderate	Right-handed	Firefox	739	2	NA	NA	NA	1
683	7	18	17	5	2	5	2	1	1	2	5	19	11	25	4	3	12	11	28	23	22	15	22	15	PASS	PASS	PASS	47	PASS	PASS	44	0	0.4	2	0.2	PASS	36	Male	Batchelor	Native	Excellent	Right-handed	Firefox	74	2	NA	NA	NA	1
684	11	10	7	3	2	5	4	4	3	4	4	17	8	23	0	2	9	9	18	20	18	17	17	14	PASS	PASS	PASS	45	PASS	PASS	54	0	1	1	0	PASS	37	Male	Doctorate	Native	Excellent	Right-handed	Chrome	740	5	NA	NA	NA	1
685	5	10	7	1	2	4	0	0	2	0	0	10	4	17	1	3	6	7	15	16	8	2	3	1	PASS	PASS	PASS	57	PASS	PASS	51	0	0.6	1	0	PASS	27	Male	A-levels	Native	Excellent	Right-handed	Internet Explorer	741	6	NA	NA	NA	1
686	3	1	10	5	3	7	1	4	1	1	0	15	8	18	5	9	15	10	22	20	21	14	17	11	PASS	PASS	PASS	40	PASS	PASS	85	0	0.2	1	0	PASS	31	Female	Masters	Native	Excellent	Right-handed	Chrome	742	3	NA	NA	NA	1
687	9	10	14	4	6	4	4	9	8	3	3	19	8	23	7	15	11	15	20	23	22	18	21	17	PASS	PASS	PASS	39	PASS	PASS	77	0	1	2	0.4	PASS	20	Female	Batchelor	Moderate	Excellent	Right-handed	Chrome	743	5	NA	NA	NA	1
688	23	8	13	4	2	5	3	2	12	7	5	24	15	14	4	13	12	17	19	25	1	0	3	7	PASS	PASS	PASS	49	PASS	PASS	72	0	0	0	0	PASS	27	Female	Doctorate	Native	Excellent	Ambidextrous	Chrome	744	5	NA	NA	NA	1
689	7	17	4	5	2	5	0	3	1	1	2	12	11	20	5	10	11	9	27	24	22	20	12	16	PASS	PASS	PASS	37	PASS	PASS	78	0	0.4	1	0	PASS	32	Male	Batchelor	Native	Excellent	Right-handed	Chrome	746	3	NA	NA	NA	1
690	9	4	2	2	2	3	3	3	3	2	0	12	8	20	0	0	9	5	10	14	6	5	1	2	PASS	PASS	PASS	41	PASS	PASS	84	0	0.8	1	0	PASS	39	Female	Batchelor	Native	Excellent	Right-handed	Chrome	747	8	NA	NA	NA	1
691	2	10	14	4	3	1	6	0	11	5	1	26	15	12	10	15	16	14	31	35	21	18	11	15	PASS	PASS	PASS	36	PASS	PASS	74	0	0.4	2	0.2	PASS	22	Male	Batchelor	Moderate	Moderate	Right-handed	Internet Explorer	748	2	NA	NA	NA	1
692	3	9	14	0	3	3	4	5	6	4	3	10	10	14	3	10	19	15	28	24	14	11	15	8	PASS	PASS	PASS	53	PASS	PASS	80	0	0.4	1	0	PASS	24	Female	Batchelor	Native	Excellent	Left-handed	Chrome	749	8	NA	NA	NA	2
693	1	18	9	0	0	2	0	0	1	0	3	11	6	18	2	1	11	5	23	18	14	9	12	7	PASS	PASS	PASS	59	PASS	PASS	76	0	0	0	0	PASS	24	Male	A-levels	Native	Moderate	Right-handed	Other	75	4	NA	NA	NA	1
694	5	14	11	9	7	10	7	8	8	8	7	23	12	21	9	22	20	18	27	33	28	28	26	24	PASS	PASS	PASS	34	PASS	PASS	89	0	0.6	1	0	PASS	28	Male	A-levels	Native	Moderate	Right-handed	Chrome	750	9	NA	NA	NA	1
695	10	8	7	0	1	2	0	1	2	2	0	12	6	18	1	3	8	6	22	12	8	6	5	5	PASS	PASS	PASS	49	PASS	PASS	56	0	0	0	0	PASS	40	Male	Batchelor	Native	Excellent	Right-handed	Chrome	751	9	NA	NA	NA	1
696	4	16	16	0	0	1	0	0	3	0	5	16	13	22	9	1	12	11	23	29	19	24	18	22	PASS	PASS	PASS	31	PASS	PASS	62	0	0.6	1	0	PASS	19	Female	A-levels	Native	Excellent	Right-handed	Chrome	752	2	NA	NA	NA	1
697	7	17	9	8	6	7	1	1	1	5	7	14	8	20	15	9	16	10	23	30	27	20	28	21	PASS	PASS	PASS	42	PASS	PASS	67	0	0.6	1	0	PASS	34	Female	Batchelor	Native	Excellent	Right-handed	Firefox	753	2	NA	NA	NA	1
698	0	20	20	3	3	0	0	0	4	8	6	19	5	14	16	15	16	20	36	33	12	27	13	22	PASS	PASS	PASS	62	PASS	PASS	33	0	0.6	2	0.2	PASS	39	Female	Batchelor	Native	Excellent	Right-handed	Chrome	754	9	NA	NA	NA	1
699	3	9	11	8	3	1	1	1	3	0	1	17	11	17	8	12	9	10	27	26	9	8	5	8	PASS	PASS	PASS	28	PASS	PASS	96	0	0.4	2	0.2	PASS	26	Male	Batchelor	Native	Excellent	Right-handed	Firefox	755	9	NA	NA	NA	1
700	0	13	6	7	10	9	7	5	5	5	4	16	5	19	1	8	9	7	21	26	27	24	20	21	PASS	FAIL	NotEnoughAcceptChoices	21	PASS	PASS	82	0	0.8	1	0	PASS	24	Female	Masters	Native	Excellent	Right-handed	Chrome	756	10	NA	NA	NA	1
701	4	10	3	1	2	2	0	2	0	1	5	11	6	18	2	2	9	7	21	15	19	11	19	12	PASS	PASS	PASS	46	FAIL	NotEnoughSpinChoices	23	0	0.6	2	0.2	PASS	38	Female	A-levels	Native	Excellent	Right-handed	Firefox	757	8	NA	NA	NA	1
702	13	12	12	7	5	6	6	6	5	0	4	17	11	26	2	5	16	14	23	28	11	7	10	8	PASS	FAIL	NotEnoughAcceptChoices	10	PASS	PASS	102	0	0.2	1	0	PASS	28	Male	Masters	Native	Excellent	Right-handed	Chrome	758	6	NA	NA	NA	1
703	6	2	6	2	1	2	0	0	1	0	0	12	6	16	0	1	11	10	17	11	2	0	7	0	PASS	PASS	PASS	32	PASS	PASS	91	0	0	0	0	PASS	30	Male	Batchelor	Native	Excellent	Right-handed	Chrome	759	7	NA	NA	NA	1
704	7	16	10	1	8	3	1	11	7	4	8	15	6	15	9	10	12	12	30	26	0	1	0	1	PASS	PASS	PASS	56	FAIL	NotEnoughSpinChoices	20	0	0.4	1	0	PASS	37	Female	Batchelor	Native	Moderate	Right-handed	Chrome	76	3	NA	NA	NA	1
705	2	10	5	7	3	11	4	5	7	4	5	20	11	26	15	21	20	19	28	34	9	7	13	14	PASS	PASS	PASS	49	PASS	PASS	54	0	0.6	2	0.2	PASS	33	Male	Doctorate	Native	Moderate	Right-handed	Chrome	760	1	NA	NA	NA	2
706	5	5	6	2	0	2	0	0	1	0	0	17	10	14	3	4	12	10	21	21	13	10	6	7	PASS	PASS	PASS	27	PASS	PASS	98	0	0.2	1	0	PASS	19	Female	A-levels	Moderate	Excellent	Right-handed	Chrome	761	1	NA	NA	NA	1
707	4	11	11	3	3	3	0	1	4	1	2	13	6	20	9	1	11	12	23	18	18	18	10	11	PASS	PASS	PASS	43	PASS	PASS	84	0	0.6	1	0	PASS	38	Male	Batchelor	Native	Excellent	Right-handed	Firefox	762	7	NA	NA	NA	1
708	4	9	8	2	1	1	0	3	5	1	1	12	6	19	6	3	13	7	18	23	11	7	10	3	PASS	PASS	PASS	33	PASS	PASS	89	0	1.2	3	0.2	PASS	33	Female	Masters	Native	Excellent	Right-handed	Chrome	763	9	NA	NA	NA	1
709	6	15	8	7	8	7	4	8	8	2	7	16	11	25	7	9	11	9	22	25	13	22	14	15	PASS	PASS	PASS	48	PASS	PASS	78	0	0.2	1	0	PASS	21	Male	A-levels	Moderate	Excellent	Right-handed	Other	765	6	NA	NA	NA	1
710	7	16	7	4	5	6	3	6	10	4	8	22	10	19	3	8	9	10	26	24	23	24	23	21	PASS	PASS	PASS	48	PASS	PASS	46	0	0	0	0	PASS	37	Male	Batchelor	Native	Excellent	Right-handed	Brave	766	9	NA	NA	NA	1
711	10	9	7	0	2	4	0	1	2	3	2	12	4	19	1	0	7	6	16	14	7	6	7	6	PASS	PASS	PASS	38	PASS	PASS	82	0	1	2	0.4	PASS	28	Male	Masters	Native	Excellent	Right-handed	Chrome	767	5	NA	NA	NA	1
712	3	17	8	2	0	4	0	0	4	0	1	7	4	11	3	0	8	6	14	17	14	12	6	2	PASS	PASS	PASS	26	PASS	PASS	99	0	0	0	0	PASS	23	Female	Masters	Native	Excellent	Right-handed	Chrome	768	1	NA	NA	NA	1
713	4	16	10	6	0	5	0	0	4	6	6	14	5	17	10	9	17	13	25	27	26	25	21	23	PASS	PASS	PASS	74	PASS	PASS	50	0	0	0	0	PASS	31	Female	GCSE	Native	Excellent	Right-handed	Firefox	769	5	NA	NA	NA	1
714	4	10	12	0	2	10	0	1	5	8	4	18	9	18	7	17	15	16	32	24	30	25	21	23	PASS	PASS	PASS	50	PASS	PASS	57	0	0.2	1	0	PASS	27	Female	Batchelor	Native	Moderate	Left-handed	Chrome	77	9	NA	NA	NA	6
715	3	12	14	2	2	1	0	0	1	0	1	28	10	11	5	15	19	22	31	27	6	13	4	11	PASS	PASS	PASS	47	PASS	PASS	80	0	0.4	1	0	PASS	29	Male	Batchelor	Native	Excellent	Right-handed	Chrome	771	4	NA	NA	NA	2
716	6	21	18	9	4	3	0	3	10	5	5	18	9	23	17	21	18	18	35	34	19	20	18	20	PASS	PASS	PASS	41	PASS	PASS	84	0	0.6	1	0	PASS	39	Female	Batchelor	Native	Moderate	Right-handed	Chrome	772	4	NA	NA	NA	1
717	12	12	5	2	4	4	2	5	6	1	2	12	3	16	5	3	9	8	24	27	3	1	8	6	PASS	PASS	PASS	47	PASS	PASS	71	0	0.6	2	0.2	PASS	39	Female	Batchelor	Moderate	Excellent	Left-handed	Internet Explorer	773	8	NA	NA	NA	2
718	6	15	7	1	2	1	0	0	2	1	1	16	7	22	3	5	9	6	19	19	7	8	5	3	PASS	PASS	PASS	67	PASS	PASS	52	0	0.2	1	0	PASS	28	Female	Masters	Native	Excellent	Right-handed	Chrome	774	9	NA	NA	NA	1
719	3	14	16	10	9	6	8	9	11	7	5	25	11	23	8	15	13	12	25	26	31	22	30	27	PASS	PASS	PASS	43	PASS	PASS	28	0	0.8	1	0	PASS	36	Female	Batchelor	Native	Excellent	Right-handed	Chrome	775	3	NA	NA	NA	1
720	8	10	10	1	5	4	1	3	1	0	6	11	6	24	0	3	9	10	13	11	0	0	0	0	PASS	PASS	PASS	33	PASS	PASS	93	0	0.2	1	0	PASS	28	Male	Masters	Native	Excellent	Right-handed	Firefox	776	1	NA	NA	NA	1
721	6	13	18	7	3	5	1	3	5	3	6	20	10	23	12	14	16	19	30	33	21	19	20	17	PASS	PASS	PASS	35	PASS	PASS	71	0	0.4	1	0	PASS	27	Male	Batchelor	Native	Excellent	Right-handed	Chrome	777	7	NA	NA	NA	1
722	4	11	10	5	8	5	6	7	8	7	3	20	9	26	13	7	14	15	26	32	24	21	15	14	PASS	FAIL	NotEnoughAcceptChoices	8	PASS	PASS	48	0	0.8	3	0.2	PASS	27	Male	Batchelor	Native	Moderate	Right-handed	Chrome	778	2	NA	NA	NA	2
723	6	7	16	4	2	3	0	0	0	3	4	14	10	19	0	5	12	15	24	15	24	21	20	15	PASS	PASS	PASS	36	PASS	PASS	90	0	0.4	2	0.2	PASS	18	Male	Batchelor	Native	Excellent	Right-handed	Opera	779	2	NA	NA	NA	1
724	9	0	1	2	3	6	0	4	1	0	0	6	5	14	1	0	8	6	10	12	3	2	5	2	PASS	PASS	PASS	33	PASS	PASS	85	0	0.2	1	0	PASS	26	Female	Batchelor	Native	Excellent	Right-handed	Safari	78	6	NA	NA	NA	1
725	8	9	8	4	5	3	4	4	7	3	2	16	10	18	5	3	12	14	21	23	5	1	3	5	PASS	PASS	PASS	39	PASS	PASS	84	0	0.6	1	0	PASS	28	Male	Masters	Moderate	Excellent	Right-handed	Firefox	780	2	NA	NA	NA	1
726	8	13	11	4	1	4	4	2	2	4	4	19	9	19	2	1	15	6	17	16	14	17	26	16	PASS	PASS	PASS	75	PASS	PASS	32	0	0.4	2	0.2	PASS	22	Female	Batchelor	Native	Excellent	Right-handed	Chrome	781	4	NA	NA	NA	1
727	7	19	10	0	0	0	0	0	0	0	1	9	8	17	0	0	9	8	12	11	0	0	0	0	PASS	PASS	PASS	39	PASS	PASS	66	0	0.2	1	0	PASS	36	Male	A-levels	Native	Excellent	Right-handed	Chrome	782	2	NA	NA	NA	1
728	1	13	15	2	4	5	0	4	8	7	1	18	10	12	14	16	20	17	30	35	22	27	16	20	PASS	PASS	PASS	39	PASS	PASS	63	0	0	0	0	PASS	39	Female	Masters	Native	Excellent	Right-handed	Chrome	783	3	NA	NA	NA	1
729	7	11	10	3	6	8	6	6	5	3	2	18	9	25	2	7	8	7	15	17	10	13	18	15	PASS	PASS	PASS	60	PASS	PASS	54	0	0.4	1	0	PASS	27	Male	Batchelor	Native	Excellent	Right-handed	Chrome	784	4	NA	NA	NA	1
730	3	12	0	0	0	1	0	0	0	0	3	6	3	13	1	0	6	5	12	16	20	18	20	18	PASS	PASS	PASS	48	PASS	PASS	32	0	0.4	2	0.2	PASS	30	Female	GCSE	Native	Excellent	Left-handed	Firefox	785	10	NA	NA	NA	1
731	4	19	20	11	7	3	2	9	8	7	4	25	9	22	13	16	23	21	29	32	35	32	33	29	PASS	PASS	PASS	33	PASS	PASS	93	0	0.4	1	0	PASS	20	Other	GCSE	Native	Moderate	Right-handed	Brave	786	6	NA	NA	NA	2
732	6	12	14	4	3	3	3	3	7	10	5	17	9	20	5	1	13	14	20	29	19	16	18	12	PASS	PASS	PASS	44	PASS	PASS	37	0	0.6	1	0	PASS	37	Male	Batchelor	Native	Excellent	Ambidextrous	Chrome	787	2	NA	NA	NA	1
733	5	10	13	1	2	1	0	0	0	0	2	14	10	15	2	5	16	13	25	20	15	9	13	10	PASS	PASS	PASS	46	PASS	PASS	73	0	0.6	2	0.2	PASS	23	Male	Batchelor	Native	Excellent	Right-handed	Chrome	788	4	NA	NA	NA	1
734	1	22	20	0	0	0	0	5	12	2	5	30	15	8	14	7	10	17	33	36	34	30	28	27	PASS	PASS	PASS	62	PASS	PASS	28	0	0.2	1	0	PASS	39	Female	A-levels	Native	Excellent	Right-handed	Chrome	789	5	NA	NA	NA	1
735	1	12	8	4	12	11	3	7	10	5	6	17	9	17	7	5	10	9	24	31	23	15	19	16	PASS	PASS	PASS	51	PASS	PASS	41	0	0.2	1	0	PASS	38	Female	Batchelor	Native	Excellent	Right-handed	Chrome	79	4	NA	NA	NA	1
736	12	21	14	3	4	6	0	1	8	6	5	22	13	23	9	11	20	19	33	36	20	22	19	23	PASS	PASS	PASS	44	PASS	PASS	61	0	0.2	1	0	PASS	29	Female	Masters	Native	Excellent	Right-handed	Chrome	790	5	NA	NA	NA	1
737	4	13	9	3	4	4	0	1	2	1	1	11	8	16	2	3	10	10	18	20	3	1	3	1	PASS	PASS	PASS	54	PASS	PASS	66	0	0.4	1	0	PASS	31	Male	Masters	Native	Excellent	Right-handed	Chrome	791	5	NA	NA	NA	1
738	9	10	1	0	5	5	2	0	4	4	1	7	4	15	2	1	9	5	12	16	11	5	7	9	PASS	PASS	PASS	31	PASS	PASS	86	0	0.2	1	0	PASS	32	Female	Doctorate	Native	Excellent	Right-handed	Safari	792	3	NA	NA	NA	1
739	3	16	10	2	4	4	3	4	5	3	0	12	7	19	10	12	17	14	28	22	4	8	4	12	PASS	FAIL	NotEnoughAcceptChoices	20	PASS	PASS	101	0	0.4	1	0	PASS	28	Female	Batchelor	Native	Excellent	Right-handed	Firefox	793	2	NA	NA	NA	1
740	0	15	17	5	3	8	9	4	11	7	5	19	12	15	16	22	21	22	31	40	29	27	19	21	PASS	PASS	PASS	48	PASS	PASS	48	0	0.4	1	0	PASS	19	Female	A-levels	Native	Excellent	Ambidextrous	Chrome	794	3	NA	NA	NA	1
741	6	16	17	8	4	11	1	1	11	7	2	14	7	14	8	21	21	21	33	32	13	14	12	9	PASS	PASS	PASS	55	PASS	PASS	68	0	0	0	0	PASS	23	Other	A-levels	Moderate	Moderate	Right-handed	Chrome	796	3	NA	NA	NA	1
742	4	13	14	7	3	7	0	1	4	4	3	20	8	22	11	7	17	11	26	28	1	5	0	3	PASS	PASS	PASS	51	PASS	PASS	52	0	0	0	0	PASS	38	Female	Batchelor	Native	Excellent	Right-handed	Chrome	797	1	NA	NA	NA	1
743	4	8	14	11	4	8	6	5	7	9	1	24	12	20	17	15	17	21	35	37	14	9	15	10	PASS	PASS	PASS	46	PASS	PASS	79	0	0.8	4	0.2	PASS	19	Male	Batchelor	Moderate	Moderate	Right-handed	Chrome	798	6	NA	NA	NA	1
744	8	21	15	5	9	3	8	5	1	4	3	18	9	24	11	17	16	15	23	27	28	17	15	13	PASS	PASS	PASS	45	PASS	PASS	82	0	1.2	3	0.4	PASS	19	Male	A-levels	Native	Excellent	Left-handed	Chrome	799	4	NA	NA	NA	2
745	7	16	9	8	5	8	6	5	9	11	0	18	7	15	11	18	20	17	30	38	9	12	7	9	PASS	PASS	PASS	55	FAIL	NotEnoughSpinChoices	12	0	0.2	1	0	PASS	32	Female	Masters	Native	Excellent	Right-handed	Chrome	8	3	NA	NA	NA	2
746	0	14	15	3	2	1	5	4	6	0	1	12	7	12	6	3	14	14	26	33	27	27	18	16	PASS	PASS	PASS	35	PASS	PASS	87	0	0.4	1	0	PASS	20	Male	Batchelor	Native	Moderate	Right-handed	Chrome	80	8	NA	NA	NA	1
747	12	8	8	7	8	8	6	5	7	7	6	23	13	25	8	11	16	15	33	25	7	2	7	4	PASS	PASS	PASS	34	PASS	PASS	44	0	0.8	1	0	PASS	34	Male	Masters	Native	Excellent	Ambidextrous	Firefox	800	7	NA	NA	NA	3
748	1	16	13	5	2	3	0	0	3	4	5	13	9	15	17	11	14	16	30	37	11	18	8	16	PASS	PASS	PASS	57	PASS	PASS	67	0	0.2	1	0	PASS	24	Female	Masters	Native	Excellent	Right-handed	Chrome	801	4	NA	NA	NA	1
749	8	19	10	6	5	9	6	1	2	8	4	19	7	25	3	12	14	16	25	28	17	15	23	20	PASS	PASS	PASS	41	PASS	PASS	78	0	0	0	0	PASS	19	Male	A-levels	Native	Excellent	Right-handed	Chrome	802	10	NA	NA	NA	1
750	6	6	15	6	3	7	1	2	3	4	1	10	10	18	2	7	9	14	15	16	9	4	10	4	PASS	PASS	PASS	41	PASS	PASS	52	0	0.6	1	0	PASS	21	Female	Batchelor	Native	Moderate	Right-handed	Chrome	803	5	NA	NA	NA	1
751	7	17	15	1	2	3	1	0	5	2	3	17	11	17	10	10	15	16	24	26	4	1	5	2	PASS	PASS	PASS	31	PASS	PASS	88	0	0.2	1	0	PASS	22	Female	A-levels	Native	Excellent	Right-handed	Chrome	804	2	NA	NA	NA	1
752	3	20	19	7	4	6	3	2	12	8	7	28	15	29	21	15	19	24	31	40	34	32	30	29	PASS	PASS	PASS	52	PASS	PASS	70	0	1.6	4	0.4	PASS	22	Female	Batchelor	Moderate	Excellent	Right-handed	Chrome	805	4	NA	NA	NA	1
753	7	18	11	5	5	4	0	4	10	5	7	23	12	28	21	26	21	25	31	35	31	29	34	26	PASS	PASS	PASS	46	PASS	PASS	67	0	1	2	0.4	PASS	29	Other	A-levels	Native	Excellent	Right-handed	Firefox	806	6	NA	NA	NA	1
754	7	9	4	3	4	7	2	2	1	0	0	12	9	21	2	4	9	7	17	15	11	7	12	6	PASS	PASS	PASS	30	PASS	PASS	71	0	0.8	2	0.4	PASS	30	Female	Masters	Native	Excellent	Right-handed	Chrome	807	10	NA	NA	NA	1
755	11	16	18	7	1	3	1	4	6	2	5	9	11	27	5	12	14	17	14	18	8	10	11	15	PASS	FAIL	NotEnoughAcceptChoices	23	PASS	PASS	98	0	0.4	2	0.2	PASS	19	Female	A-levels	Native	Excellent	Right-handed	Chrome	808	2	NA	NA	NA	1
756	7	17	10	6	4	5	3	1	2	2	1	7	5	13	3	4	11	8	23	16	3	0	8	18	PASS	PASS	PASS	55	PASS	PASS	36	0	0.4	1	0	PASS	25	Female	A-levels	Native	Excellent	Ambidextrous	Chrome	809	8	NA	NA	NA	1
757	2	11	12	1	0	1	0	0	1	0	0	12	6	21	2	10	14	13	22	15	1	2	2	1	PASS	PASS	PASS	59	FAIL	NotEnoughSpinChoices	13	0	0	0	0	PASS	39	Male	Batchelor	Native	Excellent	Right-handed	Chrome	81	8	NA	NA	NA	1
758	3	16	13	8	4	1	1	4	1	0	5	11	10	18	13	17	15	17	34	29	22	23	23	25	PASS	PASS	PASS	25	PASS	PASS	84	0	0.4	1	0	PASS	25	Female	Batchelor	Native	Excellent	Left-handed	Chrome	810	3	NA	NA	NA	1
759	10	8	10	2	1	4	0	1	0	0	1	11	6	17	0	0	9	6	9	11	1	3	0	1	PASS	PASS	PASS	38	PASS	PASS	77	0	1	2	0.2	PASS	36	Female	Batchelor	Native	Moderate	Right-handed	Chrome	811	6	NA	NA	NA	2
760	5	6	6	2	2	1	0	1	3	3	1	16	7	18	2	1	13	10	22	25	15	15	14	12	PASS	PASS	PASS	33	PASS	PASS	84	0	0.8	2	0.2	PASS	31	Female	Batchelor	Native	Excellent	Right-handed	Chrome	812	4	NA	NA	NA	1
761	11	14	8	6	3	9	5	5	4	4	3	11	10	19	2	1	10	10	17	23	17	17	16	19	PASS	PASS	PASS	44	PASS	PASS	72	0	0.4	2	0.2	PASS	24	Male	Batchelor	Native	Excellent	Right-handed	Firefox	813	6	NA	NA	NA	1
762	2	13	2	2	2	1	4	4	3	1	1	12	9	25	9	10	13	8	20	22	9	12	18	14	PASS	PASS	PASS	46	PASS	PASS	51	0	0.8	2	0.2	PASS	39	Female	Doctorate	Moderate	Moderate	Right-handed	Chrome	814	2	NA	NA	NA	1
763	0	17	4	3	3	7	3	2	7	6	2	17	8	16	17	18	19	14	29	30	26	30	25	25	PASS	PASS	PASS	41	PASS	PASS	58	0	0.2	1	0	PASS	33	Female	GCSE	Native	Excellent	Right-handed	Chrome	815	10	NA	NA	NA	1
764	3	6	6	2	2	2	0	2	5	8	0	12	11	21	19	13	16	12	26	30	8	13	6	7	PASS	FAIL	NotEnoughAcceptChoices	22	PASS	PASS	103	0	1.2	2	0.4	PASS	31	Male	Batchelor	Native	Excellent	Right-handed	Safari	816	1	NA	NA	NA	1
765	3	10	21	3	6	8	3	8	3	8	5	19	6	20	17	21	20	20	29	36	28	14	20	12	PASS	PASS	PASS	51	FAIL	NotEnoughSpinChoices	10	0	0.2	1	0	PASS	19	Female	A-levels	Native	Excellent	Right-handed	Chrome	817	5	NA	NA	NA	1
766	6	12	7	3	7	8	4	7	3	6	2	17	8	18	0	2	9	5	13	11	1	0	19	12	PASS	PASS	PASS	54	PASS	PASS	32	0	0.6	2	0.2	PASS	29	Male	Masters	Native	Excellent	Right-handed	Chrome	818	1	NA	NA	NA	2
767	2	20	23	10	8	6	3	4	12	3	4	12	4	13	18	20	19	20	31	38	24	26	16	14	PASS	PASS	PASS	43	PASS	PASS	72	0	0.8	1	0	PASS	22	Female	Batchelor	Native	Excellent	Right-handed	Chrome	819	2	NA	NA	NA	1
768	5	17	10	4	3	8	3	4	3	8	3	13	6	20	2	13	16	13	23	24	7	11	10	13	PASS	PASS	PASS	35	PASS	PASS	50	0	0.2	1	0	PASS	22	Male	A-levels	Native	Excellent	Right-handed	Chrome	82	4	NA	NA	NA	1
769	7	16	7	6	5	2	3	4	3	2	3	18	13	28	11	11	12	7	24	23	23	21	21	20	PASS	PASS	PASS	37	PASS	PASS	86	0	1	2	0.4	PASS	38	Male	Batchelor	Native	Excellent	Right-handed	Firefox	820	9	NA	NA	NA	1
770	5	3	9	1	2	2	0	1	0	0	1	27	15	34	7	0	13	12	25	23	6	2	0	2	PASS	PASS	PASS	42	PASS	PASS	58	0	0.2	1	0	PASS	40	Male	A-levels	Native	Excellent	Right-handed	Chrome	821	2	NA	NA	NA	1
771	9	12	8	5	7	7	6	6	3	2	3	18	9	24	1	1	11	9	20	17	0	2	0	2	PASS	PASS	PASS	36	PASS	PASS	82	0	0.8	2	0.2	PASS	39	Female	Batchelor	Native	Excellent	Left-handed	Chrome	822	3	NA	NA	NA	1
772	14	15	4	3	9	6	1	3	7	3	5	17	9	18	0	3	8	7	25	21	11	15	10	20	PASS	PASS	PASS	49	PASS	PASS	40	0	0.4	1	0	PASS	29	Female	Batchelor	Native	Excellent	Right-handed	Chrome	823	10	NA	NA	NA	1
773	3	14	8	1	6	7	5	9	9	6	5	16	7	11	9	7	18	13	20	24	29	28	30	28	PASS	FAIL	NotEnoughAcceptChoices	22	PASS	PASS	88	0	0.4	1	0	PASS	31	Female	A-levels	Native	Excellent	Right-handed	Chrome	824	7	NA	NA	NA	1
774	3	6	7	4	4	10	0	0	0	3	2	12	8	25	0	1	11	6	20	17	7	12	6	11	PASS	PASS	PASS	34	PASS	PASS	83	0	0.2	1	0	PASS	25	Female	Masters	Native	Excellent	Right-handed	Chrome	825	3	NA	NA	NA	1
775	7	9	21	12	4	8	5	1	11	9	2	12	3	16	11	14	16	20	33	40	27	28	25	24	PASS	PASS	PASS	43	PASS	PASS	31	0	0.8	2	0.2	PASS	27	Female	Batchelor	Native	Excellent	Right-handed	Chrome	826	5	NA	NA	NA	1
776	5	14	8	0	1	0	0	0	2	1	4	11	9	19	14	7	16	10	26	29	21	19	15	10	PASS	PASS	PASS	48	PASS	PASS	74	0	0	0	0	PASS	31	Female	Batchelor	Native	Excellent	Right-handed	Chrome	828	9	NA	NA	NA	1
777	11	8	2	0	0	0	0	0	0	1	1	6	5	12	0	0	10	10	9	11	7	5	0	0	PASS	PASS	PASS	63	PASS	PASS	37	0	0	0	0	PASS	39	Male	Masters	Native	Excellent	Right-handed	Chrome	829	9	NA	NA	NA	1
778	1	10	14	6	3	2	0	3	6	6	1	12	3	22	2	7	13	13	21	23	11	8	6	9	PASS	PASS	PASS	56	PASS	PASS	48	0	0	0	0	PASS	28	Female	Masters	Native	Excellent	Right-handed	Safari	83	3	NA	NA	NA	1
779	2	14	11	3	7	5	0	3	2	0	2	14	9	22	0	1	11	11	18	23	11	9	11	10	PASS	PASS	PASS	47	PASS	PASS	49	0	1	2	0.2	PASS	35	Female	Batchelor	Native	Excellent	Right-handed	Chrome	830	5	NA	NA	NA	2
780	11	10	8	7	1	5	3	2	0	11	0	13	9	14	4	7	15	7	17	22	7	7	11	6	PASS	PASS	PASS	27	PASS	PASS	82	0	0.2	1	0	PASS	33	Male	A-levels	Native	Excellent	Left-handed	Safari	84	3	NA	NA	NA	1
781	4	10	10	3	2	0	2	0	3	0	2	20	10	26	4	7	12	12	22	26	14	15	10	8	PASS	PASS	PASS	33	PASS	PASS	96	0	0	0	0	PASS	33	Female	Masters	Native	Excellent	Right-handed	Chrome	86	1	NA	NA	NA	1
782	1	16	11	2	9	6	4	6	4	2	1	11	10	16	3	1	10	9	20	22	22	21	20	20	PASS	FAIL	NotEnoughAcceptChoices	15	PASS	PASS	99	0	0	0	0	PASS	23	Female	A-levels	Native	Excellent	Left-handed	Firefox	87	9	NA	NA	NA	1
783	9	9	12	3	5	5	3	1	4	7	2	13	5	18	0	4	10	7	17	15	4	0	4	0	PASS	PASS	PASS	60	FAIL	NotEnoughSpinChoices	6	0	0.8	3	0.2	PASS	35	Male	A-levels	Native	Moderate	Right-handed	Chrome	88	8	NA	NA	NA	1
784	2	5	2	2	1	6	2	0	0	2	3	13	9	18	4	10	12	8	28	13	11	14	6	9	PASS	PASS	PASS	36	PASS	PASS	92	0	0.6	1	0	PASS	37	Female	Batchelor	Native	Moderate	Right-handed	Opera	89	7	NA	NA	NA	1
785	8	11	12	4	5	0	0	0	2	0	0	19	11	14	5	8	14	11	22	24	24	15	18	9	PASS	PASS	PASS	54	PASS	PASS	34	0	0.2	1	0	PASS	20	Male	Batchelor	Native	Excellent	Right-handed	Chrome	9	10	NA	NA	NA	1
786	8	11	12	7	6	7	5	4	7	8	2	16	7	22	6	10	15	17	24	29	15	16	20	17	PASS	PASS	PASS	41	PASS	PASS	90	0	0.8	2	0.2	PASS	22	Female	Batchelor	Moderate	Moderate	Right-handed	Chrome	90	6	NA	NA	NA	1
787	1	13	12	5	3	1	4	0	0	1	1	8	10	20	2	8	14	9	19	21	13	12	14	7	PASS	PASS	PASS	39	PASS	PASS	74	0	0.2	1	0	PASS	29	Female	Batchelor	Native	Excellent	Right-handed	Chrome	91	3	NA	NA	NA	1
788	12	21	9	3	4	3	0	1	7	6	5	23	11	10	17	32	25	23	35	34	37	27	35	23	PASS	PASS	PASS	39	PASS	PASS	63	0	0.2	1	0	PASS	26	Male	Batchelor	Native	Excellent	Right-handed	Chrome	92	5	NA	NA	NA	1
789	7	6	7	1	2	2	2	1	1	1	2	14	7	18	3	1	18	15	18	21	0	1	0	3	PASS	PASS	PASS	59	FAIL	NotEnoughSpinChoices	24	0	0.8	2	0.2	PASS	32	Female	Doctorate	Native	Excellent	Right-handed	Chrome	93	5	NA	NA	NA	1
790	16	10	6	5	1	8	1	1	5	3	5	15	7	22	6	19	18	17	25	26	1	1	2	1	PASS	PASS	PASS	47	PASS	PASS	79	0	0.6	2	0.2	PASS	35	Female	Batchelor	Native	Excellent	Right-handed	Firefox	94	4	NA	NA	NA	1
791	6	13	1	0	1	7	0	1	1	5	2	8	3	9	3	3	7	6	10	15	24	26	24	22	PASS	PASS	PASS	55	FAIL	NotEnoughSpinChoices	12	0	0.6	2	0.2	PASS	32	Female	Doctorate	Native	Excellent	Right-handed	Internet Explorer	95	6	NA	NA	NA	1
792	6	7	7	11	6	6	5	1	12	6	1	24	11	19	5	6	11	10	22	33	21	13	16	11	PASS	PASS	PASS	35	PASS	PASS	74	0	0.8	1	0	PASS	22	Female	A-levels	Native	Moderate	Right-handed	Chrome	96	7	NA	NA	NA	1
793	3	11	18	6	5	3	1	4	6	2	2	12	6	17	10	19	NA	NA	26	31	12	12	10	9	PASS	PASS	PASS	60	PASS	PASS	52	1	0.4	1	0	PASS	34	Female	Batchelor	Native	Excellent	Right-handed	Firefox	97	3	NA	NA	NA	1
794	7	21	7	3	6	5	3	0	0	1	6	10	11	23	1	5	10	9	19	16	3	9	0	9	PASS	PASS	PASS	38	PASS	PASS	82	0	0	0	0	PASS	29	Male	Masters	Native	Excellent	Left-handed	Firefox	98	6	NA	NA	NA	1
795	5	11	4	2	4	5	3	7	2	1	1	12	6	19	0	1	8	6	10	13	4	2	3	0	PASS	PASS	PASS	74	FAIL	NotEnoughSpinChoices	15	1	0	0	0	PASS	31	Female	Batchelor	Native	Excellent	Ambidextrous	Chrome	99	2	NA	NA	NA	1
[truncated: 51 more columns]
