# Supplementary material for: The effect of apathy and compulsivity on planning and stopping in sequential decision-making
Source: PLoS Biol. 2022 Mar 31;20(3):e3001566. doi: 10.1371/journal.pbio.3001566 (PMC8970514; doi:10.1371/journal.pbio.3001566)
Supplement: S4 Data — See Table 1. (CSV) [file pbio.3001566.s010.csv]

	Age	Gender	EducationLevel	EnglishFluency	Medication.YesNo	Durations.totalExperiment	Durations.mainTask	Durations.all.questionnaires	Durations.training	Included.forTablesPaper	participantID
1	21	Male	Batchelor	Native	No	82.7629666646322s (~1.38 minutes)	48.5997999986013s	19.5155333333333s	7.43331666787465s	Included	1
2	37	Female	Batchelor	Native	No	68.2294999996821s (~1.14 minutes)	44.7518000006676s	14.1573666666667s	5.13020000060399s	Included	10
3	25	Male	Batchelor	Native	No	51.5173333326976s	31.3702999989192s	13.28435s	1.82708333333333s	Included	100
4	32	Female	A-levels	Native	Yes	101.573766664664s (~1.69 minutes)	48.463633330663s	35.6979s	9.33886666695277s	Included	101
5	32	Female	Batchelor	Native	Yes	73.5244166692098s (~1.23 minutes)	41.6950666666031s	18.7443166666667s	4.69831666549047s	Included	102
6	19	Female	A-levels	Native	No	60.9183999975522s (~1.02 minutes)	39.6024999976158s	13.9766666666667s	5.07153333425522s	Included	103
7	30	Male	Masters	Native	No	63.7395166635513s (~1.06 minutes)	43.2810833374659s	13.80015s	3.5563999970754s	Included	104
8	32	Female	GCSE	Native	No	40.7116166671117s	24.8633666674296s	7.70783333333333s	2.74481666485469s	Included	105
9	36	Female	Batchelor	Native	No	54.8159833312035s	34.2268999973933s	10.0817333333333s	4.30636666615804s	Included	106
10	21	Female	Masters	Native	No	93.7073166648547s (~1.56 minutes)	60.1025999983152s (~1 minutes)	17.83085s	11.9396166682243s	Included	107
11	32	Male	Batchelor	Moderate	No	73.3934833327929s (~1.22 minutes)	33.5384999990463s	20.7784166666667s	11.0182166695595s	Included	108
12	22	Female	Batchelor	Native	No	49.7253666679064s	34.2085666656494s	10.4148s	3.84235000212987s	Included	109
13	32	Female	Batchelor	Native	No	51.4799000024796s	33.0024666627248s	11.1216333333333s	4.67416667143504s	Included	11
14	35	Male	Batchelor	Native	No	51.1791333357493s	30.9901499986649s	11.5419s	3.84499999682109s	Included	110
15	22	Female	Batchelor	Native	No	61.4519166707993s (~1.02 minutes)	34.8255499998728s	14.62945s	3.3658000032107s	Included	111
16	19	Female	A-levels	Native	No	49.6020333329837s	27.825049996376s	12.2684166666667s	3.56751666863759s	Included	112
17	32	Female	A-levels	Native	No	45.4057333310445s	25.7532833337784s	10.4518666666667s	3.91908333301544s	Excl. not enough variation in responses	113
18	20	Male	Batchelor	Moderate	No	58.5103000005086s	28.2430833299955s	20.48195s	6.15986666679382s	Included	114
19	34	Male	Batchelor	Native	Yes	46.654183336099s	30.6077833334605s	8.71055s	3.01316666603088s	Included	115
20	30	Male	A-levels	Native	No	173.738733335336s (~2.9 minutes)	113.22971666654s (~1.89 minutes)	40.6577166666667s	8.62940000295639s	Excl. task understanding	116
21	29	Female	Batchelor	Native	No	52.4856666644414s	30.1180333296458s	11.8502833333333s	7.37145000298818s	Included	117
22	28	Female	Batchelor	Native	No	78.2538333336512s (~1.3 minutes)	34.524883333842s	25.7446833333333s	13.6365833322207s	Included	118
23	27	Female	Masters	Native	No	67.9060833374659s (~1.13 minutes)	35.577050002416s	22.7622666666667s	3.53926666577657s	Included	119
24	40	Male	Masters	Native	No	79.8134166677793s (~1.33 minutes)	36.157366669178s	27.5262166666667s	11.7054499944051s	Included	12
25	30	Female	GCSE	Native	Yes	56.1673833370209s	31.7162166674932s	12.4637166666667s	5.59623333613078s	Included	120
26	27	Male	A-levels	Native	No	51.7824000000954s	31.9892999966939s	11.8968333333333s	3.41183333396912s	Excl. not enough variation in responses	121
27	39	Male	Masters	Native	No	53.5287000020345s	30.7623999993006s	14.9420166666667s	5.95296666622162s	Included	122
28	28	Female	A-levels	Native	No	49.6257000009219s	28.9736000021299s	11.1660666666667s	4.74804999828339s	Included	123
29	25	Male	Masters	Native	No	46.0983333349228s	25.8666666666667s	11.5933333333333s	3.6383333325386s	Included	124
30	30	Male	Batchelor	Native	No	44.7977333307266s	25.8023833354314s	11.8873s	3.55810000101725s	Included	125
31	40	Female	Batchelor	Native	No	142.730350001653s (~2.38 minutes)	115.803516666094s (~1.93 minutes)	12.2676s	6.0188999970754s	Included	126
32	38	Female	Masters	Native	No	44.6496333320936s	28.3356999993324s	11.55125s	3.22580000162125s	Included	127
33	28	Male	GCSE	Basic	No	79.9128833293915s (~1.33 minutes)	28.3018666664759s	17.7138s	5.7132999976476s	Included	128
34	20	Female	Batchelor	Native	No	45.7889666676521s	30.5912666678429s	9.416s	3.89419999917348s	Included	129
35	28	Female	Masters	Native	No	71.7104333321253s (~1.2 minutes)	55.5100166678429s	8.97786666666667s	4.97953333457311s	Included	13
36	23	Male	Masters	Native	No	74.6543166677157s (~1.24 minutes)	42.8921000003815s	16.0484833333333s	7.61258333126704s	Included	130
37	36	Male	Masters	Native	No	78.6471333305041s (~1.31 minutes)	42.684399998188s	30.88205s	2.7522500038147s	Included	131
38	23	Male	A-levels	Moderate	No	75.8559000015259s (~1.26 minutes)	34.2576666673025s	29.2953833333333s	6.6818333307902s	Included	132
39	33	Male	Batchelor	Native	Yes	84.34071666797s (~1.41 minutes)	34.3681666652362s	17.7975166666667s	7.0464333375295s	Included	133
40	30	Female	Batchelor	Native	Yes	68.0471333305041s (~1.13 minutes)	30.9727333347003s	22.1982666666667s	5.2157666683197s	Included	134
41	24	Female	Batchelor	Native	Yes	56.5936499993006s	32.461299999555s	10.4676166666667s	3.62096666495005s	Included	135
42	27	Female	Batchelor	Native	Yes	74.8346666653951s (~1.25 minutes)	37.3105666677157s	25.6049166666667s	3.84744999806086s	Included	136
43	24	Male	Masters	Native	No	69.1155500014623s (~1.15 minutes)	38.2786833365758s	14.0489166666667s	6.81418333053589s	Included	137
44	29	Female	Batchelor	Native	No	58.0576499978701s	31.3408666690191s	16.7866833333333s	5.18941666682561s	Included	138
45	38	Female	GCSE	Native	No	80.1340333302816s (~1.34 minutes)	41.1303666671117s	18.9396833333333s	7.1719833334287s	Included	139
46	31	Male	Batchelor	Native	No	75.0143833319346s (~1.25 minutes)	28.164483332634s	26.1416s	14.5243833343188s	Excl. not enough variation in responses	14
47	34	Male	Masters	Native	No	62.9431833346685s (~1.05 minutes)	36.1587333321571s	16.5994833333333s	7.95910000006358s	Included	140
48	40	Male	Batchelor	Native	No	74.05403333505s (~1.23 minutes)	47.3339500029882s	15.3119166666667s	4.31885000069936s	Included	141
49	19	Female	A-levels	Moderate	No	71.5476333300273s (~1.19 minutes)	40.8677500009537s	17.4944166666667s	9.58833332856496s	Included	142
50	32	Female	Batchelor	Native	No	56.9630000034968s	32.5065666675568s	11.6880333333333s	5.01348333358765s	Included	143
51	25	Male	A-levels	Native	No	72.9314166665077s (~1.22 minutes)	36.4275000015895s	27.9648833333333s	6.15568333466848s	Included	144
52	27	Female	Masters	Native	No	46.0679833332698s	25.7258166631063s	12.1791666666667s	5.64281667073568s	Included	145
53	23	Female	Masters	Native	No	55.4747666637103s	35.3266166687012s	14.0055833333333s	4.55423333247503s	Included	146
54	32	Male	GCSE	Native	No	70.8911000013351s (~1.18 minutes)	36.523883330822s	17.5118s	4.37211666504542s	Included	147
55	25	Female	Batchelor	Native	Yes	56.4000500043233s	30.4878499984741s	13.7065833333333s	5.73169999917348s	Included	148
56	29	Female	Batchelor	Native	No	63.1831000010173s (~1.05 minutes)	34.1553666671117s	15.5798166666667s	5.7308166662852s	Included	149
57	32	Male	Batchelor	Native	No	64.3533833344777s (~1.07 minutes)	36.469799999396s	12.8737s	6.76074999968211s	Included	15
58	29	Male	Masters	Native	No	54.7854166666667s	29.8859166701635s	15.6933s	6.8352499961853s	Included	150
59	34	Male	A-levels	Native	No	46.7421666661898s	23.7479833285014s	11.5714666666667s	4.92065000534058s	Excl. not enough variation in responses	151
60	40	Female	A-levels	Native	No	101.808266667525s (~1.7 minutes)	54.2137500007947s	29.7794s	12.8496166666349s	Included	152
61	40	Female	GCSE	Native	No	64.8222166657448s (~1.08 minutes)	41.3214333295822s	13.7414333333333s	3.79711666901906s	Included	153
62	26	Female	Masters	Native	No	38.3504999995232s	24.3024499972661s	8.73318333333333s	3.88991666634878s	Included	154
63	30	Female	A-levels	Native	No	137.725883332888s (~2.3 minutes)	63.0111499945323s (~1.05 minutes)	55.9379833333333s	10.6784833351771s	Included	155
64	29	Female	Masters	Native	No	53.045883333683s	28.7677500009537s	14.5064s	7.20851666927338s	Included	156
65	32	Female	A-levels	Native	No	59.8819999972979s	32.0359499971072s	14.9285333333333s	3.54133333365122s	Included	157
66	30	Male	Batchelor	Native	No	67.5739000002543s (~1.13 minutes)	33.8747666676839s	20.3287666666667s	3.98731666405996s	Included	158
67	40	Female	Batchelor	Native	No	76.8761500000954s (~1.28 minutes)	56.8453833341598s	12.5599333333333s	4.65123333533605s	Excl. task understanding	159
68	32	Male	Batchelor	Native	No	62.4023666699727s (~1.04 minutes)	37.9761833310127s	11.17645s	5.15604999860128s	Included	16
69	32	Male	Batchelor	Native	No	49.234399998188s	31.6658166686694s	11.4364333333333s	4.10663332939148s	Included	160
70	33	Female	Masters	Native	No	59.0164499998093s	28.8570666670799s	21.6497833333333s	6.04631666739782s	Included	161
71	29	Male	Batchelor	Native	No	86.9973166704178s (~1.45 minutes)	38.3587833325068s	38.8685s	4.23773333231608s	Included	162
72	33	Male	A-levels	Native	No	48.2746166666349s	26.807149998347s	11.0762s	3.41948333581289s	Included	163
73	31	Male	GCSE	Moderate	No	67.8983166654905s (~1.13 minutes)	41.3121833324432s	17.1190833333333s	6.84120000203451s	Included	164
74	24	Female	A-levels	Native	No	106.277483336131s (~1.77 minutes)	87.7001333316167s (~1.46 minutes)	9.63013333333333s	7.15555000305176s	Included	165
75	23	Female	Masters	Native	No	64.7963333328565s (~1.08 minutes)	31.1855333328247s	21.1739666666667s	7.73913333415985s	Included	166
76	39	Male	Batchelor	Native	No	71.4818833351135s (~1.19 minutes)	36.8001666665077s	25.9766166666667s	3.46168333292007s	Included	167
77	22	Male	A-levels	Native	No	48.2129166642825s	26.8902000029882s	13.4982333333333s	5.70676666498184s	Included	168
78	22	Male	A-levels	Native	No	70.8524333318075s (~1.18 minutes)	31.3837666670481s	26.3970833333333s	4.71998333136241s	Included	169
79	34	Female	Masters	Native	No	43.8835333347321s	27.0940499981244s	8.80776666666667s	5.25986666679382s	Included	17
80	20	Male	A-levels	Native	Yes	94.3925666650136s (~1.57 minutes)	32.0284833312035s	18.40325s	7.51701666911443s	Included	170
81	24	Female	Batchelor	Native	No	49.1642999966939s	32.5914166688919s	9.43948333333333s	2.78253333171209s	Included	171
82	27	Male	Masters	Native	No	49.042700000604s	25.5560833334923s	10.7559166666667s	5.13896666367849s	Included	172
83	26	Female	Batchelor	Native	No	59.9381000002225s	32.5621666669846s	21.6582833333333s	4.35506666501363s	Included	173
84	37	Female	Batchelor	Native	No	51.0183666666349s	32.1833166678747s	10.0294333333333s	4.48916666507721s	Included	174
85	38	Female	Batchelor	Native	No	57.391699997584s	32.7718666672707s	11.60965s	4.81440000136693s	Included	175
86	27	Female	Batchelor	Native	No	43.3541833321253s	26.9743333339691s	9.4824s	2.89909999767939s	Included	176
87	20	Female	Batchelor	Native	No	52.2485666672389s	27.7335166652997s	12.84735s	5.57735000451406s	Included	177
88	26	Male	Batchelor	Native	No	64.0783833344777s (~1.07 minutes)	32.2546166658401s	19.7020166666667s	3.69846666653951s	Included	178
89	26	Female	Batchelor	Native	No	45.5621333320936s	29.8741999983788s	9.13428333333333s	3.81821666558584s	Included	179
90	28	Male	Batchelor	Native	No	68.051983332634s (~1.13 minutes)	34.9346333305041s	23.8186666666667s	6.33794999917348s	Included	18
91	38	Male	Batchelor	Native	No	68.2579166690509s (~1.14 minutes)	43.2941166639328s	13.7141333333333s	3.13508333365122s	Included	180
92	32	Male	A-levels	Native	Yes	54.0008833328883s	28.222799996535s	15.0520833333333s	3.24445000489553s	Included	181
93	36	Male	Masters	Native	No	80.6338999986649s (~1.34 minutes)	23.5247166713079s	31.8743833333333s	17.1711166620255s	Excl. task understanding	182
94	27	Other	A-levels	Moderate	No	58.5654166698456s	30.0652166644732s	15.3299833333333s	3.96001667181651s	Included	183
95	23	Male	Batchelor	Native	No	48.8855666716894s	27.7175999999046s	13.1371s	5.3526166677475s	Included	184
96	35	Male	Masters	Native	No	59.2258333325386s	34.4133000055949s	12.4989s	5.78788332939148s	Included	185
97	23	Male	Batchelor	Native	No	121.069866665204s (~2.02 minutes)	50.3072499990463s	47.9837833333333s	8.1243499994278s	Included	186
98	29	Female	Batchelor	Native	No	55.6321833292643s	32.3990833322207s	12.5409666666667s	5.08519999980926s	Included	187
99	21	Male	A-levels	Native	Yes	80.0578999996185s (~1.33 minutes)	38.2284666657448s	24.7902833333333s	8.23260000149409s	Included	188
100	40	Male	Batchelor	Native	No	77.9355833331744s (~1.3 minutes)	50.5631166696548s	14.0756s	9.6872833331426s	Included	189
101	22	Male	Batchelor	Native	Yes	49.3902166644732s	29.8982333342234s	13.6756s	3.61459999879201s	Included	19
102	20	Male	A-levels	Native	No	99.6072499990463s (~1.66 minutes)	39.527099998792s	15.4948833333333s	36.4085666656494s	Included	190
103	25	Male	A-levels	Native	No	46.6992999990781s	27.6896833300591s	12.6492666666667s	5.12890000343323s	Included	191
104	25	Male	Masters	Native	No	49.6982833345731s	25.0178666671117s	18.0454166666667s	4.53729999860128s	Excl. not enough variation in responses	192
105	20	Female	A-levels	Native	No	58.9857333342234s	33.7546499967575s	17.0722333333333s	5.79426666895549s	Included	193
106	27	Female	Masters	Native	No	47.7183666626612s	28.2898666699727s	9.06725s	5.14320000012716s	Included	194
107	19	Female	A-levels	Native	No	42.0845499992371s	26.792883336544s	11.0448s	3.09178333282471s	Included	195
108	26	Male	Batchelor	Native	No	46.9324666659037s	27.0001000006994s	10.7754s	4.2507666627566s	Included	196
109	30	Female	Masters	Native	No	46.9502666672071s	32.9663500030835s	8.9551s	3.03950000206629s	Included	197
110	35	Female	Masters	Native	Yes	54.977166668574s	32.0516666690509s	12.9541166666667s	4.73633333047231s	Included	198
111	31	Male	A-levels	Native	Yes	58.6682166655858s	27.1022999962171s	22.1713666666667s	3.61830000082652s	Included	199
112	33	Female	Batchelor	Native	No	62.2475166638692s (~1.04 minutes)	35.184316666921s	16.3069833333333s	7.99436666965485s	Excl. task understanding	2
113	40	Male	A-levels	Native	No	81.7872833331426s (~1.36 minutes)	52.4201833327611s	14.94815s	4.99810000260671s	Included	20
114	32	Male	GCSE	Native	No	51.9742333332698s	29.8795333305995s	10.3625333333333s	5.46738333702087s	Included	200
115	19	Female	A-levels	Native	No	59.2061166644096s	30.2038166681925s	18.5137666666667s	5.81449999809265s	Included	201
116	29	Female	Masters	Native	No	115.11629999876s (~1.92 minutes)	60.930133330822s (~1.02 minutes)	24.27115s	9.45393333435059s	Included	202
117	31	Female	A-levels	Native	No	54.396899998188s	29.2641999999682s	16.86085s	5.13970000346502s	Included	203
118	34	Male	Batchelor	Native	No	78.4754999995232s (~1.31 minutes)	37.0129833380381s	25.1673s	12.8793166637421s	Excl. task understanding	204
119	24	Male	Batchelor	Native	Yes	61.0296500007311s (~1.02 minutes)	36.317666665713s	13.6772s	3.96340000232061s	Included	205
120	21	Female	Batchelor	Native	Yes	48.1122000018756s	28.9946166674296s	10.00605s	5.05191666285197s	Excl. not enough variation in responses	206
121	39	Female	Batchelor	Native	Yes	62.8814666668574s (~1.05 minutes)	34.9709833304087s	15.8342333333333s	5.48986666997274s	Included	207
122	21	Female	Batchelor	Native	No	88.3254999995232s (~1.47 minutes)	30.8539666692416s	17.2428s	35.8117999990781s	Included	208
123	23	Female	A-levels	Native	No	74.4503666679064s (~1.24 minutes)	37.0065833330154s	22.5503s	6.26056666771571s	Included	209
124	31	Female	Batchelor	Native	No	57.0954666694005s	30.0558166662852s	17.2413666666667s	3.97083333333333s	Included	21
125	29	Male	Masters	Moderate	No	68.2244333346685s (~1.14 minutes)	40.2425500035286s	17.3529833333333s	7.65101666847865s	Included	210
126	23	Female	Batchelor	Native	No	46.6737666686376s	27.5238000035286s	12.95185s	4.53206666310628s	Included	211
127	20	Female	A-levels	Native	No	55.0619166612625s	40.4210500001907s	9.5246s	3.95365000168482s	Included	212
128	22	Male	Masters	Native	No	49.9362500031789s	27.3599999984105s	17.029s	3.34025000333786s	Included	213
129	20	Other	A-levels	Native	No	54.8181166688601s	30.9637833356857s	17.5530666666667s	3.09840000073115s	Included	214
130	31	Female	A-levels	Native	No	55.7037333329519s	34.5188333352407s	13.9649s	5.70794999996821s	Included	215
131	28	Female	A-levels	Native	No	57.7475166678429s	33.7426333347956s	15.1949333333333s	3.94169999758403s	Included	216
132	21	Male	A-levels	Native	No	53.5336166659991s	32.601949997743s	12.3047333333333s	5.86553333600362s	Included	217
133	23	Male	Batchelor	Native	Yes	67.7241499980291s (~1.13 minutes)	41.0167166670163s	18.5527166666667s	5.85471666653951s	Included	218
134	35	Female	Batchelor	Native	No	112.704533334573s (~1.88 minutes)	73.8486833333969s (~1.23 minutes)	20.7438833333333s	7.12711666822433s	Included	219
135	21	Female	A-levels	Native	Yes	51.497833331426s	28.4744500001272s	14.3581166666667s	4.48278333346049s	Included	22
136	25	Female	Masters	Native	No	51.2146166642507s	29.8368333299955s	15.9342166666667s	3.53158333698908s	Included	220
137	20	Female	A-levels	Native	No	68.4859833359718s (~1.14 minutes)	37.4504000027974s	21.7529166666667s	6.90829999844233s	Included	221
138	20	Female	A-levels	Native	No	76.3805499990781s (~1.27 minutes)	43.4164166649183s	17.7657833333333s	7.94645000298818s	Included	222
139	34	Female	Batchelor	Native	No	68.3946833292643s (~1.14 minutes)	41.1245666662852s	14.7545666666667s	7.20806667009989s	Included	223
140	34	Male	Masters	Native	No	78.6819999972979s (~1.31 minutes)	48.3908333301544s	15.86575s	12.2859666665395s	Included	224
141	19	Female	GCSE	Moderate	No	142.083499999841s (~2.37 minutes)	38.29375s	78.68325s (~1.31 minutes)	17.8799666643143s	Excl. task understanding	225
142	31	Female	A-levels	Native	No	72.6278999964396s (~1.21 minutes)	39.1122500022252s	18.7553833333333s	9.52938333352407s	Included	226
143	37	Male	Batchelor	Native	No	135.401016668479s (~2.26 minutes)	72.7722000002861s (~1.21 minutes)	51.02485s	7.82365000247955s	Included	227
144	26	Male	Batchelor	Native	No	104.9419333299s (~1.75 minutes)	40.7484000007312s	49.3940166666667s	9.25941666762034s	Included	228
145	27	Male	Batchelor	Native	No	40.5649333357811s	23.5021999994914s	11.7170666666667s	3.20135000149409s	Excl. not enough variation in responses	229
146	30	Male	Batchelor	Native	No	69.9028166691462s (~1.17 minutes)	30.8528999964396s	24.5693333333333s	6.03438333670298s	Included	23
147	20	Female	A-levels	Native	No	48.1271166682243s	26.9003333330154s	11.8331333333333s	4.43550000190735s	Included	230
148	19	Male	A-levels	Native	No	53.4369000037511s	32.1078166683515s	14.69985s	4.39166666666667s	Included	231
149	32	Male	Batchelor	Native	No	49.5003500024478s	29.4778166691462s	11.4142333333333s	5.71974999904633s	Included	232
150	24	Male	A-levels	Native	No	78.5416000008583s (~1.31 minutes)	36.3508333325386s	22.8263666666667s	11.0325166662534s	Included	233
151	32	Female	Batchelor	Native	No	57.7303333282471s	31.1369333346685s	16.4993833333333s	5.79286666711171s	Included	234
152	22	Female	Masters	Native	No	51.181133333842s	26.6592166662216s	15.178s	6.09420000314713s	Included	235
153	26	Male	Batchelor	Moderate	No	60.895699997743s (~1.01 minutes)	36.9974999984105s	12.6725333333333s	4.50075000127157s	Included	236
154	20	Male	A-levels	Native	No	73.3507666667303s (~1.22 minutes)	43.0360000014305s	17.12115s	4.14726666609446s	Included	237
155	29	Male	A-levels	Native	No	53.2183500011762s	27.4046500007311s	10.9204166666667s	11.0198999961217s	Included	238
156	19	Male	A-levels	Moderate	No	60.4891666690508s (~1.01 minutes)	33.2134999990463s	19.1354s	4.83111666838328s	Included	239
157	23	Other	Batchelor	Native	Yes	61.2831000010173s (~1.02 minutes)	33.3103166659673s	15.1633s	5.00196666717529s	Included	24
158	32	Female	Batchelor	Native	No	136.457866668701s (~2.27 minutes)	59.0892833312353s	16.3888666666667s	48.9823666652044s	Excl. task understanding	240
159	32	Male	Batchelor	Native	Yes	61.9734333356221s (~1.03 minutes)	36.5935333331426s	15.9381833333333s	7.2988333384196s	Included	241
160	39	Female	Batchelor	Native	No	81.5198166688283s (~1.36 minutes)	40.5170833309491s	17.5997s	11.8926500002543s	Included	242
161	38	Female	A-levels	Native	No	69.2619333346685s (~1.15 minutes)	43.1475166638692s	12.2901833333333s	10.4433333317439s	Included	243
162	35	Male	Batchelor	Native	Yes	78.3460833350817s (~1.31 minutes)	45.9694166660309s	19.6988166666667s	4.81033333142598s	Included	244
163	25	Female	Batchelor	Native	No	52.7899333318075s	30.2502666672071s	11.9402166666667s	6.44148333470027s	Included	245
164	28	Female	Batchelor	Native	No	66.4700666666031s (~1.11 minutes)	37.5894833366076s	18.4456166666667s	8.23313333193461s	Included	246
165	33	Female	Masters	Moderate	No	66.9520000020663s (~1.12 minutes)	39.0018666664759s	19.1797s	6.68323333263397s	Included	247
166	40	Male	GCSE	Native	No	70.1284833312035s (~1.17 minutes)	33.6640000025431s	19.4114s	7.53026666641235s	Included	248
167	18	Female	GCSE	Native	No	82.4374499996503s (~1.37 minutes)	47.9294999996821s	23.88975s	8.2691166639328s	Included	249
168	28	Female	Batchelor	Native	No	78.2284333308538s (~1.3 minutes)	36.2379666686058s	13.5544166666667s	21.0321666638056s	Included	25
169	23	Female	Masters	Native	No	66.5944833358129s (~1.11 minutes)	37.7349666674932s	19.5023666666667s	4.18608333269755s	Included	250
170	30	Male	A-levels	Native	No	49.284316666921s	28.4038500030835s	11.2157s	4.45566666523615s	Included	251
171	19	Female	A-levels	Native	No	46.9195999979973s	29.2890666683515s	11.4164833333333s	4.32323333422343s	Included	252
172	21	Male	A-levels	Native	No	53.281216665109s	31.6781666636467s	13.3654s	5.82193333705266s	Included	253
173	30	Male	A-levels	Native	No	45.6396499991417s	25.9512500047684s	12.6453s	4.7781999985377s	Excl. not enough variation in responses	254
174	28	Male	Masters	Native	No	60.6818833311399s (~1.01 minutes)	34.9075333356857s	14.5813s	8.28621666431427s	Included	255
175	27	Male	Batchelor	Native	No	139.01875s (~2.32 minutes)	40.4736666679382s	8.903s	87.3724333326022s (~1.46 minutes)	Included	256
176	20	Male	GCSE	Native	No	53.125116666158s	23.3072499990463s	10.5681666666667s	3.03193333546321s	Included	257
177	27	Female	Batchelor	Native	No	59.3189000050227s	30.0141666690509s	15.4431666666667s	3.08553333282471s	Included	258
178	21	Male	Batchelor	Native	No	53.2237333377202s	28.974933330218s	14.1279333333333s	6.73231666882833s	Included	259
179	29	Female	A-levels	Native	No	49.268799996376s	27.4271833300591s	13.6806666666667s	5.61391666730245s	Excl. not enough variation in responses	26
180	31	Male	Batchelor	Native	No	56.110550002257s	33.9441666682561s	11.05945s	4.94383333126704s	Included	260
181	35	Female	Batchelor	Native	Yes	59.8535666664441s	28.8944833278656s	16.5842833333333s	10.2638833363851s	Included	261
182	19	Male	A-levels	Moderate	No	55.2740833361944s	32.8237833340963s	15.77925s	4.57106666564941s	Included	262
183	21	Male	A-levels	Native	No	61.4961500008901s (~1.02 minutes)	35.3498333334923s	13.908s	6.25326666434606s	Included	263
184	40	Female	A-levels	Native	No	54.4643166621526s	27.0896166642507s	14.23385s	5.11820000012716s	Included	264
185	30	Female	Masters	Native	No	107.910300000509s (~1.8 minutes)	78.9865499973297s (~1.32 minutes)	19.1797166666667s	4.08985000054042s	Included	265
186	29	Female	Batchelor	Moderate	No	59.9376000006994s	32.3707000017166s	19.0468333333333s	5.8693666656812s	Included	266
187	23	Female	Masters	Native	No	67.058399995168s (~1.12 minutes)	42.810483332475s	16.91765s	5.66908333301544s	Included	267
188	21	Female	A-levels	Native	No	66.7193166693052s (~1.11 minutes)	38.5414999961853s	14.45275s	12.1006333351135s	Included	268
189	38	Male	Batchelor	Native	No	84.6356499989827s (~1.41 minutes)	50.1710333347321s	21.1656666666667s	8.32743333180745s	Included	269
190	33	Male	Batchelor	Moderate	No	78.0285500009855s (~1.3 minutes)	37.6021833340327s	29.2055166666667s	8.12888333400091s	Included	27
191	32	Female	Batchelor	Native	No	39.0948166648547s	26.8286500016848s	5.6937s	2.69859999815623s	Included	270
192	20	Female	A-levels	Moderate	No	111.940149998665s (~1.87 minutes)	37.547900001208s	55.1738666666667s	6.1407666683197s	Included	271
193	26	Female	Batchelor	Moderate	No	75.2356666684151s (~1.25 minutes)	47.2276166677475s	16.61985s	6.50888333320618s	Included	272
194	23	Male	Batchelor	Native	No	76.7134999990463s (~1.28 minutes)	35.5256166656812s	23.1571833333333s	6.63783333301544s	Included	273
195	26	Female	Batchelor	Native	No	56.7713000019391s	33.696899998188s	15.1954333333333s	5.94150000015895s	Excl. task understanding	274
196	32	Female	Masters	Native	No	53.5155833363533s	29.5078833341598s	18.49375s	3.96173333326976s	Included	275
197	32	Female	Batchelor	Native	No	47.365683333079s	27.3394333362579s	14.9983166666667s	3.90586666266123s	Included	276
198	30	Female	Doctorate	NA	No	56.4337166666985s	32.0779166658719s	15.8137666666667s	5.81100000143051s	Excl. task understanding	277
199	20	Male	A-levels	Native	No	77.2805333375931s (~1.29 minutes)	56.1333999991417s	15.9238666666667s	3.50458333094915s	Included	278
200	19	Male	A-levels	Native	No	49.7064333319664s	28.0444166660309s	12.3179333333333s	3.83301666577657s	Included	279
201	20	Male	A-levels	Moderate	No	62.6054500023524s (~1.04 minutes)	29.3190833330154s	22.1386666666667s	7.56911666790644s	Included	28
202	21	Male	Batchelor	Native	No	146.488116669655s (~2.44 minutes)	112.172683334351s (~1.87 minutes)	19.8398166666667s	11.7164000034332s	Included	280
203	40	Male	Batchelor	Native	No	57.3231000026067s	30.7214833339055s	14.2491666666667s	3.94230000178019s	Included	281
204	31	Female	Masters	Native	No	90.9108166654905s (~1.52 minutes)	42.7716166655223s	17.4320666666667s	29.0139666716258s	Excl. task understanding	282
205	23	Male	Batchelor	Native	No	42.1341333389282s	26.9248333374659s	10.3750666666667s	2.92464999755224s	Included	283
206	31	Female	Masters	Native	No	47.9539333343506s	29.0863333304723s	10.08215s	2.96563333670298s	Included	284
207	40	Male	A-levels	Native	No	48.7816166679064s	26.3286833326022s	10.2651666666667s	6.26623333295186s	Included	285
208	31	Female	Masters	Native	No	44.7950333317121s	27.9594999988874s	11.63945s	3.72396667003632s	Included	286
209	20	Male	A-levels	Moderate	No	88.5880499998728s (~1.48 minutes)	42.8576833327611s	21.3227333333333s	14.297900001208s	Included	287
210	25	Male	A-levels	Native	No	70.5957000017166s (~1.18 minutes)	35.8839999993642s	26.16015s	5.00315000216166s	Included	288
211	18	Male	GCSE	Native	No	63.0490833322207s (~1.05 minutes)	35.4150666673978s	21.0875833333333s	4.8257666627566s	Included	289
212	22	Male	Batchelor	Native	No	61.4726666649183s (~1.02 minutes)	31.176049999396s	20.6989833333333s	3.23978333075841s	Included	29
213	38	Male	Masters	Native	No	85.9065000017484s (~1.43 minutes)	32.3259166638056s	10.2765333333333s	9.11996666590373s	Included	290
214	20	Female	A-levels	Native	No	63.9320166667302s (~1.07 minutes)	34.6516666650772s	17.9148333333333s	8.30389999945958s	Included	291
215	19	Male	Batchelor	Native	No	64.3539333303769s (~1.07 minutes)	33.4268166700999s	18.0753333333333s	5.71665000120799s	Included	292
216	21	Male	A-levels	Moderate	No	59.2472499966621s	31.0870666662852s	18.9530166666667s	5.26656666596731s	Included	293
217	21	Female	A-levels	Native	No	65.3326500018438s (~1.09 minutes)	40.1722166657448s	19.2943166666667s	4.03506666819255s	Included	294
218	33	Male	Batchelor	Native	No	63.795816663901s (~1.06 minutes)	40.5568333307902s	16.1885333333333s	5.34835000038147s	Included	295
219	20	Female	A-levels	Native	No	45.2138166666031s	27.5517500003179s	11.5279666666667s	4.72489999930064s	Included	296
220	19	Male	A-levels	Native	No	67.8187166690826s (~1.13 minutes)	46.4593000014623s	13.3534333333333s	5.39493333101273s	Included	297
221	27	Female	Masters	Native	No	72.9956499973933s (~1.22 minutes)	38.4618499994278s	19.8975833333333s	8.4143166700999s	Included	298
222	34	Male	A-levels	Native	No	69.47196666797s (~1.16 minutes)	47.8192000031471s	9.69718333333333s	6.86698333024979s	Included	299
223	23	Male	Batchelor	Native	Yes	75.2546166658401s (~1.25 minutes)	33.2048499981562s	24.6930833333333s	7.17871666749318s	Included	3
224	36	Male	Masters	Native	No	75.2974500020345s (~1.25 minutes)	47.7838833332062s	12.2789166666667s	6.20178333123525s	Included	30
225	25	Female	GCSE	Native	No	88.6937333305677s (~1.48 minutes)	34.882450000445s	17.3458666666667s	24.625083331267s	Included	300
226	22	Male	Masters	Native	No	160.529283332825s (~2.68 minutes)	120.424333333969s (~2.01 minutes)	18.4141833333333s	14.1029166618983s	Excl. not enough variation in responses	301
227	20	Female	A-levels	Native	No	53.4681833306948s	30.084316666921s	12.98365s	5.20488333304723s	Included	302
228	37	Female	Masters	Native	No	75.6361166636149s (~1.26 minutes)	30.7204666654269s	15.303s	4.58486666679382s	Included	303
229	19	Male	GCSE	Moderate	No	109.646416668097s (~1.83 minutes)	67.0050666689873s (~1.12 minutes)	21.8086333333333s	14.9421833316485s	Included	304
230	26	Female	GCSE	Native	No	52.761299999555s	32.2763166666031s	14.1786s	4.96959999799728s	Excl. not enough variation in responses	305
231	20	Female	A-levels	Native	No	56.7684666713079s	34.339516667525s	14.9673166666667s	5.72179999748866s	Included	306
232	24	Male	A-levels	Native	No	56.7451500018438s	30.3279500007629s	15.6094s	4.01500000158946s	Included	307
233	20	Male	A-levels	Native	No	57.9398333311081s	29.9818166653315s	15.9213166666667s	8.67476666768392s	Included	308
234	20	Female	A-levels	Native	Yes	62.7494666695595s (~1.05 minutes)	35.3950500011444s	19.4137833333333s	5.34474999904633s	Included	309
235	28	Female	Batchelor	Moderate	Yes	52.2272833347321s	26.6357333342234s	14.0862666666667s	5.60016666650772s	Included	31
236	26	Female	Masters	Native	No	49.0071166674296s	31.6120666662852s	12.6925666666667s	3.38061666886012s	Included	310
237	39	Female	Batchelor	Native	No	65.9129499991735s (~1.1 minutes)	35.5382999976476s	19.0532166666667s	8.75486666758855s	Excl. not enough variation in responses	311
238	27	Female	Batchelor	Native	No	64.4425000031789s (~1.07 minutes)	40.5756333351135s	11.7243s	9.59653333425522s	Excl. task understanding	312
239	33	Male	GCSE	Native	No	54.8174666643143s	29.2848499973615s	14.1345166666667s	4.20700000127157s	Included	313
240	19	Female	A-levels	Native	No	61.0368833303452s (~1.02 minutes)	40.0028333306313s	10.6075s	3.63413333495458s	Excl. not enough variation in responses	314
241	21	Female	Batchelor	Native	No	59.1772333343824s	37.3837500015895s	10.3549666666667s	5.67328333059947s	Included	315
242	35	Female	A-levels	Native	Yes	55.0574333349864s	34.4701166629791s	11.28905s	3.64555000464122s	Excl. not enough variation in responses	316
243	32	Female	Masters	Native	No	75.3955833315849s (~1.26 minutes)	46.0844000021617s	17.17055s	9.52711666425069s	Included	317
244	29	Male	A-levels	Native	No	56.7178000013034s	31.0455833315849s	13.0552833333333s	4.7998166680336s	Included	318
245	37	Male	A-levels	Native	No	78.2532499988874s (~1.3 minutes)	32.4253499984741s	18.21595s	17.6781166712443s	Included	319
246	40	Female	GCSE	Native	No	66.8063999970754s (~1.11 minutes)	38.5235333363215s	14.0490333333333s	7.11824999650319s	Included	32
247	30	Male	Masters	Native	No	43.5042833328247s	26.2291000008583s	11.3933666666667s	3.90705000162125s	Included	320
248	23	Male	A-levels	Native	No	87.0629833300908s (~1.45 minutes)	49.9962333321571s	25.8400833333333s	3.52726666529973s	Included	321
249	32	Female	Doctorate	Native	No	73.8933833360672s (~1.23 minutes)	29.7473333319028s	25.70755s	13.7936999996503s	Included	322
250	35	Male	Batchelor	Native	No	66.2429833332697s (~1.1 minutes)	37.4288666685422s	16.6237166666667s	4.91991666555405s	Included	323
251	20	Other	A-levels	Native	Yes	65.739666668574s (~1.1 minutes)	43.9974833329519s	13.30745s	5.96633333365122s	Included	324
252	30	Female	Masters	Native	Yes	94.7925833384196s (~1.58 minutes)	36.5229500015577s	38.16225s	7.45140000184377s	Included	325
253	32	Female	GCSE	Native	No	57.7010833303134s	36.8401000022888s	12.4819166666667s	3.05655000209808s	Included	326
254	33	Female	Batchelor	Native	No	97.4335833311081s (~1.62 minutes)	56.7397666613261s	12.1591666666667s	24.9593666712443s	Included	327
255	31	Female	Masters	Native	No	71.2529166658719s (~1.19 minutes)	46.0385333339373s	17.4468166666667s	4.68883333603541s	Included	328
256	28	Male	Batchelor	Native	No	69.633166662852s (~1.16 minutes)	40.3228500008583s	20.2190833333333s	5.93354999621709s	Included	329
257	37	Female	A-levels	Native	No	95.6633500019709s (~1.59 minutes)	57.4445499976476s	21.63905s	14.58143333594s	Included	33
258	21	Female	Batchelor	Native	Yes	46.4001000006994s	26.970883333683s	11.16965s	3.67623333533605s	Included	330
259	19	Male	A-levels	Native	No	30.7821333328883s	21.5918166677157s	5.2959s	2.1715166648229s	Included	331
260	33	Male	Batchelor	Native	No	64.7768333355586s (~1.08 minutes)	43.0713499983152s	16.66595s	3.70491666793823s	Included	332
261	21	Male	A-levels	Native	No	67.041616666317s (~1.12 minutes)	43.5704999963442s	12.9779s	4.86085000038147s	Included	333
262	32	Female	A-levels	Native	No	47.0262666702271s	28.4846499999364s	12.7393833333333s	3.96898333231608s	Included	334
263	31	Male	Batchelor	Native	No	51.4000166654587s	32.6755833347638s	11.31425s	3.84946666558584s	Included	335
264	37	Male	A-levels	Native	No	58.9407499949137s	36.545733332634s	14.4674833333333s	4.75793333450953s	Included	336
265	35	Male	Batchelor	Native	No	65.5247166633606s (~1.09 minutes)	45.4337499976158s	12.2658166666667s	4.98101666768392s	Included	337
266	32	Male	Masters	Native	No	57.0818166693052s	38.7758666674296s	10.4179666666667s	3.52378333012263s	Included	338
267	26	Female	Masters	Native	No	61.1361666679382s (~1.02 minutes)	35.1579999963443s	14.9790166666667s	3.91798333326975s	Included	339
268	26	Male	Masters	Moderate	No	95.2912500023842s (~1.59 minutes)	29.0740833322207s	16.19915s	44.6756000041962s	Included	34
269	22	Other	Batchelor	Native	No	55.3578333338102s	35.4257333358129s	14.2792s	4.3086500008901s	Included	340
270	19	Male	GCSE	Native	No	60.7299999992053s (~1.01 minutes)	26.9377833286921s	27.03225s	5.16943333546321s	Included	341
271	29	Male	Batchelor	Native	No	72.8580000003179s (~1.21 minutes)	34.3332999984423s	20.6492166666667s	6.52529999812444s	Included	342
272	40	Male	Batchelor	Native	No	60.6342500011126s (~1.01 minutes)	41.2205333352089s	8.88645s	5.05676666498184s	Included	343
273	35	Male	GCSE	Native	No	78.3467999974887s (~1.31 minutes)	58.1061500032743s	10.7297s	3.70598332881927s	Included	344
274	19	Male	Batchelor	Native	No	61.9588500022888s (~1.03 minutes)	28.3846666693687s	17.7203333333333s	5.18726666371028s	Included	345
275	21	Male	A-levels	Native	Yes	58.4918999989827s	37.3605499982834s	13.5025333333333s	4.74144999980926s	Excl. questionnaires	346
276	22	Female	Batchelor	Native	Yes	50.0846666653951s	29.542666665713s	15.4570666666667s	2.76486666599909s	Included	347
277	20	Male	A-levels	Moderate	No	61.7978833317757s (~1.03 minutes)	32.1621999979019s	20.5075333333333s	5.71121666828791s	Included	348
278	35	Female	Batchelor	Native	No	59.0395333329837s	32.1348833362261s	14.1641833333333s	10.4619500001272s	Included	349
279	24	Male	Batchelor	Native	No	56.3963333368301s	32.1010999997457s	16.7444666666667s	5.34961666266123s	Included	35
280	25	Female	Masters	Native	Yes	47.7100500027339s	30.981133333842s	9.72418333333333s	4.66808332999547s	Included	350
281	30	Female	Batchelor	Native	No	69.4736499985059s (~1.16 minutes)	41.1879166642825s	12.0136666666667s	14.8117333332698s	Included	351
282	32	Female	Masters	Native	No	52.38546667099s	31.8619500001272s	12.53195s	4.36213333209356s	Included	352
283	19	Female	A-levels	Native	No	56.8755833347638s	31.2405166665713s	13.0096666666667s	8.57920000155767s	Included	353
284	20	Male	A-levels	Moderate	No	63.7151833375295s (~1.06 minutes)	36.1934500018756s	16.9528s	5.49244999885559s	Included	354
285	32	Female	Doctorate	Moderate	No	98.0864333311717s (~1.63 minutes)	52.1679833332698s	32.1372833333333s	11.6241833329201s	Included	355
286	38	Male	Masters	Native	No	69.4626000006994s (~1.16 minutes)	45.0825666666031s	16.9394833333333s	5.85855000019073s	Included	356
287	22	Female	A-levels	Native	No	67.0409333348274s (~1.12 minutes)	35.1193500002225s	23.0442166666667s	4.17684999704361s	Included	357
288	27	Male	Doctorate	Moderate	No	59.9453499952952s	30.7824333349864s	22.3974666666667s	4.66441666682561s	Included	358
289	20	Male	A-levels	Native	No	150.257700002193s (~2.5 minutes)	78.5858166694641s (~1.31 minutes)	9.07135s	58.6731833299001s	Included	359
290	29	Male	Batchelor	Native	No	47.1710666656494s	28.7635499954224s	8.92055s	5.16410000324249s	Included	36
291	25	Female	Batchelor	Native	No	61.8889999985695s (~1.03 minutes)	34.1432833353678s	12.2964833333333s	8.95513333479563s	Included	360
292	19	Male	A-levels	Moderate	No	70.3932666699092s (~1.17 minutes)	35.7049666643143s	26.42065s	5.80713333288829s	Included	361
293	19	Male	A-levels	Native	No	45.1957499980927s	25.1085166692734s	12.2710166666667s	5.27438333034515s	Included	362
294	40	Male	Batchelor	Native	No	73.0333833297094s (~1.22 minutes)	35.7710500001907s	24.8855166666667s	8.00800000031789s	Included	363
295	21	Female	A-levels	Native	No	54.2976166645686s	32.8904166658719s	10.43535s	6.89330000082652s	Included	364
296	26	Male	Masters	Native	No	53.4309333324432s	31.4030833323797s	11.0213833333333s	5.22588333288829s	Included	365
297	24	Female	A-levels	Native	No	50.3455000003179s	30.7077666680018s	9.45098333333333s	5.7192166686058s	Included	366
298	25	Female	Batchelor	Native	No	62.6147166649501s (~1.04 minutes)	42.7657166639964s	13.44965s	4.38226666847865s	Included	367
299	29	Male	Batchelor	Moderate	No	60.9091333389282s (~1.02 minutes)	35.5894000013669s	17.1027333333333s	6.36258333126704s	Included	368
300	22	Female	A-levels	Native	No	86.1405166665713s (~1.44 minutes)	46.4650499979655s	25.4319166666667s	11.8004166682561s	Included	369
301	33	Male	Masters	Native	No	68.4217999974887s (~1.14 minutes)	38.2923666675886s	9.22763333333333s	15.2015499989192s	Included	37
302	29	Male	Batchelor	Native	No	59.3047666668892s	26.1193333347638s	17.49175s	4.50558333396912s	Included	370
303	25	Male	Batchelor	Moderate	No	71.0964833339055s (~1.18 minutes)	37.9495500008265s	21.4869s	7.00191666682561s	Included	371
304	25	Female	A-levels	Moderate	No	51.5351333300273s	28.8135666688283s	14.1986s	6.04405000209808s	Included	372
305	21	Male	Batchelor	Native	No	49.2316166679064s	30.1387166659037s	8.22198333333333s	3.54548333088557s	Included	373
306	22	Male	A-levels	Native	No	42.8410666664441s	24.9744000037511s	11.94605s	4.47971666653951s	Included	374
307	20	Female	A-levels	Native	No	77.8961000005404s (~1.3 minutes)	40.5006333311399s	24.1655s	6.95499999920527s	Included	375
308	22	Female	Masters	Native	No	56.4492999990781s	31.2332166671753s	16.5746333333333s	5.26729999780655s	Included	376
309	38	Female	A-levels	Native	No	77.007283337911s (~1.28 minutes)	43.6428333322207s	18.8236166666667s	8.5224166671435s	Excl. not enough variation in responses	377
310	25	Male	Batchelor	Native	No	48.8859000047048s	25.2655500014623s	12.7231666666667s	7.85458333094915s	Included	378
311	40	Male	Batchelor	Moderate	No	156.458999999364s (~2.61 minutes)	107.495166667302s (~1.79 minutes)	32.6054666666667s	11.4976999998093s	Included	379
312	34	Female	Batchelor	Native	No	56.6109166701635s	32.7856999953588s	14.6218333333333s	5.22191666762034s	Included	38
313	30	Male	Doctorate	Native	No	55.5214499990145s	30.5557333350182s	11.9243s	9.77071666717529s	Excl. task understanding	380
314	25	Female	Batchelor	Moderate	No	81.356166668733s (~1.36 minutes)	34.6452999989192s	31.2116166666667s	3.48221666812897s	Included	381
315	22	Female	Batchelor	Native	No	109.277466666698s (~1.82 minutes)	72.9330500046412s (~1.22 minutes)	24.1448166666667s	6.87641666730245s	Included	382
316	36	Female	A-levels	Native	No	60.0609666665395s (~1 minutes)	42.4867833336194s	11.48105s	4.68766666650772s	Included	383
317	23	Female	Batchelor	Basic	No	64.3354166666667s (~1.07 minutes)	38.5125166654587s	15.94905s	6.46591666936874s	Included	384
318	40	Male	Masters	Moderate	No	69.2964500029882s (~1.15 minutes)	34.3146833340327s	27.9232166666667s	4.6968000014623s	Included	385
319	20	Male	A-levels	Native	No	67.3274166663488s (~1.12 minutes)	35.180083334446s	21.1423166666667s	4.79286666313807s	Included	386
320	19	Female	A-levels	Native	No	52.5983666698138s	33.1297833363215s	11.9831166666667s	4.26013333002726s	Included	387
321	29	Female	Masters	Native	No	50.326116669178s	24.3761333346367s	12.3267333333333s	4.83333333333333s	Included	388
322	23	Female	Masters	Native	Yes	76.0599166631699s (~1.27 minutes)	45.6796333352725s	20.8265166666667s	5.48094999790192s	Included	389
323	38	Male	Doctorate	Native	No	40.881099998951s	26.0634333292643s	8.46s	4.48116666475932s	Included	39
324	27	Female	A-levels	Native	No	67.0211166620254s (~1.12 minutes)	29.383199997743s	23.1629166666667s	10.6473833322525s	Included	390
325	19	Male	A-levels	Basic	No	54.2900166630745s	33.6098666667938s	14.5617s	3.018716665109s	Included	391
326	30	Male	Batchelor	Native	No	61.727050002416s (~1.03 minutes)	34.2972333351771s	14.1683166666667s	4.63943333625793s	Included	392
327	26	Female	A-levels	Native	No	54.8629833300908s	32.2701166669528s	16.7344166666667s	3.68871666987737s	Included	393
328	28	Female	Batchelor	Native	No	43.7798999985059s	25.0868999997775s	13.5494s	3.47005000114441s	Included	394
329	19	Female	A-levels	Moderate	No	54.4070000012716s	34.6341333309809s	12.4137833333333s	5.77468333641688s	Included	395
330	27	Male	Batchelor	Native	No	37.7701833327611s	24.505233335495s	7.80016666666667s	3.68318333228429s	Included	396
331	24	Male	Batchelor	Native	No	44.7076499978701s	26.2353999972343s	9.86823333333333s	3.97065000136693s	Included	397
332	38	Male	GCSE	Native	Yes	56.2879500031471s	30.7925333340963s	15.2169s	7.74814999898275s	Included	398
333	19	Male	A-levels	Native	No	45.5537000020345s	30.5381000002225s	10.1253666666667s	2.80893332958221s	Included	399
334	22	Male	A-levels	Native	No	64.0900666634242s (~1.07 minutes)	30.5649666627248s	21.63445s	7.12526667118073s	Included	4
335	23	Female	A-levels	Native	No	60.9846499999364s (~1.02 minutes)	34.7800166686376s	17.57605s	4.26241666475932s	Included	40
336	35	Male	Masters	Native	No	112.970183332761s (~1.88 minutes)	73.661550005277s (~1.23 minutes)	12.4987166666667s	13.163633330663s	Excl. task understanding	400
337	34	Female	Masters	Native	No	50.9497666637103s	32.0231666684151s	10.6472s	6.35724999904633s	Included	401
338	35	Male	Doctorate	Native	No	69.7802666664124s (~1.16 minutes)	46.8320666670799s	15.0582833333333s	5.82843333085378s	Included	402
339	29	Female	Masters	Native	No	57.1461666663488s	37.2600000023842s	13.4222166666667s	5.03828333218892s	Included	403
340	32	Male	Batchelor	Native	No	53.2231333335241s	31.857450000445s	9.79076666666667s	5.39103333155314s	Included	404
341	33	Male	Batchelor	Native	No	46.9356833338737s	30.7392833352089s	10.6462833333333s	3.35894999901454s	Included	405
342	27	Male	Masters	Native	No	56.5809499979019s	36.0068666656812s	10.8788333333333s	5.31701666514079s	Included	406
343	32	Female	Masters	Native	No	71.3819833318392s (~1.19 minutes)	30.5214666644732s	23.256s	12.2734000007312s	Included	407
344	31	Female	Doctorate	Native	No	115.574416665236s (~1.93 minutes)	35.3828166683515s	72.6014166666667s (~1.21 minutes)	5.86119999885559s	Included	408
345	32	Female	Batchelor	Native	No	69.362533334891s (~1.16 minutes)	30.2051166653633s	20.3151166666667s	15.1141666690509s	Included	409
346	38	Female	Masters	Native	No	68.8025666634242s (~1.15 minutes)	42.3324166695277s	10.5140833333333s	14.3332666635513s	Included	41
347	26	Female	Batchelor	Native	No	72.4722333351771s (~1.21 minutes)	34.4753166675568s	20.0607333333333s	6.41589999993642s	Included	410
348	21	Female	GCSE	Native	No	73.5234833319982s (~1.23 minutes)	47.120766667525s	17.17375s	7.07818333307902s	Included	411
349	22	Male	A-levels	Native	No	80.5263833324114s (~1.34 minutes)	51.9467999974887s	19.4399666666667s	6.46334999799728s	Excl. task understanding	412
350	33	Male	Batchelor	Native	No	89.5963833332062s (~1.49 minutes)	30.6801500002543s	30.4518333333333s	14.7878666639328s	Included	413
351	29	Male	Batchelor	Native	No	59.70625s	32.5116999983788s	12.5731s	9.12696666320165s	Included	414
352	20	Female	A-levels	Native	No	46.3398500045141s	25.6147833307584s	14.4636166666667s	3.8683166662852s	Included	415
353	22	Male	A-levels	Native	No	47.8175499995549s	30.609433333079s	9.5143s	5.55633333126704s	Included	416
354	28	Female	Masters	Native	No	82.7772666692734s (~1.38 minutes)	33.7235500017802s	20.6754666666667s	19.3555333336194s	Included	417
355	28	Female	Masters	Native	No	58.7835833311081s	28.0833999991417s	17.6949s	4.0089000026385s	Included	418
356	20	Female	A-levels	Native	No	50.6155833363533s	30.4805666685104s	13.0377666666667s	4.12548333406448s	Included	419
357	33	Male	Doctorate	Native	No	68.1099333365758s (~1.14 minutes)	31.5066333293915s	21.74795s	7.66138333479563s	Included	42
358	31	Male	Batchelor	Native	No	71.2252500017484s (~1.19 minutes)	40.5598833322525s	18.8534s	5.87796666622162s	Included	420
359	38	Male	Batchelor	Native	No	61.3528333306313s (~1.02 minutes)	27.916699997584s	9.74223333333333s	4.33276666800181s	Included	421
360	29	Male	Masters	Native	No	89.7175999999046s (~1.5 minutes)	72.0284666657448s (~1.2 minutes)	10.9088s	4.61288333336512s	Included	422
361	24	Female	Batchelor	Native	No	82.001033337911s (~1.37 minutes)	51.5348333319028s	16.2072833333333s	6.43726666768392s	Included	423
362	33	Male	Batchelor	Native	No	68.8950166662534s (~1.15 minutes)	43.4667833328247s	13.84255s	4.30931666692098s	Included	424
363	22	Male	GCSE	Native	No	70.2072333335877s (~1.17 minutes)	32.069716668129s	17.0279333333333s	9.7539999961853s	Included	425
364	32	Female	Masters	Native	No	130.994733333588s (~2.18 minutes)	41.7442999998728s	31.9698166666667s	45.4570166667302s	Included	426
365	27	Female	Batchelor	Native	No	57.0231833338737s	29.6293833335241s	18.3703166666667s	5.85198333263397s	Included	427
366	30	Female	A-levels	Native	No	57.9710333307584s	34.4469499985377s	15.7769166666667s	3.6719833334287s	Included	428
367	33	Male	A-levels	Native	No	52.6242666641871s	29.9255166649818s	13.3867666666667s	3.87598333358765s	Included	429
368	23	Female	A-levels	Native	No	70.2933333317439s (~1.17 minutes)	43.8639666636785s	20.2051333333333s	4.0210000038147s	Included	43
369	29	Female	A-levels	Moderate	No	44.6866833368937s	27.9702666640282s	9.66731666666667s	3.8504666686058s	Excl. not enough variation in responses	430
370	21	Male	Batchelor	Native	No	85.0891666650772s (~1.42 minutes)	54.1069166660309s	10.6648333333333s	17.886633336544s	Included	431
371	30	Female	Batchelor	Native	No	89.1758000016212s (~1.49 minutes)	48.3941166639328s	16.2101333333333s	21.3467000007629s	Included	432
372	28	Female	Batchelor	Native	No	93.1923000017802s (~1.55 minutes)	44.1228166659673s	25.0398166666667s	5.37628333568573s	Included	433
373	31	Female	A-levels	Native	No	58.0540333350499s	32.8296000003815s	17.3409666666667s	5.97298333644867s	Included	434
374	21	Male	A-levels	Native	No	68.9528333306313s (~1.15 minutes)	45.9089666644732s	12.7391666666667s	3.77706666787465s	Included	435
375	32	Female	A-levels	Native	No	85.972866666317s (~1.43 minutes)	52.3728833357493s	17.87385s	5.36558333237966s	Included	436
376	21	Female	A-levels	Native	No	47.6418499986331s	26.1165166656176s	10.6959833333333s	6.09254999955495s	Included	437
377	26	Male	Batchelor	Native	No	52.994866669178s	33.7178833325704s	13.9477166666667s	3.312566669782s	Included	438
378	25	Female	Batchelor	Native	No	47.932400004069s	30.5361666679382s	9.57828333333333s	3.63136666615804s	Included	439
379	29	Female	Batchelor	Native	No	59.6862833301226s	32.541650001208s	18.86995s	6.02390000025431s	Included	44
380	34	Male	Batchelor	Native	No	64.0561499993006s (~1.07 minutes)	30.7329166690509s	15.88205s	7.31851666371028s	Included	440
381	33	Male	Masters	Native	No	54.0655000011126s	28.0588333288829s	12.9324s	8.92901666959127s	Included	441
382	22	Male	Batchelor	Native	No	37.2049499988556s	23.2078833341599s	9.86706666666666s	2.43868333498637s	Included	442
383	30	Male	Batchelor	Native	No	57.6835166692734s	32.5971666653951s	17.2789s	5.73223333358765s	Included	443
384	35	Female	Batchelor	Native	No	52.6444500009219s	28.3963666677475s	10.0867666666667s	8.13533333142598s	Included	444
385	22	Female	Masters	Native	No	51.064599998792s	29.5430666645368s	13.3451333333333s	6.66775000095367s	Included	445
386	23	Female	Masters	Native	No	79.8466333309809s (~1.33 minutes)	42.3552333275477s	19.2052166666667s	9.18580000400543s	Included	446
387	30	Female	Batchelor	Native	No	69.918599998951s (~1.17 minutes)	35.0056666692098s	20.9996833333333s	6.11448333263397s	Included	447
388	25	Female	Masters	Native	No	69.4958999991417s (~1.16 minutes)	34.0132000009219s	18.5703666666667s	9.2782666683197s	Included	448
389	39	Male	Batchelor	Native	No	60.5964999993642s (~1.01 minutes)	38.9034166693687s	15.1094666666667s	4.62418332894643s	Included	449
390	38	Male	Batchelor	Native	No	55.3891166647275s	35.7448499997457s	11.6344s	3.37381666501363s	Excl. not enough variation in responses	45
391	21	Female	Masters	Native	No	58.1703166683515s	31.219766664505s	18.3525s	5.41589999993642s	Included	450
392	19	Male	A-levels	Native	No	60.5727833350499s (~1.01 minutes)	27.9815999984741s	23.64275s	5.71328333616257s	Included	451
393	25	Female	Batchelor	Native	No	59.3140166680018s	30.4212000012398s	21.82265s	4.45471666653951s	Included	452
394	20	Male	A-levels	Native	Yes	56.8349166631699s	33.4136333346367s	14.4059666666667s	3.39998333454132s	Included	453
395	30	Female	Batchelor	Native	No	84.394950000445s (~1.41 minutes)	41.5045333345731s	22.1058s	14.5283499995867s	Excl. not enough variation in responses	454
396	22	Male	A-levels	Native	Yes	90.1527166684469s (~1.5 minutes)	62.2184166669846s (~1.04 minutes)	17.3866666666667s	6.52483333349228s	Included	455
397	40	Male	Masters	Native	Yes	51.8786999980609s	30.3143333315849s	11.1428833333333s	3.38791666825612s	Included	456
398	40	Female	A-levels	Native	No	58.9362333337466s	39.9723500013351s	7.83405s	4.50241666634878s	Included	457
399	21	Female	A-levels	Native	Yes	50.1062166690826s	27.8151666641235s	14.3049333333333s	3.43454999923706s	Included	458
400	26	Female	Batchelor	Native	No	64.6845666686694s (~1.08 minutes)	40.6221333305041s	14.6821333333333s	4.29138333400091s	Included	459
401	40	Female	Batchelor	Native	No	58.755216662089s	36.161366669337s	12.1173833333333s	5.48228332996368s	Included	46
402	35	Male	Batchelor	Native	No	54.8585333347321s	30.9689833362897s	13.0644166666667s	5.18593332767487s	Included	460
403	37	Male	Masters	Native	No	109.717083330949s (~1.83 minutes)	70.6416333317757s (~1.18 minutes)	16.3813166666667s	8.40471666653951s	Included	461
404	21	Male	A-levels	Native	No	98.1485666632652s (~1.64 minutes)	47.6603000005086s	31.3027666666667s	9.99076666434606s	Included	462
405	37	Male	Batchelor	Native	No	60.7931499997775s (~1.01 minutes)	28.9914333303769s	20.10075s	5.32113333145777s	Included	463
406	22	Female	Batchelor	Native	No	87.9248666683833s (~1.47 minutes)	71.0103833357493s (~1.18 minutes)	11.9023833333333s	3.06026666959127s	Included	464
407	25	Male	Batchelor	Native	No	59.634383336703s	31.5994500001272s	22.7858333333333s	2.82720000346502s	Included	465
408	40	Female	A-levels	Native	No	65.8575000047684s (~1.1 minutes)	28.7735666672389s	22.8257833333333s	5.26766666571299s	Included	466
409	28	Male	A-levels	Native	No	44.7639333327611s	27.7482666651408s	12.5137s	3.32011666297913s	Included	467
410	29	Male	Batchelor	Native	No	71.8779666662216s (~1.2 minutes)	39.9755166649818s	18.2194833333333s	8.39326666990916s	Included	468
411	34	Female	Masters	Native	No	69.3457666635513s (~1.16 minutes)	38.5544499993324s	14.0107s	3.82099999586741s	Included	469
412	26	Male	Batchelor	Native	No	51.8101666688919s	30.9859166661898s	10.4481s	4.62751666704814s	Included	47
413	20	Female	A-levels	Native	Yes	47.4578166683515s	26.3892833312353s	11.6106833333333s	4.53654999732971s	Included	470
414	24	Male	Batchelor	Native	No	55.4274666666985s	38.7678166627884s	9.53431666666667s	5.45051666895549s	Included	471
415	20	Female	A-levels	Native	No	72.0098000009855s (~1.2 minutes)	47.0087333321571s	14.4819s	7.05449999968211s	Included	472
416	21	Female	A-levels	Native	No	56.3645166635513s	32.8163166642189s	12.8879166666667s	5.06113333304723s	Included	473
417	19	Female	A-levels	Native	No	55.0194166660309s	30.2833166678747s	17.0912833333333s	5.71288333336512s	Included	474
418	35	Male	Doctorate	Native	No	52.4648666659991s	30.8697000026703s	12.7041833333333s	3.86678333282471s	Included	475
419	29	Female	A-levels	Native	Yes	58.7912000020345s	36.9807833353678s	13.2078333333333s	6.11198333104451s	Included	476
420	39	Female	Masters	Native	No	99.7603666702906s (~1.66 minutes)	39.3598166624705s	13.1153666666667s	41.7723333358765s	Included	477
421	36	Female	Masters	Moderate	No	108.655599999428s (~1.81 minutes)	68.9497500022252s (~1.15 minutes)	15.7196s	16.6913999994596s	Included	478
422	24	Male	GCSE	Native	No	46.9673833370209s	26.2512166659037s	12.6579666666667s	4.17371666828791s	Included	479
423	21	Male	A-levels	Native	No	54.512433330218s	30.5783166646957s	15.8795166666667s	4.68853333791097s	Included	48
424	35	Female	Masters	Native	No	42.9659833351771s	28.9133833328883s	7.83543333333334s	4.67288333177567s	Included	480
425	34	Female	A-levels	Native	No	53.7915999968847s	34.0725833336512s	11.9222166666667s	5.97161666552226s	Included	481
426	37	Male	A-levels	Native	No	49.8904666662216s	28.1619333346685s	14.1832833333333s	4.50201666355133s	Included	482
427	21	Male	Batchelor	Native	No	60.5028666655222s (~1.01 minutes)	29.0219666639964s	10.3863833333333s	14.1140666643778s	Included	483
428	26	Male	Batchelor	Native	No	61.1490000009537s (~1.02 minutes)	32.9132499972979s	18.4861833333333s	4.9006166656812s	Included	484
429	29	Male	A-levels	Native	Yes	67.2246499975522s (~1.12 minutes)	36.6398000001907s	21.9513s	5.28533333539963s	Included	485
430	38	Male	A-levels	Native	No	59.8424500028292s	40.1070666631063s	12.5931333333333s	4.76996666590373s	Included	486
431	36	Male	A-levels	Native	Yes	57.2530333360036s	30.2283166686694s	13.9867666666667s	4.62664999961853s	Included	487
432	31	Male	A-levels	Native	No	57.0674166679382s	39.9106666644414s	12.6628833333333s	3.03274999856949s	Included	488
433	33	Female	Batchelor	Native	Yes	83.7839166680972s (~1.4 minutes)	40.8698000033696s	21.7295666666667s	14.6929166634878s	Included	489
434	37	Female	Batchelor	Native	No	52.1332666635513s	35.3339833339055s	11.29625s	3.65873332818349s	Included	49
435	23	Other	A-levels	Native	No	38.9442666689555s	24.4109833319982s	8.9329s	3.29239999850591s	Included	490
436	27	Male	Masters	Native	No	52.2416166702906s	31.7652166684469s	14.5965s	3.88480000098546s	Included	491
437	32	Male	Batchelor	Native	No	71.8227166692416s (~1.2 minutes)	40.0192166686058s	16.49315s	12.5786166667938s	Excl. questionnaires	492
438	39	Female	Masters	Native	No	70.590633336703s (~1.18 minutes)	51.9051166653633s	11.4101s	4.50598333676656s	Included	493
439	36	Male	Batchelor	Native	No	115.005900001526s (~1.92 minutes)	27.2652333339055s	8.10145s	77.8025166670481s (~1.3 minutes)	Included	494
440	40	Female	Batchelor	Native	No	56.7126333316167s	35.9844999988874s	14.4198833333333s	4.20906666914622s	Included	495
441	23	Male	A-levels	Native	No	59.9419166684151s	33.5653500000636s	17.6735833333333s	5.27810000181198s	Excl. task understanding	496
442	32	Male	Masters	Native	No	63.6235166668892s (~1.06 minutes)	29.4171000003815s	24.2990833333333s	3.26871666908264s	Included	497
443	27	Female	Batchelor	Native	No	50.6933666666349s	33.1434666633606s	11.78295s	4.68361666997274s	Included	498
444	27	Female	A-levels	Native	No	88.7239333311717s (~1.48 minutes)	37.5162166674932s	27.8687166666667s	7.4246333360672s	Included	499
445	33	Female	Masters	Native	No	59.2712000012398s	33.4283833344777s	17.97385s	5.86524999936422s	Included	5
446	24	Female	A-levels	Native	No	40.1542833328247s	25.5255499998728s	10.0402666666667s	2.99793333212535s	Included	50
447	18	Female	GCSE	Native	No	42.2097833355268s	25.1411999980609s	10.9951833333333s	3.31536666552226s	Included	500
448	20	Female	A-levels	Native	No	53.6831666668256s	29.2337666630745s	9.83981666666667s	7.83460000356038s	Excl. not enough variation in responses	501
449	30	Male	Batchelor	Native	No	80.417616669337s (~1.34 minutes)	52.9983833312988s	16.06645s	4.29576667149862s	Included	502
450	31	Female	A-levels	Native	No	70.4443500002225s (~1.17 minutes)	34.3950333356857s	18.7833333333333s	7.04543333450953s	Included	503
451	19	Male	A-levels	Moderate	No	48.1885999997457s	25.6029333353043s	13.2002166666667s	6.12949999968211s	Included	504
452	20	Male	Batchelor	Native	No	49.5949833313624s	28.4232000033061s	14.1950166666667s	4.39169999758403s	Included	505
453	29	Female	Batchelor	Native	No	62.6211333314578s (~1.04 minutes)	30.588583334287s	18.9158333333333s	5.23763333161672s	Included	506
454	27	Male	GCSE	Native	No	68.7233333349228s (~1.15 minutes)	33.707416665554s	15.4377666666667s	10.3572499990463s	Excl. not enough variation in responses	507
455	39	Male	Masters	Native	No	59.101083334287s	33.4179166674614s	9.15348333333333s	8.97988332907359s	Included	508
456	19	Male	A-levels	Native	No	46.2541333317757s	29.7283666650454s	9.99913333333333s	3.76734999815623s	Included	509
457	39	Male	Masters	Native	No	47.0056166688601s	26.9244166692098s	10.3961333333333s	4.21274999777476s	Included	51
458	19	Male	Batchelor	Native	No	88.0217000007629s (~1.47 minutes)	43.3216666658719s	37.95605s	3.86919999917348s	Included	510
459	31	Male	Batchelor	Native	No	68.4472500006358s (~1.14 minutes)	34.278250002861s	24.5589s	7.75761666297913s	Included	511
460	38	Male	Batchelor	Native	No	69.5359500010808s (~1.16 minutes)	36.9589666644732s	23.6894s	6.2531666636467s	Included	512
461	23	Male	GCSE	Moderate	No	48.7994500001272s	30.8743666688601s	10.6906833333333s	5.18273333311081s	Included	513
462	22	Female	Batchelor	Native	No	62.1580000003179s (~1.04 minutes)	36.787349998951s	16.9590833333333s	5.54714999993642s	Included	514
463	39	Male	Batchelor	Native	No	68.2564166625341s (~1.14 minutes)	32.457450000445s	15.5709833333333s	7.21190000375112s	Included	515
464	35	Female	Batchelor	Native	No	39.2614000002543s	26.7850166678429s	6.43163333333333s	2.1995666662852s	Included	516
465	34	Female	Masters	Native	No	96.5739333351453s (~1.61 minutes)	53.6094999949137s	12.6270166666667s	13.7971666693687s	Included	517
466	24	Male	Batchelor	Native	No	58.2988166650136s	40.1148000001907s	8.88771666666667s	5.88516666889191s	Included	518
467	22	Male	A-levels	Native	No	48.8035666664441s	26.3341000000636s	13.3290833333333s	7.61454999844233s	Excl. not enough variation in responses	519
468	23	Male	A-levels	Native	No	66.7099000016848s (~1.11 minutes)	39.7799666643143s	19.4599s	5.00661666790644s	Included	52
469	27	Male	GCSE	Moderate	No	85.7695000012716s (~1.43 minutes)	48.3539333343506s	21.7941666666667s	6.93591667016347s	Excl. task understanding	520
470	20	Male	A-levels	Native	No	41.3057833313942s	24.8192666689555s	9.54665s	2.56866666475932s	Included	521
471	29	Male	A-levels	Native	No	51.3404833356539s	26.6782166639964s	13.6818166666667s	4.42910000483195s	Included	522
472	32	Female	Batchelor	Native	No	53.3041666666667s	30.5081833362579s	12.2425333333333s	5.06753333012263s	Included	523
473	35	Male	Batchelor	Native	No	72.4361166675885s (~1.21 minutes)	40.9804666678111s	13.17745s	11.9241666674614s	Included	524
474	37	Female	Batchelor	Native	No	66.2669000029564s (~1.1 minutes)	40.5923166672389s	10.3198166666667s	6.11726666688919s	Included	525
475	40	Female	Doctorate	Native	No	48.9236833333969s	29.5566666682561s	8.59885s	8.51505000193914s	Included	526
476	27	Male	Batchelor	Native	No	55.1569166660309s	31.1853500008583s	12.79595s	4.55573333104452s	Included	527
477	26	Female	Masters	Native	No	62.5667833328247s (~1.04 minutes)	33.1028166691462s	19.7827666666667s	3.1379333337148s	Included	528
478	39	Female	Masters	Native	No	51.7233000000318s	30.8701500018438s	12.0724833333333s	4.11340000232061s	Included	529
479	23	Male	Masters	Moderate	No	50.1520499984423s	28.3853333353996s	14.8174s	4.58038333257039s	Included	53
480	20	Female	GCSE	Native	No	142.491000000636s (~2.37 minutes)	124.394849999746s (~2.07 minutes)	9.63548333333333s	4.92778333425522s	Included	530
481	30	Female	Batchelor	Native	No	44.0036333322525s	26.8224666635195s	8.90266666666667s	3.81973333358765s	Included	531
482	34	Female	Masters	Native	No	54.5217000007629s	36.4855499982834s	11.64685s	5.24234999815623s	Included	532
483	36	Female	A-levels	Native	No	49.2487833340963s	32.9926166653633s	8.07695s	3.96066666841507s	Included	533
484	24	Female	Batchelor	Native	No	104.701849997044s (~1.75 minutes)	67.2819666663806s (~1.12 minutes)	17.3482s	7.16844999790192s	Excl. task understanding	534
485	28	Female	Masters	Native	No	83.7598166704178s (~1.4 minutes)	35.8144833366076s	20.4624833333333s	11.3274500012398s	Included	535
486	25	Female	Masters	Native	No	54.5242999951045s	29.7577833334605s	18.1026666666667s	5.12470000187556s	Included	536
487	38	Male	A-levels	Native	No	50.8430666685104s	30.0295166691144s	11.0208166666667s	4.37889999945958s	Included	537
488	39	Female	A-levels	Native	No	80.8837666670481s (~1.35 minutes)	56.9231999993324s	14.60225s	3.91304999987284s	Included	538
489	26	Male	Masters	Native	No	106.410583333174s (~1.77 minutes)	63.7658666690191s (~1.06 minutes)	23.7370166666667s	10.5340833306313s	Included	539
490	25	Female	Masters	Native	No	119.060216665268s (~1.98 minutes)	47.536566666762s	13.3535333333333s	25.7082500020663s	Excl. not enough variation in responses	54
491	32	Female	Batchelor	Native	No	61.0233500003815s (~1.02 minutes)	35.9880166649818s	12.5812166666667s	5.61263333559036s	Included	540
492	23	Female	Masters	Native	No	46.9064333319664s	28.6991166671117s	12.26695s	3.86138333082199s	Included	541
493	36	Female	Masters	Native	No	61.4984000007311s (~1.02 minutes)	33.9827833334605s	16.9699166666667s	6.33053332964579s	Included	542
494	22	Female	Batchelor	Native	No	48.0170333305995s	31.2001666665077s	11.30505s	3.61871666908264s	Included	543
495	32	Female	Masters	Native	No	46.0304833332698s	26.5000666658084s	9.919s	4.38578333457311s	Included	544
496	27	Female	Doctorate	Native	Yes	60.0827000021934s (~1 minutes)	35.6882833321889s	17.8578666666667s	4.2251833319664s	Included	545
497	33	Male	Batchelor	Basic	No	98.2448666652044s (~1.64 minutes)	62.360333331426s (~1.04 minutes)	15.9997833333333s	12.3207000017166s	Included	546
498	25	Male	Batchelor	Native	No	49.6485999981562s	30.8847500006358s	11.9937s	4.84214999675751s	Included	547
499	23	Male	Masters	Native	No	46.230166665713s	25.182333334287s	13.6106833333333s	4.60308333237966s	Included	548
500	22	Other	A-levels	Native	No	74.8731833338738s (~1.25 minutes)	50.6476666688919s	18.1216666666667s	3.27758332888285s	Excl. not enough variation in responses	549
501	21	Male	A-levels	Native	No	62.0726666688919s (~1.03 minutes)	32.7685000022252s	19.3133666666667s	7.6097333351771s	Included	55
502	20	Female	Batchelor	Native	No	52.6420166691144s	35.5858333349228s	11.1416s	4.19596666495005s	Included	550
503	29	Male	Batchelor	Native	No	78.0322666724523s (~1.3 minutes)	43.5917166630427s	17.44235s	7.80061666965485s	Included	551
504	33	Female	Batchelor	Native	Yes	54.2148666659991s	31.539566663901s	12.5279833333333s	3.54895000457764s	Included	552
505	20	Female	A-levels	Native	No	116.593866666158s (~1.94 minutes)	58.8019666671753s	32.43455s	13.006400001049s	Included	553
506	22	Female	Batchelor	Native	No	120.717683331172s (~2.01 minutes)	73.6494000037511s (~1.23 minutes)	35.4531833333333s	5.54358332951864s	Included	554
507	22	Female	Batchelor	Moderate	No	53.6773666659991s	27.2465333302816s	16.58025s	5.3774000008901s	Included	555
508	36	Female	Batchelor	Native	No	61.455083334446s (~1.02 minutes)	31.675949994723s	18.1200166666667s	7.96591666936874s	Included	556
509	20	Male	Batchelor	Moderate	No	69.378149998188s (~1.16 minutes)	38.5900166670481s	17.1188666666667s	4.34786666631699s	Included	557
510	24	Male	Masters	Native	No	64.7739666700363s (~1.08 minutes)	40.5141666650772s	13.6575833333333s	6.56660000085831s	Included	558
511	37	Female	A-levels	Native	No	105.923683333397s (~1.77 minutes)	38.4023166656494s	37.0052333333333s	16.3109166661898s	Excl. task understanding	559
512	38	Male	Batchelor	Native	No	74.0528833309809s (~1.23 minutes)	40.8452000021935s	20.6761166666667s	7.6996000011762s	Included	56
513	20	Male	A-levels	Moderate	No	51.8077833334605s	28.5101500034332s	17.0304s	4.60094999869665s	Included	560
514	33	Female	Batchelor	Native	No	63.5783999999364s (~1.06 minutes)	34.4788166681925s	12.0148833333333s	7.28108333746592s	Included	561
515	23	Male	A-levels	Native	No	56.4053000013034s	33.3777666687965s	15.1751666666667s	5.62554999987284s	Included	562
516	29	Male	Batchelor	Native	No	70.8423166672389s (~1.18 minutes)	31.4482833345731s	22.0578166666667s	8.08088333209356s	Included	563
517	26	Male	Batchelor	Native	No	62.6212499976158s (~1.04 minutes)	36.514566663901s	18.9537833333333s	5.7468333363533s	Included	564
518	33	Female	GCSE	Native	No	87.2206833322843s (~1.45 minutes)	45.2804666678111s	22.6018166666667s	9.72711666822434s	Included	565
519	34	Male	Doctorate	Moderate	No	87.0743999997775s (~1.45 minutes)	44.4899833321571s	29.8377s	6.75838333368301s	Included	566
520	30	Male	Masters	Moderate	No	54.6195500016212s	32.5998666683833s	11.4676s	6.99179999828339s	Included	567
521	36	Female	Masters	Native	No	59.6144500017166s	26.9293333292007s	19.7319833333333s	6.92896666924159s	Included	568
522	31	Female	A-levels	Native	No	79.9658333341281s (~1.33 minutes)	40.6202166676521s	21.41295s	7.19196666479111s	Included	569
523	27	Female	Batchelor	Native	No	44.3990833361944s	28.4689833323161s	6.63611666666667s	5.20535000165304s	Included	57
524	29	Female	Masters	Native	No	56.1242333332698s	30.5664999961853s	16.92905s	4.51376666625341s	Included	570
525	27	Male	Masters	Native	No	52.6190333326658s	31.1571166674296s	14.8952166666667s	4.49224999745687s	Included	571
526	31	Female	Batchelor	Native	No	46.2518999973933s	30.4405499974887s	9.52085s	3.8724166671435s	Included	572
527	22	Male	A-levels	Native	No	48.1453666647275s	29.0936499993006s	13.04705s	4.46510000228882s	Included	573
528	30	Female	A-levels	Native	No	57.6661833286285s	39.4456333319346s	11.6738666666667s	3.86523333390554s	Included	574
529	35	Female	Batchelor	Native	No	61.5568666656812s (~1.03 minutes)	34.3083833376567s	18.4259333333333s	5.84835000038147s	Included	575
530	33	Female	Masters	Native	No	55.0691999991735s	29.5211166620255s	18.1414666666667s	4.90504999955495s	Included	576
531	32	Female	A-levels	Native	No	81.1294166684151s (~1.35 minutes)	27.3745333353678s	48.4500166666667s	2.12536666790644s	Excl. not enough variation in responses	577
532	30	Female	Masters	Moderate	No	74.117700000604s (~1.24 minutes)	37.5733333309491s	16.2578333333333s	15.0183166662852s	Excl. task understanding	578
533	20	Male	Batchelor	Native	No	103.915516666571s (~1.73 minutes)	45.0426000038783s	24.0099s	9.33273332913717s	Included	579
534	35	Female	Doctorate	Native	No	64.7713500022888s (~1.08 minutes)	36.0332000017166s	17.6192166666667s	7.04941666523615s	Included	58
535	20	Female	Batchelor	Native	No	46.4283666690191s	26.4135666648547s	12.0409s	4.11426666577657s	Included	580
536	30	Female	GCSE	Native	No	89.3714333335559s (~1.49 minutes)	51.9874333341916s	15.7820166666667s	17.2961166659991s	Included	581
537	36	Male	A-levels	Native	No	64.4024166663488s (~1.07 minutes)	41.4087500015895s	11.4017333333333s	5.50709999799728s	Included	582
538	26	Male	Masters	Native	No	127.008033335209s (~2.12 minutes)	36.637383333842s	77.4347833333333s (~1.29 minutes)	11.0562833309174s	Included	583
539	20	Male	A-levels	Native	No	55.5828333298365s	33.1835666656494s	11.6173333333333s	2.97606666485469s	Included	584
540	36	Male	Doctorate	Native	No	48.7480833331744s	31.0548333326976s	9.80463333333333s	4.42126666704814s	Included	585
541	37	Male	Masters	Native	No	70.2036666671435s (~1.17 minutes)	38.9167166670163s	18.71265s	8.56451666355133s	Included	586
542	26	Female	Masters	Native	No	46.3861000021299s	26.2027333339055s	11.9675666666667s	3.94653333028158s	Included	587
543	39	Female	Masters	Native	No	75.8212666670481s (~1.26 minutes)	43.7177500009537s	18.2737s	6.24285000165304s	Excl. task understanding	588
544	30	Female	Masters	Native	No	95.9128833373388s (~1.6 minutes)	41.0274666627248s	39.9671833333333s	9.4627833366394s	Excl. not enough variation in responses	589
545	30	Male	Batchelor	Native	No	63.910583337148s (~1.07 minutes)	37.5425833384196s	14.7153166666667s	6.43526666164398s	Included	59
546	23	Male	Batchelor	Native	Yes	54.6746666669846s	30.3585166652997s	14.4074s	5.05131666660309s	Included	590
547	20	Female	A-levels	Native	No	60.4850499987602s (~1.01 minutes)	32.3342333356539s	17.6145666666667s	7.77448333104452s	Included	591
548	31	Female	Batchelor	Native	No	62.1897666613261s (~1.04 minutes)	29.8661333322525s	17.9159833333333s	8.02926666736603s	Included	592
549	35	Male	A-levels	Native	No	65.9943166653315s (~1.1 minutes)	40.5684166669846s	11.3021666666667s	7.02091666460037s	Included	593
550	27	Female	Masters	Moderate	No	77.9498999993006s (~1.3 minutes)	43.8180666645368s	19.7360666666667s	9.0154000043869s	Included	594
551	19	Female	A-levels	Native	No	117.070250002543s (~1.95 minutes)	34.9294333299001s	43.8252s	25.9462333361308s	Excl. task understanding	595
552	27	Female	Batchelor	Native	No	48.4591500043869s	30.0879166682561s	12.1324833333333s	4.3280500014623s	Included	596
553	35	Female	Masters	Basic	No	91.7843166629473s (~1.53 minutes)	70.9161666631699s (~1.18 minutes)	5.7184s	8.79253333409627s	Excl. task understanding	597
554	31	Female	Masters	Basic	No	68.2916666666667s (~1.14 minutes)	47.5945166667302s	5.17805s	8.72056666612625s	Excl. task understanding	598
555	21	Male	Batchelor	Native	No	71.3372166713079s (~1.19 minutes)	49.1297333319982s	5.22515s	3.37213333447774s	Included	599
556	19	Male	A-levels	Native	No	68.1864666660627s (~1.14 minutes)	41.1390333334605s	14.3902166666667s	6.57291666666667s	Included	6
557	33	Male	Batchelor	Native	No	43.6586166699727s	27.1606499989827s	10.56765s	3.77301666736603s	Included	60
558	37	Male	Masters	Native	No	41.8764166673025s	28.282116663456s	8.86635s	2.2931666692098s	Included	600
559	33	Male	Batchelor	Native	No	66.9321166674296s (~1.12 minutes)	33.080016664664s	18.0232666666667s	7.20861666599909s	Included	601
560	37	Female	Masters	Native	No	55.3828999996185s	36.7383166631063s	12.1935666666667s	4.53956666787465s	Included	602
561	32	Male	Masters	Native	No	80.2377500017484s (~1.34 minutes)	40.8920500000318s	18.23865s	9.64769999980927s	Excl. task understanding	603
562	22	Male	Batchelor	Native	No	70.5371333360672s (~1.18 minutes)	34.0327499985695s	28.9804s	4.61563333272934s	Included	604
563	24	Female	Masters	Native	No	73.4368333339691s (~1.22 minutes)	36.2957666635513s	21.9171666666667s	6.6475999991099s	Included	605
564	23	Female	Batchelor	Native	No	113.475799997648s (~1.89 minutes)	70.5495000004768s (~1.18 minutes)	26.8299833333333s	13.5484999974569s	Included	606
565	38	Male	A-levels	Native	No	72.7527333299319s (~1.21 minutes)	45.0908666650454s	13.8699666666667s	7.2754666686058s	Included	607
566	23	Male	A-levels	Native	No	66.4693166653315s (~1.11 minutes)	32.8455333352089s	24.1188s	5.32258332967758s	Included	608
567	35	Female	Batchelor	Native	No	65.2639666676521s (~1.09 minutes)	32.2623999993006s	19.2212333333333s	6.35513333479563s	Included	609
568	22	Male	A-levels	Native	No	65.8268500010172s (~1.1 minutes)	42.0318666656812s	12.1777166666667s	7.50988333622615s	Excl. not enough variation in responses	61
569	23	Female	A-levels	Native	Yes	79.4631000002225s (~1.32 minutes)	45.2919666647911s	24.9995s	5.87708333333333s	Included	610
570	27	Female	A-levels	Native	No	62.8103500008583s (~1.05 minutes)	38.432266664505s	17.3339s	4.43941667079926s	Included	611
571	29	Male	A-levels	Native	No	87.4711833318075s (~1.46 minutes)	37.2060166676839s	12.7079s	6.88956666787465s	Included	612
572	25	Female	Batchelor	Native	No	56.6108333349228s	27.6544999996821s	16.62935s	5.83664999802907s	Included	613
573	22	Female	Batchelor	Native	No	48.0318333307902s	31.6893666664759s	8.56221666666667s	3.36639999945958s	Included	614
574	23	Female	Batchelor	Native	No	59.2080333352089s	35.93125s	13.4989166666667s	6.81023333072662s	Included	615
575	21	Female	A-levels	Native	No	75.3707000017166s (~1.26 minutes)	36.5306666692098s	21.2536333333333s	7.26446666320165s	Included	616
576	22	Male	A-levels	Native	No	62.284249997139s (~1.04 minutes)	36.4670666654905s	17.6678833333333s	5.74918333689372s	Included	617
577	24	Female	Masters	Native	Yes	42.0563500006994s	25.4498000025749s	9.45061666666667s	3.16890000104904s	Included	618
578	26	Female	Batchelor	Native	No	98.2577666680018s (~1.64 minutes)	49.3771166642507s	27.1322666666667s	10.614516667525s	Included	619
579	30	Male	Batchelor	Native	No	69.6229999979337s (~1.16 minutes)	37.2053333361944s	18.5759666666667s	11.4846333305041s	Included	62
580	24	Male	Masters	Native	No	87.2725333333015s (~1.45 minutes)	45.6026999990145s	30.0998166666667s	4.3814666668574s	Included	620
581	32	Female	Batchelor	Native	No	73.045816663901s (~1.22 minutes)	44.2746500015259s	20.2298666666667s	5.06466666460037s	Included	621
582	25	Female	Batchelor	Native	No	58.3633166670799s	32.950899998347s	14.7164333333333s	4.76280000209808s	Included	622
583	22	Male	Batchelor	Native	No	55.3747166673342s	31.9496500015259s	17.3150833333333s	4.07331666549047s	Included	623
584	30	Male	Batchelor	Native	No	48.6835500001907s	26.2170833309491s	11.5296833333333s	6.38720000187556s	Included	624
585	22	Female	A-levels	Native	No	52.3226999998093s	33.3793166677157s	10.8793333333333s	6.55628333091736s	Included	625
586	25	Male	Batchelor	Native	No	84.1912499984105s (~1.4 minutes)	32.3768666664759s	21.0213s	8.83774999777476s	Included	626
587	21	Male	A-levels	Native	Yes	59.1446999986966s	33.5610500017802s	13.38935s	6.64728333155314s	Included	627
588	19	Male	A-levels	Native	No	46.1392333308856s	33.3536833326022s	9.21743333333333s	2.30386666854223s	Included	628
589	27	Male	Masters	Native	No	52.2058166662852s	31.1653833349546s	14.2576166666667s	4.22330000003179s	Included	629
590	26	Male	Batchelor	Native	No	60.301133330663s (~1.01 minutes)	32.938399998347s	15.3011166666667s	5.22378333409627s	Included	63
591	31	Male	Batchelor	Native	No	51.9386833310127s	25.5533999999364s	17.40315s	6.32958333094915s	Included	630
592	36	Female	GCSE	Native	No	73.4862333297729s (~1.22 minutes)	31.6886833349864s	20.46655s	8.30479999780655s	Included	631
593	30	Female	Masters	Basic	No	41.5464499990145s	23.5984666665395s	5.4755s	7.4873166680336s	Excl. not enough variation in responses	632
594	32	Male	Masters	Native	No	54.6693166653315s	35.2316833337148s	14.4655333333333s	3.19958333571752s	Included	633
595	19	Male	A-levels	Native	Yes	50.1662999987602s	33.6177000045776s	7.74875s	3.70553332964579s	Included	634
596	40	Male	Batchelor	Native	Yes	89.3158999999364s (~1.49 minutes)	42.8907499988874s	10.5919833333333s	6.33480000098546s	Included	635
597	26	Female	Batchelor	Native	No	60.04153333505s (~1 minutes)	43.969983335336s	10.0313333333333s	4.07763333320618s	Included	636
598	30	Male	Doctorate	Native	No	52.0270666678747s	28.3307500044505s	15.8256333333333s	3.72451666196187s	Excl. not enough variation in responses	637
599	22	Female	A-levels	Native	No	48.4740000009537s	31.5048833290736s	10.8069666666667s	4.31566666762034s	Included	638
600	20	Male	A-levels	Native	No	45.6048666636149s	27.9083666682243s	11.88935s	4.06551666259766s	Included	639
601	30	Female	A-levels	Native	No	77.0478500008583s (~1.28 minutes)	41.3849000016848s	23.2979666666667s	8.24040000041326s	Included	64
602	40	Male	Doctorate	Native	No	48.7079833308856s	27.027166668574s	12.5053333333333s	3.28558333317439s	Included	640
603	31	Female	A-levels	Native	No	65.2276500026385s (~1.09 minutes)	37.7563166658084s	19.9504666666667s	5.23825000127157s	Included	641
604	36	Female	Masters	Native	No	70.8400500019391s (~1.18 minutes)	34.4692499955495s	18.0002666666667s	9.39866666793823s	Included	642
605	39	Female	A-levels	Native	Yes	41.5433333317439s	26.0835833350817s	9.42313333333333s	4.54543333450953s	Included	643
606	31	Male	Batchelor	Native	No	46.7043333331744s	30.1725999991099s	10.0723333333333s	4.06596666574478s	Included	644
607	31	Male	Masters	Native	No	67.7024166663488s (~1.13 minutes)	36.0454500039419s	22.1553s	6.11734999815623s	Included	645
608	26	Male	A-levels	Native	Yes	61.7447499990463s (~1.03 minutes)	27.1809833288193s	28.6982833333333s	3.42221666574478s	Included	646
609	32	Male	Masters	Native	No	77.6940833330154s (~1.29 minutes)	35.5931666652362s	16.2768166666667s	13.957416665554s	Excl. task understanding	647
610	29	Female	Masters	Native	No	87.0741999983788s (~1.45 minutes)	39.5008499979973s	21.1017833333333s	6.50076666673024s	Excl. task understanding	648
611	39	Male	Batchelor	Native	No	70.9915333310763s (~1.18 minutes)	38.6216333309809s	18.6277833333333s	8.79821666876475s	Included	649
612	37	Female	Masters	Native	No	85.6347500006358s (~1.43 minutes)	44.7783500035604s	23.44535s	5.93258333206177s	Included	65
613	28	Female	A-levels	Native	No	65.524966665109s (~1.09 minutes)	33.3524166663488s	17.44175s	8.49213333527247s	Included	650
614	35	Male	Batchelor	Native	No	86.321933333079s (~1.44 minutes)	55.7915000001589s	16.5037666666667s	5.09983333349228s	Included	651
615	28	Female	Batchelor	Native	No	38.9587000012398s	21.4805999994278s	7.64308333333333s	5.65109999974569s	Included	652
616	37	Female	Batchelor	Native	Yes	67.0218333323797s (~1.12 minutes)	40.0056333303452s	13.2825333333333s	8.06698333422343s	Included	653
617	35	Female	Doctorate	Native	No	62.6764999985695s (~1.04 minutes)	35.3670833349228s	15.1232666666667s	6.28541666666667s	Included	654
618	35	Male	Batchelor	Native	No	71.3871333320936s (~1.19 minutes)	37.1413666645686s	19.4706833333333s	6.60553333759308s	Included	655
619	21	Female	A-levels	Native	No	43.6188000043233s	28.4070166667302s	7.18381666666667s	4.07868333260218s	Included	656
620	28	Male	Batchelor	Native	No	88.7965666611989s (~1.48 minutes)	62.8705666661263s (~1.05 minutes)	17.22815s	6.5157333334287s	Included	657
621	25	Female	Masters	Native	Yes	47.3296500007311s	27.3862666686376s	11.8037166666667s	3.00876666704814s	Included	658
622	24	Male	Batchelor	Native	No	81.2775499979655s (~1.35 minutes)	47.5139833331108s	15.7044s	16.8929666638374s	Included	659
623	31	Male	A-levels	Native	No	56.8151000022888s	34.0964666684469s	13.62145s	3.91770000060399s	Included	66
624	39	Female	Batchelor	Native	No	63.1492666681608s (~1.05 minutes)	30.8658999999364s	19.3103666666667s	3.81721666653951s	Included	660
625	36	Male	A-levels	Native	No	40.9980333328247s	25.1566500027974s	10.1973666666667s	4.43106666405996s	Included	661
626	26	Male	Batchelor	Native	No	55.070699997743s	26.1210999965668s	11.5682s	11.8798000017802s	Included	662
627	25	Male	GCSE	Native	No	58.7642833312352s	31.6822166641553s	16.2656666666667s	4.80666666825612s	Included	663
628	23	Female	Batchelor	Native	No	65.1271333376566s (~1.09 minutes)	36.9266333341599s	16.65405s	8.53875000079473s	Included	664
629	24	Male	Batchelor	Native	No	55.4228166659673s	33.7621999979019s	12.3284833333333s	7.41486666599909s	Included	665
630	27	Female	Batchelor	Native	No	98.5141499996185s (~1.64 minutes)	43.1944166660309s	36.1410833333333s	10.5766333301862s	Included	666
631	38	Male	A-levels	Native	No	97.4397333343824s (~1.62 minutes)	30.9726166685422s	12.5230666666667s	5.63486666679382s	Included	667
632	19	Male	A-levels	Moderate	No	55.779150001208s	28.4932000001272s	20.7408666666667s	4.16151666641235s	Included	668
633	25	Male	Batchelor	Native	No	60.5989000002543s (~1.01 minutes)	32.5336500008901s	17.8422166666667s	7.82466666698456s	Included	669
634	21	Female	A-levels	Native	No	49.251049999396s	29.9089833339055s	13.0517666666667s	3.97843333085378s	Included	67
635	25	Female	Batchelor	Native	No	51.7789833347003s	32.3812333345413s	13.2286333333333s	4.50523333152135s	Included	670
636	27	Other	Batchelor	Native	No	58.1986833333969s	33.8693500002225s	13.5491333333333s	4.29528333346049s	Included	671
637	20	Male	A-levels	Moderate	No	59.7593833287557s	33.3774666666985s	18.5699166666667s	5.10813333193461s	Included	672
638	35	Female	Batchelor	Native	No	57.5317666689555s	35.6434666673342s	11.47985s	4.03656666676203s	Included	673
639	27	Female	Batchelor	Native	No	40.212383333842s	23.5336500008901s	9.57036666666667s	3.20433333317439s	Included	674
640	31	Male	A-levels	Native	No	55.126083334287s	32.9938166658084s	12.9057833333333s	7.41061666806539s	Included	675
641	32	Male	Masters	Native	No	51.534316666921s	26.8792999982834s	13.2778s	4.41875s	Included	676
642	30	Female	Batchelor	Native	No	120.101283335686s (~2 minutes)	26.9972000042597s	87.2887333333333s (~1.45 minutes)	4.01129999955495s	Included	677
643	29	Female	Masters	Native	No	86.9051833311717s (~1.45 minutes)	44.3459999958674s	24.3847166666667s	10.4371333360672s	Included	678
644	32	Male	Batchelor	Native	No	57.4641166687012s	34.8741500020027s	14.51625s	5.30269999901454s	Included	679
645	23	Female	A-levels	Native	No	61.4831500053406s (~1.02 minutes)	29.8625500003497s	19.8944s	5.28943333228429s	Included	68
646	38	Male	Batchelor	Native	No	57.3353666623433s	33.1305666685104s	13.7271166666667s	4.58866666952769s	Included	680
647	22	Male	Batchelor	Native	No	61.6139999945959s (~1.03 minutes)	31.5010333299637s	10.2751833333333s	3.70513333479563s	Included	681
648	26	Female	Masters	Native	No	56.936566666762s	34.0952999989192s	10.84885s	5.26338333288829s	Included	682
649	32	Female	Doctorate	Native	No	54.0087833325068s	34.6672333319982s	13.0546666666667s	4.91101666688919s	Included	683
650	29	Male	Batchelor	Moderate	No	60.8635500033696s (~1.01 minutes)	29.7830000003179s	22.2281166666667s	5.9586500008901s	Excl. task understanding	684
651	21	Male	Batchelor	Moderate	No	45.8064999977748s	24.3906999985377s	15.3411s	3.76226666768392s	Included	685
652	32	Female	Batchelor	Native	Yes	134.743300000827s (~2.25 minutes)	110.989733334382s (~1.85 minutes)	12.1820166666667s	4.60436666409175s	Included	686
653	35	Male	Batchelor	Moderate	No	67.5898166656494s (~1.13 minutes)	35.4308333317439s	16.2127166666667s	7.756216665109s	Included	687
654	29	Male	Batchelor	Native	No	53.8183833360672s	33.2563000003497s	8.74333333333333s	3.37548333406448s	Included	688
655	25	Female	Masters	Native	No	48.2017833312352s	28.4870666662852s	11.5480166666667s	6.13766666650772s	Included	689
656	27	Male	Masters	Moderate	No	89.1116166671117s (~1.49 minutes)	40.147983332475s	28.4358666666667s	13.1516499996185s	Included	69
657	26	Male	Batchelor	Native	No	54.1961666663488s	27.8341833353043s	16.2798833333333s	6.30350000063578s	Included	690
658	28	Male	Batchelor	Native	No	127.765799999237s (~2.13 minutes)	31.1186000029246s	25.3607333333333s	67.4091999967893s (~1.12 minutes)	Included	691
659	22	Female	A-levels	Native	No	48.608349998792s	27.4236333370209s	16.1991666666667s	3.51473333040873s	Included	692
660	38	Female	GCSE	Native	No	65.2044833342234s (~1.09 minutes)	34.1836666663488s	17.0808666666667s	5.45033333301544s	Included	693
661	31	Female	Masters	Native	No	75.0018333355586s (~1.25 minutes)	30.8063333352407s	30.0021s	8.32638333241145s	Included	694
662	19	Male	A-levels	Native	No	59.5618000030518s	29.5038333336512s	17.7139166666667s	4.01086666981379s	Included	695
663	21	Male	GCSE	Native	No	50.4624833345413s	28.1900666673978s	12.7224333333333s	3.82446666955948s	Included	696
664	19	Female	A-levels	Native	Yes	93.3939499974251s (~1.56 minutes)	47.0696666638056s	7.12381666666667s	37.1090833346049s	Included	697
665	38	Female	Batchelor	Native	No	85.2728000005086s (~1.42 minutes)	35.6474000016848s	24.8562333333333s	16.2075999975204s	Included	698
666	19	Male	Batchelor	Native	No	64.7887999971708s (~1.08 minutes)	41.4245500008265s	12.7061s	8.21748332977295s	Included	699
667	35	Female	Batchelor	Native	No	99.2062333345413s (~1.65 minutes)	56.9835166652997s	18.3692166666667s	17.7731999993324s	Included	7
668	19	Male	A-levels	Native	No	78.0371833364169s (~1.3 minutes)	50.963433333238s	14.4991166666667s	4.25986666679382s	Included	70
669	31	Female	Batchelor	Native	Yes	76.7048666636149s (~1.28 minutes)	40.0618333339691s	18.06865s	7.81596666971842s	Included	700
670	19	Female	A-levels	Native	No	53.2648999969165s	36.193866666158s	11.1426s	3.46898333231608s	Included	701
671	35	Female	A-levels	Native	No	63.259316666921s (~1.05 minutes)	42.6503333330154s	14.0739833333333s	4.23534999688466s	Included	702
672	22	Female	Masters	Native	No	49.1742333332698s	28.2975833336512s	10.92155s	4.56403333346049s	Included	703
673	19	Male	GCSE	Native	No	53.0783166646957s	27.7522500038147s	18.5502666666667s	3.83410000006358s	Included	704
674	34	Male	Batchelor	Native	No	59.8996000051498s	31.6279333313306s	16.0824166666667s	4.99873333374659s	Included	705
675	23	Female	Masters	Native	No	46.8892666697502s	26.8370166659355s	10.5689666666667s	3.41786666711171s	Included	706
676	24	Female	Masters	Native	No	57.9727666656176s	32.9660166660945s	16.1367666666667s	6.00910000006358s	Included	707
677	35	Male	Batchelor	Native	No	69.5208666642507s (~1.16 minutes)	45.4594499985377s	11.7327166666667s	5.97556666930517s	Included	708
678	22	Female	Batchelor	Native	No	57.3607666651408s	45.6167166670163s	5.69216666666667s	3.3123166680336s	Excl. not enough variation in responses	709
679	19	Male	A-levels	Native	No	72.8820333321889s (~1.21 minutes)	39.3097500006358s	26.30535s	4.96808333396912s	Included	71
680	20	Male	A-levels	Moderate	No	57.9747666676839s	32.6609166622162s	19.4671s	4.32901666959127s	Included	710
681	33	Male	Batchelor	Native	No	75.5811166644096s (~1.26 minutes)	35.7848666667938s	23.7555666666667s	7.57228333552678s	Included	711
682	37	Female	Batchelor	Native	No	52.327016667525s	29.944733329614s	14.1361833333333s	6.07046666542689s	Included	712
683	31	Male	A-levels	Native	No	56.564550002416s	30.8310166676839s	15.9945833333333s	3.51799999872843s	Included	713
684	28	Female	Batchelor	Native	No	62.2979833364487s (~1.04 minutes)	49.4881666660309s	6.25813333333333s	4.16510000228882s	Included	714
685	24	Male	Batchelor	Native	No	89.1710666656494s (~1.49 minutes)	35.4438833316167s	30.3008s	12.1647833347321s	Included	715
686	30	Female	Batchelor	Native	Yes	62.9208333333333s (~1.05 minutes)	32.2996333281199s	11.3714s	6.88165000279744s	Included	716
687	40	Female	Batchelor	Native	No	47.3195166667302s	27.2507166624069s	11.7379s	5.81586666901906s	Included	717
688	38	Female	GCSE	Native	No	56.221933333079s	27.4595999956131s	10.4976166666667s	10.2258500019709s	Included	718
689	37	Female	Batchelor	Native	No	53.6054833332698s	26.1503333330154s	18.2146333333333s	5.98414999643962s	Excl. not enough variation in responses	719
690	35	Male	Masters	Native	No	55.6068166653315s	33.0121999979019s	13.3976333333333s	7.0401833375295s	Included	72
691	27	Female	Masters	Native	No	42.3872666676839s	29.2430833339691s	8.30983333333333s	3.41693333387375s	Included	720
692	38	Female	Batchelor	Native	No	47.8627333323161s	27.9985166629155s	11.14055s	3.58891666730245s	Included	721
693	23	Female	Batchelor	Moderate	No	57.7584999958674s	35.6112166682879s	15.2182166666667s	4.63054999510447s	Included	722
694	25	Male	Batchelor	Native	No	54.6608666658401s	30.0366833368937s	13.8227666666667s	4.35519999663035s	Included	723
695	20	Male	A-levels	Native	No	45.4381833314896s	27.3407333334287s	11.67395s	3.8913499991099s	Included	724
696	22	Female	A-levels	Native	No	42.1674999952316s	28.4492999990781s	9.86005s	2.49531666835149s	Included	725
697	22	Female	Masters	Native	No	42.9485666672389s	28.0077333291372s	10.2921166666667s	3.06461666822433s	Included	726
698	24	Male	A-levels	Native	No	57.8559999982516s	25.2634999990463s	16.03025s	6.30666666428248s	Included	727
699	24	Female	Batchelor	Native	No	50.9650333325068s	28.5089666644732s	16.0847833333333s	4.6410999973615s	Included	728
700	38	Female	Masters	Native	No	66.3720166683197s (~1.11 minutes)	28.5139833370845s	16.2641333333333s	9.34173332850138s	Included	729
701	24	Female	GCSE	Native	No	61.0482833305995s (~1.02 minutes)	31.9658833305041s	18.0943833333333s	8.62138333717982s	Included	73
702	32	Female	A-levels	Native	No	89.9946666677793s (~1.5 minutes)	65.5945666631063s (~1.09 minutes)	14.8355666666667s	3.59573333263397s	Included	730
703	27	Male	Masters	Moderate	No	48.3768833359083s	24.9375500003497s	16.0006333333333s	5.30141666730245s	Included	731
704	26	Male	Batchelor	Native	No	51.4645666678747s	28.4501000006994s	11.1069s	4.52008333206177s	Included	732
705	36	Female	Masters	Native	No	51.725966668129s	29.5968499978383s	11.9381s	4.97494999965032s	Included	733
706	21	Female	A-levels	Native	No	63.3940666635831s (~1.06 minutes)	34.4729166666667s	18.8698666666667s	4.00861666202545s	Included	734
707	32	Female	A-levels	Native	No	50.0138000011444s	32.2902999957403s	9.99215s	3.068783334891s	Included	735
708	23	Male	A-levels	Native	No	50.467616669337s	28.6471666693687s	15.4015666666667s	3.68561666409175s	Included	736
709	29	Female	Masters	Native	No	52.0443500002225s	30.4364833315214s	14.9080833333333s	3.9409166653951s	Included	737
710	37	Female	Masters	Native	Yes	58.830116669337s	40.7412000020345s	8.50966666666667s	3.43933333555857s	Included	738
711	35	Male	A-levels	Native	No	79.7229666630427s (~1.33 minutes)	41.0536499977112s	26.4373s	6.06200000445048s	Included	739
712	36	Male	Batchelor	Native	No	57.4037333329519s	28.8999833345413s	16.1696333333333s	5.14806666771571s	Included	74
713	37	Male	Doctorate	Native	No	95.3544333299001s (~1.59 minutes)	62.443783334891s (~1.04 minutes)	18.2313333333333s	10.0871666669846s	Included	740
714	27	Male	A-levels	Native	No	54.2245333313942s	28.7854666630427s	15.8481166666667s	6.35570000012716s	Included	741
715	31	Female	Masters	Native	No	55.5140166680018s	30.2057833313942s	10.9722s	3.31261666615804s	Included	742
716	20	Female	Batchelor	Moderate	No	78.8627666711807s (~1.31 minutes)	42.3115000009537s	19.7526s	5.89823333422343s	Included	743
717	27	Female	Doctorate	Native	Yes	57.1388666629791s	31.3572333335876s	12.62585s	5.21115000247955s	Included	744
718	23	Female	Batchelor	Native	No	47.1304833332698s	31.1601666609446s	9.88478333333333s	4.34451666673024s	Excl. task understanding	745
719	32	Male	Batchelor	Native	No	53.8942999998728s	28.4577166676521s	19.88345s	4.21684999863307s	Included	746
720	39	Female	Batchelor	Native	No	100.234100000064s (~1.67 minutes)	80.3439999977748s (~1.34 minutes)	9.08061666666667s	5.67774999936422s	Included	747
721	22	Male	Batchelor	Moderate	No	63.2027166644732s (~1.05 minutes)	45.0993833303452s	12.96s	3.70993333657583s	Included	748
722	24	Female	Batchelor	Native	No	91.1107333302498s (~1.52 minutes)	48.9087000012398s	21.6637333333333s	17.1470833301544s	Included	749
723	24	Male	A-levels	Native	No	45.8081166664759s	26.7110666632652s	11.2849666666667s	4.24068333705266s	Included	75
724	28	Male	A-levels	Native	No	59.4896666646004s	32.0688500006994s	15.7008333333333s	4.92160000006358s	Included	750
725	40	Male	Batchelor	Native	No	60.1008000016212s (~1 minutes)	30.050150001049s	12.8300666666667s	6.96464999914169s	Included	751
726	19	Female	A-levels	Native	No	53.9992000023524s	37.4035000006358s	10.8198166666667s	3.85861666599909s	Included	752
727	34	Female	Batchelor	Native	No	47.2877000013987s	27.7143999973933s	12.333s	5.76351666847865s	Included	753
728	39	Female	Batchelor	Native	No	55.4779166658719s	30.4273499965668s	12.58265s	4.7899000008901s	Included	754
729	26	Male	Batchelor	Native	No	78.4933333317439s (~1.31 minutes)	44.3483333309491s	18.88s	7.41166666746139s	Included	755
730	24	Female	Masters	Native	No	50.9639166673024s	28.4105333328247s	15.0007166666667s	5.16014999945958s	Included	756
731	38	Female	A-levels	Native	No	48.2223333319028s	27.6072666724523s	12.7366s	5.03199999729792s	Excl. not enough variation in responses	757
732	28	Male	Masters	Native	No	61.8305833339691s (~1.03 minutes)	37.1321333328883s	13.417s	7.56448333263397s	Included	758
733	30	Male	Batchelor	Native	No	75.881216665109s (~1.26 minutes)	45.569766664505s	14.59015s	9.36880000034968s	Included	759
734	37	Female	Batchelor	Native	No	55.4089999993642s	29.8511833310127s	14.8495333333333s	4.12160000006358s	Excl. not enough variation in responses	76
735	33	Male	Doctorate	Native	No	50.412616666158s	26.8081166664759s	10.7567666666667s	7.57449999650319s	Included	760
736	19	Female	A-levels	Moderate	No	106.647033333778s (~1.78 minutes)	71.8542000015577s (~1.2 minutes)	20.5749666666667s	9.62028333346049s	Included	761
737	38	Male	Batchelor	Native	No	60.2170500040054s (~1 minutes)	38.9527333339055s	11.0273666666667s	5.48068333466848s	Included	762
738	33	Female	Masters	Native	No	49.9603666702906s	32.6795333345731s	11.04855s	4.82828333377838s	Included	763
739	40	Male	A-levels	Native	No	55.7887500007947s	34.0460333347321s	11.2626666666667s	4.78101666768392s	Excl. task understanding	764
740	21	Male	A-levels	Moderate	No	95.0862833301226s (~1.58 minutes)	28.7639666676521s	54.27305s	7.02165000041326s	Included	765
741	37	Male	Batchelor	Native	No	75.0507333358129s (~1.25 minutes)	43.5446333328883s	14.86955s	4.00236666599909s	Included	766
742	28	Male	Masters	Native	No	92.3516000032425s (~1.54 minutes)	58.7325333356857s	15.1662s	11.2107666651408s	Included	767
743	23	Female	Masters	Native	No	62.2029166698456s (~1.04 minutes)	39.9330500006676s	15.7264s	4.84218333562215s	Included	768
744	31	Female	GCSE	Native	No	70.5517666697502s (~1.18 minutes)	35.2391666690509s	19.4723s	5.41778333187103s	Included	769
745	27	Female	Batchelor	Native	No	56.935516667366s	30.2641833305359s	13.4929666666667s	11.0959333340327s	Included	77
746	19	Male	A-levels	Moderate	No	107.476966667175s (~1.79 minutes)	56.4630166689555s	30.2612666666667s	5.60806666612625s	Excl. task understanding	770
747	29	Male	Batchelor	Native	Yes	48.9670500040054s	29.5764833370845s	10.8553166666667s	4.43338332970937s	Included	771
748	39	Female	Batchelor	Native	No	76.8568166693052s (~1.28 minutes)	38.7390333334605s	18.8245666666667s	10.1551333347956s	Included	772
749	39	Female	Batchelor	Moderate	Yes	129.408183332284s (~2.16 minutes)	64.4498166680336s (~1.07 minutes)	50.7631333333333s	6.57976666688919s	Included	773
750	28	Female	Masters	Native	No	46.881283334891s	27.5885500033697s	12.80815s	2.96456666787465s	Included	774
751	36	Female	Batchelor	Native	No	56.3161500016848s	33.1507833361626s	13.90825s	4.66538333098094s	Included	775
752	28	Male	Masters	Native	No	70.524033331871s (~1.18 minutes)	31.995883333683s	25.6120666666667s	5.96131666501363s	Included	776
753	27	Male	Batchelor	Native	No	47.2242166638374s	28.9662500023842s	13.3868666666667s	3.06008333365122s	Included	777
754	27	Male	Batchelor	Native	Yes	87.7120166699092s (~1.46 minutes)	33.6884166638056s	29.97595s	20.6034500042597s	Included	778
755	18	Male	Batchelor	Native	No	59.0706500013669s	32.6925666689873s	14.9079666666667s	3.61134999593099s	Included	779
756	26	Female	Batchelor	Native	No	57.4036833326022s	32.2095666686694s	14.4274666666667s	5.55806666612625s	Included	78
757	28	Male	Masters	Moderate	No	66.6465333342552s (~1.11 minutes)	33.2240333358447s	17.83885s	5.62214999993642s	Included	780
758	22	Female	Batchelor	Native	No	42.871816666921s	23.2030833323797s	12.1908s	4.73973333438238s	Included	781
759	36	Male	A-levels	Native	No	48.8437833309174s	26.8718000014623s	11.9008166666667s	4.25798333485921s	Included	782
760	39	Female	Masters	Native	Yes	85.2850999991099s (~1.42 minutes)	50.6084000031153s	18.8673166666667s	9.21843333244324s	Included	783
761	27	Male	Batchelor	Native	No	49.3090499957403s	25.8349166671435s	11.6446166666667s	4.32430000305176s	Included	784
762	30	Female	GCSE	Native	No	56.4923833330472s	32.3256333311399s	13.1245666666667s	5.78921666542689s	Included	785
763	20	Other	GCSE	Native	Yes	46.7516499996185s	26.3122166633606s	11.3036166666667s	5.36735000212987s	Included	786
764	37	Male	Batchelor	Native	Yes	86.956200003624s (~1.45 minutes)	28.780133330822s	27.9241333333333s	5.07801667054494s	Included	787
765	23	Male	Batchelor	Native	No	46.6638166666031s	27.1816333293915s	11.4308166666667s	2.67055000464121s	Included	788
766	39	Female	A-levels	Native	No	50.7439000050227s	26.5955166657766s	17.35705s	3.89895000060399s	Included	789
767	38	Female	Batchelor	Native	No	75.4119333346685s (~1.26 minutes)	31.0320333321889s	31.7830166666667s	8.48845000267029s	Included	79
768	29	Female	Masters	Native	No	48.1408666650454s	33.5394999980927s	8.67245s	3.71566666762034s	Included	790
769	31	Male	Masters	Native	No	46.6150333325068s	29.156099998951s	11.7319s	4.40273333390554s	Included	791
770	32	Female	Doctorate	Native	No	55.9660666664441s	33.167850001653s	14.91175s	5.6502500017484s	Included	792
771	28	Female	Batchelor	Native	No	61.0737666686376s (~1.02 minutes)	33.7848166704178s	12.03025s	6.56374999682109s	Included	793
772	19	Female	A-levels	Native	Yes	57.4707666714986s	27.7716166655223s	19.5964666666667s	7.74155000050863s	Included	794
773	22	Female	Batchelor	Native	No	61.7373500029246s (~1.03 minutes)	35.1135333339373s	16.5362166666667s	6.01583333412806s	Excl. task understanding	795
774	23	Other	A-levels	Moderate	No	47.926049999396s	26.1009333372116s	15.1053s	3.68256666660309s	Included	796
775	38	Female	Batchelor	Native	No	65.8336666663488s (~1.1 minutes)	37.2098999977112s	17.2310666666667s	5.03076666593552s	Included	797
776	19	Male	Batchelor	Moderate	No	44.1964666644732s	23.9127500017484s	14.1103666666667s	4.53004999955495s	Included	798
777	19	Male	A-levels	Native	No	66.7482166687647s (~1.11 minutes)	37.8409333308538s	13.8721333333333s	9.44089999993642s	Included	799
778	32	Female	Masters	Native	No	50.1524666666985s	21.7578666687012s	17.8502666666667s	8.1691833337148s	Excl. not enough variation in responses	8
779	20	Male	Batchelor	Native	No	57.5013333320618s	31.9600166678429s	17.65795s	5.19798333247503s	Included	80
780	34	Male	Masters	Native	No	58.0404666662216s	28.9676833311717s	16.5564166666667s	10.3556166688601s	Included	800
781	24	Female	Masters	Native	No	66.4632999976476s (~1.11 minutes)	34.0080833355586s	16.4982833333333s	10.8232666651408s	Included	801
782	19	Male	A-levels	Native	No	70.4076833327611s (~1.17 minutes)	36.5166333317757s	23.37875s	7.28923333088557s	Included	802
783	21	Female	Batchelor	Native	No	47.094950000445s	29.534383336703s	11.825s	3.76418333053589s	Included	803
784	22	Female	A-levels	Native	Yes	63.1289166688919s (~1.05 minutes)	35.0972999970118s	12.573s	10.728133336703s	Included	804
785	22	Female	Batchelor	Moderate	Yes	58.0597833355268s	29.2290000041326s	19.3898s	5.85861666202545s	Included	805
786	29	Other	A-levels	Native	No	67.5937166690826s (~1.13 minutes)	34.8455666621526s	17.6543833333333s	5.07966667016347s	Included	806
787	30	Female	Masters	Native	No	49.8941666682561s	31.1313000043233s	10.4316s	4.03201666673024s	Included	807
788	19	Female	A-levels	Native	No	69.4372166713079s (~1.16 minutes)	33.1888166666031s	19.7281333333333s	5.01838333209356s	Included	808
789	25	Female	A-levels	Native	No	57.3423333326975s	27.9242833336194s	19.4941166666667s	3.74131666819255s	Included	809
790	39	Male	Batchelor	Native	No	49.8585166692734s	27.1515000025431s	10.2937666666667s	2.96883333126704s	Excl. not enough variation in responses	81
791	25	Female	Batchelor	Native	No	60.3541000008583s (~1.01 minutes)	37.899066666762s	15.3791833333333s	4.89265000025431s	Included	810
792	36	Female	Batchelor	Native	No	76.751116669178s (~1.28 minutes)	37.6884999990463s	21.6924166666667s	12.6508166710536s	Included	811
793	31	Female	Batchelor	Native	No	58.8912833372752s	32.2163500030835s	13.1903333333333s	5.14769999980926s	Included	812
794	24	Male	Batchelor	Native	No	81.3731666684151s (~1.36 minutes)	33.9190999984741s	34.9167s	7.59656666914622s	Included	813
795	39	Female	Doctorate	Moderate	No	77.2503166675568s (~1.29 minutes)	31.8718166629473s	26.9012s	9.07638333638509s	Included	814
796	33	Female	GCSE	Native	Yes	54.4191333333651s	31.2213833332062s	13.4628833333333s	4.00780000289281s	Included	815
797	31	Male	Batchelor	Native	Yes	63.4050833304723s (~1.06 minutes)	47.4307666619619s	9.50466666666667s	3.73083333571752s	Included	816
798	19	Female	A-levels	Native	No	106.798066667716s (~1.78 minutes)	80.6244333346685s (~1.34 minutes)	14.6397333333333s	9.25601666768392s	Excl. not enough variation in responses	817
799	29	Male	Masters	Native	No	64.9464333335558s (~1.08 minutes)	28.5738500038783s	19.8675666666667s	12.5785499970118s	Included	818
800	22	Female	Batchelor	Native	Yes	46.7432500004768s	28.0205500006676s	12.7129833333333s	4.25133333206177s	Included	819
801	22	Male	A-levels	Native	No	49.1886833310127s	26.7748333334923s	12.7371s	3.96514999866486s	Included	82
802	38	Male	Batchelor	Native	No	54.0766999999682s	34.6097833315531s	8.74656666666667s	6.68870000044505s	Included	820
803	40	Male	A-levels	Native	No	44.2995333353678s	26.545883333683s	9.70085s	3.56953333218892s	Included	821
804	39	Female	Batchelor	Native	No	50.1427333315213s	30.9953666647275s	10.9951s	5.66656666596731s	Included	822
805	29	Female	Batchelor	Native	No	42.845766667525s	25.5412166635195s	11.6123s	3.09895000457764s	Included	823
806	31	Female	A-levels	Native	No	52.8669166644414s	32.3181499958038s	10.4431166666667s	4.9721666653951s	Included	824
807	25	Female	Masters	Native	No	121.831916666031s (~2.03 minutes)	82.5577833334605s (~1.38 minutes)	32.6071166666667s	4.60853333075841s	Included	825
808	27	Female	Batchelor	Native	No	58.83143333594s	35.0500166654587s	16.1002833333333s	5.68859999974569s	Included	826
809	33	Male	Batchelor	Native	No	43.08125s	28.8997666676839s	8.12775s	3.09371666908264s	Excl. task understanding	827
810	31	Female	Batchelor	Native	No	48.7926833351453s	28.4428666671117s	14.50595s	4.3969499985377s	Included	828
811	39	Male	Masters	Native	No	66.4490666627884s (~1.11 minutes)	39.1958833376567s	14.96305s	6.62603332996368s	Included	829
812	28	Female	Masters	Native	No	44.7962333361308s	26.3598666667938s	13.2021s	3.856316669782s	Included	83
813	35	Female	Batchelor	Native	No	78.4476333300273s (~1.31 minutes)	58.7621333360672s	12.6770666666667s	5.70849999984105s	Included	830
814	33	Male	A-levels	Native	No	54.2327166676521s	28.1665166656176s	13.3173333333333s	5.56031666596731s	Included	84
815	39	Male	Masters	Native	No	73.9378000020981s (~1.23 minutes)	38.1914333343506s	15.4081833333333s	15.6711333314578s	Excl. task understanding	85
816	33	Female	Masters	Native	Yes	46.0902166684469s	31.4635666648547s	9.10186666666667s	3.43433333237966s	Included	86
817	23	Female	A-levels	Native	No	58.411416665713s	38.3838833332062s	13.3977s	4.4534166653951s	Included	87
818	35	Male	A-levels	Native	No	55.5831166664759s	24.6795500000318s	17.6049333333333s	6.17421666781108s	Excl. not enough variation in responses	88
819	37	Female	Batchelor	Native	No	59.1401166677475s	37.4858666658401s	12.6845333333333s	6.29955000082652s	Included	89
820	20	Male	Batchelor	Native	No	51.8771833300591s	29.2989000002543s	16.7239833333333s	4.08845000267029s	Included	9
821	22	Female	Batchelor	Moderate	No	59.9355333328247s	30.8682833353678s	12.5441666666667s	14.2628499984741s	Included	90
822	29	Female	Batchelor	Native	No	65.2151666680972s (~1.09 minutes)	39.417666665713s	19.0113333333333s	4.65371666749318s	Included	91
823	26	Male	Batchelor	Native	Yes	46.2133000016212s	25.042816666762s	15.1576666666667s	4.05389999945958s	Included	92
824	32	Female	Doctorate	Native	No	170.094416670005s (~2.83 minutes)	24.5305833339691s	139.201683333333s (~2.32 minutes)	3.6120333313942s	Excl. not enough variation in responses	93
825	35	Female	Batchelor	Native	No	62.9511500000954s (~1.05 minutes)	38.3438333352407s	15.7684833333333s	5.69394999742508s	Included	94
826	32	Female	Doctorate	Native	No	43.8860666672389s	28.2005499998728s	10.29845s	3.83185000022252s	Excl. not enough variation in responses	95
827	22	Female	A-levels	Native	No	42.2557000001272s	28.5483833352725s	8.91633333333333s	3.44461666345596s	Included	96
828	34	Female	Batchelor	Native	No	42.2771166682243s	27.0013833324114s	8.30636666666667s	3.04348333676656s	Included	97
829	29	Male	Masters	Native	No	45.986416665713s	27.9839166641235s	10.1671s	3.28121666908264s	Included	98
830	31	Female	Batchelor	Native	No	53.187533334891s	23.6302500009537s	21.3010333333333s	3.85273333390554s	Excl. not enough variation in responses	99
