# Supplementary material for: The effect of apathy and compulsivity on planning and stopping in sequential decision-making
Source: PLoS Biol. 2022 Mar 31;20(3):e3001566. doi: 10.1371/journal.pbio.3001566 (PMC8970514; doi:10.1371/journal.pbio.3001566)
Supplement: S5 Data — See Fig 3A and Table D in S1 Text. (CSV) [file pbio.3001566.s011.csv]

	Depression	Apathy	Obsessive.compulsive	Social.anxiety	Alexithymia	Fatigue	Anxiety	Included.forTablesPaper	participantID	Depression.categorical	Obsessive.compulsive.cateogrical	Social.anxiety.categorical	Alexithymia.categorical	Fatigue.categorical
1	13	26	10	51	48	27	39	Included	1	Mild	None	Social anx. possible	None	Present
2	16	36	17	61	40	24	51	Included	10	Mild	None	Social anx. probable	None	Present
3	19	42	21	41	42	23	48	Included	100	Mild	Clinically significant OC	Social anx. possible	None	Present
4	49	40	17	123	43	42	71	Included	101	Severe	None	Social anx. probable	None	Extreme fatigue
5	28	40	23	37	43	29	68	Included	102	Moderate	Clinically significant OC	Social anx. possible	None	Present
6	23	34	3	46	28	34	35	Included	103	Moderate	None	Social anx. possible	None	Present
7	20	35	27	22	38	34	51	Included	104	Moderate	Clinically significant OC	None	None	Present
8	5	37	7	40	47	18	36	Included	105	Minimal	None	Social anx. possible	None	None
9	14	26	21	42	41	19	49	Included	106	Mild	Clinically significant OC	Social anx. possible	None	None
10	11	26	10	28	20	26	42	Included	107	Minimal	None	None	None	Present
11	3	31	12	20	42	18	28	Included	108	Minimal	None	None	None	None
12	5	25	27	81	37	24	47	Included	109	Minimal	Clinically significant OC	Social anx. probable	None	Present
13	13	35	34	50	42	23	48	Included	11	Mild	Clinically significant OC	Social anx. possible	None	Present
14	10	40	6	20	45	36	26	Included	110	Minimal	None	None	None	Extreme fatigue
15	17	26	24	86	54	35	58	Included	111	Mild	Clinically significant OC	Social anx. probable	Alexithymia possible	Extreme fatigue
16	17	32	51	58	52	33	53	Included	112	Mild	Clinically significant OC	Social anx. possible	Alexithymia possible	Present
17	24	23	23	40	49	32	68	Excl. not enough variation in responses	113	Moderate	Clinically significant OC	Social anx. possible	None	Present
18	4	23	40	55	52	19	39	Included	114	Minimal	Clinically significant OC	Social anx. possible	Alexithymia possible	None
19	5	25	14	5	43	14	38	Included	115	Minimal	None	None	None	None
20	19	40	13	15	49	28	49	Excl. task understanding	116	Mild	None	None	None	Present
21	14	30	7	43	32	26	39	Included	117	Mild	None	Social anx. possible	None	Present
22	1	22	5	11	36	11	26	Included	118	Minimal	None	None	None	None
23	11	27	17	26	53	37	40	Included	119	Minimal	None	None	Alexithymia possible	Extreme fatigue
24	0	20	9	12	38	10	23	Included	12	Minimal	None	None	None	None
25	52	29	58	110	57	41	71	Included	120	Severe	Clinically significant OC	Social anx. probable	Alexithymia possible	Extreme fatigue
26	21	37	40	84	52	39	68	Excl. not enough variation in responses	121	Moderate	Clinically significant OC	Social anx. probable	Alexithymia possible	Extreme fatigue
27	21	31	27	62	41	32	55	Included	122	Moderate	Clinically significant OC	Social anx. probable	None	Present
28	8	14	4	22	30	11	44	Included	123	Minimal	None	None	None	None
29	24	49	32	87	57	26	57	Included	124	Moderate	Clinically significant OC	Social anx. probable	Alexithymia possible	Present
30	5	41	8	34	45	14	39	Included	125	Minimal	None	Social anx. possible	None	None
31	0	20	0	46	34	13	25	Included	126	Minimal	None	Social anx. possible	None	None
32	16	24	37	40	37	23	51	Included	127	Mild	Clinically significant OC	Social anx. possible	None	Present
33	10	36	41	40	46	29	54	Included	128	Minimal	Clinically significant OC	Social anx. possible	None	Present
34	19	25	33	79	49	27	56	Included	129	Mild	Clinically significant OC	Social anx. probable	None	Present
35	6	33	1	32	37	19	35	Included	13	Minimal	None	Social anx. possible	None	None
36	21	14	24	64	47	21	33	Included	130	Moderate	Clinically significant OC	Social anx. probable	None	None
37	4	23	1	22	30	13	32	Included	131	Minimal	None	None	None	None
38	18	32	23	66	29	33	56	Included	132	Mild	Clinically significant OC	Social anx. probable	None	Present
39	13	18	34	85	38	28	62	Included	133	Mild	Clinically significant OC	Social anx. probable	None	Present
40	27	29	15	69	30	35	61	Included	134	Moderate	None	Social anx. probable	None	Extreme fatigue
41	35	18	53	58	50	37	67	Included	135	Severe	Clinically significant OC	Social anx. possible	None	Extreme fatigue
42	49	40	24	107	53	43	74	Included	136	Severe	Clinically significant OC	Social anx. probable	Alexithymia possible	Extreme fatigue
43	4	23	36	34	42	16	21	Included	137	Minimal	Clinically significant OC	Social anx. possible	None	None
44	1	22	5	45	31	13	23	Included	138	Minimal	None	Social anx. possible	None	None
45	3	27	7	46	31	16	31	Included	139	Minimal	None	Social anx. possible	None	None
46	19	22	37	60	55	23	40	Excl. not enough variation in responses	14	Mild	Clinically significant OC	Social anx. probable	Alexithymia possible	Present
47	6	44	22	91	46	18	28	Included	140	Minimal	Clinically significant OC	Social anx. probable	None	None
48	6	36	7	51	47	23	43	Included	141	Minimal	None	Social anx. possible	None	Present
49	5	14	14	68	49	18	42	Included	142	Minimal	None	Social anx. probable	None	None
50	30	43	34	70	50	28	44	Included	143	Severe	Clinically significant OC	Social anx. probable	None	Present
51	22	37	24	78	44	31	68	Included	144	Moderate	Clinically significant OC	Social anx. probable	None	Present
52	15	38	17	90	45	30	53	Included	145	Mild	None	Social anx. probable	None	Present
53	4	40	4	63	39	17	27	Included	146	Minimal	None	Social anx. probable	None	None
54	8	35	17	44	35	21	40	Included	147	Minimal	None	Social anx. possible	None	None
55	4	22	13	38	28	20	27	Included	148	Minimal	None	Social anx. possible	None	None
56	22	23	27	78	47	25	53	Included	149	Moderate	Clinically significant OC	Social anx. probable	None	Present
57	10	33	40	70	45	21	52	Included	15	Minimal	Clinically significant OC	Social anx. probable	None	None
58	9	38	23	46	40	18	45	Included	150	Minimal	Clinically significant OC	Social anx. possible	None	None
59	7.45454545454545	26	42	30	36	17	39	Excl. not enough variation in responses	151	Minimal	Clinically significant OC	Social anx. possible	None	None
60	40	34	35	78	44	39	72	Included	152	Severe	Clinically significant OC	Social anx. probable	None	Extreme fatigue
61	0	29	8	67	39	16	29	Included	153	Minimal	None	Social anx. probable	None	None
62	6	20	5	35	23	23	36	Included	154	Minimal	None	Social anx. possible	None	Present
63	22	37	13	43	50	28	55	Included	155	Moderate	None	Social anx. possible	None	Present
64	19	31	28	75	50	37	48	Included	156	Mild	Clinically significant OC	Social anx. probable	None	Extreme fatigue
65	38	19	31	101	66	35	65	Included	157	Severe	Clinically significant OC	Social anx. probable	Alexithymia present	Extreme fatigue
66	4	42	9	88	39	19	43	Included	158	Minimal	None	Social anx. probable	None	None
67	0	19	7	0	38	18	30	Excl. task understanding	159	Minimal	None	None	None	None
68	8	32	34	79	50	19	48	Included	16	Minimal	Clinically significant OC	Social anx. probable	None	None
69	5	25	16	16	31	19	30	Included	160	Minimal	None	None	None	None
70	11	23	27	98	39	19	46	Included	161	Minimal	Clinically significant OC	Social anx. probable	None	None
71	36	35	27	38	50	32	62	Included	162	Severe	Clinically significant OC	Social anx. possible	None	Present
72	29	34	27	56	49	36	68	Included	163	Severe	Clinically significant OC	Social anx. possible	None	Extreme fatigue
73	4	31	14	7	42	15	25	Included	164	Minimal	None	None	None	None
74	29	11	13	45	47	31	68	Included	165	Severe	None	Social anx. possible	None	Present
75	29	25	35	65	40	29	57	Included	166	Severe	Clinically significant OC	Social anx. probable	None	Present
76	23	18	32	71	38	22	52	Included	167	Moderate	Clinically significant OC	Social anx. probable	None	Present
77	11	37	23	71	40	22	51	Included	168	Minimal	Clinically significant OC	Social anx. probable	None	Present
78	45	45	39	99	58	46	75	Included	169	Severe	Clinically significant OC	Social anx. probable	Alexithymia possible	Extreme fatigue
79	8	25	11	61	33	15	33	Included	17	Minimal	None	Social anx. probable	None	None
80	30	36	47	80	65	34	61	Included	170	Severe	Clinically significant OC	Social anx. probable	Alexithymia present	Present
81	25	43	10	79	51	36	55	Included	171	Moderate	None	Social anx. probable	None	Extreme fatigue
82	2	15	20	28	39	12	31	Included	172	Minimal	None	None	None	None
83	2	26	9	7	39	15	28	Included	173	Minimal	None	None	None	None
84	8	26	7	49	26	25	34	Included	174	Minimal	None	Social anx. possible	None	Present
85	8	26	14	9	41	18	30	Included	175	Minimal	None	None	None	None
86	12	19	22	68	39	24	48	Included	176	Minimal	Clinically significant OC	Social anx. probable	None	Present
87	21	17	22	24	42	18	54	Included	177	Moderate	Clinically significant OC	None	None	None
88	30	26	38	90	54	39	65	Included	178	Severe	Clinically significant OC	Social anx. probable	Alexithymia possible	Extreme fatigue
89	9	29	2	14	37	17	33	Included	179	Minimal	None	None	None	None
90	15	12	19	80	49	26	39	Included	18	Mild	None	Social anx. probable	None	Present
91	6	38	12	52	30	25	50	Included	180	Minimal	None	Social anx. possible	None	Present
92	25	40	25	67	45	37	56	Included	181	Moderate	Clinically significant OC	Social anx. probable	None	Extreme fatigue
93	15	28	48	84	54	25	44	Excl. task understanding	182	Mild	Clinically significant OC	Social anx. probable	Alexithymia possible	Present
94	14	37	28	40	47	31	48	Included	183	Mild	Clinically significant OC	Social anx. possible	None	Present
95	9	23	18	7	46	23	38	Included	184	Minimal	None	None	None	Present
96	12	40	12	19	37	23	45	Included	185	Minimal	None	None	None	Present
97	8	28	9	22	22	13	24	Included	186	Minimal	None	None	None	None
98	0	25	11	72	30	14	34	Included	187	Minimal	None	Social anx. probable	None	None
99	32	34	29	86	59	39	61	Included	188	Severe	Clinically significant OC	Social anx. probable	Alexithymia possible	Extreme fatigue
100	7	34	31	41	53	29	45	Included	189	Minimal	Clinically significant OC	Social anx. possible	Alexithymia possible	Present
101	33	47	21	77	43	35	56	Included	19	Severe	Clinically significant OC	Social anx. probable	None	Extreme fatigue
102	8	50	15	9	42	17	33	Included	190	Minimal	None	None	None	None
103	14	49	15	91	50	25	59	Included	191	Mild	None	Social anx. probable	None	Present
104	28	30	26	36	55	36	55	Excl. not enough variation in responses	192	Moderate	Clinically significant OC	Social anx. possible	Alexithymia possible	Extreme fatigue
105	21	17	31	76	52	40	51	Included	193	Moderate	Clinically significant OC	Social anx. probable	Alexithymia possible	Extreme fatigue
106	16	33	15	56	41	21	53	Included	194	Mild	None	Social anx. possible	None	None
107	13	22	10	42	54	26	47	Included	195	Mild	None	Social anx. possible	Alexithymia possible	Present
108	12	27	42	47	49	28	43	Included	196	Minimal	Clinically significant OC	Social anx. possible	None	Present
109	3	19	11	20	29	14	28	Included	197	Minimal	None	None	None	None
110	3	30	25	44	51	25	49	Included	198	Minimal	Clinically significant OC	Social anx. possible	None	Present
111	54	49	56	142	48	46	78	Included	199	Severe	Clinically significant OC	Social anx. probable	None	Extreme fatigue
112	9	18	35	76	30	13	35	Excl. task understanding	2	Minimal	Clinically significant OC	Social anx. probable	None	None
113	0	34	0	4	31	13	27	Included	20	Minimal	None	None	None	None
114	21	37	24	27	50	24	40	Included	200	Moderate	Clinically significant OC	None	None	Present
115	41	27	21	44	43	28	72	Included	201	Severe	Clinically significant OC	Social anx. possible	None	Present
116	18	53	0	35	45	29	53	Included	202	Mild	None	Social anx. possible	None	Present
117	12	43	40	107	41	25	62	Included	203	Minimal	Clinically significant OC	Social anx. probable	None	Present
118	6	17	20	49	34	17	32	Excl. task understanding	204	Minimal	None	Social anx. possible	None	None
119	10	35	20	55	45	26	42	Included	205	Minimal	None	Social anx. possible	None	Present
120	40	46	17	101	56	46	64	Excl. not enough variation in responses	206	Severe	None	Social anx. probable	Alexithymia possible	Extreme fatigue
121	48	47	21	85	47	46	77	Included	207	Severe	Clinically significant OC	Social anx. probable	None	Extreme fatigue
122	40	33	22	74	43	45	75	Included	208	Severe	Clinically significant OC	Social anx. probable	None	Extreme fatigue
123	11	41	8	49	50	32	36	Included	209	Minimal	None	Social anx. possible	None	Present
124	5	16	9	8	23	17	30	Included	21	Minimal	None	None	None	None
125	31	37	28	118	61	37	63	Included	210	Severe	Clinically significant OC	Social anx. probable	Alexithymia present	Extreme fatigue
126	2	19	15	70	42	20	43	Included	211	Minimal	None	Social anx. probable	None	None
127	7	28	15	29	29	21	39	Included	212	Minimal	None	None	None	None
128	9	41	13	52	45	27	43	Included	213	Minimal	None	Social anx. possible	None	Present
129	17	29	11	42	30	32	45	Included	214	Mild	None	Social anx. possible	None	Present
130	29	11	48	90	44	31	65	Included	215	Severe	Clinically significant OC	Social anx. probable	None	Present
131	6	39	9	48	38	21	43	Included	216	Minimal	None	Social anx. possible	None	None
132	0	22	5	4	37	15	30	Included	217	Minimal	None	None	None	None
133	32	32	35	67	57	36	65	Included	218	Severe	Clinically significant OC	Social anx. probable	Alexithymia possible	Extreme fatigue
134	11	24	12	71	32	15	28	Included	219	Minimal	None	Social anx. probable	None	None
135	11	43	17	77	44	34	46	Included	22	Minimal	None	Social anx. probable	None	Present
136	9	41	11	93	35	26	46	Included	220	Minimal	None	Social anx. probable	None	Present
137	5	32	13	45	31	14	28	Included	221	Minimal	None	Social anx. possible	None	None
138	10	30	24	61	27	30	46	Included	222	Minimal	Clinically significant OC	Social anx. probable	None	Present
139	9	34	8	83	50	21	39	Included	223	Minimal	None	Social anx. probable	None	None
140	33.4545454545455	29	38	86	58	37	65	Included	224	Severe	Clinically significant OC	Social anx. probable	Alexithymia possible	Extreme fatigue
141	24	23	33	117	48	28	55	Excl. task understanding	225	Moderate	Clinically significant OC	Social anx. probable	None	Present
142	27	33	30	88	48	32	57	Included	226	Moderate	Clinically significant OC	Social anx. probable	None	Present
143	15	45	21	61	42	19	56	Included	227	Mild	Clinically significant OC	Social anx. probable	None	None
144	18	36	22	32	44	27	50	Included	228	Mild	Clinically significant OC	Social anx. possible	None	Present
145	7	22	8	24	31	14	30	Excl. not enough variation in responses	229	Minimal	None	None	None	None
146	10	23	23	28	33	18	31	Included	23	Minimal	Clinically significant OC	None	None	None
147	26	34	21	104	53	29	54	Included	230	Moderate	Clinically significant OC	Social anx. probable	Alexithymia possible	Present
148	7	20	14	39	52	25	32	Included	231	Minimal	None	Social anx. possible	Alexithymia possible	Present
149	35	21	45	50	51	32	49	Included	232	Severe	Clinically significant OC	Social anx. possible	None	Present
150	6	25	11	35	40	23	47	Included	233	Minimal	None	Social anx. possible	None	Present
151	0	18	20	76	46	21	48	Included	234	Minimal	None	Social anx. probable	None	None
152	16	38	34	21	43	33	46	Included	235	Mild	Clinically significant OC	None	None	Present
153	17	40	32	70	50	32	57	Included	236	Mild	Clinically significant OC	Social anx. probable	None	Present
154	8	28	20	48	42	15	39	Included	237	Minimal	None	Social anx. possible	None	None
155	24	37	40	67	49	22	50	Included	238	Moderate	Clinically significant OC	Social anx. probable	None	Present
156	12	33	18	47	45	20	54	Included	239	Minimal	None	Social anx. possible	None	None
157	23	32	29	111	66	35	44	Included	24	Moderate	Clinically significant OC	Social anx. probable	Alexithymia present	Extreme fatigue
158	0	8	16	47	36	11	23	Excl. task understanding	240	Minimal	None	Social anx. possible	None	None
159	42	39	30	99	26	37	77	Included	241	Severe	Clinically significant OC	Social anx. probable	None	Extreme fatigue
160	16	9	10	61	35	21	53	Included	242	Mild	None	Social anx. probable	None	None
161	11	23	22	100	43	27	44	Included	243	Minimal	Clinically significant OC	Social anx. probable	None	Present
162	16	32	24	57	49	22	46	Included	244	Mild	Clinically significant OC	Social anx. possible	None	Present
163	5	27	17	46	25	17	37	Included	245	Minimal	None	Social anx. possible	None	None
164	5	16	14	18	37	17	27	Included	246	Minimal	None	None	None	None
165	32	33	14	47	28	33	59	Included	247	Severe	None	Social anx. possible	None	Present
166	27	39	36	53	53	25	53	Included	248	Moderate	Clinically significant OC	Social anx. possible	Alexithymia possible	Present
167	17	38	20	63	58	32	48	Included	249	Mild	None	Social anx. probable	Alexithymia possible	Present
168	11	22	16	78	44	17	45	Included	25	Minimal	None	Social anx. probable	None	None
169	7	26	19	47	26	16	44	Included	250	Minimal	None	Social anx. possible	None	None
170	15	29	12	7	38	23	33	Included	251	Mild	None	None	None	Present
171	24	18	14	75	51	29	59	Included	252	Moderate	None	Social anx. probable	None	Present
172	16	30	23	26	50	28	49	Included	253	Mild	Clinically significant OC	None	None	Present
173	31	32	13	46	47	21	39	Excl. not enough variation in responses	254	Severe	None	Social anx. possible	None	None
174	1	35	14	54	38	15	34	Included	255	Minimal	None	Social anx. possible	None	None
175	21	25	23	23	42	13	42	Included	256	Moderate	Clinically significant OC	None	None	None
176	15	25	35	94	50	28	50	Included	257	Mild	Clinically significant OC	Social anx. probable	None	Present
177	31.6363636363636	37	17	74	42	24	63	Included	258	Severe	None	Social anx. probable	None	Present
178	10	24	33	39	51	19	44	Included	259	Minimal	Clinically significant OC	Social anx. possible	None	None
179	20.3636363636364	31	29	117	51	33	49	Excl. not enough variation in responses	26	Moderate	Clinically significant OC	Social anx. probable	None	Present
180	5	23	33	11	55	22	42	Included	260	Minimal	Clinically significant OC	None	Alexithymia possible	Present
181	38	27	11	110	50	44	71	Included	261	Severe	None	Social anx. probable	None	Extreme fatigue
182	12	20	27	60	49	15	53	Included	262	Minimal	Clinically significant OC	Social anx. probable	None	None
183	14	26	18	77	48	27	53	Included	263	Mild	None	Social anx. probable	None	Present
184	25	17	22	38	38	22	55	Included	264	Moderate	Clinically significant OC	Social anx. possible	None	Present
185	16	28	14	70	61	28	56	Included	265	Mild	None	Social anx. probable	Alexithymia present	Present
186	22	33	18	97	48	33	63	Included	266	Moderate	None	Social anx. probable	None	Present
187	22	40	40	48	50	33	59	Included	267	Moderate	Clinically significant OC	Social anx. possible	None	Present
188	28	38	12	28	43	39	53	Included	268	Moderate	None	None	None	Extreme fatigue
189	2	28	36	51	41	14	29	Included	269	Minimal	Clinically significant OC	Social anx. possible	None	None
190	12	35	23	62	45	25	44	Included	27	Minimal	Clinically significant OC	Social anx. probable	None	Present
191	11	20	8	82	36	19	48	Included	270	Minimal	None	Social anx. probable	None	None
192	14	33	17	21	44	27	42	Included	271	Mild	None	None	None	Present
193	18	32	51	56	53	31	54	Included	272	Mild	Clinically significant OC	Social anx. possible	Alexithymia possible	Present
194	21	32	32	79	45	34	55	Included	273	Moderate	Clinically significant OC	Social anx. probable	None	Present
195	23	36	15	37	48	43	54	Excl. task understanding	274	Moderate	None	Social anx. possible	None	Extreme fatigue
196	3	31	14	61	35	19	38	Included	275	Minimal	None	Social anx. probable	None	None
197	20	33	10	38	43	33	51	Included	276	Moderate	None	Social anx. possible	None	Present
198	43	35	35	62	45	42	68	Excl. task understanding	277	Severe	Clinically significant OC	Social anx. probable	None	Extreme fatigue
199	7	35	29	92	46	27	42	Included	278	Minimal	Clinically significant OC	Social anx. probable	None	Present
200	38	43	16	26	61	35	51	Included	279	Severe	None	None	Alexithymia present	Extreme fatigue
201	17	23	24	62	61	22	45	Included	28	Mild	Clinically significant OC	Social anx. probable	Alexithymia present	Present
202	4	13	13	33	40	30	44	Included	280	Minimal	None	Social anx. possible	None	Present
203	22	30	17	48	35	30	57	Included	281	Moderate	None	Social anx. possible	None	Present
204	4	24	5	58	45	25	46	Excl. task understanding	282	Minimal	None	Social anx. possible	None	Present
205	12	37	32	75	32	19	53	Included	283	Minimal	Clinically significant OC	Social anx. probable	None	None
206	46	24	42	28	53	38	65	Included	284	Severe	Clinically significant OC	None	Alexithymia possible	Extreme fatigue
207	0	35	1	6	34	14	30	Included	285	Minimal	None	None	None	None
208	2	29	2	21	29	19	36	Included	286	Minimal	None	None	None	None
209	21	37	42	79	55	36	58	Included	287	Moderate	Clinically significant OC	Social anx. probable	Alexithymia possible	Extreme fatigue
210	13	36	12	33	44	28	51	Included	288	Mild	None	Social anx. possible	None	Present
211	5	43	11	31	46	23	50	Included	289	Minimal	None	Social anx. possible	None	Present
212	16	20	28	71	49	36	56	Included	29	Mild	Clinically significant OC	Social anx. probable	None	Extreme fatigue
213	22	40	18	104	49	32	61	Included	290	Moderate	None	Social anx. probable	None	Present
214	7	26	17	7	40	17	41	Included	291	Minimal	None	None	None	None
215	5	23	12	14	41	23	28	Included	292	Minimal	None	None	None	Present
216	25	39	38	116	51	30	61	Included	293	Moderate	Clinically significant OC	Social anx. probable	None	Present
217	36	25	35	66	54	40	52	Included	294	Severe	Clinically significant OC	Social anx. probable	Alexithymia possible	Extreme fatigue
218	3	36	9	27	39	18	29	Included	295	Minimal	None	None	None	None
219	20	27	50	111	50	32	57	Included	296	Moderate	Clinically significant OC	Social anx. probable	None	Present
220	11	36	13	60	45	31	45	Included	297	Minimal	None	Social anx. probable	None	Present
221	7	21	39	46	25	30	37	Included	298	Minimal	Clinically significant OC	Social anx. possible	None	Present
222	2	34	4	0	36	18	31	Included	299	Minimal	None	None	None	None
223	16	37	6	52	40	29	56	Included	3	Mild	None	Social anx. possible	None	Present
224	0	13	11	18	26	16	20	Included	30	Minimal	None	None	None	None
225	30	29	38	92	60	32	56	Included	300	Severe	Clinically significant OC	Social anx. probable	Alexithymia possible	Present
226	7	28	18	35	52	31	51	Excl. not enough variation in responses	301	Minimal	None	Social anx. possible	Alexithymia possible	Present
227	12	36	48	104	46	22	57	Included	302	Minimal	Clinically significant OC	Social anx. probable	None	Present
228	17	21	9	85	43	38	40	Included	303	Mild	None	Social anx. probable	None	Extreme fatigue
229	12	30	31	80	52	23	41	Included	304	Minimal	Clinically significant OC	Social anx. probable	Alexithymia possible	Present
230	19	31	40	108	43	33	46	Excl. not enough variation in responses	305	Mild	Clinically significant OC	Social anx. probable	None	Present
231	34	29	29	39	44	38	65	Included	306	Severe	Clinically significant OC	Social anx. possible	None	Extreme fatigue
232	41	43	35	111	58	39	64	Included	307	Severe	Clinically significant OC	Social anx. probable	Alexithymia possible	Extreme fatigue
233	3	25	3	7	21	16	34	Included	308	Minimal	None	None	None	None
234	18	39	22	101	54	24	46	Included	309	Mild	Clinically significant OC	Social anx. probable	Alexithymia possible	Present
235	14	36	24	58	57	33	55	Included	31	Mild	Clinically significant OC	Social anx. possible	Alexithymia possible	Present
236	0	18	8	4	23	16	26	Included	310	Minimal	None	None	None	None
237	5	38	27	47	42	20	38	Excl. not enough variation in responses	311	Minimal	Clinically significant OC	Social anx. possible	None	None
238	40	17	49	74	53	30	50	Excl. task understanding	312	Severe	Clinically significant OC	Social anx. probable	Alexithymia possible	Present
239	30	39	5	86	36	34	58	Included	313	Severe	None	Social anx. probable	None	Present
240	53	24	12	47	52	37	61	Excl. not enough variation in responses	314	Severe	None	Social anx. possible	Alexithymia possible	Extreme fatigue
241	7	15	21	34	46	21	43	Included	315	Minimal	Clinically significant OC	Social anx. possible	None	None
242	9	34	10	37	42	19	35	Excl. not enough variation in responses	316	Minimal	None	Social anx. possible	None	None
243	1	29	5	14	63	13	31	Included	317	Minimal	None	None	Alexithymia present	None
244	14	31	12	15	38	13	46	Included	318	Mild	None	None	None	None
245	6	17	18	66	28	15	25	Included	319	Minimal	None	Social anx. probable	None	None
246	2	23	14	16	35	20	29	Included	32	Minimal	None	None	None	None
247	15	31	14	28	49	25	45	Included	320	Mild	None	None	None	Present
248	5	26	6	19	26	25	32	Included	321	Minimal	None	None	None	Present
249	1	28	16	5	27	20	26	Included	322	Minimal	None	None	None	None
250	13	31	19	13	40	23	33	Included	323	Mild	None	None	None	Present
251	28	31	51	98	74	33	59	Included	324	Moderate	Clinically significant OC	Social anx. probable	Alexithymia present	Present
252	44	36	37	77	50	43	70	Included	325	Severe	Clinically significant OC	Social anx. probable	None	Extreme fatigue
253	38	32	17	65	61	37	67	Included	326	Severe	None	Social anx. probable	Alexithymia present	Extreme fatigue
254	0	39	12	19	27	18	29	Included	327	Minimal	None	None	None	None
255	21	27	25	97	28	31	61	Included	328	Moderate	Clinically significant OC	Social anx. probable	None	Present
256	15	39	10	100	46	21	52	Included	329	Mild	None	Social anx. probable	None	None
257	24	35	11	87	42	36	56	Included	33	Moderate	None	Social anx. probable	None	Extreme fatigue
258	32	35	16	74	48	32	63	Included	330	Severe	None	Social anx. probable	None	Present
259	41	43	45	136	57	45	48	Included	331	Severe	Clinically significant OC	Social anx. probable	Alexithymia possible	Extreme fatigue
260	2	28	12	49	38	13	38	Included	332	Minimal	None	Social anx. possible	None	None
261	2	17	3	21	28	16	23	Included	333	Minimal	None	None	None	None
262	11	18	16	75	40	30	48	Included	334	Minimal	None	Social anx. probable	None	Present
263	8	41	22	10	49	22	46	Included	335	Minimal	Clinically significant OC	None	None	Present
264	13	38	7	22	32	20	35	Included	336	Mild	None	None	None	None
265	11	46	5	89	43	30	51	Included	337	Minimal	None	Social anx. probable	None	Present
266	6	34	17	0	30	22	28	Included	338	Minimal	None	None	None	Present
267	26	23	25	63	60	50	59	Included	339	Moderate	Clinically significant OC	Social anx. probable	Alexithymia possible	Extreme fatigue
268	5	21	12	6	36	14	24	Included	34	Minimal	None	None	None	None
269	27	34	31	72	52	26	52	Included	340	Moderate	Clinically significant OC	Social anx. probable	Alexithymia possible	Present
270	13	27	16	59	48	22	49	Included	341	Mild	None	Social anx. possible	None	Present
271	4	37	5	95	38	17	41	Included	342	Minimal	None	Social anx. probable	None	None
272	1	28	6	10	33	14	33	Included	343	Minimal	None	None	None	None
273	28	42	13	86	48	34	55	Included	344	Moderate	None	Social anx. probable	None	Present
274	1	34	18	34	38	14	36	Included	345	Minimal	None	Social anx. possible	None	None
275	8	18	15	NA	38	15	32	Excl. questionnaires	346	Minimal	None	Social anx. probable	None	None
276	45	34	40	65	65	43	65	Included	347	Severe	Clinically significant OC	Social anx. probable	Alexithymia present	Extreme fatigue
277	2	37	23	59	44	23	38	Included	348	Minimal	Clinically significant OC	Social anx. possible	None	Present
278	22	31	42	53	45	32	45	Included	349	Moderate	Clinically significant OC	Social anx. possible	None	Present
279	5	33	21	25	43	17	27	Included	35	Minimal	Clinically significant OC	None	None	None
280	19	31	22	84	40	37	51	Included	350	Mild	Clinically significant OC	Social anx. probable	None	Extreme fatigue
281	17	34	5	45	43	26	48	Included	351	Mild	None	Social anx. possible	None	Present
282	23	27	15	31	21	17	49	Included	352	Moderate	None	Social anx. possible	None	None
283	22	41	31	61	49	38	55	Included	353	Moderate	Clinically significant OC	Social anx. probable	None	Extreme fatigue
284	20	47	35	46	55	39	69	Included	354	Moderate	Clinically significant OC	Social anx. possible	Alexithymia possible	Extreme fatigue
285	1	17	15	30	34	16	22	Included	355	Minimal	None	Social anx. possible	None	None
286	7	31	19	68	44	25	41	Included	356	Minimal	None	Social anx. probable	None	Present
287	34	30	49	89	59	37	67	Included	357	Severe	Clinically significant OC	Social anx. probable	Alexithymia possible	Extreme fatigue
288	9	28	12	54	31	18	46	Included	358	Minimal	None	Social anx. possible	None	None
289	4	19	20	30	38	13	34	Included	359	Minimal	None	Social anx. possible	None	None
290	19	28	9	96	61	24	53	Included	36	Mild	None	Social anx. probable	Alexithymia present	Present
291	2	22	6	26	41	13	35	Included	360	Minimal	None	None	None	None
292	10	24	20	31	47	23	39	Included	361	Minimal	None	Social anx. possible	None	Present
293	26	41	18	62	43	31	62	Included	362	Moderate	None	Social anx. probable	None	Present
294	33	41	45	68	55	38	64	Included	363	Severe	Clinically significant OC	Social anx. probable	Alexithymia possible	Extreme fatigue
295	51	23	66	84	49	43	71	Included	364	Severe	Clinically significant OC	Social anx. probable	None	Extreme fatigue
296	6	35	18	65	24	22	45	Included	365	Minimal	None	Social anx. probable	None	Present
297	23	31	25	58	52	31	56	Included	366	Moderate	Clinically significant OC	Social anx. possible	Alexithymia possible	Present
298	14	27	12	17	35	26	48	Included	367	Mild	None	None	None	Present
299	7	26	30	38	51	24	40	Included	368	Minimal	Clinically significant OC	Social anx. possible	None	Present
300	21	24	21	47	49	29	57	Included	369	Moderate	Clinically significant OC	Social anx. possible	None	Present
301	0	17	3	4	29	17	27	Included	37	Minimal	None	None	None	None
302	19	43	20	66	46	30	53	Included	370	Mild	None	Social anx. probable	None	Present
303	14	28	22	46	48	27	50	Included	371	Mild	Clinically significant OC	Social anx. possible	None	Present
304	35	39	25	87	54	39	67	Included	372	Severe	Clinically significant OC	Social anx. probable	Alexithymia possible	Extreme fatigue
305	47	33	47	71	57	36	51	Included	373	Severe	Clinically significant OC	Social anx. probable	Alexithymia possible	Extreme fatigue
306	3	27	6	18	33	20	36	Included	374	Minimal	None	None	None	None
307	4	38	22	36	45	19	36	Included	375	Minimal	Clinically significant OC	Social anx. possible	None	None
308	15	41	22	46	45	15	43	Included	376	Mild	Clinically significant OC	Social anx. possible	None	None
309	25	18	51	75	61	38	51	Excl. not enough variation in responses	377	Moderate	Clinically significant OC	Social anx. probable	Alexithymia present	Extreme fatigue
310	27	49	31	122	55	29	60	Included	378	Moderate	Clinically significant OC	Social anx. probable	Alexithymia possible	Present
311	22	43	20	66	50	31	58	Included	379	Moderate	None	Social anx. probable	None	Present
312	11	29	36	49	58	18	54	Included	38	Minimal	Clinically significant OC	Social anx. possible	Alexithymia possible	None
313	10	21	27	3	53	27	49	Excl. task understanding	380	Minimal	Clinically significant OC	None	Alexithymia possible	Present
314	19	27	8	14	40	35	57	Included	381	Mild	None	None	None	Extreme fatigue
315	12	36	19	107	60	25	52	Included	382	Minimal	None	Social anx. probable	Alexithymia possible	Present
316	24	37	15	61	50	28	55	Included	383	Moderate	None	Social anx. probable	None	Present
317	10	27	17	24	36	23	42	Included	384	Minimal	None	None	None	Present
318	15	30	20	25	43	24	43	Included	385	Mild	None	None	None	Present
319	8	30	2	60	37	24	44	Included	386	Minimal	None	Social anx. probable	None	Present
320	28	31	35	78	34	42	71	Included	387	Moderate	Clinically significant OC	Social anx. probable	None	Extreme fatigue
321	18	24	56	60	64	35	54	Included	388	Mild	Clinically significant OC	Social anx. probable	Alexithymia present	Extreme fatigue
322	13	29	19	40	40	19	48	Included	389	Mild	None	Social anx. possible	None	None
323	2	43	0	38	39	18	44	Included	39	Minimal	None	Social anx. possible	None	None
324	7	19	31	50	37	20	46	Included	390	Minimal	Clinically significant OC	Social anx. possible	None	None
325	56	37	42	78	53	42	50	Included	391	Severe	Clinically significant OC	Social anx. probable	Alexithymia possible	Extreme fatigue
326	9	23	6	62	37	25	41	Included	392	Minimal	None	Social anx. probable	None	Present
327	38	41	33	61	53	38	63	Included	393	Severe	Clinically significant OC	Social anx. probable	Alexithymia possible	Extreme fatigue
328	10	26	9	37	36	20	32	Included	394	Minimal	None	Social anx. possible	None	None
329	10	22	29	66	62	24	27	Included	395	Minimal	Clinically significant OC	Social anx. probable	Alexithymia present	Present
330	0	50	3	12	45	11	27	Included	396	Minimal	None	None	None	None
331	13	21	14	69	43	22	41	Included	397	Mild	None	Social anx. probable	None	Present
332	42	35	17	121	57	48	72	Included	398	Severe	None	Social anx. probable	Alexithymia possible	Extreme fatigue
333	9	25	36	47	43	20	40	Included	399	Minimal	Clinically significant OC	Social anx. possible	None	None
334	21	49	22	46	53	38	50	Included	4	Moderate	Clinically significant OC	Social anx. possible	Alexithymia possible	Extreme fatigue
335	32	39	34	110	45	41	63	Included	40	Severe	Clinically significant OC	Social anx. probable	None	Extreme fatigue
336	20	36	36	44	51	24	50	Excl. task understanding	400	Moderate	Clinically significant OC	Social anx. possible	None	Present
337	17	25	46	106	50	35	47	Included	401	Mild	Clinically significant OC	Social anx. probable	None	Extreme fatigue
338	9	35	11	27	37	26	41	Included	402	Minimal	None	None	None	Present
339	6	20	14	61	47	24	39	Included	403	Minimal	None	Social anx. probable	None	Present
340	4	27	5	13	38	16	31	Included	404	Minimal	None	None	None	None
341	9	17	10	6	35	25	25	Included	405	Minimal	None	None	None	Present
342	1	23	1	7	39	15	32	Included	406	Minimal	None	None	None	None
343	4	38	13	38	45	20	35	Included	407	Minimal	None	Social anx. possible	None	None
344	0	28	6	38	32	16	28	Included	408	Minimal	None	Social anx. possible	None	None
345	13	28	18	15	35	17	39	Included	409	Mild	None	None	None	None
346	32	28	5	94	49	36	55	Included	41	Severe	None	Social anx. probable	None	Extreme fatigue
347	9	29	29	36	35	21	43	Included	410	Minimal	Clinically significant OC	Social anx. possible	None	None
348	16	26	15	89	52	26	49	Included	411	Mild	None	Social anx. probable	Alexithymia possible	Present
349	37	51	18	91	41	36	60	Excl. task understanding	412	Severe	None	Social anx. probable	None	Extreme fatigue
350	0	21	19	0	26	10	20	Included	413	Minimal	None	None	None	None
351	0	19	2	11	25	15	21	Included	414	Minimal	None	None	None	None
352	8	31	6	42	41	18	30	Included	415	Minimal	None	Social anx. possible	None	None
353	0	21	45	33	40	16	34	Included	416	Minimal	Clinically significant OC	Social anx. possible	None	None
354	7	18	30	18	55	14	31	Included	417	Minimal	Clinically significant OC	None	Alexithymia possible	None
355	1	25	6	0	32	17	29	Included	418	Minimal	None	None	None	None
356	24	13	21	77	33	27	59	Included	419	Moderate	Clinically significant OC	Social anx. probable	None	Present
357	11	28	10	27	48	19	48	Included	42	Minimal	None	None	None	None
358	9	32	18	47	37	28	55	Included	420	Minimal	None	Social anx. possible	None	Present
359	3	17	8	11	33	21	22	Included	421	Minimal	None	None	None	None
360	11	35	20	48	43	26	51	Included	422	Minimal	None	Social anx. possible	None	Present
361	11	36	13	50	29	21	31	Included	423	Minimal	None	Social anx. possible	None	None
362	0	15	17	16	29	10	21	Included	424	Minimal	None	None	None	None
363	3	27	11	26	38	22	24	Included	425	Minimal	None	None	None	Present
364	7	32	36	15	51	23	38	Included	426	Minimal	Clinically significant OC	None	None	Present
365	29	31	20	67	49	24	64	Included	427	Severe	None	Social anx. probable	None	Present
366	9	42	33	78	51	18	50	Included	428	Minimal	Clinically significant OC	Social anx. probable	None	None
367	22	39	9	81	41	29	65	Included	429	Moderate	None	Social anx. probable	None	Present
368	13	19	23	13	42	23	49	Included	43	Mild	Clinically significant OC	None	None	Present
369	12	21	23	41	50	28	48	Excl. not enough variation in responses	430	Minimal	Clinically significant OC	Social anx. possible	None	Present
370	4	36	17	69	41	27	47	Included	431	Minimal	None	Social anx. probable	None	Present
371	31	24	48	89	53	34	55	Included	432	Severe	Clinically significant OC	Social anx. probable	Alexithymia possible	Present
372	3	31	12	29	23	34	35	Included	433	Minimal	None	None	None	Present
373	28	22	8	47	33	41	52	Included	434	Moderate	None	Social anx. possible	None	Extreme fatigue
374	2	32	5	78	38	23	42	Included	435	Minimal	None	Social anx. probable	None	Present
375	9	38	6	36	28	22	41	Included	436	Minimal	None	Social anx. possible	None	Present
376	16	30	21	44	29	33	38	Included	437	Mild	Clinically significant OC	Social anx. possible	None	Present
377	22	31	33	91	52	36	54	Included	438	Moderate	Clinically significant OC	Social anx. probable	Alexithymia possible	Extreme fatigue
378	16	17	9	54	30	20	54	Included	439	Mild	None	Social anx. possible	None	None
379	8	20	12	12	34	18	36	Included	44	Minimal	None	None	None	None
380	0	27	2	25	35	11	24	Included	440	Minimal	None	None	None	None
381	41	34	56	101	62	37	69	Included	441	Severe	Clinically significant OC	Social anx. probable	Alexithymia present	Extreme fatigue
382	1	24	10	45	35	21	29	Included	442	Minimal	None	Social anx. possible	None	None
383	3	42	4	82	41	18	31	Included	443	Minimal	None	Social anx. probable	None	None
384	19	24	20	43	40	17	34	Included	444	Mild	None	Social anx. possible	None	None
385	10	15	12	63	46	27	33	Included	445	Minimal	None	Social anx. probable	None	Present
386	5	16	6	4	38	20	31	Included	446	Minimal	None	None	None	None
387	5	14	7	9	26	19	32	Included	447	Minimal	None	None	None	None
388	10	44	11	80	38	27	50	Included	448	Minimal	None	Social anx. probable	None	Present
389	31	43	34	60	53	28	66	Included	449	Severe	Clinically significant OC	Social anx. probable	Alexithymia possible	Present
390	18	36	15	79	48	31	49	Excl. not enough variation in responses	45	Mild	None	Social anx. probable	None	Present
391	15	32	19	71	41	23	47	Included	450	Mild	None	Social anx. probable	None	Present
392	12	31	19	40	46	26	53	Included	451	Minimal	None	Social anx. possible	None	Present
393	34	30	28	114	44	29	45	Included	452	Severe	Clinically significant OC	Social anx. probable	None	Present
394	41	39	24	98	58	43	62	Included	453	Severe	Clinically significant OC	Social anx. probable	Alexithymia possible	Extreme fatigue
395	7	21	25	68	53	19	34	Excl. not enough variation in responses	454	Minimal	Clinically significant OC	Social anx. probable	Alexithymia possible	None
396	39	46	42	123	52	31	63	Included	455	Severe	Clinically significant OC	Social anx. probable	Alexithymia possible	Present
397	7	20	29	27	34	NA	33	Included	456	Minimal	Clinically significant OC	None	None	Extreme fatigue
398	3	20	15	7	49	22	42	Included	457	Minimal	None	None	None	Present
399	31	34	10	56	43	39	68	Included	458	Severe	None	Social anx. possible	None	Extreme fatigue
400	35	48	31	44	50	39	72	Included	459	Severe	Clinically significant OC	Social anx. possible	None	Extreme fatigue
401	9	20	21	56	51	14	43	Included	46	Minimal	Clinically significant OC	Social anx. possible	None	None
402	0	34	0	0	77	10	29	Included	460	Minimal	None	None	Alexithymia present	None
403	13	23	37	18	51	25	47	Included	461	Mild	Clinically significant OC	None	None	Present
404	23	33	15	25	40	31	58	Included	462	Moderate	None	None	None	Present
405	8	27	4	21	40	27	40	Included	463	Minimal	None	None	None	Present
406	1	27	41	57	40	30	47	Included	464	Minimal	Clinically significant OC	Social anx. possible	None	Present
407	3	34	12	101	50	18	45	Included	465	Minimal	None	Social anx. probable	None	None
408	7	24	20	22	36	14	28	Included	466	Minimal	None	None	None	None
409	33	34	38	71	61	26	66	Included	467	Severe	Clinically significant OC	Social anx. probable	Alexithymia present	Present
410	10	30	8	26	33	22	56	Included	468	Minimal	None	None	None	Present
411	5	33	4	36	24	12	32	Included	469	Minimal	None	Social anx. possible	None	None
412	5	14	9	34	33	16	27	Included	47	Minimal	None	Social anx. possible	None	None
413	17	27	10	26	44	28	41	Included	470	Mild	None	None	None	Present
414	13	22	11	76	54	25	48	Included	471	Mild	None	Social anx. probable	Alexithymia possible	Present
415	29	32	39	91	52	37	63	Included	472	Severe	Clinically significant OC	Social anx. probable	Alexithymia possible	Extreme fatigue
416	30	36	16	129	51	39	68	Included	473	Severe	None	Social anx. probable	None	Extreme fatigue
417	20	25	20	88	42	27	61	Included	474	Moderate	None	Social anx. probable	None	Present
418	4	20	18	33	41	17	26	Included	475	Minimal	None	Social anx. possible	None	None
419	34	43	19	132	53	40	69	Included	476	Severe	None	Social anx. probable	Alexithymia possible	Extreme fatigue
420	19	26	1	18	39	25	51	Included	477	Mild	None	None	None	Present
421	9	27	39	31	50	15	40	Included	478	Minimal	Clinically significant OC	Social anx. possible	None	None
422	44	26	59	112	53	43	68	Included	479	Severe	Clinically significant OC	Social anx. probable	Alexithymia possible	Extreme fatigue
423	14	15	17	20	23	30	45	Included	48	Mild	None	None	None	Present
424	21	32	23	72	48	24	49	Included	480	Moderate	Clinically significant OC	Social anx. probable	None	Present
425	0	24	4	37	26	13	37	Included	481	Minimal	None	Social anx. possible	None	None
426	16	16	29	34	37	17	33	Included	482	Mild	Clinically significant OC	Social anx. possible	None	None
427	10	11	24	18	47	18	37	Included	483	Minimal	Clinically significant OC	None	None	None
428	3	27	16	59	49	14	46	Included	484	Minimal	None	Social anx. possible	None	None
429	17	25	8	70	39	42	49	Included	485	Mild	None	Social anx. probable	None	Extreme fatigue
430	0	23	2	5	21	10	21	Included	486	Minimal	None	None	None	None
431	0	22	16	9	37	15	20	Included	487	Minimal	None	None	None	None
432	14	26	14	25	44	18	40	Included	488	Mild	None	None	None	None
433	34	25	31	116	43	35	74	Included	489	Severe	Clinically significant OC	Social anx. probable	None	Extreme fatigue
434	26	43	19	81	50	32	50	Included	49	Moderate	None	Social anx. probable	None	Present
435	38	32	31	112	53	38	69	Included	490	Severe	Clinically significant OC	Social anx. probable	Alexithymia possible	Extreme fatigue
436	45	32	31	32	52	49	79	Included	491	Severe	Clinically significant OC	Social anx. possible	Alexithymia possible	Extreme fatigue
437	4	16	11	NA	32	15	24	Excl. questionnaires	492	Minimal	None	Social anx. probable	None	None
438	7	32	10	66	35	25	46	Included	493	Minimal	None	Social anx. probable	None	Present
439	11	31	17	53	41	19	40	Included	494	Minimal	None	Social anx. possible	None	None
440	5	25	8	42	42	16	33	Included	495	Minimal	None	Social anx. possible	None	None
441	17	24	19	80	44	18	54	Excl. task understanding	496	Mild	None	Social anx. probable	None	None
442	35	60	8	25	42	35	53	Included	497	Severe	None	None	None	Extreme fatigue
443	29	29	22	35	59	36	56	Included	498	Severe	Clinically significant OC	Social anx. possible	Alexithymia possible	Extreme fatigue
444	8	18	3	37	29	12	26	Included	499	Minimal	None	Social anx. possible	None	None
445	1	21	2	47	28	11	22	Included	5	Minimal	None	Social anx. possible	None	None
446	14	32	14	89	41	24	45	Included	50	Mild	None	Social anx. probable	None	Present
447	18	23	41	68	51	25	56	Included	500	Mild	Clinically significant OC	Social anx. probable	None	Present
448	38	23	55	86	62	38	67	Excl. not enough variation in responses	501	Severe	Clinically significant OC	Social anx. probable	Alexithymia present	Extreme fatigue
449	7	24	36	44	38	27	45	Included	502	Minimal	Clinically significant OC	Social anx. possible	None	Present
450	22	21	32	82	42	25	52	Included	503	Moderate	Clinically significant OC	Social anx. probable	None	Present
451	9	34	17	62	52	23	47	Included	504	Minimal	None	Social anx. probable	Alexithymia possible	Present
452	1	11	7	12	41	11	24	Included	505	Minimal	None	None	None	None
453	18	29	13	61	41	22	52	Included	506	Mild	None	Social anx. probable	None	Present
454	3	21	14	19	39	16	29	Excl. not enough variation in responses	507	Minimal	None	None	None	None
455	9	25	46	45	56	34	46	Included	508	Minimal	Clinically significant OC	Social anx. possible	Alexithymia possible	Present
456	18	12	34	32	47	29	54	Included	509	Mild	Clinically significant OC	Social anx. possible	None	Present
457	0	11	41	48	25	20	40	Included	51	Minimal	Clinically significant OC	Social anx. possible	None	None
458	33	34	35	75	58	32	60	Included	510	Severe	Clinically significant OC	Social anx. probable	Alexithymia possible	Present
459	7	33	14	20	55	19	34	Included	511	Minimal	None	None	Alexithymia possible	None
460	9	25	4	23	23	21	39	Included	512	Minimal	None	None	None	None
461	20	36	27	93	59	33	49	Included	513	Moderate	Clinically significant OC	Social anx. probable	Alexithymia possible	Present
462	9	30	22	94	35	21	44	Included	514	Minimal	Clinically significant OC	Social anx. probable	None	None
463	16	34	18	70	46	30	49	Included	515	Mild	None	Social anx. probable	None	Present
464	32	42	14	91	56	29	70	Included	516	Severe	None	Social anx. probable	Alexithymia possible	Present
465	5	22	2	4	36	18	33	Included	517	Minimal	None	None	None	None
466	12	30	44	30	50	25	39	Included	518	Minimal	Clinically significant OC	Social anx. possible	None	Present
467	26	29	29	111	63	25	58	Excl. not enough variation in responses	519	Moderate	Clinically significant OC	Social anx. probable	Alexithymia present	Present
468	33	39	29	81	53	37	64	Included	52	Severe	Clinically significant OC	Social anx. probable	Alexithymia possible	Extreme fatigue
469	46	27	42	101	56	41	70	Excl. task understanding	520	Severe	Clinically significant OC	Social anx. probable	Alexithymia possible	Extreme fatigue
470	8	27	19	39	30	27	42	Included	521	Minimal	None	Social anx. possible	None	Present
471	6	38	9	29	50	21	46	Included	522	Minimal	None	None	None	None
472	12	35	27	62	53	25	44	Included	523	Minimal	Clinically significant OC	Social anx. probable	Alexithymia possible	Present
473	20	30	38	45	45	22	48	Included	524	Moderate	Clinically significant OC	Social anx. possible	None	Present
474	1	18	0	21	26	16	20	Included	525	Minimal	None	None	None	None
475	3	48	14	55	53	27	33	Included	526	Minimal	None	Social anx. possible	Alexithymia possible	Present
476	0	32	0	28	42	18	32	Included	527	Minimal	None	None	None	None
477	26	36	43	37	44	32	58	Included	528	Moderate	Clinically significant OC	Social anx. possible	None	Present
478	6	23	0	6	32	15	47	Included	529	Minimal	None	None	None	None
479	36	39	23	45	60	37	70	Included	53	Severe	Clinically significant OC	Social anx. possible	Alexithymia possible	Extreme fatigue
480	29	39	28	82	55	33	48	Included	530	Severe	Clinically significant OC	Social anx. probable	Alexithymia possible	Present
481	16	23	32	90	41	21	38	Included	531	Mild	Clinically significant OC	Social anx. probable	None	None
482	20	39	11	28	36	24	49	Included	532	Moderate	None	None	None	Present
483	11	22	22	89	50	20	47	Included	533	Minimal	Clinically significant OC	Social anx. probable	None	None
484	18	43	28	97	47	31	60	Excl. task understanding	534	Mild	Clinically significant OC	Social anx. probable	None	Present
485	6	27	15	34	31	17	26	Included	535	Minimal	None	Social anx. possible	None	None
486	17	42	40	87	62	38	68	Included	536	Mild	Clinically significant OC	Social anx. probable	Alexithymia present	Extreme fatigue
487	8	37	12	63	47	20	42	Included	537	Minimal	None	Social anx. probable	None	None
488	27	33	38	38	49	37	53	Included	538	Moderate	Clinically significant OC	Social anx. possible	None	Extreme fatigue
489	4	40	28	23	36	27	42	Included	539	Minimal	Clinically significant OC	None	None	Present
490	37	21	50	68	50	30	56	Excl. not enough variation in responses	54	Severe	Clinically significant OC	Social anx. probable	None	Present
491	8	35	3	28	24	19	41	Included	540	Minimal	None	None	None	None
492	5	20	13	73	34	15	34	Included	541	Minimal	None	Social anx. probable	None	None
493	6	28	12	76	43	24	46	Included	542	Minimal	None	Social anx. probable	None	Present
494	5	24	13	45	38	22	32	Included	543	Minimal	None	Social anx. possible	None	Present
495	13	35	16	70	35	28	41	Included	544	Mild	None	Social anx. probable	None	Present
496	32	33	22	87	34	28	68	Included	545	Severe	Clinically significant OC	Social anx. probable	None	Present
497	33	32	43	35	50	31	53	Included	546	Severe	Clinically significant OC	Social anx. possible	None	Present
498	5	21	15	39	33	17	28	Included	547	Minimal	None	Social anx. possible	None	None
499	30	35	34	68	64	33	52	Included	548	Severe	Clinically significant OC	Social anx. probable	Alexithymia present	Present
500	24	21	31	61	26	33	55	Excl. not enough variation in responses	549	Moderate	Clinically significant OC	Social anx. probable	None	Present
501	22	33	14	42	35	32	57	Included	55	Moderate	None	Social anx. possible	None	Present
502	23	28	15	110	51	35	56	Included	550	Moderate	None	Social anx. probable	None	Extreme fatigue
503	1	27	13	15	34	11	32	Included	551	Minimal	None	None	None	None
504	30	38	48	129	59	50	70	Included	552	Severe	Clinically significant OC	Social anx. probable	Alexithymia possible	Extreme fatigue
505	13	29	35	24	50	26	36	Included	553	Mild	Clinically significant OC	None	None	Present
506	18	19	30	51	55	32	42	Included	554	Mild	Clinically significant OC	Social anx. possible	Alexithymia possible	Present
507	21	28	37	80	46	33	57	Included	555	Moderate	Clinically significant OC	Social anx. probable	None	Present
508	16	23	43	66	40	19	50	Included	556	Mild	Clinically significant OC	Social anx. probable	None	None
509	30	37	33	72	46	40	51	Included	557	Severe	Clinically significant OC	Social anx. probable	None	Extreme fatigue
510	39	41	30	86	47	42	67	Included	558	Severe	Clinically significant OC	Social anx. probable	None	Extreme fatigue
511	2	13	13	4	33	11	20	Excl. task understanding	559	Minimal	None	None	None	None
512	9	34	16	34	42	21	55	Included	56	Minimal	None	Social anx. possible	None	None
513	20	34	34	116	59	34	60	Included	560	Moderate	Clinically significant OC	Social anx. probable	Alexithymia possible	Present
514	15	32	27	61	53	41	54	Included	561	Mild	Clinically significant OC	Social anx. probable	Alexithymia possible	Extreme fatigue
515	9	34	22	61	40	31	46	Included	562	Minimal	Clinically significant OC	Social anx. probable	None	Present
516	7	27	2	69	36	15	44	Included	563	Minimal	None	Social anx. probable	None	None
517	15	46	18	47	41	38	61	Included	564	Mild	None	Social anx. possible	None	Extreme fatigue
518	25	28	32	72	43	28	65	Included	565	Moderate	Clinically significant OC	Social anx. probable	None	Present
519	15	23	24	29	47	25	50	Included	566	Mild	Clinically significant OC	None	None	Present
520	3	20	44	23	51	25	49	Included	567	Minimal	Clinically significant OC	None	None	Present
521	9	32	30	94	39	20	40	Included	568	Minimal	Clinically significant OC	Social anx. probable	None	None
522	0	28	7	11	25	13	26	Included	569	Minimal	None	None	None	None
523	7	47	9	13	37.6	NA	46	Included	57	Minimal	None	None	None	Extreme fatigue
524	8	25	12	24	39	17	30	Included	570	Minimal	None	None	None	None
525	21	38	4	49	43	32	65	Included	571	Moderate	None	Social anx. possible	None	Present
526	1	28	8	74	42	20	28	Included	572	Minimal	None	Social anx. probable	None	None
527	14	32	19	65	49	30	48	Included	573	Mild	None	Social anx. probable	None	Present
528	37	25	40	98	52	28	57	Included	574	Severe	Clinically significant OC	Social anx. probable	Alexithymia possible	Present
529	5.36363636363636	23	30	56.3333333333333	38	17	32	Included	575	Minimal	Clinically significant OC	Social anx. possible	None	None
530	31	36	18	30	51	28	63	Included	576	Severe	None	Social anx. possible	None	Present
531	4	35	1	3	45	16	32	Excl. not enough variation in responses	577	Minimal	None	None	None	None
532	3	25	31	70	51	21	44	Excl. task understanding	578	Minimal	Clinically significant OC	Social anx. probable	None	None
533	17	22	41	40	50	37	54	Included	579	Mild	Clinically significant OC	Social anx. possible	None	Extreme fatigue
534	36	33	45	86	44	38	69	Included	58	Severe	Clinically significant OC	Social anx. probable	None	Extreme fatigue
535	8	35	11	57	36	19	53	Included	580	Minimal	None	Social anx. possible	None	None
536	6	27	29	6	53	26	42	Included	581	Minimal	Clinically significant OC	None	Alexithymia possible	Present
537	3	19	10	32	25	14	22	Included	582	Minimal	None	Social anx. possible	None	None
538	5	28	9	48	32	18	39	Included	583	Minimal	None	Social anx. possible	None	None
539	43	22	42	70	54	34	63	Included	584	Severe	Clinically significant OC	Social anx. probable	Alexithymia possible	Present
540	3	26	20	14	34	20	34	Included	585	Minimal	None	None	None	None
541	4	40	21	8	45	20	27	Included	586	Minimal	Clinically significant OC	None	None	None
542	11	27	19	118	36	36	53	Included	587	Minimal	None	Social anx. probable	None	Extreme fatigue
543	10	22	12	14	21	20	32	Excl. task understanding	588	Minimal	None	None	None	None
544	24	23	38	91	53	27	54	Excl. not enough variation in responses	589	Moderate	Clinically significant OC	Social anx. probable	Alexithymia possible	Present
545	8	33	31	33	49	27	41	Included	59	Minimal	Clinically significant OC	Social anx. possible	None	Present
546	7	35	12	14	29	29	34	Included	590	Minimal	None	None	None	Present
547	23	26	44	124	55	35	57	Included	591	Moderate	Clinically significant OC	Social anx. probable	Alexithymia possible	Extreme fatigue
548	5	20	24	26	37	18	31	Included	592	Minimal	Clinically significant OC	None	None	None
549	14	42	11	48	52	30	57	Included	593	Mild	None	Social anx. possible	Alexithymia possible	Present
550	23	42	22	100	57	32	65	Included	594	Moderate	Clinically significant OC	Social anx. probable	Alexithymia possible	Present
551	27.7272727272727	30	9	NA	51	23	51	Excl. task understanding	595	Moderate	None	Social anx. probable	None	Present
552	1	13	8	24	37	11	27	Included	596	Minimal	None	None	None	None
553	7	33	26	72	55	24	49	Excl. task understanding	597	Minimal	Clinically significant OC	Social anx. probable	Alexithymia possible	Present
554	16	38	29	75	49	28	52	Excl. task understanding	598	Mild	Clinically significant OC	Social anx. probable	None	Present
555	2	26	17	13	41	15	25	Included	599	Minimal	None	None	None	None
556	16	27	44	67	45	29	60	Included	6	Mild	Clinically significant OC	Social anx. probable	None	Present
557	21	40	9	6	46	25	41	Included	60	Moderate	None	None	None	Present
558	3	19	16	40	32	13	29	Included	600	Minimal	None	Social anx. possible	None	None
559	1	19	11	10	32	15	28	Included	601	Minimal	None	None	None	None
560	3	34	0	43	28	12	40	Included	602	Minimal	None	Social anx. possible	None	None
561	0	12	33	69	21	10	23	Excl. task understanding	603	Minimal	Clinically significant OC	Social anx. probable	None	None
562	29	51	16	85	58	40	60	Included	604	Severe	None	Social anx. probable	Alexithymia possible	Extreme fatigue
563	16	35	20	56	49	30	52	Included	605	Mild	None	Social anx. possible	None	Present
564	22	29	30	79	50	35	54	Included	606	Moderate	Clinically significant OC	Social anx. probable	None	Extreme fatigue
565	1	37	9	43	33	13	36	Included	607	Minimal	None	Social anx. possible	None	None
566	0	23	30	57	33	19	28	Included	608	Minimal	Clinically significant OC	Social anx. possible	None	None
567	35	36	14	96	26	22	70	Included	609	Severe	None	Social anx. probable	None	Present
568	9	31	13	43	48	25	44	Excl. not enough variation in responses	61	Minimal	None	Social anx. possible	None	Present
569	34	42	45	135	55	28	64	Included	610	Severe	Clinically significant OC	Social anx. probable	Alexithymia possible	Present
570	34	40	23	81	56	38	62	Included	611	Severe	Clinically significant OC	Social anx. probable	Alexithymia possible	Extreme fatigue
571	3	48	13	7	30	23	44	Included	612	Minimal	None	None	None	Present
572	14	14	41	51	40	22	32	Included	613	Mild	Clinically significant OC	Social anx. possible	None	Present
573	10	34	7	7	48	26	43	Included	614	Minimal	None	None	None	Present
574	2	29	22	47	36	16	36	Included	615	Minimal	Clinically significant OC	Social anx. possible	None	None
575	9	22	14	43	33	28	48	Included	616	Minimal	None	Social anx. possible	None	Present
576	7	23	11	29	33	16	38	Included	617	Minimal	None	None	None	None
577	19	26	54	92	53	35	60	Included	618	Mild	Clinically significant OC	Social anx. probable	Alexithymia possible	Extreme fatigue
578	2	19	28	38	35	18	36	Included	619	Minimal	Clinically significant OC	Social anx. possible	None	None
579	4	21	32	39	43	18	29	Included	62	Minimal	Clinically significant OC	Social anx. possible	None	None
580	9	29	41	45	42	19	51	Included	620	Minimal	Clinically significant OC	Social anx. possible	None	None
581	20	37	13	119	34	35	67	Included	621	Moderate	None	Social anx. probable	None	Extreme fatigue
582	26	26	22	89	33	35	71	Included	622	Moderate	Clinically significant OC	Social anx. probable	None	Extreme fatigue
583	16	38	11	48	52	22	47	Included	623	Mild	None	Social anx. possible	Alexithymia possible	Present
584	3	25	10	26	37	20	45	Included	624	Minimal	None	None	None	None
585	19	34	17	97	58	32	53	Included	625	Mild	None	Social anx. probable	Alexithymia possible	Present
586	4	37	25	36	32	26	44	Included	626	Minimal	Clinically significant OC	Social anx. possible	None	Present
587	13	15	26	11	46	14	46	Included	627	Mild	Clinically significant OC	None	None	None
588	25	23	27	72	51	36	59	Included	628	Moderate	Clinically significant OC	Social anx. probable	None	Extreme fatigue
589	5	42	3	24	45	22	36	Included	629	Minimal	None	None	None	Present
590	13	36	22	77	51	33	45	Included	63	Mild	Clinically significant OC	Social anx. probable	None	Present
591	43	45	10	75	37	45	63	Included	630	Severe	None	Social anx. probable	None	Extreme fatigue
592	4	29	4	11	40	13	30	Included	631	Minimal	None	None	None	None
593	4	16	39	74	53	26	51	Excl. not enough variation in responses	632	Minimal	Clinically significant OC	Social anx. probable	Alexithymia possible	Present
594	23	46	19	83	66	21	58	Included	633	Moderate	None	Social anx. probable	Alexithymia present	None
595	0	18	3	0	36	19	31	Included	634	Minimal	None	None	None	None
596	16	43	29	82	51	27	48	Included	635	Mild	Clinically significant OC	Social anx. probable	None	Present
597	3	25	0	38	39	15	31	Included	636	Minimal	None	Social anx. possible	None	None
598	0	27	0	0	44	14	45	Excl. not enough variation in responses	637	Minimal	None	None	None	None
599	35	35	20	112	47	38	64	Included	638	Severe	None	Social anx. probable	None	Extreme fatigue
600	2	40	2	7	38	12	26	Included	639	Minimal	None	None	None	None
601	0	37	5	42	30	13	30	Included	64	Minimal	None	Social anx. possible	None	None
602	19	44	16	62	43	33	46	Included	640	Mild	None	Social anx. probable	None	Present
603	21	50	34	96	46	23	57	Included	641	Moderate	Clinically significant OC	Social anx. probable	None	Present
604	6	20	39	52	44	12	23	Included	642	Minimal	Clinically significant OC	Social anx. possible	None	None
605	16	32	6	107	32	31	47	Included	643	Mild	None	Social anx. probable	None	Present
606	4	15	27	39	37	20	41	Included	644	Minimal	Clinically significant OC	Social anx. possible	None	None
607	2	35	18	24	37	17	27	Included	645	Minimal	None	None	None	None
608	15	38	21	69	55	25	45	Included	646	Mild	Clinically significant OC	Social anx. probable	Alexithymia possible	Present
609	10	14	32	85	41	19	31	Excl. task understanding	647	Minimal	Clinically significant OC	Social anx. probable	None	None
610	12	22	50	74	55	35	50	Excl. task understanding	648	Minimal	Clinically significant OC	Social anx. probable	Alexithymia possible	Extreme fatigue
611	0	21	23	71	41	13	31	Included	649	Minimal	Clinically significant OC	Social anx. probable	None	None
612	16	16	23	17	37	19	49	Included	65	Mild	Clinically significant OC	None	None	None
613	21	28	22	81	40	45	58	Included	650	Moderate	Clinically significant OC	Social anx. probable	None	Extreme fatigue
614	2	35	19	0	45	22	43	Included	651	Minimal	None	None	None	Present
615	10	24	51	25	55	25	50	Included	652	Minimal	Clinically significant OC	None	Alexithymia possible	Present
616	8	25	6	2	34	19	26	Included	653	Minimal	None	None	None	None
617	10	13	18	8	31	20	44	Included	654	Minimal	None	None	None	None
618	7	25	19	40	45	19	38	Included	655	Minimal	None	Social anx. possible	None	None
619	3	19	2	17	23	12	27	Included	656	Minimal	None	None	None	None
620	25	42	27	103	54	33	56	Included	657	Moderate	Clinically significant OC	Social anx. probable	Alexithymia possible	Present
621	28	28	34	97	63	36	64	Included	658	Moderate	Clinically significant OC	Social anx. probable	Alexithymia present	Extreme fatigue
622	10	33	11	58	56	22	47	Included	659	Minimal	None	Social anx. possible	Alexithymia possible	Present
623	6	20	10	57	33	20	26	Included	66	Minimal	None	Social anx. possible	None	None
624	2	21	40	56	69	14	20	Included	660	Minimal	Clinically significant OC	Social anx. possible	Alexithymia present	None
625	0	32	0	24	40	10	27	Included	661	Minimal	None	None	None	None
626	11	30	36	52	58	32	52	Included	662	Minimal	Clinically significant OC	Social anx. possible	Alexithymia possible	Present
627	28	42	11	53	41	43	62	Included	663	Moderate	None	Social anx. possible	None	Extreme fatigue
628	15	23	2	38	49	18	40	Included	664	Mild	None	Social anx. possible	None	None
629	20	23	15	33	47	29	63	Included	665	Moderate	None	Social anx. possible	None	Present
630	3	24	6	22	33	19	28	Included	666	Minimal	None	None	None	None
631	0	21	0	28	34	14	27	Included	667	Minimal	None	None	None	None
632	6	20	20	74	44	24	40	Included	668	Minimal	None	Social anx. probable	None	Present
633	2	29	28	39	48	23	39	Included	669	Minimal	Clinically significant OC	Social anx. possible	None	Present
634	9	25	13	29	41	23	41	Included	67	Minimal	None	None	None	Present
635	1	48	8	118	30	19	33	Included	670	Minimal	None	Social anx. probable	None	None
636	45	43	53	105	58	44	77	Included	671	Severe	Clinically significant OC	Social anx. probable	Alexithymia possible	Extreme fatigue
637	5	32	39	22	53	30	39	Included	672	Minimal	Clinically significant OC	None	Alexithymia possible	Present
638	0	10	6	19	24	15	28	Included	673	Minimal	None	None	None	None
639	25	21	18	29	39	35	64	Included	674	Moderate	None	None	None	Extreme fatigue
640	21	32	11	35	49	37	62	Included	675	Moderate	None	Social anx. possible	None	Extreme fatigue
641	5	37	5	34	38	22	29	Included	676	Minimal	None	Social anx. possible	None	Present
642	28	42	24	88	59	31	55	Included	677	Moderate	Clinically significant OC	Social anx. probable	Alexithymia possible	Present
643	0	19	5	44	41	14	29	Included	678	Minimal	None	Social anx. possible	None	None
644	1	30	4	36	45	20	38	Included	679	Minimal	None	Social anx. possible	None	None
645	7	43	19	91	45	23	40	Included	68	Minimal	None	Social anx. probable	None	Present
646	10	25	14	13	62	17	24	Included	680	Minimal	None	None	Alexithymia present	None
647	14	35	16	11	55	24	50	Included	681	Mild	None	None	Alexithymia possible	Present
648	10	14	46	75	58	40	40	Included	682	Minimal	Clinically significant OC	Social anx. probable	Alexithymia possible	Extreme fatigue
649	5	25	22	66	43	15	34	Included	683	Minimal	Clinically significant OC	Social anx. probable	None	None
650	13	21	14	22	36	26	50	Excl. task understanding	684	Mild	None	None	None	Present
651	21	25	14	72	38	28	51	Included	685	Moderate	None	Social anx. probable	None	Present
652	14	22	21	43	49	29	56	Included	686	Mild	Clinically significant OC	Social anx. possible	None	Present
653	1	27	3	11	35	15	34	Included	687	Minimal	None	None	None	None
654	2	32	10	57	47	18	34	Included	688	Minimal	None	Social anx. possible	None	None
655	7	8	9	36	41	21	36	Included	689	Minimal	None	Social anx. possible	None	None
656	2	18	34	50	39	19	33	Included	69	Minimal	Clinically significant OC	Social anx. possible	None	None
657	9	53	21	56	46	36	46	Included	690	Minimal	Clinically significant OC	Social anx. possible	None	Extreme fatigue
658	0	26	18	27	35	15	28	Included	691	Minimal	None	None	None	None
659	19	39	4	43	37	36	63	Included	692	Mild	None	Social anx. possible	None	Extreme fatigue
660	14	16	39	28	40	21	52	Included	693	Mild	Clinically significant OC	None	None	None
661	1	19	8	7	35	10	26	Included	694	Minimal	None	None	None	None
662	2	35	24	8	41	26	44	Included	695	Minimal	Clinically significant OC	None	None	Present
663	17	31	23	78	46	23	52	Included	696	Mild	Clinically significant OC	Social anx. probable	None	Present
664	18	23	12	51	47	34	58	Included	697	Mild	None	Social anx. possible	None	Present
665	0	26	5	11	41	12	24	Included	698	Minimal	None	None	None	None
666	10	32	24	73	53	24	51	Included	699	Minimal	Clinically significant OC	Social anx. probable	Alexithymia possible	Present
667	10	27	6	30	34	27	46	Included	7	Minimal	None	Social anx. possible	None	Present
668	26	27	38	83	52	34	51	Included	70	Moderate	Clinically significant OC	Social anx. probable	Alexithymia possible	Present
669	50	30	61	113	63	40	74	Included	700	Severe	Clinically significant OC	Social anx. probable	Alexithymia present	Extreme fatigue
670	30	25	18	75	62	41	61	Included	701	Severe	None	Social anx. probable	Alexithymia present	Extreme fatigue
671	10	27	1	39	41	32	39	Included	702	Minimal	None	Social anx. possible	None	Present
672	38	33	8	102	40	43	70	Included	703	Severe	None	Social anx. probable	None	Extreme fatigue
673	20	18	26	115	30	35	42	Included	704	Moderate	Clinically significant OC	Social anx. probable	None	Extreme fatigue
674	1	64	4	24	42	23	39	Included	705	Minimal	None	None	None	Present
675	2	29	8	66	37	14	33	Included	706	Minimal	None	Social anx. probable	None	None
676	2	14	9	31	29	14	35	Included	707	Minimal	None	Social anx. possible	None	None
677	4	23	6	24	41	25	36	Included	708	Minimal	None	None	None	Present
678	41.1818181818182	11	52	104	41	38	51	Excl. not enough variation in responses	709	Severe	Clinically significant OC	Social anx. probable	None	Extreme fatigue
679	7	25	28	37	50	25	44	Included	71	Minimal	Clinically significant OC	Social anx. possible	None	Present
680	4	33	11	26	40	21	27	Included	710	Minimal	None	None	None	None
681	16	41	8	43	42	37	52	Included	711	Mild	None	Social anx. possible	None	Extreme fatigue
682	9	31	15	52	37	21	39	Included	712	Minimal	None	Social anx. possible	None	None
683	16	38	25	15	56	27	32	Included	713	Mild	Clinically significant OC	None	Alexithymia possible	Present
684	0	25	0	8	44.8	14	40	Included	714	Minimal	None	None	None	None
685	21	29	18	26	46	36	54	Included	715	Moderate	None	None	None	Extreme fatigue
686	20	35	42	99	49	32	66	Included	716	Moderate	Clinically significant OC	Social anx. probable	None	Present
687	15	18	25	48	39	23	50	Included	717	Mild	Clinically significant OC	Social anx. possible	None	Present
688	3	33	15	84	36	19	49	Included	718	Minimal	None	Social anx. probable	None	None
689	2	27	3	13	36	10	30	Excl. not enough variation in responses	719	Minimal	None	None	None	None
690	0	35	0	12	38	10	25	Included	72	Minimal	None	None	None	None
691	0	18	10	28	38	18	39	Included	720	Minimal	None	None	None	None
692	4	30	14	83	36	21	55	Included	721	Minimal	None	Social anx. probable	None	None
693	11	33	17	63	54	24	51	Included	722	Minimal	None	Social anx. probable	Alexithymia possible	Present
694	0	25	5	7	40	11	21	Included	723	Minimal	None	None	None	None
695	9	17	15	26	42	27	46	Included	724	Minimal	None	None	None	Present
696	14	22	17	43	37	24	46	Included	725	Mild	None	Social anx. possible	None	Present
697	14	23	36	70	47	31	56	Included	726	Mild	Clinically significant OC	Social anx. probable	None	Present
698	4	34	15	43	46	24	39	Included	727	Minimal	None	Social anx. possible	None	Present
699	31	28	28	51	51	37	56	Included	728	Severe	Clinically significant OC	Social anx. possible	None	Extreme fatigue
700	1	32	23	55	49	16	31	Included	729	Minimal	Clinically significant OC	Social anx. possible	None	None
701	19	28	39	122	54	21	46	Included	73	Mild	Clinically significant OC	Social anx. probable	Alexithymia possible	None
702	33	23	0	67	48	37	65	Included	730	Severe	None	Social anx. probable	None	Extreme fatigue
703	4	27	4	7	39	14	33	Included	731	Minimal	None	None	None	None
704	6	38	18	25	46	19	46	Included	732	Minimal	None	None	None	None
705	8	26	9	44	41	21	44	Included	733	Minimal	None	Social anx. possible	None	None
706	6	21	8	13	27	18	31	Included	734	Minimal	None	None	None	None
707	3	43	7	79	48	19	38	Included	735	Minimal	None	Social anx. probable	None	None
708	9	50	19	89	56	32	59	Included	736	Minimal	None	Social anx. probable	Alexithymia possible	Present
709	20	32	29	58	38	44	65	Included	737	Moderate	Clinically significant OC	Social anx. possible	None	Extreme fatigue
710	19	10	2	61	42	43	45	Included	738	Mild	None	Social anx. probable	None	Extreme fatigue
711	12	39	19	69	42	18	48	Included	739	Minimal	None	Social anx. probable	None	None
712	7	42	16	74	55	23	51	Included	74	Minimal	None	Social anx. probable	Alexithymia possible	Present
713	2	28	21	66	48	18	38	Included	740	Minimal	Clinically significant OC	Social anx. probable	None	None
714	4	22	9	14	31	13	31	Included	741	Minimal	None	None	None	None
715	14	14	21	63	41	25	42	Included	742	Mild	Clinically significant OC	Social anx. probable	None	Present
716	22	33	35	78	50	26	43	Included	743	Moderate	Clinically significant OC	Social anx. probable	None	Present
717	17	44	28	11	53	29	44	Included	744	Mild	Clinically significant OC	None	Alexithymia possible	Present
718	17	28	19	90	46	26	56	Excl. task understanding	745	Mild	None	Social anx. probable	None	Present
719	15	28	16	70	43	20	51	Included	746	Mild	None	Social anx. probable	None	None
720	0	15	16	14	40	14	24	Included	747	Minimal	None	None	None	None
721	25	26	25	65	53	30	66	Included	748	Moderate	Clinically significant OC	Social anx. probable	Alexithymia possible	Present
722	13	26	21	48	34	34	52	Included	749	Mild	Clinically significant OC	Social anx. possible	None	Present
723	3	28	3	42	35	16	41	Included	75	Minimal	None	Social anx. possible	None	None
724	31	30	49	106	56	38	60	Included	750	Severe	Clinically significant OC	Social anx. probable	Alexithymia possible	Extreme fatigue
725	4	25	6	24	36	14	34	Included	751	Minimal	None	None	None	None
726	10	36	4	83	51	23	52	Included	752	Minimal	None	Social anx. probable	None	Present
727	24	33	24	96	42	26	53	Included	753	Moderate	Clinically significant OC	Social anx. probable	None	Present
728	31	40	10	74	38	36	69	Included	754	Severe	None	Social anx. probable	None	Extreme fatigue
729	20	23	17	30	45	19	53	Included	755	Moderate	None	Social anx. possible	None	None
730	9	19	43	92	40	16	47	Included	756	Minimal	Clinically significant OC	Social anx. probable	None	None
731	4	17	7	61	35	16	36	Excl. not enough variation in responses	757	Minimal	None	Social anx. probable	None	None
732	7	37	35	36	54	30	51	Included	758	Minimal	Clinically significant OC	Social anx. possible	Alexithymia possible	Present
733	1	14	6	9	34	21	28	Included	759	Minimal	None	None	None	None
734	19	33	31	2	36	24	56	Excl. not enough variation in responses	76	Mild	Clinically significant OC	None	None	Present
735	36	17	37	43	57	39	62	Included	760	Severe	Clinically significant OC	Social anx. possible	Alexithymia possible	Extreme fatigue
736	7	16	5	36	41	22	42	Included	761	Minimal	None	Social anx. possible	None	Present
737	10	26	14	57	39	23	41	Included	762	Minimal	None	Social anx. possible	None	Present
738	9	21	12	31	37	20	41	Included	763	Minimal	None	Social anx. possible	None	None
739	31	26	33	39	47	40	64	Excl. task understanding	764	Severe	Clinically significant OC	Social anx. possible	None	Extreme fatigue
740	16	29	42	64	52	20	47	Included	765	Mild	Clinically significant OC	Social anx. probable	Alexithymia possible	None
741	11	30	34	91	51	19	50	Included	766	Minimal	Clinically significant OC	Social anx. probable	None	None
742	1	26	9	26	35	13	30	Included	767	Minimal	None	None	None	None
743	3	28	10	34	22	14	31	Included	768	Minimal	None	Social anx. possible	None	None
744	19	30	15	95	36	30	52	Included	769	Mild	None	Social anx. probable	None	Present
745	24	26	18	99	45	31	56	Included	77	Moderate	None	Social anx. probable	None	Present
746	4	23	26	42	46	20	35	Excl. task understanding	770	Minimal	Clinically significant OC	Social anx. possible	None	None
747	20	29	6	34	49	41	58	Included	771	Moderate	None	Social anx. possible	None	Extreme fatigue
748	38	45	29	77	50	36	69	Included	772	Severe	Clinically significant OC	Social anx. probable	None	Extreme fatigue
749	8	29	23	18	31	17	51	Included	773	Minimal	Clinically significant OC	None	None	None
750	8	28	6	23	45	15	38	Included	774	Minimal	None	None	None	None
751	23	33	53	110	59	25	51	Included	775	Moderate	Clinically significant OC	Social anx. probable	Alexithymia possible	Present
752	3	28	15	0	41	19	24	Included	776	Minimal	None	None	None	None
753	26	37	24	77	53	35	63	Included	777	Moderate	Clinically significant OC	Social anx. probable	Alexithymia possible	Extreme fatigue
754	20	25	39	74	55	29	58	Included	778	Moderate	Clinically significant OC	Social anx. probable	Alexithymia possible	Present
755	5	29	9	80	43	27	39	Included	779	Minimal	None	Social anx. probable	None	Present
756	1	10	16	12	25	14	22	Included	78	Minimal	None	None	None	None
757	8	25	27	14	44	26	44	Included	780	Minimal	Clinically significant OC	None	None	Present
758	3	32	17	73	47	21	33	Included	781	Minimal	None	Social anx. probable	None	None
759	0	36	0	0	34	17	23	Included	782	Minimal	None	None	None	None
760	30	29	23	85	40	37	65	Included	783	Severe	Clinically significant OC	Social anx. probable	None	Extreme fatigue
761	9	28	34	56	52	15	32	Included	784	Minimal	Clinically significant OC	Social anx. possible	Alexithymia possible	None
762	1	15	1	76	22	11	28	Included	785	Minimal	None	Social anx. probable	None	None
763	29	43	40	129	56	44	61	Included	786	Severe	Clinically significant OC	Social anx. probable	Alexithymia possible	Extreme fatigue
764	6	32	23	65	46	27	49	Included	787	Minimal	Clinically significant OC	Social anx. probable	None	Present
765	7	28	4	47	39	29	45	Included	788	Minimal	None	Social anx. possible	None	Present
766	21	43	17	119	53	27	69	Included	789	Moderate	None	Social anx. probable	Alexithymia possible	Present
767	12	21	47	73	43	19	55	Included	79	Minimal	Clinically significant OC	Social anx. probable	None	None
768	20	47	22	84	58	39	69	Included	790	Moderate	Clinically significant OC	Social anx. probable	Alexithymia possible	Extreme fatigue
769	5	26	14	8	35	20	38	Included	791	Minimal	None	None	None	None
770	3	20	16	32	26	14	28	Included	792	Minimal	None	Social anx. possible	None	None
771	22	29	22	28	38	31	50	Included	793	Moderate	Clinically significant OC	None	None	Present
772	38	32	40	96	46	43	71	Included	794	Severe	Clinically significant OC	Social anx. probable	None	Extreme fatigue
773	21	43	31	85	52	30	61	Excl. task understanding	795	Moderate	Clinically significant OC	Social anx. probable	Alexithymia possible	Present
774	29	39	36	48	35	42	65	Included	796	Severe	Clinically significant OC	Social anx. possible	None	Extreme fatigue
775	18	31	22	9	50	28	54	Included	797	Mild	Clinically significant OC	None	None	Present
776	32	26	41	48	56	38	72	Included	798	Severe	Clinically significant OC	Social anx. possible	Alexithymia possible	Extreme fatigue
777	28	44	31	73	51	31	50	Included	799	Moderate	Clinically significant OC	Social anx. probable	None	Present
778	29	32	41	37	40	37	68	Excl. not enough variation in responses	8	Severe	Clinically significant OC	Social anx. possible	None	Extreme fatigue
779	9	29	21	88	31	28	59	Included	80	Minimal	Clinically significant OC	Social anx. probable	None	Present
780	19	28	41	20	61	31	58	Included	800	Mild	Clinically significant OC	None	Alexithymia present	Present
781	28	30	13	53	37	30	67	Included	801	Moderate	None	Social anx. possible	None	Present
782	15	37	29	75	51	30	53	Included	802	Mild	Clinically significant OC	Social anx. probable	None	Present
783	9	27	22	27	38	23	31	Included	803	Minimal	Clinically significant OC	None	None	Present
784	20	39	12	12	45	31	50	Included	804	Moderate	None	None	None	Present
785	36	42	34	125	72	43	71	Included	805	Severe	Clinically significant OC	Social anx. probable	Alexithymia present	Extreme fatigue
786	47	36	28	120	63	46	66	Included	806	Severe	Clinically significant OC	Social anx. probable	Alexithymia present	Extreme fatigue
787	6	20	19	36	42	16	32	Included	807	Minimal	None	Social anx. possible	None	None
788	17	45	22	44	47	31	32	Included	808	Mild	Clinically significant OC	Social anx. possible	None	Present
789	7	34	21	29	25	19	39	Included	809	Minimal	Clinically significant OC	None	None	None
790	12	25	3	6	39	27	37	Excl. not enough variation in responses	81	Minimal	None	None	None	Present
791	30	32	19	93	39	32	63	Included	810	Severe	None	Social anx. probable	None	Present
792	0	28	8	5	34	15	20	Included	811	Minimal	None	None	None	None
793	3	17	9	56	41	23	47	Included	812	Minimal	None	Social anx. possible	None	Present
794	3	33	32	69	40	20	40	Included	813	Minimal	Clinically significant OC	Social anx. probable	None	None
795	19	17	16	53	46	21	42	Included	814	Mild	None	Social anx. possible	None	None
796	35	21	25	106	41	33	59	Included	815	Severe	Clinically significant OC	Social anx. probable	None	Present
797	32	15	13	34	44	28	56	Included	816	Severe	None	Social anx. possible	None	Present
798	38	34	31	74	45	40	65	Excl. not enough variation in responses	817	Severe	Clinically significant OC	Social anx. probable	None	Extreme fatigue
799	2	25	32	32	43	14	24	Included	818	Minimal	Clinically significant OC	Social anx. possible	None	None
800	38	45	43	80	29	39	69	Included	819	Severe	Clinically significant OC	Social anx. probable	None	Extreme fatigue
801	15	32	25	41	39	29	47	Included	82	Mild	Clinically significant OC	Social anx. possible	None	Present
802	22	30	23	85	59	19	47	Included	820	Moderate	Clinically significant OC	Social anx. probable	Alexithymia possible	None
803	7	17	6	10	76	25	48	Included	821	Minimal	None	None	Alexithymia present	Present
804	2	29	34	4	51	20	37	Included	822	Minimal	Clinically significant OC	None	None	None
805	3	33	29	56	44	15	46	Included	823	Minimal	Clinically significant OC	Social anx. possible	None	None
806	16	25	37	115	34	31	44	Included	824	Mild	Clinically significant OC	Social anx. probable	None	Present
807	1	16	18	36	45	17	37	Included	825	Minimal	None	Social anx. possible	None	None
808	25	37	41	104	31	36	73	Included	826	Moderate	Clinically significant OC	Social anx. probable	None	Extreme fatigue
809	35	39	41	105	49	43	66	Excl. task understanding	827	Severe	Clinically significant OC	Social anx. probable	None	Extreme fatigue
810	21	27	3	65	39	26	55	Included	828	Moderate	None	Social anx. probable	None	Present
811	0	21	0	12	23	20	20	Included	829	Minimal	None	None	None	None
812	9	25	20	34	37	26	44	Included	83	Minimal	None	Social anx. possible	None	Present
813	1	27	20	41	45	22	41	Included	830	Minimal	None	Social anx. possible	None	Present
814	11	29	18	31	36	22	39	Included	84	Minimal	None	Social anx. possible	None	Present
815	8	17	28	14	41	21	47	Excl. task understanding	85	Minimal	Clinically significant OC	None	None	None
816	11	24	10	47	56	24	48	Included	86	Minimal	None	Social anx. possible	Alexithymia possible	Present
817	4	28	31	83	37	19	42	Included	87	Minimal	Clinically significant OC	Social anx. probable	None	None
818	4	30	21	8	36	17	32	Excl. not enough variation in responses	88	Minimal	Clinically significant OC	None	None	None
819	14	9	11	40	40	20	41	Included	89	Mild	None	Social anx. possible	None	None
820	13	31	11	66	44	25	46	Included	9	Mild	None	Social anx. probable	None	Present
821	16	31	36	68	45	32	53	Included	90	Mild	Clinically significant OC	Social anx. probable	None	Present
822	10	26	13	46	38	23	40	Included	91	Minimal	None	Social anx. possible	None	Present
823	49	42	18	122	44	48	69	Included	92	Severe	None	Social anx. probable	None	Extreme fatigue
824	4	20	9	4	39	33	39	Excl. not enough variation in responses	93	Minimal	None	None	None	Present
825	25	32	21	5	44	35	51	Included	94	Moderate	Clinically significant OC	None	None	Extreme fatigue
826	6	20	10	96	20	13	25	Excl. not enough variation in responses	95	Minimal	None	Social anx. probable	None	None
827	11	20	41	61	54	21	55	Included	96	Minimal	Clinically significant OC	Social anx. probable	Alexithymia possible	None
828	29	32	25	43	35	NA	57	Included	97	Severe	Clinically significant OC	Social anx. possible	None	Extreme fatigue
829	6	35	17	21	44	19	35	Included	98	Minimal	None	None	None	None
830	1	20	23	9	37	14	23	Excl. not enough variation in responses	99	Minimal	Clinically significant OC	None	None	None
