# Supplementary material for: The effect of apathy and compulsivity on planning and stopping in sequential decision-making
Source: PLoS Biol. 2022 Mar 31;20(3):e3001566. doi: 10.1371/journal.pbio.3001566 (PMC8970514; doi:10.1371/journal.pbio.3001566)
Supplement: S7 Data — See Fig 1E. (CSV) [file pbio.3001566.s013.csv]

	participantID	relativeValueBinned	meanForage	nData	meanPred
1	1	-75	0	1	6.80013094325624e-10
2	1	-55	0	2	6.39672293145984e-07
3	1	-45	0	5	6.73020837321609e-05
4	1	-35	0	14	0.000211085421762565
5	1	-27.5	0	8	0.000436170119860015
6	1	-22.5	0	7	0.00115752373180576
7	1	-17.5	0	6	0.00791302534984481
8	1	-12.5	0	9	0.00364153136011971
9	1	-7.5	0	9	0.0210709330880345
10	1	-2.5	0	12	0.0698268164705867
11	1	2.5	0.25	4	0.219664171435782
12	1	7.5	0.5	6	0.308078026776576
13	1	12.5	1	2	0.773260247854404
14	1	17.5	0.666666666666667	3	0.609232707409148
15	1	22.5	0.8	10	0.819217050153715
16	1	27.5	0.5	4	0.853045637536137
17	1	35	1	12	0.968913853978163
18	1	45	1	11	0.995479782237988
19	1	55	1	7	0.989908594647024
20	1	65	1	8	0.999624706707989
21	1	75	1	6	0.999795817831465
22	1	85	1	5	0.999691541118647
23	1	95	1	2	0.999999490308547
24	1	105	1	1	0.999999900860061
25	3	-115	0	1	8.50146672795751e-06
26	3	-65	0	1	0.000204628116031932
27	3	-55	0	4	0.000903712520928049
28	3	-45	0	6	0.0020917893558504
29	3	-35	0	7	0.0103791252243773
30	3	-27.5	0	7	0.0220125291859996
31	3	-22.5	0	13	0.0411103010521358
32	3	-17.5	0.0909090909090909	11	0.0602751551358852
33	3	-12.5	0	7	0.156143954772747
34	3	-7.5	0.133333333333333	15	0.204051424416572
35	3	-2.5	0.428571428571429	21	0.296295544467765
36	3	2.5	0.666666666666667	12	0.476577858471845
37	3	7.5	0.5	8	0.596723758293312
38	3	12.5	0.333333333333333	3	0.78115421214751
39	3	17.5	0.7	10	0.769581538997901
40	3	22.5	0.928571428571429	14	0.850849576776877
41	3	27.5	1	6	0.961506496076746
42	3	35	0.9375	16	0.971715766093665
43	3	45	1	18	0.987742252338214
44	3	55	1	17	0.995482152304746
45	3	65	1	4	0.998857332896787
46	3	75	1	7	0.999689747095227
47	3	85	1	1	0.999955631708312
48	3	95	1	5	0.999956116416443
49	3	105	1	2	0.999991499636572
50	4	-115	0	1	0.000696922277683787
51	4	-75	0	1	0.00618383298556033
52	4	-65	0	2	0.00273775457724452
53	4	-45	0	1	0.0139322757674815
54	4	-35	0	8	0.0284810297439703
55	4	-27.5	0.2	5	0.0739877454123817
56	4	-22.5	0	11	0.094369217292693
57	4	-17.5	0.111111111111111	9	0.0793203738115164
58	4	-12.5	0.45	20	0.288369009380432
59	4	-7.5	0.5	10	0.324742228244203
60	4	-2.5	0.0476190476190476	21	0.298604392007372
61	4	2.5	0.8	10	0.519959792780433
62	4	7.5	0.6	5	0.467971439025327
63	4	12.5	0.8	10	0.649878054963274
64	4	17.5	0.666666666666667	12	0.740873159991108
65	4	22.5	0.5	6	0.802485541666332
66	4	27.5	1	2	0.883738926168754
67	4	35	0.875	8	0.885357218647088
68	4	45	0.875	8	0.925504171883638
69	4	55	1	2	0.981449589703674
70	4	65	0.875	8	0.980037154016888
71	4	75	1	2	0.988216008262839
72	4	85	1	1	0.996805257177664
73	4	95	1	3	0.998009169518511
74	4	105	1	3	0.999382340029125
75	4	135	1	1	0.999851785045697
76	5	-115	0	1	0.000488287872979632
77	5	-75	0	1	0.000636654764700248
78	5	-65	0	1	0.00338933867608521
79	5	-55	0	1	0.0110156689346767
80	5	-45	0	5	0.0230919254963736
81	5	-35	0	10	0.0289117158761005
82	5	-27.5	0.2	5	0.0743032101033544
83	5	-22.5	0	3	0.0400180339925903
84	5	-17.5	0.285714285714286	7	0.0720262513444722
85	5	-12.5	0.111111111111111	9	0.125698348522971
86	5	-7.5	0	14	0.119344589245769
87	5	-2.5	0.0833333333333333	12	0.15267989365816
88	5	2.5	0.333333333333333	3	0.360200580506098
89	5	7.5	0.5	4	0.374271406856483
90	5	12.5	0.75	4	0.5945240883144
91	5	17.5	0.714285714285714	7	0.609569876956395
92	5	22.5	0.857142857142857	7	0.599831870164203
93	5	27.5	1	2	0.813400553356505
94	5	35	0.769230769230769	13	0.887210477838369
95	5	45	1	6	0.950865771141086
96	5	55	1	5	0.986851515692226
97	5	65	1	4	0.989060445045804
98	5	75	0.8	5	0.995476814970029
99	5	95	1	4	0.999201713483134
100	5	105	1	1	0.999614443173077
101	6	-75	0	2	8.43075621021552e-05
102	6	-55	0	6	0.000592305878916477
103	6	-45	0	9	0.00308955925809167
104	6	-35	0	9	0.00527835637905989
105	6	-27.5	0	5	0.0138751287808167
106	6	-22.5	0	6	0.0203290491164301
107	6	-17.5	0.125	8	0.0193186747649597
108	6	-12.5	0	11	0.0770786667098567
109	6	-7.5	0	9	0.0758801808730452
110	6	-2.5	0.15	20	0.131705677717873
111	6	2.5	0.142857142857143	7	0.18932792312754
112	6	7.5	0.538461538461538	13	0.420007605755994
113	6	12.5	0.555555555555556	9	0.582123643782878
114	6	17.5	0.75	4	0.689278475807455
115	6	22.5	0.8	5	0.836692890763535
116	6	27.5	1	5	0.854068967704525
117	6	35	0.857142857142857	21	0.913756589113171
118	6	45	1	7	0.959259253530063
119	6	55	1	6	0.988420738441419
120	6	65	1	5	0.99643417231995
121	6	75	1	1	0.997981770406057
122	6	85	1	5	0.999170595923801
123	6	95	1	1	0.999736960382961
124	6	105	1	4	0.999925986391023
125	6	115	1	1	0.999966031283629
126	7	-115	0	1	0.000590141085132742
127	7	-75	0	2	0.0015283210724455
128	7	-65	0	1	0.00991183870258043
129	7	-55	0	2	0.0200487228228466
130	7	-45	0	5	0.0241300954926477
131	7	-35	0	10	0.0294881284631534
132	7	-27.5	0	2	0.0460130660210408
133	7	-22.5	0.2	10	0.120529711464596
134	7	-17.5	0.0625	16	0.136645075294576
135	7	-12.5	0	7	0.161217088636523
136	7	-7.5	0.588235294117647	17	0.349680964060017
137	7	-2.5	0.25	20	0.343287046577978
138	7	2.5	0.3	10	0.482784471634348
139	7	7.5	0.909090909090909	11	0.680445856138599
140	7	12.5	0.7	10	0.730493545846456
141	7	17.5	0.666666666666667	3	0.788023748487343
142	7	22.5	1	8	0.862011776534183
143	7	27.5	1	8	0.892564820039044
144	7	35	0.916666666666667	12	0.89210472780992
145	7	45	0.714285714285714	7	0.9541511189901
146	7	55	1	16	0.968181266714425
147	7	65	1	8	0.987750525771087
148	7	75	1	6	0.993042891150061
149	7	85	0.666666666666667	3	0.998176885410052
150	7	95	1	5	0.99914846301584
151	7	105	1	1	0.999573208622568
152	9	-75	0	1	0.000173889898203217
153	9	-65	0	3	0.000161535985571087
154	9	-55	0	1	0.00109012514943438
155	9	-45	0	2	0.0016384582333753
156	9	-35	0	7	0.00177310074894371
157	9	-27.5	0	1	0.0030421099546738
158	9	-22.5	0	6	0.00873779252449543
159	9	-17.5	0	6	0.0178496660743532
160	9	-12.5	0.0833333333333333	12	0.025799159896127
161	9	-7.5	0	3	0.0450841697151271
162	9	-2.5	0.0555555555555556	18	0.0689020911238254
163	9	2.5	0	2	0.0927329076852161
164	9	7.5	0	5	0.173206925651773
165	9	12.5	0.333333333333333	3	0.207359471439745
166	9	17.5	0.4	5	0.30937515232381
167	9	22.5	0.333333333333333	3	0.406707292199629
168	9	27.5	0.5	4	0.550669113873521
169	9	35	0.727272727272727	11	0.700931929590858
170	9	45	0.75	4	0.771850528270951
171	9	55	0.888888888888889	9	0.91354878479915
172	9	65	0.5	2	0.944170144608302
173	9	75	1	1	0.988481231431975
174	9	85	1	2	0.991306136706431
175	9	95	1	3	0.994050670216213
176	10	-75	0	1	7.46889547968594e-07
177	10	-65	0	1	1.40770732686672e-07
178	10	-55	0	2	8.22700504115927e-05
179	10	-45	0	4	0.000283439055806619
180	10	-35	0	7	0.000651951426665916
181	10	-27.5	0	6	0.00376348661556469
182	10	-22.5	0	10	0.00697179372787015
183	10	-17.5	0	12	0.00958613072521398
184	10	-12.5	0	7	0.00929723308256818
185	10	-7.5	0	6	0.0376315021368315
186	10	-2.5	0	22	0.122779664117113
187	10	2.5	0.714285714285714	7	0.439816416265721
188	10	7.5	0.5	10	0.580584006247915
189	10	12.5	0.833333333333333	12	0.679330810920934
190	10	17.5	0.8	10	0.792770839500377
191	10	22.5	1	9	0.918932936584083
192	10	27.5	0.916666666666667	12	0.92839896832536
193	10	35	1	6	0.975652904669401
194	10	45	1	13	0.988063236812751
195	10	55	1	11	0.998075604228304
196	10	65	0.8	5	0.99874592696755
197	10	75	1	8	0.999893840928125
198	10	85	1	3	0.999917777775323
199	10	95	1	1	0.99996639787411
200	10	115	1	1	0.999999828941699
201	11	-115	0	1	1.42170892599771e-08
202	11	-75	0	1	1.10429671869457e-06
203	11	-65	0	1	2.38162440461102e-05
204	11	-55	0	1	6.81121675847567e-06
205	11	-45	0	3	5.2681216790515e-05
206	11	-35	0	9	0.000459223864025112
207	11	-27.5	0	8	0.000595851389160166
208	11	-22.5	0	9	0.00148842655125237
209	11	-17.5	0	11	0.00511946981470571
210	11	-12.5	0	7	0.00270244511253419
211	11	-7.5	0.0833333333333333	12	0.05201827873982
212	11	-2.5	0	12	0.0518056765348779
213	11	2.5	0	3	0.114251086460621
214	11	7.5	0.333333333333333	3	0.206318277798013
215	11	12.5	0.25	4	0.343221595477734
216	11	17.5	0.333333333333333	3	0.374531512659102
217	11	22.5	0.777777777777778	9	0.6776406276444
218	11	27.5	0.6	5	0.858365990232781
219	11	35	1	9	0.873154260145775
220	11	45	0.857142857142857	7	0.978181382678986
221	11	55	1	11	0.989094472820424
222	11	65	1	6	0.996866208149667
223	11	75	1	2	0.997249290548499
224	11	85	1	1	0.999988715028361
225	11	95	1	2	0.999976650395991
226	11	105	1	1	0.999997918941814
227	12	-115	0	1	3.74921557269335e-06
228	12	-65	0	2	5.36986834887895e-05
229	12	-55	0	3	0.000313819627070079
230	12	-45	0	11	0.00109938276826331
231	12	-35	0	12	0.0021155952782727
232	12	-27.5	0	7	0.00543642841288035
233	12	-22.5	0	8	0.0116271557458989
234	12	-17.5	0	7	0.0117762248549863
235	12	-12.5	0	11	0.0192298855702757
236	12	-7.5	0	6	0.0596645199747628
237	12	-2.5	0.16	25	0.142969542734511
238	12	2.5	0	3	0.128440829895496
239	12	7.5	0.75	4	0.170442342225937
240	12	12.5	0.333333333333333	6	0.381153263256742
241	12	17.5	0.333333333333333	6	0.430618703867578
242	12	22.5	0.571428571428571	7	0.620895379822141
243	12	27.5	0.6	5	0.64344857388654
244	12	35	0.875	8	0.791829752955111
245	12	45	0.857142857142857	14	0.861810778045112
246	12	55	1	5	0.96222352690052
247	12	65	0.75	8	0.964987396556095
248	12	75	1	7	0.994717606055066
249	12	85	1	2	0.99320475333256
250	12	95	1	2	0.997363038958946
251	12	105	1	1	0.998940693644136
252	12	115	1	2	0.999836875754402
253	13	-115	0	1	0.000217821099610058
254	13	-55	0	2	0.000911175002118769
255	13	-45	0	2	0.00584051821098605
256	13	-35	0	1	0.00983105443470337
257	13	-27.5	0	2	0.00562776642340646
258	13	-22.5	0	9	0.0197704182538932
259	13	-17.5	0	9	0.0178195820825001
260	13	-12.5	0	5	0.0194149785708657
261	13	-7.5	0	7	0.0476805340526083
262	13	-2.5	0	12	0.0732241196196558
263	13	2.5	0.666666666666667	3	0.145680791795436
264	13	7.5	0.25	4	0.394543260584367
265	13	12.5	0.666666666666667	3	0.285373603573574
266	13	17.5	0.75	4	0.361747886941142
267	13	22.5	0	3	0.279342622644258
268	13	27.5	0.75	4	0.454431157389228
269	13	35	0	3	0.56047590617201
270	13	45	0.5	6	0.809088219045569
271	13	55	0.833333333333333	6	0.857817254088014
272	13	65	1	1	0.948965943633064
273	13	75	0.8	5	0.93871184992601
274	13	85	1	1	0.986176653168422
275	15	-115	0	3	0.00206356072269284
276	15	-75	0.333333333333333	3	0.00422438399911484
277	15	-65	0.333333333333333	3	0.00524178743741869
278	15	-55	0.333333333333333	6	0.0269953215385214
279	15	-45	0	8	0.0510757156844888
280	15	-35	0.0909090909090909	11	0.0945569765458301
281	15	-27.5	0.111111111111111	9	0.155082423148115
282	15	-22.5	0	9	0.185667926793849
283	15	-17.5	0.0714285714285714	14	0.20227201300405
284	15	-12.5	0.166666666666667	12	0.344628948727526
285	15	-7.5	0.590909090909091	22	0.483344585899523
286	15	-2.5	0.214285714285714	14	0.471842215521565
287	15	2.5	0.777777777777778	9	0.605062879066144
288	15	7.5	0.714285714285714	7	0.609331668206368
289	15	12.5	1	7	0.830018768122227
290	15	17.5	0.888888888888889	9	0.816607140060316
291	15	22.5	1	9	0.83187504295785
292	15	27.5	1	7	0.948406214408764
293	15	35	0.888888888888889	18	0.953379489565893
294	15	45	1	21	0.972465916903023
295	15	55	1	8	0.986570956469945
296	15	65	1	6	0.994697766494014
297	15	75	1	11	0.998277709469508
298	15	85	1	6	0.99848647338019
299	15	95	1	4	0.999176466472384
300	15	105	1	2	0.999700479169355
301	15	135	1	3	0.999912072476933
302	16	-115	0	3	4.0395260515622e-10
303	16	-75	0	1	4.80559277114591e-09
304	16	-65	0	2	8.03546718463961e-08
305	16	-55	0	1	2.01837043844547e-06
306	16	-45	0	6	7.31245146753123e-07
307	16	-35	0	10	5.31983480927795e-05
308	16	-27.5	0	6	0.000104221213010412
309	16	-22.5	0	7	0.00415689815204827
310	16	-17.5	0	11	0.00319171946445271
311	16	-12.5	0	14	0.00815990055361166
312	16	-7.5	0	10	0.0791464257642954
313	16	-2.5	0	12	0.0867346947496715
314	16	2.5	0.571428571428571	7	0.420005780700117
315	16	7.5	0.75	4	0.576607082822819
316	16	12.5	0.833333333333333	6	0.88551476224668
317	16	17.5	0.9	10	0.808747130394291
318	16	22.5	1	7	0.970426776171968
319	16	27.5	1	1	0.999547150906424
320	16	35	1	15	0.997344726051585
321	16	45	1	10	0.999687408095367
322	16	55	1	13	0.999918928251635
323	16	65	1	5	0.999993546245523
324	16	75	1	4	0.999998950727148
325	16	85	1	3	0.999999787044659
326	16	95	1	1	0.999999992111608
327	16	105	1	1	0.999999999926066
328	16	135	1	4	0.999999999998622
329	17	-115	0	1	4.94497947302784e-08
330	17	-75	0	2	2.31931278153856e-05
331	17	-55	0	4	6.0569931570963e-05
332	17	-45	0	2	0.000179278348442419
333	17	-35	0	9	0.00190992237669065
334	17	-27.5	0	3	0.00212633803128613
335	17	-22.5	0.166666666666667	6	0.0134883621361546
336	17	-17.5	0	10	0.0248629860849192
337	17	-12.5	0	11	0.0424272868013183
338	17	-7.5	0	6	0.0325286196844992
339	17	-2.5	0.133333333333333	15	0.11356902937955
340	17	2.5	0.142857142857143	7	0.204937663043046
341	17	7.5	0.6	5	0.557387630554335
342	17	12.5	0.8	5	0.849327738827478
343	17	17.5	0.875	8	0.87232166231192
344	17	22.5	0.833333333333333	6	0.789750336125825
345	17	27.5	1	4	0.972618173186435
346	17	35	1	22	0.985775589433143
347	17	45	1	11	0.955478858471286
348	17	55	0.888888888888889	9	0.995476541791453
349	17	65	1	6	0.996639808401211
350	17	75	1	4	0.999645294186695
351	17	85	1	3	0.999891086953024
352	17	105	1	1	0.999998509695006
353	17	135	1	2	0.999999927104188
354	18	-75	0	1	8.40644812193021e-06
355	18	-55	0	4	0.00012790565992138
356	18	-45	0	3	0.000356677977517325
357	18	-35	0	12	0.000912064616351877
358	18	-27.5	0	1	0.0214561897684277
359	18	-22.5	0	4	0.00855541076046008
360	18	-17.5	0	6	0.0143568121631735
361	18	-12.5	0.0833333333333333	12	0.0666602497661112
362	18	-7.5	0.166666666666667	12	0.185568266675432
363	18	-2.5	0	16	0.222487584186195
364	18	2.5	0.222222222222222	9	0.294698153673059
365	18	7.5	0.727272727272727	11	0.591149373032943
366	18	12.5	1	5	0.802683365644681
367	18	17.5	1	11	0.744097805201335
368	18	22.5	1	5	0.904056734359502
369	18	27.5	0.888888888888889	9	0.806895949501473
370	18	35	0.777777777777778	9	0.923557115016335
371	18	45	0.75	4	0.980232527240868
372	18	55	1	5	0.992431532691642
373	18	65	1	1	0.999854024125752
374	18	75	1	4	0.999592909483683
375	18	85	1	6	0.999949487191903
376	18	95	1	1	0.999997718060232
377	18	115	1	3	0.999999696914975
378	19	-115	0	3	1.81607748756819e-06
379	19	-75	0	1	2.36113560115481e-05
380	19	-65	0	2	5.13582218658637e-05
381	19	-55	0	2	0.000136348274231145
382	19	-35	0	13	0.00406207349781504
383	19	-27.5	0	6	0.00173414123309622
384	19	-22.5	0	9	0.0200868955203669
385	19	-17.5	0	11	0.0398141969557752
386	19	-12.5	0	15	0.0617663706720735
387	19	-7.5	0	9	0.137857464666702
388	19	-2.5	0.136363636363636	22	0.291226863718605
389	19	2.5	0.625	16	0.552719685932312
390	19	7.5	1	12	0.748795468459275
391	19	12.5	1	11	0.771765789059031
392	19	17.5	0.785714285714286	14	0.666212897791374
393	19	22.5	0.875	8	0.916510887418312
394	19	27.5	1	3	0.974405555178814
395	19	35	1	11	0.967354591760165
396	19	45	0.818181818181818	11	0.955263673609713
397	19	55	1	9	0.991715671423966
398	19	65	0.909090909090909	11	0.99841472461491
399	19	75	1	5	0.998262878613123
400	19	85	1	6	0.999656863104134
401	19	95	1	2	0.999908542550308
402	19	105	1	3	0.999972801007772
403	19	135	1	1	0.99999933287381
404	20	-115	0	1	7.96855522052462e-05
405	20	-75	0	1	1.85835828939637e-05
406	20	-65	0	1	0.00021857898922165
407	20	-45	0	7	0.000738985648102409
408	20	-35	0	11	0.00239535765398903
409	20	-27.5	0	6	0.00679781464402582
410	20	-22.5	0	7	0.00868534924612837
411	20	-17.5	0	5	0.0184534502177086
412	20	-12.5	0	11	0.0439856654477551
413	20	-7.5	0.166666666666667	12	0.0968935568032384
414	20	-2.5	0.0588235294117647	17	0.131061352819284
415	20	2.5	0.2	5	0.260503086254393
416	20	7.5	0.5	10	0.449712043082047
417	20	12.5	0.6	5	0.462389255055543
418	20	17.5	0.75	4	0.648507780776539
419	20	22.5	1	5	0.78590939545883
420	20	27.5	0.875	8	0.887742913607041
421	20	35	0.888888888888889	18	0.91551748103718
422	20	45	0.9	10	0.968165385382755
423	20	55	1	4	0.990282809427673
424	20	65	1	10	0.995240905062618
425	20	75	1	3	0.998997570786233
426	20	85	1	6	0.999465090496806
427	20	95	1	5	0.999778723944162
428	20	115	1	3	0.999978004279899
429	20	135	1	2	0.999997307955256
430	21	-65	0	2	1.62979220168989e-08
431	21	-55	0	3	1.63505611501985e-07
432	21	-45	0	3	2.00180006703398e-06
433	21	-35	0	10	1.14264071356719e-05
434	21	-27.5	0	3	2.07184747180855e-05
435	21	-22.5	0	9	0.00100479717738687
436	21	-17.5	0	8	0.00140131837500182
437	21	-12.5	0	10	0.00301124737469199
438	21	-7.5	0	8	0.0153992315289861
439	21	-2.5	0.0625	16	0.0723151740112012
440	21	2.5	0	5	0.0234974015857151
441	21	7.5	0.333333333333333	6	0.324225065574212
442	21	12.5	0.5	6	0.391630964670012
443	21	17.5	0.555555555555556	9	0.59330630042688
444	21	22.5	0.6	5	0.860383971141981
445	21	27.5	1	3	0.687750898139875
446	21	35	1	11	0.995586241201283
447	21	45	1	3	0.980074157913705
448	21	55	1	11	0.998988905076023
449	21	65	1	4	0.999788077620012
450	21	75	1	4	0.999993984938487
451	21	85	1	4	0.999998544904283
452	21	95	1	4	0.999999766914642
453	22	-65	0	2	7.92459441836416e-05
454	22	-55	0	2	0.000148297907675072
455	22	-45	0	2	0.000597254785629564
456	22	-35	0	7	0.00157867564201883
457	22	-27.5	0	5	0.00431569651832443
458	22	-22.5	0	8	0.00796395380638545
459	22	-17.5	0	7	0.0173714989572532
460	22	-12.5	0	8	0.0258999394091982
461	22	-7.5	0	7	0.0617648023898814
462	22	-2.5	0.0666666666666667	15	0.0973943619231842
463	22	2.5	0.4	5	0.217177436123914
464	22	7.5	0.111111111111111	9	0.163263812147373
465	22	12.5	0.444444444444444	9	0.266485041389761
466	22	17.5	0.333333333333333	6	0.460658867281965
467	22	22.5	1	4	0.484375576582962
468	22	27.5	0.6	5	0.517132336385503
469	22	35	0.428571428571429	7	0.647918314338923
470	22	45	0.5	4	0.796471814121542
471	22	55	0.75	4	0.827933544795079
472	22	65	0.9	10	0.956744589456999
473	22	75	1	2	0.984697622688349
474	23	-75	0	1	5.95677038698852e-07
475	23	-65	0	1	1.53779996444747e-06
476	23	-55	0	3	1.42892939391322e-05
477	23	-45	0	6	5.68922441524346e-05
478	23	-35	0	5	0.000499462259401575
479	23	-27.5	0	5	0.000480911115990979
480	23	-22.5	0	9	0.00780954049139652
481	23	-17.5	0	3	0.00403701640410005
482	23	-12.5	0	10	0.0265187145649885
483	23	-7.5	0.117647058823529	17	0.0827014266062031
484	23	-2.5	0	10	0.0923261982033995
485	23	2.5	0	6	0.0734521053564948
486	23	7.5	0.666666666666667	6	0.621813179373174
487	23	12.5	0.666666666666667	3	0.681710181366036
488	23	17.5	1	3	0.742884396855477
489	23	22.5	1	5	0.8452549721423
490	23	27.5	0.888888888888889	9	0.915401687160141
491	23	35	0.909090909090909	11	0.953060508230246
492	23	45	1	5	0.98378420659455
493	23	55	1	14	0.997628788090231
494	23	65	1	6	0.999500276297143
495	23	75	1	8	0.999964339146124
496	23	85	1	1	0.999952081754671
497	23	105	1	2	0.999999879124963
498	23	115	1	1	0.99999998384191
499	24	-115	0	1	4.59715197349421e-06
500	24	-75	0	1	1.0251031062089e-06
501	24	-65	0	1	6.48198775275452e-05
502	24	-55	0	5	0.000121329955416223
503	24	-45	0	4	0.00069768450498764
504	24	-35	0	5	0.00203922358284706
505	24	-27.5	0	7	0.00241055812953284
506	24	-22.5	0	11	0.0252945257028865
507	24	-17.5	0	6	0.0491343219896802
508	24	-12.5	0.166666666666667	18	0.130409909202362
509	24	-7.5	0.125	8	0.140398354692223
510	24	-2.5	0.230769230769231	13	0.318830660570088
511	24	2.5	0.5	6	0.385360251858904
512	24	7.5	0.625	16	0.557358767102282
513	24	12.5	0.857142857142857	7	0.772038513371823
514	24	17.5	1	3	0.934101722287049
515	24	22.5	1	1	0.917827391681674
516	24	27.5	1	4	0.965890539345817
517	24	35	0.888888888888889	9	0.985150299716075
518	24	45	1	8	0.992448466492855
519	24	55	1	8	0.998738290384836
520	24	65	1	4	0.99969886319962
521	24	75	1	6	0.99993508236038
522	24	85	1	9	0.999965378346989
523	24	95	1	1	0.999981874785394
524	25	-115	0	4	2.12764417524087e-06
525	25	-65	0	1	2.42597450476957e-05
526	25	-55	0	2	9.5905587511283e-05
527	25	-45	0	3	0.000133624109714358
528	25	-35	0	9	0.00251915086937425
529	25	-27.5	0	6	0.000570773950482205
530	25	-22.5	0	9	0.00799091066305679
531	25	-17.5	0	4	0.00958584711862043
532	25	-12.5	0	8	0.00694832071593552
533	25	-7.5	0.142857142857143	7	0.0390614035280585
534	25	-2.5	0.0588235294117647	17	0.0559386585175809
535	25	2.5	0	4	0.0592040691945149
536	25	7.5	0.25	4	0.229199475657709
537	25	12.5	0.5	4	0.364100866661625
538	25	17.5	0.333333333333333	3	0.287554469198318
539	25	22.5	0	2	0.306826233351233
540	25	27.5	0.5	6	0.673087261689455
541	25	35	0.8	10	0.811342915452973
542	25	45	1	8	0.92686253028568
543	25	55	0.8	5	0.958616873840856
544	25	65	1	1	0.965910156972139
545	25	75	1	2	0.997549831372687
546	25	85	1	4	0.998868293947809
547	25	95	1	3	0.999370159648784
548	25	105	1	2	0.999924087549279
549	25	115	1	1	0.999980075645073
550	27	-75	0	2	7.94282731600422e-05
551	27	-65	0	3	0.000281246835827032
552	27	-55	0	3	0.000682083821336964
553	27	-45	0	5	0.0017037518785537
554	27	-35	0	6	0.00539351430323475
555	27	-27.5	0	6	0.00959429433161719
556	27	-22.5	0	8	0.0353744584497219
557	27	-17.5	0	7	0.0346511574849709
558	27	-12.5	0	11	0.0532216885009833
559	27	-7.5	0.1	10	0.139794132414035
560	27	-2.5	0.2	15	0.330799234314856
561	27	2.5	0.333333333333333	9	0.331257215944573
562	27	7.5	0.888888888888889	9	0.666527539942714
563	27	12.5	1	4	0.728795992911802
564	27	17.5	0.916666666666667	12	0.742406519391381
565	27	22.5	0.714285714285714	7	0.748411584278618
566	27	27.5	0.933333333333333	15	0.889694537728691
567	27	35	0.928571428571429	14	0.95111740706824
568	27	45	0.923076923076923	13	0.973777401584635
569	27	55	0.923076923076923	13	0.990667644570514
570	27	65	1	2	0.997581711426684
571	27	75	1	4	0.999502519731874
572	27	85	1	3	0.999584042108604
573	27	105	1	1	0.999987588250014
574	27	115	1	1	0.999990142688861
575	28	-65	0	1	3.60197854705489e-05
576	28	-55	0	4	0.000331544760678693
577	28	-45	0	3	0.000303189168730863
578	28	-35	0	7	0.00146100031375609
579	28	-27.5	0	4	0.00118103972562124
580	28	-22.5	0	8	0.00506784921891541
581	28	-17.5	0	7	0.00893596309230848
582	28	-12.5	0	10	0.0241731322794668
583	28	-7.5	0	9	0.0585487029003514
584	28	-2.5	0	22	0.137428986786543
585	28	2.5	0.285714285714286	7	0.293125121986448
586	28	7.5	0.454545454545455	11	0.314467293598259
587	28	12.5	0.9	10	0.580581129741337
588	28	17.5	0.666666666666667	3	0.392125580665757
589	28	22.5	0.857142857142857	7	0.617190425839885
590	28	27.5	0.5	4	0.703376192551638
591	28	35	0.875	8	0.903245099932425
592	28	45	0.7	10	0.872334503700912
593	28	55	1	5	0.985663010813811
594	28	65	0.8	5	0.978933159442885
595	28	75	1	2	0.99899486251239
596	28	85	1	1	0.999188826697915
597	28	95	1	1	0.999290309399854
598	28	105	1	1	0.9998637622112
599	28	115	1	1	0.999985442275102
600	28	135	1	3	0.999995516043096
601	29	-115	0	1	5.06476814671589e-07
602	29	-75	0	1	3.50206982554485e-06
603	29	-65	0	1	2.91794120274073e-06
604	29	-55	0	2	3.88390483217412e-05
605	29	-45	0	3	0.000229983484382155
606	29	-35	0	10	0.00035284029618106
607	29	-27.5	0	3	0.000486538249914249
608	29	-22.5	0	3	0.00272801579518876
609	29	-17.5	0	8	0.00758949435708238
610	29	-12.5	0	7	0.017437444528136
611	29	-7.5	0	5	0.0538293460707069
612	29	-2.5	0.0526315789473684	19	0.0629907853305519
613	29	2.5	0.25	4	0.157828654584357
614	29	7.5	0.333333333333333	6	0.19800137592157
615	29	12.5	0	3	0.324141786043711
616	29	17.5	0.333333333333333	3	0.562628774668631
617	29	22.5	0.6	5	0.650619127239152
618	29	27.5	1	7	0.821883082397923
619	29	35	0.888888888888889	9	0.928770693511656
620	29	45	1	3	0.981951014414095
621	29	55	1	12	0.992584656540409
622	29	65	1	5	0.997121359386213
623	29	75	1	3	0.999483844516798
624	29	85	1	4	0.999887410359501
625	29	95	1	4	0.999939213364404
626	30	-75	0	1	1.7517411614411e-10
627	30	-65	0	3	4.10388575098111e-08
628	30	-55	0	8	6.49372681820447e-06
629	30	-45	0	5	9.87075613718397e-06
630	30	-35	0	6	0.000185073824583789
631	30	-27.5	0	6	0.000808107158116129
632	30	-22.5	0	9	0.00206053565193568
633	30	-17.5	0	8	0.00647879671941354
634	30	-12.5	0	13	0.0134692011961597
635	30	-7.5	0	11	0.089445026805094
636	30	-2.5	0.117647058823529	17	0.255054082357988
637	30	2.5	1	11	0.759125507088225
638	30	7.5	0.947368421052632	19	0.891705265483928
639	30	12.5	1	13	0.964808260585421
640	30	17.5	1	12	0.990733499798253
641	30	22.5	1	11	0.998201357168763
642	30	27.5	1	5	0.999890674834558
643	30	35	1	15	0.999924886243003
644	30	45	1	18	0.999994996856664
645	30	55	1	16	0.999999706047543
646	30	65	1	7	0.999999988005564
647	30	75	1	8	0.999999999694346
648	30	85	1	5	0.999999999965299
649	30	95	1	2	0.999999999999261
650	30	105	1	1	0.999999999999853
651	30	135	1	1	1
652	31	-115	0	1	1.90264645899051e-07
653	31	-75	0	1	3.85895088789256e-06
654	31	-65	0	2	3.32455329488383e-05
655	31	-55	0	4	6.52997725088131e-05
656	31	-45	0	6	0.000161569922661656
657	31	-35	0	9	0.00291670605731782
658	31	-27.5	0	5	0.00944824258492254
659	31	-22.5	0	11	0.00923637061545954
660	31	-17.5	0	11	0.0143681598015212
661	31	-12.5	0	7	0.0591771647675663
662	31	-7.5	0.0714285714285714	14	0.067335434675308
663	31	-2.5	0.315789473684211	19	0.319480067951807
664	31	2.5	0.285714285714286	7	0.249869785657933
665	31	7.5	0.5	8	0.473718980531405
666	31	12.5	1	4	0.911270544632755
667	31	17.5	0.75	8	0.657654482626894
668	31	22.5	0.714285714285714	14	0.832846648195778
669	31	27.5	1	3	0.879936661643836
670	31	35	1	17	0.97253129913047
671	31	45	1	9	0.996895792178975
672	31	55	1	7	0.997964507986124
673	31	65	1	7	0.999539890590796
674	31	75	1	11	0.999946330182482
675	31	85	1	1	0.999998314090487
676	31	95	1	3	0.99999041658011
677	31	115	1	1	0.999999797584931
678	32	-115	0	2	2.06194513101079e-06
679	32	-75	0	1	1.31354020790384e-05
680	32	-65	0	3	3.75157660556746e-05
681	32	-55	0	1	0.000960400621497867
682	32	-45	0	9	0.00101840339789316
683	32	-35	0	8	0.00397057443902179
684	32	-27.5	0	3	0.00641784365688311
685	32	-22.5	0	4	0.0165674356772249
686	32	-17.5	0	11	0.0115128304539108
687	32	-12.5	0	9	0.0913170888853208
688	32	-7.5	0	17	0.14626135003399
689	32	-2.5	0.25	16	0.215630239367718
690	32	2.5	0.833333333333333	6	0.301414676001931
691	32	7.5	0.666666666666667	3	0.4331525430396
692	32	12.5	1	7	0.814364969096541
693	32	17.5	0.333333333333333	6	0.630895485840954
694	32	22.5	1	8	0.91550193189542
695	32	27.5	1	6	0.959648897230388
696	32	35	1	8	0.982111577695343
697	32	45	0.952380952380952	21	0.992975220367526
698	32	55	1	11	0.996494831801943
699	32	65	1	8	0.999192400051488
700	32	75	1	9	0.99987605628596
701	32	85	1	6	0.999923424800792
702	32	95	1	6	0.999987216821738
703	32	105	1	1	0.999999551359283
704	33	-75	0	1	1.92269981616989e-07
705	33	-55	0	3	2.90119133279132e-07
706	33	-45	0	7	1.40326712297581e-05
707	33	-35	0	7	3.62109817798019e-05
708	33	-27.5	0	6	0.000328576090816657
709	33	-22.5	0	7	0.000493497103756408
710	33	-17.5	0	6	0.0160915882429684
711	33	-12.5	0	11	0.0168371215013619
712	33	-7.5	0	10	0.0306954906948494
713	33	-2.5	0	12	0.213180433084693
714	33	2.5	0.454545454545455	11	0.406654027981623
715	33	7.5	0.888888888888889	9	0.709037152185742
716	33	12.5	0.875	8	0.848549135487524
717	33	17.5	0.916666666666667	12	0.808285457999716
718	33	22.5	0.9	10	0.92597825323939
719	33	27.5	0.875	8	0.925496591949056
720	33	35	1	7	0.994278518348737
721	33	45	1	9	0.999761812095549
722	33	55	1	2	0.999983582553853
723	33	65	1	7	0.9999944607259
724	33	75	1	1	0.999999668257536
725	33	85	1	7	0.999998966561703
726	33	95	1	6	0.999999979478965
727	33	115	1	1	0.999999999910345
728	33	135	1	1	0.999999999988732
729	34	-75	0	1	4.2139370047016e-05
730	34	-65	0	2	8.3391336874456e-05
731	34	-55	0	3	0.00033590603268584
732	34	-45	0	5	0.00241979594454961
733	34	-35	0	5	0.00140821441072793
734	34	-27.5	0	6	0.0170159528959999
735	34	-22.5	0	4	0.00339986433866152
736	34	-17.5	0	5	0.00589745129388182
737	34	-12.5	0	10	0.0363641078059481
738	34	-7.5	0.111111111111111	9	0.143618651991881
739	34	-2.5	0.3	20	0.323732087343455
740	34	2.5	0.666666666666667	9	0.576068123090884
741	34	7.5	0.733333333333333	15	0.644090163133822
742	34	12.5	0.769230769230769	13	0.652988841588344
743	34	17.5	0.833333333333333	6	0.850747345008624
744	34	22.5	1	4	0.850580927955346
745	34	27.5	0.5	4	0.936373227575336
746	34	35	0.75	4	0.926331350788593
747	34	45	1	9	0.947347248291474
748	34	55	0.909090909090909	11	0.991841321475903
749	34	65	1	4	0.998392594086497
750	34	75	1	3	0.999065409910265
751	34	85	1	4	0.999874067458719
752	34	95	1	1	0.999978212367892
753	34	115	1	1	0.999953850356979
754	35	-115	0	2	2.58509107758031e-06
755	35	-75	0	2	0.000213570327223279
756	35	-65	0	6	0.000438516073195971
757	35	-55	0	9	0.00186560268729957
758	35	-45	0	5	0.010063474094506
759	35	-35	0	11	0.0205746445174292
760	35	-27.5	0	7	0.0244653242214938
761	35	-22.5	0	10	0.0678012233403756
762	35	-17.5	0.125	16	0.153366244490482
763	35	-12.5	0.2	15	0.204073020637506
764	35	-7.5	0.461538461538462	13	0.419385044321894
765	35	-2.5	0.458333333333333	24	0.445667741631815
766	35	2.5	1	9	0.724262743341442
767	35	7.5	1	9	0.84467352907011
768	35	12.5	0.833333333333333	12	0.845664572865988
769	35	17.5	1	9	0.929202614420258
770	35	22.5	0.833333333333333	12	0.937347965124977
771	35	27.5	0.833333333333333	6	0.936386546752417
772	35	35	0.923076923076923	13	0.974792072661004
773	35	45	1	13	0.967105442917952
774	35	55	0.916666666666667	12	0.99666955217873
775	35	65	1	12	0.99731627717445
776	35	75	1	4	0.99884790840231
777	35	85	1	3	0.999846672596642
778	35	105	1	2	0.999946161515453
779	35	115	1	1	0.999926030414476
780	35	135	1	1	0.999998146148199
781	36	-115	0	1	2.25348828664492e-06
782	36	-55	0	3	0.00132628925777618
783	36	-45	0	6	0.000224625606403429
784	36	-35	0	11	0.00247006119097735
785	36	-27.5	0	7	0.0210528856304303
786	36	-22.5	0	8	0.0462728411720517
787	36	-17.5	0	8	0.124726784524042
788	36	-12.5	0.166666666666667	12	0.134843747946119
789	36	-7.5	0.357142857142857	14	0.218100463376299
790	36	-2.5	0.3	20	0.205583785126896
791	36	2.5	0.333333333333333	6	0.345110761918934
792	36	7.5	0.454545454545455	11	0.54225072071281
793	36	12.5	0.4	5	0.462351325909067
794	36	17.5	0.8	5	0.920750782416492
795	36	22.5	0.8	5	0.880457659051606
796	36	27.5	0.666666666666667	6	0.677666966124872
797	36	35	0.904761904761905	21	0.917700018490122
798	36	45	1	15	0.979779683500752
799	36	55	1	8	0.988044532369133
800	36	65	1	3	0.999068335695077
801	36	75	1	6	0.999017503939032
802	36	85	1	6	0.999943897179917
803	36	95	1	3	0.999850687832845
804	36	105	1	4	0.999993419990967
805	36	115	1	2	0.999967169493045
806	37	-115	0	1	4.4146701865861e-06
807	37	-65	0	2	0.000301915852211283
808	37	-55	0	2	0.000328606173639832
809	37	-45	0	1	2.95421184115129e-05
810	37	-35	0	12	0.00628276918770942
811	37	-27.5	0	6	0.00267500069554892
812	37	-22.5	0	11	0.0195053330082918
813	37	-17.5	0	5	0.0359997061508153
814	37	-12.5	0.1	10	0.0622204034118055
815	37	-7.5	0	12	0.12968505887809
816	37	-2.5	0.111111111111111	18	0.250177260249813
817	37	2.5	0.75	8	0.310184098743726
818	37	7.5	0.666666666666667	6	0.399379443227403
819	37	12.5	0.571428571428571	7	0.422329795978754
820	37	17.5	0.25	4	0.507873195220221
821	37	22.5	0.714285714285714	7	0.653474636879817
822	37	27.5	1	4	0.803680505084089
823	37	35	0.714285714285714	14	0.855138115685199
824	37	45	1	7	0.949601808075623
825	37	55	0.9	10	0.962004733796883
826	37	65	1	6	0.993687602308401
827	37	75	1	5	0.996655640415947
828	37	85	1	4	0.998586829774494
829	37	95	1	2	0.999574309682322
830	37	105	1	2	0.999965468302453
831	37	115	1	1	0.999945198856653
832	38	-115	0	1	8.43288004041293e-08
833	38	-75	0	1	2.37775816992201e-08
834	38	-65	0	1	2.13438984756693e-07
835	38	-55	0	3	5.90415257785295e-06
836	38	-45	0	5	0.000124847998477893
837	38	-35	0	9	0.000144589985628049
838	38	-27.5	0	7	0.000544595651447821
839	38	-22.5	0	9	0.00176592259781242
840	38	-17.5	0	14	0.0092929594339969
841	38	-12.5	0	8	0.0025056343024706
842	38	-7.5	0	6	0.0311688935403921
843	38	-2.5	0.130434782608696	23	0.161392890678259
844	38	2.5	0.4	5	0.211027977960786
845	38	7.5	0.25	4	0.407168770252373
846	38	12.5	0.8	10	0.731821692894994
847	38	17.5	0.833333333333333	6	0.74261877575246
848	38	22.5	0.8	10	0.8736993260129
849	38	27.5	1	9	0.982750937031805
850	38	35	1	6	0.976022423557214
851	38	45	1	21	0.995526155064584
852	38	55	1	4	0.999284551906632
853	38	65	1	8	0.999867939127376
854	38	75	1	7	0.999940263544074
855	38	85	1	2	0.999995007071759
856	38	95	1	4	0.999998804853883
857	38	105	1	1	0.9999999865488
858	38	115	1	4	0.99999998412382
859	39	-115	0	1	2.06586329729712e-07
860	39	-75	0	1	1.31768563178516e-06
861	39	-55	0	2	8.52494921359282e-05
862	39	-45	0	2	9.67777256458169e-06
863	39	-35	0	6	0.00225524896099161
864	39	-27.5	0	4	0.00441523819516957
865	39	-22.5	0	1	0.000826371034387052
866	39	-17.5	0	2	0.00195497235155826
867	39	-12.5	0	4	0.0462351915478148
868	39	-7.5	0.0909090909090909	11	0.125488793629134
869	39	-2.5	0	11	0.0664106191593286
870	39	2.5	0.2	5	0.102798119044389
871	39	7.5	0.333333333333333	6	0.237605118917328
872	39	12.5	0.8	5	0.543438413764615
873	39	17.5	0.25	4	0.26557140073565
874	39	22.5	0.5	6	0.592805863321527
875	39	27.5	0.6	10	0.643876889609254
876	39	35	0.8	5	0.748001572543909
877	39	45	0.5	2	0.962549607975338
878	39	55	1	5	0.992812523005151
879	39	65	1	3	0.995958136557331
880	39	75	1	3	0.992910665196287
881	39	85	1	2	0.999927443140344
882	39	95	1	2	0.99987638641166
883	39	105	1	3	0.999991655311073
884	39	135	1	2	0.999997128035554
885	40	-115	0	3	4.41541867713151e-08
886	40	-75	0	1	8.81701349031696e-08
887	40	-55	0	4	3.13006483913298e-05
888	40	-45	0	8	0.0046241434761267
889	40	-35	0	6	0.000339122727199908
890	40	-27.5	0	6	0.0111746696300408
891	40	-22.5	0.166666666666667	6	0.0377556741312575
892	40	-17.5	0	7	0.0492012487793267
893	40	-12.5	0	13	0.0276523626736965
894	40	-7.5	0.5	16	0.456986056246461
895	40	-2.5	0.0714285714285714	14	0.184737261623832
896	40	2.5	0.538461538461538	13	0.483963247735076
897	40	7.5	0.818181818181818	11	0.722036407903528
898	40	12.5	0.888888888888889	9	0.931393077367253
899	40	17.5	0.8	15	0.85747339192883
900	40	22.5	0.888888888888889	9	0.89571376564684
901	40	27.5	1	10	0.92394436242193
902	40	35	1	10	0.980120553753073
903	40	45	1	11	0.999697168161696
904	40	55	1	4	0.999904155958684
905	40	65	1	4	0.999509350695529
906	40	75	1	3	0.9999996933029
907	40	85	1	9	0.999999983496386
908	40	95	1	3	0.999999964256784
909	40	105	1	1	0.999999999928006
910	40	135	1	1	0.999999999995398
911	41	-115	0	2	6.27662314512435e-06
912	41	-75	0	1	1.58345918621571e-05
913	41	-65	0	2	0.000110042937294017
914	41	-45	0	5	0.00171614322438472
915	41	-35	0	11	0.010715715397854
916	41	-27.5	0	4	0.00903956310405468
917	41	-22.5	0.142857142857143	7	0.029244066286554
918	41	-17.5	0	13	0.0482263443458101
919	41	-12.5	0	8	0.0758221049698014
920	41	-7.5	0.111111111111111	18	0.166346266337518
921	41	-2.5	0.266666666666667	15	0.252962786264818
922	41	2.5	0.5	8	0.355718077537799
923	41	7.5	0.75	8	0.731894645361637
924	41	12.5	0.833333333333333	6	0.767670438341951
925	41	17.5	1	3	0.852350190198656
926	41	22.5	1	7	0.890068116862689
927	41	27.5	0.8	5	0.974724863340851
928	41	35	1	12	0.976386918510335
929	41	45	1	12	0.993266241194306
930	41	55	1	8	0.99794272031164
931	41	65	1	9	0.999036627842418
932	41	75	1	5	0.999664310008164
933	41	85	1	3	0.99995370540613
934	41	95	1	7	0.999981689361876
935	41	105	1	4	0.999989105566319
936	42	-115	0	1	3.50141011917977e-08
937	42	-65	0	2	4.91387706602264e-07
938	42	-45	0	4	0.000221847893968776
939	42	-35	0	6	0.00130157545051472
940	42	-27.5	0	4	0.000219910686481442
941	42	-22.5	0	7	0.000340548497486268
942	42	-17.5	0	9	0.00733315662675626
943	42	-12.5	0	10	0.00682963352059269
944	42	-7.5	0	6	0.0472177217688683
945	42	-2.5	0.0526315789473684	19	0.102477075084839
946	42	2.5	0.444444444444444	9	0.242372311564695
947	42	7.5	0.142857142857143	7	0.170917358680266
948	42	12.5	0.571428571428571	7	0.54217320138027
949	42	17.5	0.833333333333333	6	0.766289884234701
950	42	22.5	0.727272727272727	11	0.767308523803397
951	42	27.5	1	5	0.941540185175674
952	42	35	0.909090909090909	11	0.944363328003746
953	42	45	0.875	8	0.971340610562205
954	42	55	1	5	0.997589074784147
955	42	65	1	4	0.99894226706231
956	42	75	1	1	0.99993275306991
957	42	85	1	1	0.999915960599027
958	42	105	1	1	0.999997360614613
959	42	115	1	2	0.999999905300634
960	43	-75	0	1	2.59378009282793e-05
961	43	-55	0	3	0.000265114878953146
962	43	-45	0	3	0.00117711314143636
963	43	-35	0	9	0.00125482937937999
964	43	-27.5	0	8	0.00713481963520687
965	43	-22.5	0	5	0.00717769780013845
966	43	-17.5	0	5	0.0195499728431738
967	43	-12.5	0	11	0.0243445131890948
968	43	-7.5	0.125	8	0.0887157706645494
969	43	-2.5	0.0952380952380952	21	0.234022415822561
970	43	2.5	0.5	12	0.450434401945118
971	43	7.5	0.444444444444444	9	0.511261542380967
972	43	12.5	0.875	8	0.699851157669909
973	43	17.5	0.909090909090909	11	0.760100797663682
974	43	22.5	0.5	6	0.728217856396784
975	43	27.5	0.857142857142857	7	0.776799687418958
976	43	35	1	9	0.862419304513452
977	43	45	1	7	0.961284699871586
978	43	55	1	7	0.995771362426631
979	43	65	1	2	0.99211316944683
980	43	75	0.666666666666667	3	0.998236706453901
981	43	85	1	2	0.999643176711218
982	43	105	1	1	0.999983384772375
983	43	115	1	3	0.999991127488806
984	44	-65	0	1	1.51009413926666e-07
985	44	-55	0	4	4.44380535071245e-05
986	44	-45	0	5	5.4171803640134e-05
987	44	-35	0	8	0.000589169622982883
988	44	-27.5	0	3	0.000855169635216435
989	44	-22.5	0	8	0.00111258517106048
990	44	-17.5	0	6	0.00184562041491071
991	44	-12.5	0	12	0.00957554966770137
992	44	-7.5	0	11	0.0428922417415144
993	44	-2.5	0.1	10	0.133002849690209
994	44	2.5	0	9	0.25934232810698
995	44	7.5	0.555555555555556	9	0.368650818305007
996	44	12.5	1	4	0.729279100210872
997	44	17.5	0.8	10	0.752985729965651
998	44	22.5	0.833333333333333	6	0.726322048693459
999	44	27.5	0.75	8	0.798664355944978
1000	44	35	0.818181818181818	11	0.923246188757234
1001	44	45	1	6	0.961923201941768
1002	44	55	1	7	0.998063895155417
1003	44	65	1	1	0.999917220233536
1004	44	75	1	4	0.999900637223243
1005	44	85	1	1	0.999908209155255
1006	46	-65	0	3	0.00497408624116673
1007	46	-55	0.1	10	0.0184182962222137
1008	46	-45	0.125	8	0.0352684940456841
1009	46	-35	0.272727272727273	11	0.0695024730286952
1010	46	-27.5	0	5	0.0811795865923176
1011	46	-22.5	0.111111111111111	9	0.139881546290307
1012	46	-17.5	0.153846153846154	13	0.163016340221725
1013	46	-12.5	0.153846153846154	13	0.207933244441695
1014	46	-7.5	0	8	0.302103123748498
1015	46	-2.5	0.173913043478261	23	0.312250633919512
1016	46	2.5	0.7	10	0.5369447981782
1017	46	7.5	0.733333333333333	15	0.676896144143705
1018	46	12.5	0.866666666666667	15	0.724563701328011
1019	46	17.5	0.666666666666667	6	0.745394573805276
1020	46	22.5	1	10	0.84716589588925
1021	46	27.5	0.785714285714286	14	0.855658978205224
1022	46	35	0.941176470588235	17	0.907611441816028
1023	46	45	0.9	10	0.96081011859326
1024	46	55	0.9	10	0.977462184271172
1025	46	65	1	9	0.980818290957969
1026	46	75	1	3	0.992625858051059
1027	46	85	1	4	0.996847273857035
1028	46	95	1	2	0.997892744349516
1029	46	115	1	1	0.999418438776125
1030	46	135	1	1	0.999890867123888
1031	47	-65	0	5	0.000513148202305796
1032	47	-55	0	1	0.000404691784353602
1033	47	-45	0	6	0.00110673871210415
1034	47	-35	0	11	0.00505849717419353
1035	47	-27.5	0	5	0.00376348515837261
1036	47	-22.5	0	6	0.00647368997721433
1037	47	-17.5	0	8	0.0240748034212927
1038	47	-12.5	0	10	0.0201317170336715
1039	47	-7.5	0	7	0.0520512616849365
1040	47	-2.5	0	13	0.0877744899110882
1041	47	2.5	0	1	0.101940058895923
1042	47	7.5	0.25	4	0.332936482581701
1043	47	12.5	0.4	5	0.482800229565429
1044	47	17.5	0.7	10	0.426075835212767
1045	47	22.5	1	5	0.710757539352627
1046	47	27.5	1	3	0.743413356256624
1047	47	35	0.666666666666667	9	0.801380816043015
1048	47	45	0.875	16	0.88808438104316
1049	47	55	0.875	8	0.958550756643345
1050	47	65	0.875	8	0.979569880505614
1051	47	75	1	3	0.993081064309493
1052	47	85	1	2	0.997762566912448
1053	47	135	1	3	0.99998207532393
1054	48	-75	0	1	2.0788312184133e-05
1055	48	-65	0	2	0.000131601667595835
1056	48	-55	0	9	0.00211338560602179
1057	48	-45	0	7	0.00388837110926489
1058	48	-35	0	7	0.00988362918809153
1059	48	-27.5	0	4	0.0304068773778929
1060	48	-22.5	0.2	10	0.0886629799837739
1061	48	-17.5	0	12	0.0440656444387412
1062	48	-12.5	0.0833333333333333	12	0.225279190819472
1063	48	-7.5	0.214285714285714	14	0.264682598200837
1064	48	-2.5	0.5	18	0.486319040641893
1065	48	2.5	0.714285714285714	7	0.432501498860686
1066	48	7.5	0.6	5	0.558374062832555
1067	48	12.5	0.833333333333333	6	0.783951002819346
1068	48	17.5	0.909090909090909	11	0.72259431132645
1069	48	22.5	0.727272727272727	11	0.806985536738864
1070	48	27.5	1	5	0.954068276942443
1071	48	35	1	14	0.97276634361726
1072	48	45	0.882352941176471	17	0.984538792901936
1073	48	55	1	10	0.995221587582079
1074	48	65	1	4	0.999419079110695
1075	48	75	1	7	0.999801205799244
1076	48	95	1	8	0.999942931635895
1077	48	105	1	1	0.999994470053207
1078	48	115	1	1	0.999996165705925
1079	49	-115	0	1	0.000125129914564444
1080	49	-75	0	1	0.000202057865004434
1081	49	-65	0	2	0.0005534944070263
1082	49	-55	0	2	0.00127242937368119
1083	49	-45	0	3	0.00888669472340093
1084	49	-35	0	2	0.00274777871391326
1085	49	-27.5	0	6	0.0197452722838735
1086	49	-22.5	0	3	0.021540386043342
1087	49	-17.5	0	8	0.0308327820802235
1088	49	-12.5	0	8	0.0292025729679635
1089	49	-7.5	0	14	0.0720290695959404
1090	49	-2.5	0	9	0.0782100704915895
1091	49	2.5	0.25	4	0.119820913043963
1092	49	7.5	0	4	0.0959778121924831
1093	49	12.5	0.25	4	0.214314395728303
1094	49	17.5	0.714285714285714	7	0.309983908409646
1095	49	22.5	0.25	4	0.399736594362998
1096	49	27.5	1	1	0.470927228552765
1097	49	35	0.538461538461538	13	0.570777328771762
1098	49	45	0.636363636363636	11	0.736350516684356
1099	49	55	1	8	0.893327061038127
1100	49	65	0.75	4	0.921195695985516
1101	49	75	1	7	0.974487675142062
1102	49	85	1	1	0.98505456925031
1103	49	95	0.5	2	0.996055445941122
1104	49	105	1	4	0.996882380705944
1105	50	-65	0	3	0.00041280509518806
1106	50	-55	0	1	4.22152324539874e-05
1107	50	-45	0	3	0.000626194217362427
1108	50	-35	0	7	0.00218216731756228
1109	50	-27.5	0	4	0.000826528616538042
1110	50	-22.5	0	4	0.0130243079846868
1111	50	-17.5	0	6	0.00695424394563768
1112	50	-12.5	0	4	0.0283178419350228
1113	50	-7.5	0	6	0.0235930223704209
1114	50	-2.5	0	14	0.143082453038722
1115	50	2.5	0.166666666666667	6	0.341228694626128
1116	50	7.5	0.333333333333333	9	0.274383946675914
1117	50	12.5	0.666666666666667	6	0.662157583016276
1118	50	17.5	0.875	8	0.70870130959196
1119	50	22.5	1	4	0.759722216564121
1120	50	27.5	0.727272727272727	11	0.681149106471241
1121	50	35	0.909090909090909	11	0.753268314184726
1122	50	45	0.833333333333333	6	0.927468296899658
1123	50	55	0.857142857142857	7	0.98175400763721
1124	50	65	1	3	0.989453141900599
1125	50	75	1	2	0.994903463323006
1126	50	85	0.666666666666667	3	0.997406418025379
1127	50	95	1	2	0.999665463012069
1128	50	105	1	1	0.99983500249284
1129	50	115	1	1	0.999992104475365
1130	51	-115	0	1	1.44554404608908e-06
1131	51	-65	0	1	9.09417445332906e-05
1132	51	-55	0	2	0.000492542179859787
1133	51	-45	0	3	0.00081794038170928
1134	51	-35	0	11	0.00481655300913236
1135	51	-27.5	0	4	0.00714118997936395
1136	51	-22.5	0	12	0.0322820621908664
1137	51	-17.5	0	7	0.0350859836554105
1138	51	-12.5	0.0833333333333333	12	0.075542059642593
1139	51	-7.5	0.111111111111111	9	0.12281013149664
1140	51	-2.5	0.210526315789474	19	0.163432583831957
1141	51	2.5	0	5	0.126940725555427
1142	51	7.5	0.666666666666667	6	0.524426839065635
1143	51	12.5	0.444444444444444	9	0.362391772976295
1144	51	22.5	0.8	5	0.666051469352935
1145	51	27.5	0.833333333333333	6	0.7974484056564
1146	51	35	0.875	8	0.959800222840484
1147	51	45	0.909090909090909	11	0.939397782433286
1148	51	55	0.875	8	0.973228500188468
1149	51	65	1	5	0.993546257739563
1150	51	75	1	7	0.995729752907242
1151	51	85	1	2	0.999095082605946
1152	51	95	1	3	0.999696142460543
1153	51	105	1	1	0.999925882395449
1154	52	-115	0	1	3.77140463833637e-06
1155	52	-75	0	1	1.11550884427324e-05
1156	52	-55	0	4	0.000176014227836271
1157	52	-45	0	5	0.00181895194864693
1158	52	-35	0	10	0.00358548371336577
1159	52	-27.5	0	4	0.0179128573666069
1160	52	-22.5	0	7	0.0159456786678595
1161	52	-17.5	0.111111111111111	9	0.0811076421627308
1162	52	-12.5	0	13	0.0968716194706813
1163	52	-7.5	0	12	0.154677458923045
1164	52	-2.5	0.230769230769231	13	0.208060917472829
1165	52	2.5	0.6	10	0.394889032213498
1166	52	7.5	1	5	0.598066356972116
1167	52	12.5	0.875	8	0.745392210628769
1168	52	17.5	1	5	0.938260452465419
1169	52	22.5	0.785714285714286	14	0.882350014626238
1170	52	27.5	1	6	0.9565882748399
1171	52	35	1	9	0.98353244144515
1172	52	45	0.933333333333333	15	0.992307553729926
1173	52	55	1	9	0.997400920609482
1174	52	65	1	4	0.999631777980209
1175	52	75	1	4	0.999891517872441
1176	52	95	1	2	0.999994112542937
1177	52	105	1	2	0.999997509138977
1178	52	135	1	1	0.999999937941036
1179	53	-115	0	1	4.25874959787781e-08
1180	53	-75	0	2	1.69042784711999e-06
1181	53	-65	0	3	5.93830496944365e-06
1182	53	-55	0	6	2.57366678469234e-05
1183	53	-45	0	7	0.00016188698256809
1184	53	-35	0	5	0.00103527041309482
1185	53	-27.5	0	8	0.00366660300510924
1186	53	-22.5	0	9	0.00875102171036216
1187	53	-17.5	0	13	0.0158232792402218
1188	53	-12.5	0	15	0.0532556568141429
1189	53	-7.5	0	7	0.115841870169554
1190	53	-2.5	0.12	25	0.242928757044793
1191	53	2.5	0.7	10	0.564602126738717
1192	53	7.5	0.9375	16	0.722868745842865
1193	53	12.5	0.9375	16	0.824445763005177
1194	53	17.5	1	7	0.908342824803645
1195	53	22.5	0.888888888888889	9	0.977939479652767
1196	53	27.5	1	11	0.988072286052003
1197	53	35	0.9375	16	0.995548230796706
1198	53	45	1	17	0.998721549859469
1199	53	55	1	7	0.999871507723105
1200	53	65	1	9	0.99996512513552
1201	53	75	1	9	0.999992499727883
1202	53	85	1	4	0.999999390814814
1203	53	95	1	1	0.999999610805494
1204	53	105	1	3	0.999999933872458
1205	53	115	1	1	0.999999987656632
1206	53	135	1	1	0.999999999623478
1207	55	-115	0	2	1.90294469076387e-09
1208	55	-75	0	1	2.52389578346705e-09
1209	55	-65	0	1	3.8521800301704e-08
1210	55	-55	0	1	1.96999579157218e-06
1211	55	-45	0	5	1.51776209714609e-05
1212	55	-35	0	11	0.000199876913591244
1213	55	-27.5	0	9	0.000765142998867431
1214	55	-22.5	0	9	0.00353214528939639
1215	55	-17.5	0	9	0.00635716221662373
1216	55	-12.5	0	9	0.0346190458752651
1217	55	-7.5	0.0769230769230769	13	0.0615307867476397
1218	55	-2.5	0.0625	16	0.15570350537473
1219	55	2.5	0.444444444444444	9	0.407029930951143
1220	55	7.5	0.5	10	0.538023093762416
1221	55	12.5	1	8	0.800582139556736
1222	55	17.5	1	12	0.952493081023853
1223	55	22.5	1	13	0.977588759061044
1224	55	27.5	1	8	0.988494508888957
1225	55	35	1	9	0.998154532484108
1226	55	45	1	9	0.999760083335174
1227	55	55	1	7	0.999953151287332
1228	55	65	1	8	0.99999849058304
1229	55	75	1	4	0.999999711595655
1230	55	85	1	6	0.999999978819393
1231	55	95	1	2	0.999999989534544
1232	55	105	1	3	0.999999999747498
1233	55	115	1	2	0.999999999991348
1234	56	-115	0	1	2.55379986993519e-06
1235	56	-75	0	2	1.25353699872012e-05
1236	56	-65	0	3	4.28501683293981e-05
1237	56	-55	0	3	0.000466966424516614
1238	56	-45	0	1	5.45715241427839e-05
1239	56	-35	0	11	0.000590864310234061
1240	56	-27.5	0	2	0.000542405066406763
1241	56	-22.5	0	4	0.00262137537293974
1242	56	-17.5	0	6	0.0148297735756346
1243	56	-12.5	0	9	0.035518237346049
1244	56	-7.5	0	6	0.0664325900513432
1245	56	-2.5	0.153846153846154	26	0.158558349538558
1246	56	2.5	0	6	0.199774107042965
1247	56	7.5	0.666666666666667	6	0.485218168003785
1248	56	12.5	0.833333333333333	6	0.610179132711923
1249	56	17.5	0.666666666666667	6	0.653097001619825
1250	56	22.5	0.5	4	0.738130953778574
1251	56	27.5	1	8	0.82246437551468
1252	56	35	0.888888888888889	18	0.939585160358187
1253	56	45	1	9	0.991060192524108
1254	56	55	1	7	0.994999548513029
1255	56	65	1	9	0.998706731386936
1256	56	75	1	6	0.999640908990572
1257	56	95	1	1	0.999921326129072
1258	56	115	1	1	0.99999796092644
1259	57	-55	0	5	0.0147073261669524
1260	57	-45	0	1	0.0262912375347367
1261	57	-35	0.2	5	0.0275845601199608
1262	57	-27.5	0	2	0.0545509035800866
1263	57	-22.5	0	6	0.0362384243579996
1264	57	-17.5	0.25	4	0.0591205212872052
1265	57	-12.5	0	10	0.0858991277729671
1266	57	-7.5	0.111111111111111	9	0.0971583894174259
1267	57	-2.5	0.2	15	0.146591401320055
1268	57	2.5	0.5	2	0.208516242936488
1269	57	7.5	0	3	0.252788170081267
1270	57	12.5	0.777777777777778	9	0.355453288128147
1271	57	17.5	0	2	0.303434506058556
1272	57	22.5	0.25	4	0.414451985537661
1273	57	27.5	0.5	4	0.502837695168304
1274	57	35	0	5	0.45212998981714
1275	57	45	0.4	10	0.673531150950599
1276	57	55	0.6	5	0.748998527368429
1277	57	65	0.8	10	0.839872445075206
1278	57	75	1	3	0.93748445883496
1279	57	85	1	2	0.933082222081437
1280	57	95	1	2	0.968318940293211
1281	57	105	1	1	0.981817187196897
1282	58	-75	0	1	2.93741219929172e-07
1283	58	-65	0	2	3.71745099932432e-05
1284	58	-55	0	2	0.000224513398548886
1285	58	-45	0	5	0.000126554449408374
1286	58	-35	0	7	0.00113297360107604
1287	58	-27.5	0	6	0.00180148164077937
1288	58	-22.5	0	9	0.00499445294930045
1289	58	-17.5	0	10	0.0188312728073104
1290	58	-12.5	0	10	0.0227117628971579
1291	58	-7.5	0	7	0.0436886243966849
1292	58	-2.5	0.0909090909090909	11	0.0596125659068376
1293	58	2.5	0	2	0.0201399260050554
1294	58	7.5	0.6	5	0.422579735857109
1295	58	12.5	0.5	6	0.414997287335154
1296	58	17.5	0.25	4	0.30616454464135
1297	58	22.5	0.5	4	0.464362302992975
1298	58	35	0.777777777777778	9	0.911105817832999
1299	58	45	1	3	0.829733052813044
1300	58	55	0.5	2	0.901980107723765
1301	58	65	1	2	0.917147126508861
1302	58	75	1	2	0.998646365390527
1303	58	115	1	1	0.999998526820014
1304	58	135	1	3	0.999995278975379
1305	59	-115	0	1	6.93250328897654e-07
1306	59	-55	0	1	1.84028677066623e-06
1307	59	-45	0	7	0.000240121376510804
1308	59	-35	0	10	0.000487567333492673
1309	59	-27.5	0	4	0.00179532551367979
1310	59	-22.5	0	4	0.0067456336373448
1311	59	-17.5	0	7	0.00725936176938148
1312	59	-12.5	0	10	0.0839932043892148
1313	59	-7.5	0	9	0.0247323050838859
1314	59	-2.5	0.153846153846154	13	0.243013300355815
1315	59	2.5	0.545454545454545	11	0.372508365099295
1316	59	7.5	0.666666666666667	12	0.624434127093525
1317	59	12.5	0.8	10	0.787674610368786
1318	59	17.5	0.9	10	0.894708118902203
1319	59	22.5	1	3	0.809514586786375
1320	59	27.5	0.916666666666667	12	0.950466145728754
1321	59	35	0.875	8	0.978186563594545
1322	59	45	1	14	0.987583122977965
1323	59	55	1	6	0.998215958975344
1324	59	65	1	3	0.999235927311822
1325	59	75	1	1	0.999943861021123
1326	59	85	1	4	0.999965266738074
1327	59	105	1	1	0.999999437623146
1328	60	-65	0	3	6.53108085074017e-05
1329	60	-55	0	2	0.000612659699480877
1330	60	-45	0	2	0.000224419708845581
1331	60	-35	0	7	0.00905030821104704
1332	60	-27.5	0	6	0.0077469003947156
1333	60	-22.5	0	9	0.0104568229641779
1334	60	-17.5	0	10	0.0227988539923958
1335	60	-12.5	0	8	0.0513380191905542
1336	60	-7.5	0	11	0.111328065565107
1337	60	-2.5	0.117647058823529	17	0.242199697964958
1338	60	2.5	0.733333333333333	15	0.482495100752668
1339	60	7.5	0.692307692307692	13	0.495297846629215
1340	60	12.5	0.636363636363636	11	0.601505933813391
1341	60	17.5	0.833333333333333	6	0.870453679827408
1342	60	22.5	0.727272727272727	11	0.899289146924324
1343	60	27.5	0.8	5	0.938579772757875
1344	60	35	1	13	0.964877824551086
1345	60	45	1	6	0.992553226622978
1346	60	55	1	4	0.991201749605842
1347	60	65	1	2	0.999817397295361
1348	60	75	1	1	0.999218809588097
1349	60	85	1	5	0.999924796236662
1350	60	105	1	2	0.999998643429245
1351	60	115	1	4	0.999998696648233
1352	62	-75	0	1	2.88434877744312e-05
1353	62	-65	0	2	0.00182626088559882
1354	62	-55	0	4	0.00140884882167411
1355	62	-45	0	1	0.0304655675514669
1356	62	-35	0.333333333333333	9	0.0568624927883482
1357	62	-27.5	0	7	0.0425952684751823
1358	62	-22.5	0.1	10	0.0493564911329841
1359	62	-17.5	0.142857142857143	7	0.174429160174213
1360	62	-12.5	0.0833333333333333	12	0.125452968125158
1361	62	-7.5	0.133333333333333	15	0.231225001911802
1362	62	-2.5	0.0666666666666667	15	0.277757945395181
1363	62	2.5	0.8	5	0.751405534399106
1364	62	7.5	0.75	12	0.744493203656609
1365	62	12.5	1	11	0.781265126816053
1366	62	17.5	0.875	8	0.801456451631122
1367	62	22.5	1	7	0.932333161780245
1368	62	27.5	1	10	0.952500645092458
1369	62	35	0.928571428571429	14	0.979308887172002
1370	62	45	1	12	0.987891244004854
1371	62	55	1	3	0.997645264010985
1372	62	65	1	3	0.998570715731479
1373	62	75	1	4	0.999855926700202
1374	62	85	1	3	0.999925872730224
1375	62	105	1	1	0.999991725969196
1376	62	115	1	1	0.999993656886339
1377	62	135	1	2	0.999999833861386
1378	63	-115	0	1	6.47209614974983e-07
1379	63	-75	0	1	6.50675835984447e-06
1380	63	-55	0	5	0.000126758091506
1381	63	-45	0	4	0.00258694742581264
1382	63	-35	0	5	0.00303855527287517
1383	63	-27.5	0	4	0.00713201912400771
1384	63	-22.5	0	6	0.00167574773633245
1385	63	-17.5	0	9	0.0218255041749074
1386	63	-12.5	0	6	0.0313523866007365
1387	63	-7.5	0	10	0.0370359227929826
1388	63	-2.5	0	14	0.12078413164038
1389	63	2.5	0.375	8	0.463721660132134
1390	63	7.5	1	7	0.731929281346272
1391	63	12.5	0.833333333333333	6	0.5774942213701
1392	63	17.5	0.666666666666667	3	0.676077361714371
1393	63	22.5	0.857142857142857	7	0.685223004768099
1394	63	27.5	1	4	0.85331663336939
1395	63	35	0.8	10	0.802821724277867
1396	63	45	0.923076923076923	13	0.935013699729632
1397	63	55	0.882352941176471	17	0.979781476984689
1398	63	65	0.8	5	0.991527031213828
1399	63	75	1	5	0.996292755415902
1400	63	85	1	3	0.999359174644253
1401	63	95	1	1	0.999954688941627
1402	63	105	1	1	0.999990365887583
1403	63	115	1	3	0.999815233930949
1404	63	135	1	1	0.999994860374723
1405	64	-115	0	3	1.00769474460072e-06
1406	64	-75	0	1	1.08357734085559e-05
1407	64	-65	0	8	0.000220142709303018
1408	64	-55	0	5	0.000657728955413975
1409	64	-45	0	5	0.00388909439515146
1410	64	-35	0	17	0.0180629018858298
1411	64	-27.5	0.125	8	0.0742872710187489
1412	64	-22.5	0.153846153846154	13	0.127317874523537
1413	64	-17.5	0	10	0.246739677949907
1414	64	-12.5	0.529411764705882	17	0.565890416835967
1415	64	-7.5	0.5	12	0.565738827223731
1416	64	-2.5	0.711111111111111	45	0.637214155284568
1417	64	2.5	0.916666666666667	12	0.742469110074809
1418	64	7.5	1	7	0.907713436234967
1419	64	12.5	0.777777777777778	9	0.906476672687211
1420	64	17.5	0.857142857142857	7	0.931905265548773
1421	64	22.5	1	6	0.992411126163493
1422	64	27.5	1	4	0.989053159009291
1423	64	35	1	19	0.998404859864161
1424	64	45	1	12	0.99974211363481
1425	64	55	1	17	0.999985576795137
1426	64	65	1	8	0.99999790296004
1427	64	75	1	2	0.999999371657393
1428	64	85	1	3	0.999999994648859
1429	64	95	1	4	0.999999982867162
1430	64	105	1	3	0.999999999058848
1431	64	115	1	2	0.999999999509997
1432	65	-75	0	1	4.8215159080301e-07
1433	65	-65	0	1	3.83447455582718e-06
1434	65	-55	0	2	1.99705740490721e-05
1435	65	-45	0	2	5.3702018715115e-05
1436	65	-35	0	10	0.000734413696668271
1437	65	-27.5	0	4	0.00238828813725522
1438	65	-22.5	0	6	0.000995635892818321
1439	65	-17.5	0	5	0.00775996696065323
1440	65	-12.5	0	4	0.00675194709915777
1441	65	-7.5	0	2	0.0403072181949988
1442	65	-2.5	0	17	0.0400428221855388
1443	65	2.5	0.2	5	0.101169898284672
1444	65	7.5	0.222222222222222	9	0.156949986806643
1445	65	12.5	0.333333333333333	3	0.248090507686407
1446	65	17.5	0	7	0.297999263954385
1447	65	22.5	0.8	5	0.729960709537948
1448	65	27.5	1	5	0.771860701291047
1449	65	35	0.8	10	0.804007991291252
1450	65	45	1	8	0.939077010211696
1451	65	55	0.916666666666667	12	0.993443579606881
1452	65	65	1	3	0.997789597786883
1453	65	75	1	5	0.999663908898817
1454	65	85	1	2	0.999799146998579
1455	65	95	1	3	0.999897985630021
1456	65	105	1	1	0.99999186290363
1457	65	115	1	1	0.999994185363583
1458	66	-115	0	3	1.55528630479724e-05
1459	66	-75	0	1	1.73608407180939e-06
1460	66	-65	0	5	1.6213094707948e-05
1461	66	-55	0	5	0.0170523689167162
1462	66	-45	0	3	0.00110443406111605
1463	66	-35	0	7	0.00189459187312287
1464	66	-27.5	0	9	0.00697553531193993
1465	66	-22.5	0.166666666666667	6	0.104563939674772
1466	66	-17.5	0	11	0.0346157200625696
1467	66	-12.5	0	11	0.0364618833860503
1468	66	-7.5	0.0833333333333333	12	0.171577912772906
1469	66	-2.5	0.166666666666667	24	0.324514729544668
1470	66	2.5	0.928571428571429	14	0.606679700302675
1471	66	7.5	0.875	16	0.771187584668735
1472	66	12.5	1	15	0.883157690891754
1473	66	17.5	1	8	0.902057310598798
1474	66	22.5	0.857142857142857	7	0.956659988781314
1475	66	27.5	0.875	8	0.980510096772136
1476	66	35	0.923076923076923	13	0.995662845324454
1477	66	45	1	13	0.998819552395537
1478	66	55	1	6	0.999790200787423
1479	66	65	1	5	0.999928845248326
1480	66	75	1	4	0.999988487622912
1481	66	85	1	3	0.999997914599443
1482	66	95	1	1	0.999999680988382
1483	66	105	1	2	0.999999877899797
1484	66	115	1	2	0.999999987380146
1485	66	135	1	4	0.999999999256604
1486	67	-115	0	2	3.30757817536601e-06
1487	67	-75	0	1	4.63060243208174e-05
1488	67	-65	0	2	0.000134989455992903
1489	67	-55	0	1	9.10386790542781e-05
1490	67	-45	0	6	0.000490770432979256
1491	67	-35	0	12	0.0016121952265253
1492	67	-27.5	0	5	0.00178817851781421
1493	67	-22.5	0	9	0.0135923834231922
1494	67	-17.5	0	9	0.0122678351386902
1495	67	-12.5	0	9	0.0390220236771742
1496	67	-7.5	0.0909090909090909	11	0.0481322068296087
1497	67	-2.5	0.222222222222222	18	0.117193673570585
1498	67	2.5	0	6	0.122453121801013
1499	67	7.5	0	3	0.188764332677239
1500	67	12.5	0.222222222222222	9	0.322391577206839
1501	67	17.5	0	2	0.256653719737284
1502	67	22.5	0.666666666666667	3	0.857298519904594
1503	67	27.5	0.8	5	0.524361301166223
1504	67	35	0.916666666666667	12	0.871024618896406
1505	67	45	0.857142857142857	7	0.971463227296868
1506	67	55	1	14	0.981868558828261
1507	67	65	1	2	0.990325658885822
1508	67	75	1	5	0.996396500307363
1509	68	-55	0	1	0.00274513598944556
1510	68	-45	0	4	0.000517643348391532
1511	68	-35	0	4	0.00772158263692796
1512	68	-27.5	0	2	0.000594583874796664
1513	68	-22.5	0	4	0.0196683692887998
1514	68	-17.5	0	4	0.0113668755425537
1515	68	-12.5	0	7	0.0163270511059007
1516	68	-7.5	0.111111111111111	9	0.0849279984945285
1517	68	-2.5	0	12	0.146677143449512
1518	68	2.5	0.714285714285714	7	0.676196263576466
1519	68	7.5	0.7	10	0.507343383283286
1520	68	12.5	0.625	8	0.398054305749551
1521	68	17.5	0.428571428571429	7	0.427537459229552
1522	68	22.5	0.6	5	0.566116349895029
1523	68	27.5	1	2	0.820656404528845
1524	68	35	0.333333333333333	6	0.670761700235735
1525	68	45	0.857142857142857	7	0.859354089160154
1526	68	55	0.714285714285714	7	0.944145075699598
1527	68	65	1	3	0.971647717138012
1528	68	75	1	4	0.99604767483435
1529	68	85	1	3	0.997817980374342
1530	68	95	1	1	0.999871019052465
1531	68	105	1	3	0.999711325957499
1532	69	-75	0	2	0.000204947094324487
1533	69	-65	0	6	0.000795553837656331
1534	69	-55	0	1	0.000897700174851403
1535	69	-45	0	8	0.00176882339957745
1536	69	-35	0	9	0.00742267634888042
1537	69	-27.5	0	3	0.0141910514247105
1538	69	-22.5	0	9	0.0539924304881685
1539	69	-17.5	0.166666666666667	6	0.0773489699733353
1540	69	-12.5	0.25	12	0.130071882541719
1541	69	-7.5	0.0588235294117647	17	0.142010466342093
1542	69	-2.5	0.133333333333333	15	0.324999646635009
1543	69	2.5	0.666666666666667	6	0.50145521115097
1544	69	7.5	0.857142857142857	14	0.718238784669176
1545	69	12.5	0.875	8	0.714657802855138
1546	69	17.5	0.833333333333333	6	0.843822750272874
1547	69	22.5	0.875	8	0.875907799350806
1548	69	27.5	0.9	10	0.926840755322597
1549	69	35	0.944444444444444	18	0.971089100399186
1550	69	45	1	12	0.985704196636022
1551	69	55	1	6	0.993325010800775
1552	69	65	1	6	0.998025015958002
1553	69	75	1	3	0.99943692242797
1554	69	85	1	6	0.999815112075149
1555	69	95	1	5	0.999900215840289
1556	69	105	1	3	0.999974788172091
1557	69	115	1	2	0.999986880417437
1558	69	135	1	1	0.999998413720556
1559	70	-115	0	3	0.00200483371971625
1560	70	-75	0.333333333333333	3	0.0024064685818702
1561	70	-65	0	3	0.0017122141052695
1562	70	-55	0	2	0.0392740106661387
1563	70	-45	0	9	0.0516215473807723
1564	70	-35	0	8	0.0583598368370232
1565	70	-27.5	0.222222222222222	9	0.119900093883898
1566	70	-22.5	0	10	0.164243423262038
1567	70	-17.5	0.181818181818182	11	0.300488954883187
1568	70	-12.5	0.5	12	0.41051383027151
1569	70	-7.5	0.625	32	0.562015279346868
1570	70	-2.5	0.5	20	0.37526931342712
1571	70	2.5	0.615384615384615	13	0.609239191836354
1572	70	7.5	0.533333333333333	15	0.728174168300393
1573	70	12.5	0.636363636363636	11	0.772616613820202
1574	70	17.5	0.923076923076923	13	0.885962398235232
1575	70	22.5	1	10	0.906743878665541
1576	70	27.5	1	13	0.947873754338203
1577	70	35	0.941176470588235	17	0.961626342028782
1578	70	45	1	11	0.985494962590795
1579	70	55	1	8	0.994756362930174
1580	70	65	1	6	0.99455787446908
1581	70	75	1	4	0.998258790893033
1582	70	85	1	2	0.999003157661486
1583	70	95	1	6	0.999709223863505
1584	70	105	1	3	0.999732654246796
1585	71	-115	0	2	0.000213515137163938
1586	71	-75	0	1	0.00016369187279939
1587	71	-65	0	2	0.000709799973612896
1588	71	-55	0	4	0.00286664920536388
1589	71	-45	0	1	0.00178306284427829
1590	71	-35	0	10	0.0094483175250168
1591	71	-27.5	0.25	4	0.00647636094161947
1592	71	-22.5	0	9	0.0230023596855074
1593	71	-17.5	0	7	0.0345113099610028
1594	71	-12.5	0	6	0.0428923480792896
1595	71	-7.5	0	2	0.116358377739772
1596	71	-2.5	0.25	16	0.134052592202851
1597	71	2.5	0	4	0.136816283228066
1598	71	7.5	0.333333333333333	6	0.256917726450493
1599	71	12.5	0	2	0.453323911542806
1600	71	17.5	0	3	0.345708220692537
1601	71	22.5	0	1	0.240831760752863
1602	71	27.5	0.75	4	0.546504161961996
1603	71	35	0.692307692307692	13	0.710151337440823
1604	71	45	0.833333333333333	6	0.801926867631871
1605	71	55	0.5	6	0.854834154524532
1606	71	65	1	4	0.896796491593725
1607	71	75	1	2	0.941433611424938
1608	71	85	1	2	0.983640297037982
1609	71	95	1	4	0.988380630537029
1610	72	-115	0	1	1.8112196336669e-07
1611	72	-65	0	2	2.74419717549291e-06
1612	72	-55	0	5	4.03042876072472e-05
1613	72	-45	0	6	5.22249823758886e-05
1614	72	-35	0	7	0.00288947073097077
1615	72	-27.5	0	8	0.00329005003160635
1616	72	-22.5	0	7	0.00426256493008149
1617	72	-17.5	0	9	0.00972422612955916
1618	72	-12.5	0.111111111111111	9	0.0692311489545702
1619	72	-7.5	0.0833333333333333	12	0.0713134854361791
1620	72	-2.5	0.142857142857143	14	0.167793060208716
1621	72	2.5	0.571428571428571	7	0.352088086537481
1622	72	7.5	0.666666666666667	6	0.791211817077656
1623	72	12.5	0.777777777777778	9	0.764012466424052
1624	72	17.5	0.6	10	0.687372264505212
1625	72	22.5	0.8	10	0.895669437144441
1626	72	27.5	1	9	0.970742797982104
1627	72	35	1	14	0.965439711939672
1628	72	45	1	17	0.991577511401912
1629	72	55	1	14	0.997718184074108
1630	72	65	1	4	0.999657143002041
1631	72	75	1	6	0.99992386418698
1632	72	85	1	3	0.999976027167183
1633	72	95	1	9	0.999991776553313
1634	72	105	1	1	0.999999791178004
1635	72	115	1	1	0.999999993539072
1636	72	135	1	2	0.999999959535796
1637	73	-115	0	2	1.91756977502136e-05
1638	73	-75	0	1	0.00149496377383629
1639	73	-65	0	3	0.000376464304456401
1640	73	-55	0	9	0.00185298788548662
1641	73	-45	0	5	0.0655863114369277
1642	73	-35	0.0625	16	0.027924933496129
1643	73	-27.5	0	6	0.0675160092479648
1644	73	-22.5	0.0769230769230769	13	0.165711192840805
1645	73	-17.5	0	6	0.187316982719143
1646	73	-12.5	0.466666666666667	15	0.266910220910558
1647	73	-7.5	0.3	10	0.374500553201439
1648	73	-2.5	0.5	26	0.457657878996243
1649	73	2.5	0.5	8	0.614804547576692
1650	73	7.5	0.875	8	0.661996580648346
1651	73	12.5	0.9	10	0.77174181949489
1652	73	17.5	0.75	8	0.832802188411449
1653	73	22.5	1	4	0.935608539881154
1654	73	27.5	0.75	4	0.916479729663821
1655	73	35	0.916666666666667	12	0.973659425586422
1656	73	45	1	7	0.992708328031029
1657	73	55	1	17	0.997907053334664
1658	73	65	1	6	0.999703004162273
1659	73	75	1	9	0.999834515325919
1660	73	85	1	4	0.999967312747551
1661	73	95	1	4	0.999982894817521
1662	73	115	1	1	0.999996736149196
1663	74	-65	0	2	1.64341331311114e-05
1664	74	-55	0	1	4.31387396082097e-05
1665	74	-45	0	5	0.000140038960112121
1666	74	-35	0	6	0.000338137767018106
1667	74	-27.5	0	2	0.000549585030400962
1668	74	-22.5	0	7	0.00592447972558219
1669	74	-17.5	0	10	0.0120368007951761
1670	74	-12.5	0	10	0.0135893691378957
1671	74	-7.5	0.1	10	0.0455789247510319
1672	74	-2.5	0.0833333333333333	12	0.116180016780273
1673	74	2.5	0	4	0.0391860577420243
1674	74	7.5	0.25	4	0.432880089564287
1675	74	12.5	0.714285714285714	7	0.570193349545808
1676	74	17.5	0.444444444444444	9	0.360931947542111
1677	74	22.5	1	3	0.826544773696973
1678	74	27.5	1	1	0.88125331078001
1679	74	35	1	4	0.965494851762278
1680	74	45	0.833333333333333	6	0.864719001831127
1681	74	55	0.8	5	0.986394698059821
1682	74	65	0.857142857142857	7	0.971186954582697
1683	74	75	1	2	0.994494786932184
1684	74	85	1	3	0.99909886787547
1685	74	95	1	2	0.999806885602124
1686	74	105	1	2	0.999986913418744
1687	75	-115	0	3	3.28525702346767e-05
1688	75	-65	0	1	8.22789728947519e-06
1689	75	-55	0	4	0.000593654953825328
1690	75	-45	0	4	0.000970123451951563
1691	75	-35	0	8	0.000364766105116557
1692	75	-27.5	0	4	0.00618429879291891
1693	75	-22.5	0	3	0.000742508028440752
1694	75	-17.5	0	4	0.00383630476010764
1695	75	-12.5	0	7	0.0655584269017159
1696	75	-7.5	0	7	0.0525568990363143
1697	75	-2.5	0.142857142857143	14	0.210562471896093
1698	75	2.5	0.333333333333333	6	0.580527289094983
1699	75	7.5	0.727272727272727	11	0.613882164901637
1700	75	12.5	1	8	0.771598488502295
1701	75	17.5	0.714285714285714	14	0.67288633410693
1702	75	22.5	0.714285714285714	7	0.729417935686247
1703	75	27.5	0.909090909090909	11	0.78611665597597
1704	75	35	0.8	15	0.860764031443104
1705	75	45	0.8	10	0.970810050077028
1706	75	55	1	5	0.969047700994283
1707	75	65	1	3	0.99846673817567
1708	75	75	1	2	0.995636083492202
1709	75	85	1	2	0.999449241331263
1710	75	95	1	1	0.999673694969917
1711	75	115	1	1	0.999995432998287
1712	75	135	1	2	0.99999481122498
1713	77	-115	0	1	9.67814241470907e-06
1714	77	-65	0	1	0.000292011555339173
1715	77	-55	0	1	0.00368828916923307
1716	77	-45	0	5	0.00767275369299858
1717	77	-35	0	7	0.00134451852777215
1718	77	-27.5	0	7	0.00859989269480772
1719	77	-22.5	0	5	0.0227703128439038
1720	77	-17.5	0.142857142857143	7	0.032029788832472
1721	77	-12.5	0.125	8	0.11363974230642
1722	77	-7.5	0	8	0.0550815108677936
1723	77	-2.5	0	16	0.112455244072388
1724	77	2.5	0.333333333333333	6	0.291630638316005
1725	77	7.5	0.666666666666667	3	0.620469927781051
1726	77	12.5	0.4	5	0.348949960084327
1727	77	17.5	0.666666666666667	6	0.463499618473124
1728	77	22.5	0.5	2	0.375686288682253
1729	77	27.5	0.333333333333333	3	0.652524645757071
1730	77	35	0.733333333333333	15	0.708627051872325
1731	77	45	1	10	0.832190638290277
1732	77	55	1	3	0.93644212616993
1733	77	65	0.5	4	0.957933656857019
1734	77	75	0.75	4	0.980677880913199
1735	77	85	1	7	0.993581360497993
1736	77	95	1	4	0.996887719484081
1737	77	105	1	3	0.999267408582136
1738	78	-75	0	1	0.000394232876201313
1739	78	-65	0	5	0.000590209389709689
1740	78	-55	0	3	0.00130573063161717
1741	78	-45	0	5	0.00128447019477779
1742	78	-35	0	10	0.0195979497249214
1743	78	-27.5	0	5	0.059911604918938
1744	78	-22.5	0	7	0.075211885330318
1745	78	-17.5	0.0833333333333333	12	0.0358063288139007
1746	78	-12.5	0.384615384615385	13	0.185514974459093
1747	78	-7.5	0.0909090909090909	11	0.265717358284958
1748	78	-2.5	0.434782608695652	23	0.469243452481383
1749	78	2.5	0.8	5	0.632622270832491
1750	78	7.5	0.769230769230769	13	0.734538780973801
1751	78	12.5	0.923076923076923	13	0.878793022956261
1752	78	17.5	1	3	0.81616484907962
1753	78	22.5	0.923076923076923	13	0.96092476031848
1754	78	27.5	1	12	0.98853873515174
1755	78	35	1	11	0.978268591512105
1756	78	45	0.923076923076923	13	0.994572255776151
1757	78	55	1	17	0.999179324736599
1758	78	65	1	7	0.999715756296489
1759	78	75	1	7	0.999907483891092
1760	78	85	1	1	0.999996961923697
1761	78	105	1	1	0.99999981187481
1762	78	115	1	4	0.999999716269337
1763	79	-75	0	1	3.80565470746945e-05
1764	79	-55	0	1	0.000244583260496436
1765	79	-45	0	4	0.000143276884457422
1766	79	-35	0	10	0.000846147691196032
1767	79	-27.5	0	2	0.000726519323423543
1768	79	-22.5	0	4	0.00154412246655265
1769	79	-17.5	0	6	0.00436083880401986
1770	79	-12.5	0	7	0.0165311815383048
1771	79	-7.5	0	8	0.0316004382596146
1772	79	-2.5	0.0625	16	0.102131749100502
1773	79	2.5	0.5	4	0.195971945579509
1774	79	7.5	0.333333333333333	6	0.266184792458094
1775	79	12.5	0	1	0.128118445409275
1776	79	17.5	0.5	8	0.32383506268824
1777	79	22.5	0.375	8	0.552625339985491
1778	79	27.5	0	1	0.369447846534875
1779	79	35	0.75	4	0.66900655813796
1780	79	45	0.666666666666667	6	0.736154333686684
1781	79	55	0.857142857142857	7	0.844461461375648
1782	79	65	0.75	4	0.894301837425642
1783	79	75	0.75	4	0.964851004491
1784	79	85	0.857142857142857	7	0.973030984769346
1785	79	95	1	2	0.99377537103866
1786	79	105	1	2	0.997420789956007
1787	80	-115	0	1	2.07931376702345e-05
1788	80	-75	0	1	3.85856144621866e-05
1789	80	-65	0	1	0.00304789432660695
1790	80	-55	0	2	0.00250979475086182
1791	80	-45	0	3	0.00384446190872433
1792	80	-35	0	10	0.00938158123702644
1793	80	-27.5	0	8	0.0218535401556632
1794	80	-22.5	0	5	0.0822762809298311
1795	80	-17.5	0	6	0.0568182694848598
1796	80	-12.5	0	11	0.115481616289063
1797	80	-7.5	0.133333333333333	15	0.174846364499885
1798	80	-2.5	0.333333333333333	15	0.244192261158257
1799	80	2.5	0.571428571428571	7	0.301593501864073
1800	80	7.5	0.666666666666667	9	0.595777654298023
1801	80	12.5	0.666666666666667	6	0.731764458414876
1802	80	17.5	1	12	0.789982493446907
1803	80	22.5	0.666666666666667	12	0.772777703373157
1804	80	27.5	1	4	0.93192202067824
1805	80	35	0.9	20	0.919102317094656
1806	80	45	0.944444444444444	18	0.976320516781329
1807	80	55	0.923076923076923	13	0.985968229063111
1808	80	65	1	4	0.998463306541807
1809	80	75	1	5	0.99961641219335
1810	80	85	1	5	0.999504419126584
1811	80	95	1	4	0.999892909518051
1812	80	105	1	1	0.999953649263929
1813	80	135	1	2	0.999994603816503
1814	82	-115	0	1	7.76305299056214e-06
1815	82	-75	0	2	7.58909258548442e-05
1816	82	-65	0	2	0.000351544611527066
1817	82	-55	0	2	0.00309902060530189
1818	82	-45	0	9	0.0021161110459666
1819	82	-35	0	4	0.00337349063815703
1820	82	-27.5	0	4	0.00395002817699922
1821	82	-22.5	0	5	0.00966061027126352
1822	82	-17.5	0	8	0.0182965116808297
1823	82	-12.5	0	11	0.0199847657943154
1824	82	-7.5	0.111111111111111	9	0.0642098569284783
1825	82	-2.5	0.117647058823529	17	0.0651726988179239
1826	82	2.5	0	11	0.151368297514908
1827	82	7.5	0.333333333333333	3	0.266041203540395
1828	82	12.5	0.666666666666667	3	0.518282114357453
1829	82	17.5	0.285714285714286	7	0.49254066115852
1830	82	22.5	0.777777777777778	9	0.636776191693267
1831	82	27.5	1	4	0.805215109344439
1832	82	35	0.777777777777778	9	0.827306256882789
1833	82	45	1	7	0.929399175619107
1834	82	55	1	2	0.920271699511055
1835	82	65	1	6	0.994763704643624
1836	82	75	0.75	4	0.995528655750493
1837	82	85	1	2	0.998377579863264
1838	82	95	1	1	0.999396919778183
1839	82	115	1	3	0.999906796985605
1840	83	-115	0	1	9.11543566902862e-07
1841	83	-75	0	1	3.45689762808457e-05
1842	83	-65	0	1	2.22066680607954e-05
1843	83	-55	0	1	0.000503184982075767
1844	83	-45	0	4	0.000114125086941961
1845	83	-35	0	4	0.000835647249190286
1846	83	-27.5	0	2	0.00258796911918761
1847	83	-22.5	0	4	0.00322502393020471
1848	83	-17.5	0.166666666666667	6	0.0098394139514339
1849	83	-12.5	0	5	0.0108809997401239
1850	83	-7.5	0	9	0.0435091561228336
1851	83	-2.5	0	8	0.0783069234507119
1852	83	2.5	0	7	0.177766907285784
1853	83	7.5	0.428571428571429	7	0.35002715931234
1854	83	12.5	0	1	0.17714523875631
1855	83	17.5	0.5	4	0.404389341809595
1856	83	22.5	0.666666666666667	9	0.557902404602475
1857	83	27.5	0.666666666666667	3	0.672022942370009
1858	83	35	0.692307692307692	13	0.711885325773826
1859	83	45	0.857142857142857	7	0.913106341177744
1860	83	55	0.714285714285714	7	0.852055088424003
1861	83	65	1	4	0.97165180789826
1862	83	75	1	6	0.985283242099983
1863	83	85	1	1	0.999677292634934
1864	83	95	1	1	0.999356977033756
1865	83	105	1	2	0.999289049386679
1866	84	-115	0	2	8.77525883719587e-07
1867	84	-75	0	2	3.3118897747859e-06
1868	84	-65	0	3	5.80901478568401e-06
1869	84	-55	0	2	0.000183597506482575
1870	84	-45	0	6	0.000357344327383751
1871	84	-35	0	5	0.000775045002518946
1872	84	-27.5	0	6	0.00256002907053079
1873	84	-22.5	0	11	0.00804895416106917
1874	84	-17.5	0	10	0.00963100145019454
1875	84	-12.5	0	6	0.0188378635629471
1876	84	-7.5	0.0769230769230769	13	0.0479555891426247
1877	84	-2.5	0	13	0.122332066214898
1878	84	2.5	0.333333333333333	6	0.250533072714602
1879	84	7.5	0.4	10	0.30656024695522
1880	84	12.5	0.5	4	0.445534166459079
1881	84	17.5	1	2	0.804792500695961
1882	84	22.5	0.666666666666667	3	0.677863237435638
1883	84	27.5	0.857142857142857	7	0.904780911573552
1884	84	35	0.894736842105263	19	0.938987300949684
1885	84	45	1	18	0.976385412868406
1886	84	55	1	8	0.982520303633265
1887	84	65	1	8	0.997132981312903
1888	84	75	1	5	0.999683319765915
1889	84	85	1	1	0.999774344746187
1890	84	95	1	5	0.999984516158509
1891	84	105	1	1	0.999997288686444
1892	86	-75	0	1	1.17727489263735e-06
1893	86	-65	0	2	9.47798584287305e-07
1894	86	-55	0	2	6.38529171566833e-05
1895	86	-45	0	10	0.00018916874480145
1896	86	-35	0	6	0.00125237122833134
1897	86	-27.5	0	7	0.00310948708347448
1898	86	-22.5	0	9	0.00745543441791717
1899	86	-17.5	0	11	0.0136804087399922
1900	86	-12.5	0	11	0.0213574497624287
1901	86	-7.5	0.25	4	0.0718003487105733
1902	86	-2.5	0.0769230769230769	26	0.192191085608686
1903	86	2.5	0.7	10	0.455038288856544
1904	86	7.5	0.6	5	0.523055751977654
1905	86	12.5	0.714285714285714	7	0.715645318591143
1906	86	17.5	0.8	5	0.756198197233223
1907	86	22.5	0.833333333333333	12	0.901452174810834
1908	86	27.5	1	9	0.957019797667236
1909	86	35	1	11	0.976783718852741
1910	86	45	1	14	0.99048627681837
1911	86	55	1	9	0.998613302591304
1912	86	65	1	11	0.999547096937511
1913	86	75	1	3	0.999908307984735
1914	86	85	1	4	0.999966269615882
1915	86	95	1	1	0.999978700157998
1916	86	105	1	1	0.999999299590463
1917	86	115	1	1	0.999999966270477
1918	87	-115	0	3	0.000460549335729102
1919	87	-75	0	1	0.000377438088405053
1920	87	-65	0	2	0.00057464493090467
1921	87	-55	0	8	0.00964223374996309
1922	87	-45	0	6	0.0419149946691802
1923	87	-35	0.142857142857143	14	0.0391342279419031
1924	87	-27.5	0.285714285714286	7	0.111239836842034
1925	87	-22.5	0.166666666666667	12	0.194803549567096
1926	87	-17.5	0.181818181818182	11	0.223263555487525
1927	87	-12.5	0.0769230769230769	13	0.295294590318329
1928	87	-7.5	0.3	10	0.31776273979353
1929	87	-2.5	0.318181818181818	22	0.344138720150684
1930	87	2.5	0.857142857142857	14	0.747381890771867
1931	87	7.5	0.866666666666667	15	0.672508761883805
1932	87	12.5	0.833333333333333	6	0.810041564151999
1933	87	17.5	0.818181818181818	11	0.894970114599179
1934	87	22.5	1	13	0.952884061120333
1935	87	27.5	0.916666666666667	12	0.973418399603069
1936	87	35	0.952380952380952	21	0.971575151708614
1937	87	45	1	23	0.994240746992367
1938	87	55	1	10	0.997333026795842
1939	87	65	1	6	0.999296840189381
1940	87	75	1	8	0.999701688523784
1941	87	85	1	3	0.999882387671328
1942	87	95	1	7	0.99992661979146
1943	89	-115	0	1	2.90594112663033e-07
1944	89	-55	0	3	0.000120486608221782
1945	89	-45	0	7	0.000951900486938783
1946	89	-35	0	8	0.00910730871039762
1947	89	-27.5	0	6	0.0144017641037956
1948	89	-22.5	0	12	0.0357964024996542
1949	89	-17.5	0.0909090909090909	11	0.0755652762488066
1950	89	-12.5	0.2	15	0.204386928942622
1951	89	-7.5	0.454545454545455	11	0.334692714907842
1952	89	-2.5	0.333333333333333	33	0.353137692966307
1953	89	2.5	1	5	0.780798649555593
1954	89	7.5	0.75	8	0.793942707258583
1955	89	12.5	0.875	8	0.803821836244331
1956	89	17.5	0.875	8	0.971995808545747
1957	89	22.5	0.916666666666667	12	0.93081141219977
1958	89	27.5	1	5	0.989089235291799
1959	89	35	1	13	0.993721030180563
1960	89	45	1	6	0.99696389234525
1961	89	55	1	3	0.999349917034726
1962	89	65	1	3	0.999882616642214
1963	89	75	1	7	0.999949809005229
1964	89	85	1	1	0.999992263220518
1965	89	115	1	3	0.999999992932343
1966	89	135	1	1	0.999999999736541
1967	90	-65	0	2	5.87006902761603e-06
1968	90	-55	0	4	4.68301597105317e-05
1969	90	-45	0	8	0.000228622904593564
1970	90	-35	0	7	0.00128914615598403
1971	90	-27.5	0	7	0.00198068332146861
1972	90	-22.5	0	12	0.010133973607327
1973	90	-17.5	0.0909090909090909	11	0.0591728284906409
1974	90	-12.5	0	13	0.0312814605803308
1975	90	-7.5	0	10	0.133491189685026
1976	90	-2.5	0.153846153846154	13	0.207539055385901
1977	90	2.5	0.333333333333333	6	0.395497240261744
1978	90	7.5	1	6	0.643520089253802
1979	90	12.5	0.916666666666667	12	0.812177785567701
1980	90	17.5	1	3	0.825292393578833
1981	90	22.5	1	8	0.950749447019209
1982	90	27.5	1	7	0.992821365356772
1983	90	35	0.888888888888889	9	0.994590481790087
1984	90	45	1	5	0.993460739348869
1985	90	55	1	15	0.999551237215785
1986	90	65	1	7	0.99978879893174
1987	90	75	1	5	0.999986287446555
1988	90	95	1	3	0.999999674634674
1989	90	105	1	4	0.999999907033183
1990	90	115	1	2	0.999999808278607
1991	90	135	1	1	0.999999999971638
1992	91	-115	0	3	2.61013501654993e-07
1993	91	-65	0	3	3.3627301416912e-05
1994	91	-55	0	2	0.000300663048173528
1995	91	-45	0	3	0.00574193911843509
1996	91	-35	0	6	0.000552399768540005
1997	91	-27.5	0	4	0.00640101278845544
1998	91	-22.5	0.111111111111111	9	0.0336996551281801
1999	91	-17.5	0	10	0.04466519994993
[truncated: 17,053 more rows]
