# Supplementary material for: The effect of apathy and compulsivity on planning and stopping in sequential decision-making
Source: PLoS Biol. 2022 Mar 31;20(3):e3001566. doi: 10.1371/journal.pbio.3001566 (PMC8970514; doi:10.1371/journal.pbio.3001566)
Supplement: S8 Data — See Fig 1F. (CSV) [file pbio.3001566.s014.csv]

	participantID	Cost.notZscored	PrevSearch.notZscored	meanSearch	nData	meanPred
1	1	0	1	0.444444444444444	36	0.453308091863271
2	1	0	2	0.571428571428571	14	0.519160728115018
3	1	0	3	0.625	8	0.621717384534437
4	1	0	4	0.8	5	0.784221666593694
5	1	0	5	0.5	4	0.50257240510965
6	1	0	6	0	1	5.02857929730834e-06
7	1	7	1	0.4	35	0.393572903273288
8	1	7	2	0.454545454545455	11	0.555896345561959
9	1	7	3	0.666666666666667	3	0.666836217628149
10	1	7	4	1	1	0.999661593462413
11	1	7	5	1	1	0.999748414190428
12	1	7	6	0	1	1.0592744749498e-06
13	1	15	1	0.375	24	0.381457131525055
14	1	15	2	0.142857142857143	7	0.128722176223755
15	1	15	3	1	1	0.932306376218172
16	1	15	4	1	1	0.957645010982527
17	1	15	5	0	1	0.000934349961021448
18	3	0	1	0.533333333333333	45	0.56248532511659
19	3	0	2	0.75	20	0.695700671679146
20	3	0	3	0.636363636363636	11	0.661853654352867
21	3	0	4	0.666666666666667	6	0.614586285373273
22	3	0	5	1	4	0.804427631669645
23	3	0	6	0.75	4	0.745887733209019
24	3	0	7	1	1	0.91124227160267
25	3	0	8	0	1	0.861577828852296
26	3	7	1	0.5	40	0.525183530475624
27	3	7	2	0.5	18	0.40516314525755
28	3	7	3	0.714285714285714	7	0.636694599083934
29	3	7	4	0.75	4	0.734322834774029
30	3	7	5	0.5	2	0.656965268364785
31	3	7	6	0	1	0.990576138400981
32	3	15	1	0.5	30	0.465232098522128
33	3	15	2	0.333333333333333	15	0.345903119677275
34	3	15	3	0.6	5	0.664930350849616
35	3	15	4	0.5	2	0.317772964356348
36	4	0	1	0.48780487804878	41	0.542609560125962
37	4	0	2	0.65	20	0.590039114945428
38	4	0	3	0.666666666666667	12	0.558130951853955
39	4	0	4	0.833333333333333	6	0.581718035219199
40	4	0	5	0.666666666666667	3	0.690424932198299
41	4	0	6	1	2	0.9554466979375
42	4	0	7	0.5	2	0.889096324643032
43	4	7	1	0.304347826086957	23	0.402005057029591
44	4	7	2	0.571428571428571	7	0.429576404607657
45	4	7	3	1	4	0.685167313356287
46	4	7	4	0.666666666666667	3	0.60373976638788
47	4	7	5	0	1	0.943280650993464
48	4	15	1	0.147058823529412	34	0.20574472535552
49	4	15	2	0.6	5	0.489560457666778
50	4	15	3	0.5	2	0.275642860665443
51	4	15	4	1	1	0.505864057928437
52	4	15	5	1	1	0.648008568422037
53	4	15	6	1	1	0.767999040660087
54	4	15	7	1	1	0.855943541394138
55	4	15	8	1	1	0.911411812835117
56	5	0	1	0.5	30	0.512523358453238
57	5	0	2	0.384615384615385	13	0.377818564525356
58	5	0	3	0.75	4	0.558676012650805
59	5	0	4	0.333333333333333	3	0.419444200789832
60	5	0	5	1	1	0.175317238618084
61	5	0	6	1	1	0.995560330442313
62	5	7	1	0.266666666666667	30	0.342995098060316
63	5	7	2	0.5	8	0.496054786459339
64	5	7	3	0.25	4	0.323780903330616
65	5	7	4	1	1	0.999781029004409
66	5	7	5	1	1	0.90137013681401
67	5	7	6	0	1	0.0813381609880284
68	5	15	1	0.363636363636364	22	0.315505462482591
69	5	15	2	0.625	8	0.466145407954457
70	5	15	3	0.25	4	0.272025559261024
71	5	15	4	1	1	0.991809841684164
72	5	15	5	1	1	0.992557709492789
73	5	15	6	1	1	0.971847672000365
74	6	0	1	0.5	38	0.512691897600539
75	6	0	2	0.578947368421053	19	0.542236586131829
76	6	0	3	0.3	10	0.289816907466758
77	6	0	4	1	2	0.625707518582644
78	6	0	5	1	1	0.99893735438156
79	6	0	6	0	1	0.0380175556102058
80	6	7	1	0.303030303030303	33	0.337930762628354
81	6	7	2	0.2	10	0.232087659898697
82	6	7	3	0.5	2	0.475411184468718
83	6	7	4	1	1	0.938314799318294
84	6	7	5	1	1	0.920592353301198
85	6	15	1	0.447368421052632	38	0.427281828871713
86	6	15	2	0.5	14	0.421588736216268
87	6	15	3	0.285714285714286	7	0.281580299278652
88	6	15	4	0	2	0.635621271136287
89	7	0	1	0.53125	32	0.591165518902422
90	7	0	2	0.615384615384615	13	0.577197706074915
91	7	0	3	0.75	8	0.583867982771989
92	7	0	4	0.666666666666667	6	0.522499038473225
93	7	0	5	0.75	4	0.961710277539744
94	7	0	6	0.333333333333333	3	0.600799339110218
95	7	0	7	1	1	0.878908218658949
96	7	7	1	0.526315789473684	38	0.528610101944592
97	7	7	2	0.529411764705882	17	0.520144519896728
98	7	7	3	0.428571428571429	7	0.464269173417421
99	7	7	4	0.333333333333333	3	0.41639892333062
100	7	7	5	1	1	0.981489330095867
101	7	15	1	0.485714285714286	35	0.482439060960497
102	7	15	2	0.588235294117647	17	0.467229463281114
103	7	15	3	0.625	8	0.640424875833475
104	7	15	4	0.75	4	0.721737847572223
105	7	15	5	0.333333333333333	3	0.536738625908941
106	7	15	6	0	1	0.0213628663282459
107	9	0	1	0.2	25	0.243181675153739
108	9	0	2	0.4	5	0.335762708447579
109	9	0	3	0	2	0.311623614259419
110	9	7	1	0.290322580645161	31	0.336303771374419
111	9	7	2	0.625	8	0.419165617281044
112	9	7	3	0.666666666666667	3	0.445201133953518
113	9	7	4	0.5	2	0.195185463035234
114	9	7	5	0	1	0.674163414853758
115	9	15	1	0.310344827586207	29	0.308025295345253
116	9	15	2	0.142857142857143	7	0.188980549543864
117	9	15	3	0	1	0.553435677475745
118	10	0	1	0.585365853658537	41	0.582672162255171
119	10	0	2	0.454545454545455	22	0.468670058609498
120	10	0	3	0.6	10	0.574885026551889
121	10	0	4	0.6	5	0.788586383810994
122	10	0	5	0.666666666666667	3	0.483718316679322
123	10	0	6	1	2	0.998235558898493
124	10	0	7	1	1	0.996514844639911
125	10	7	1	0.545454545454545	33	0.506765621612051
126	10	7	2	0.5	16	0.504449495066099
127	10	7	3	0.875	8	0.920479039559222
128	10	7	4	0.6	5	0.744376689679315
129	10	7	5	0.5	2	0.47676051943889
130	10	7	6	1	1	0.940302210602706
131	10	7	7	1	1	0.933157087105423
132	10	15	1	0.241379310344828	29	0.235203306917702
133	10	15	2	0.142857142857143	7	0.198076182347115
134	11	0	1	0.363636363636364	33	0.365757886021914
135	11	0	2	0.454545454545455	11	0.420318277371626
136	11	0	3	0.6	5	0.582438311334807
137	11	0	4	0.666666666666667	3	0.642319066238729
138	11	0	5	1	2	0.649650018476741
139	11	0	6	1	1	0.892232015577513
140	11	0	7	0	1	2.38162440461102e-05
141	11	7	1	0.285714285714286	35	0.334078343073116
142	11	7	2	0.555555555555556	9	0.557803569850243
143	11	7	3	0.2	5	0.200203110861314
144	11	7	4	1	1	0.97339310185772
145	11	7	5	0	1	0.915721885165327
146	11	15	1	0.208333333333333	24	0.194515566410523
147	11	15	2	0.6	5	0.552026208960691
148	11	15	3	0.666666666666667	3	0.665831496110607
149	11	15	4	0	2	0.000201040745497271
150	12	0	1	0.365853658536585	41	0.4299339712924
151	12	0	2	0.538461538461538	13	0.370186618363342
152	12	0	3	0.5	6	0.346007774149717
153	12	0	4	0.333333333333333	3	0.354505923596711
154	12	0	5	1	1	0.853575341195896
155	12	0	6	1	1	0.849885728614438
156	12	0	7	0	1	0.00531589809301427
157	12	7	1	0.216216216216216	37	0.256417873778019
158	12	7	2	0.5	6	0.682705308855375
159	12	7	3	1	3	0.945654557358924
160	12	7	4	0.333333333333333	3	0.323349436849032
161	12	7	5	1	1	0.923346662670926
162	12	7	6	0	1	0.0162850533717328
163	12	15	1	0.3	40	0.307657695683483
164	12	15	2	0.25	12	0.226245802252548
165	12	15	3	0.666666666666667	3	0.477799492486502
166	12	15	4	1	1	0.697753333731143
167	13	0	1	0.318181818181818	22	0.388849957839839
168	13	0	2	0.833333333333333	6	0.550633440201526
169	13	0	3	0.4	5	0.37323412974387
170	13	0	4	0	1	0.442477993265611
171	13	7	1	0.233333333333333	30	0.255695952438376
172	13	7	2	0.428571428571429	7	0.375250405491138
173	13	7	3	0.333333333333333	3	0.340234544568613
174	13	7	4	0	1	0.0159978382651235
175	13	15	1	0	18	0.0814892945950201
176	15	0	1	0.666666666666667	45	0.624864399863729
177	15	0	2	0.653846153846154	26	0.618673190200503
178	15	0	3	0.75	16	0.747101670303717
179	15	0	4	0.75	12	0.797662634907954
180	15	0	5	0.75	8	0.735944570536057
181	15	0	6	0.8	5	0.935260713302019
182	15	0	7	0.666666666666667	3	0.740889671437663
183	15	0	8	1	2	0.998105058784988
184	15	0	9	0.5	2	0.713452981807091
185	15	7	1	0.4	40	0.478587615870045
186	15	7	2	0.533333333333333	15	0.416632446956338
187	15	7	3	0.8	5	0.545598873054413
188	15	7	4	0.333333333333333	3	0.692761663870401
189	15	7	5	1	1	0.969257439992617
190	15	15	1	0.566666666666667	30	0.546269733236779
191	15	15	2	0.588235294117647	17	0.503528333173211
192	15	15	3	0.5	8	0.453564865733383
193	15	15	4	0.333333333333333	3	0.547139034124661
194	16	0	1	0.515151515151515	33	0.517674651421209
195	16	0	2	0.8125	16	0.721771995188727
196	16	0	3	0.5	12	0.474479320980694
197	16	0	4	0.5	6	0.486035141824863
198	16	0	5	0.666666666666667	3	0.796881486033566
199	16	0	6	0	2	0.140038245548138
200	16	7	1	0.388888888888889	36	0.399986116614187
201	16	7	2	0.538461538461538	13	0.576253201888015
202	16	7	3	0.833333333333333	6	0.827503424051161
203	16	7	4	0.5	4	0.490889492455952
204	16	7	5	1	1	0.99497671906257
205	16	15	1	0.333333333333333	30	0.325711675749021
206	16	15	2	0.5	8	0.506492579621233
207	16	15	3	0.25	4	0.214367608448381
208	17	0	1	0.4	30	0.414574191647984
209	17	0	2	0.3	10	0.31295336493425
210	17	0	3	1	2	0.9299279372618
211	17	0	4	0	2	0.0208999468929822
212	17	7	1	0.575757575757576	33	0.537399440058642
213	17	7	2	0.5625	16	0.64700197392733
214	17	7	3	0.625	8	0.620616176068478
215	17	7	4	1	5	0.991966965182248
216	17	7	5	0.8	5	0.802476001340562
217	17	7	6	1	2	0.998017290570324
218	17	7	7	1	1	0.996775740140921
219	17	15	1	0.5	28	0.481126873830739
220	17	15	2	0.384615384615385	13	0.452362904780102
221	17	15	3	0.6	5	0.389225716398571
222	17	15	4	0	2	0.0733003620752427
223	18	0	1	0.488372093023256	43	0.501080849550115
224	18	0	2	0.647058823529412	17	0.618925125815426
225	18	0	3	0.777777777777778	9	0.611207552138835
226	18	0	4	0.857142857142857	7	0.699578256988968
227	18	0	5	0.5	6	0.594815137529864
228	18	0	6	1	1	0.909359374178462
229	18	0	7	1	1	0.999999703521345
230	18	0	8	0	1	0.893758202667586
231	18	7	1	0.333333333333333	27	0.374598515135089
232	18	7	2	0.75	8	0.794106732605054
233	18	7	3	0.4	5	0.409113609442683
234	18	15	1	0.166666666666667	24	0.130726478060259
235	18	15	2	0.25	4	0.395373945855829
236	18	15	3	0	1	4.40624312136457e-05
237	19	0	1	0.695652173913043	46	0.665185082664371
238	19	0	2	0.645161290322581	31	0.670776890419471
239	19	0	3	0.578947368421053	19	0.638207968364753
240	19	0	4	0.875	8	0.799093011625577
241	19	0	5	0.857142857142857	7	0.674969063288013
242	19	0	6	0.8	5	0.860529118143162
243	19	0	7	0.5	4	0.68400728291283
244	19	0	8	1	2	0.974101077881904
245	19	7	1	0.366666666666667	30	0.338763328397519
246	19	7	2	0.3	10	0.292265997782202
247	19	7	3	0.333333333333333	3	0.374011137932095
248	19	7	4	1	1	0.999971904675179
249	19	7	5	0	1	0.00086284197188709
250	19	15	1	0.243243243243243	37	0.261387728140408
251	19	15	2	0.375	8	0.413053443984989
252	19	15	3	0.333333333333333	3	0.465194984857175
253	19	15	4	0	1	0.000381524430665276
254	20	0	1	0.578947368421053	38	0.572601381436999
255	20	0	2	0.666666666666667	21	0.609179015607785
256	20	0	3	0.285714285714286	14	0.29723221953981
257	20	0	4	0.25	4	0.474047322245726
258	20	0	5	1	1	0.965783034685955
259	20	0	6	1	1	0.964189515707334
260	20	7	1	0.40625	32	0.409692381607061
261	20	7	2	0.461538461538462	13	0.475621555260457
262	20	7	3	1	5	0.979371276856709
263	20	7	4	0.5	4	0.516400688752029
264	20	7	5	0.5	2	0.489652786475079
265	20	7	6	1	1	0.965228575050412
266	20	7	7	0	1	7.96855522052462e-05
267	20	15	1	0.344827586206897	29	0.331401563959279
268	20	15	2	0.375	8	0.478780376548686
269	20	15	3	0.333333333333333	3	0.241431203708536
270	21	0	1	0.233333333333333	30	0.238968456539448
271	21	0	2	0.333333333333333	6	0.202675034204651
272	21	0	3	1	2	0.91914994304154
273	21	0	4	0	1	0.500589305644048
274	21	7	1	0.514285714285714	35	0.523224536571295
275	21	7	2	0.25	16	0.306567919305879
276	21	7	3	0.666666666666667	3	0.666479364153147
277	21	7	4	0.5	2	0.500028952699473
278	21	7	5	1	1	0.999998434623874
279	21	7	6	0	1	4.24693317354656e-07
280	21	15	1	0.34375	32	0.335824778190503
281	21	15	2	0.3	10	0.264946320198705
282	21	15	3	0.5	2	0.498217447923964
283	21	15	4	1	1	0.997911552470019
284	21	15	5	1	1	0.998691468525541
285	21	15	6	1	1	0.999745563942645
286	21	15	7	1	1	0.999301913049419
287	21	15	8	1	1	0.99936121997859
288	21	15	9	1	1	0.999272646328727
289	22	0	1	0.35	40	0.367955108841556
290	22	0	2	0.307692307692308	13	0.301934280383719
291	22	0	3	0.5	4	0.487169923081133
292	22	0	4	0	1	0.0702230909260236
293	22	7	1	0.32	25	0.321790048173632
294	22	7	2	0.5	8	0.45302293891764
295	22	7	3	0.333333333333333	3	0.148106127438554
296	22	7	4	0	1	0.0315209007230506
297	22	15	1	0.0967741935483871	31	0.135431175308632
298	22	15	2	0	2	0.0626505542821531
299	23	0	1	0.535714285714286	28	0.557160845446395
300	23	0	2	0.692307692307692	13	0.593246176710488
301	23	0	3	0.5	8	0.498742007088444
302	23	0	4	0.75	4	0.626264632615228
303	23	0	5	0.666666666666667	3	0.757941133650685
304	23	0	6	0	2	0.288310682238682
305	23	7	1	0.333333333333333	30	0.347377890883488
306	23	7	2	0.3	10	0.38813737142727
307	23	7	3	1	3	0.97596668601831
308	23	7	4	0.666666666666667	3	0.66785411877992
309	23	7	5	1	1	0.920374807875844
310	23	7	6	1	1	0.999960640435803
311	23	7	7	1	1	0.999870544958643
312	23	15	1	0.357142857142857	28	0.350959489178507
313	23	15	2	0.333333333333333	9	0.225652342636586
314	23	15	3	0.666666666666667	3	0.690484543590513
315	23	15	4	0.5	2	0.610355476738295
316	23	15	5	1	1	0.995958319336068
317	24	0	1	0.655172413793103	29	0.617606364797945
318	24	0	2	0.588235294117647	17	0.591100515051861
319	24	0	3	0.555555555555556	9	0.545497332445618
320	24	0	4	0.5	2	0.971220162801317
321	24	0	5	1	1	0.999940135277487
322	24	0	6	1	1	0.959024199128654
323	24	7	1	0.4	35	0.367643100899788
324	24	7	2	0.461538461538462	13	0.543140360106213
325	24	7	3	0.75	4	0.749262145306183
326	24	7	4	0.666666666666667	3	0.66782122892351
327	24	7	5	0.5	2	0.51392748742263
328	24	7	6	0	1	0.00225032244021156
329	24	15	1	0.28125	32	0.255181842375212
330	24	15	2	0.125	8	0.249971970714227
331	24	15	3	1	1	0.568214186055453
332	24	15	4	1	1	0.998259914116345
333	24	15	5	1	1	0.998714577693604
334	24	15	6	1	1	0.998981312797581
335	24	15	7	1	1	0.771846956086854
336	25	0	1	0.310344827586207	29	0.308424323680985
337	25	0	2	0.714285714285714	7	0.726542927004403
338	25	0	3	0.25	4	0.225839038818292
339	25	0	4	1	1	0.484519202406064
340	25	0	5	1	1	0.92949492606466
341	25	0	6	0	1	0.0164485674860561
342	25	7	1	0.189189189189189	37	0.240460896675012
343	25	7	2	0	5	0.18653138636861
344	25	15	1	0.392857142857143	28	0.357096864727944
345	25	15	2	0.555555555555556	9	0.526693699528027
346	25	15	3	0.2	5	0.192295504332815
347	25	15	4	1	1	0.923581094245142
348	25	15	5	0	1	1.24685394304754e-06
349	27	0	1	0.5	28	0.568611827771274
350	27	0	2	0.846153846153846	13	0.756556118124062
351	27	0	3	0.7	10	0.615642243264445
352	27	0	4	0.8	5	0.563219264771673
353	27	0	5	0.75	4	0.798820970319161
354	27	0	6	1	2	0.919871564467953
355	27	0	7	0	1	0.98340799657877
356	27	7	1	0.542857142857143	35	0.508471339109371
357	27	7	2	0.444444444444444	18	0.450596561843919
358	27	7	3	0.2	5	0.403131089587105
359	27	7	4	1	1	0.994801294875565
360	27	7	5	1	1	0.990650191341733
361	27	7	6	1	1	0.994015677389462
362	27	7	7	0	1	0.0975294993446164
363	27	15	1	0.457142857142857	35	0.479171438708424
364	27	15	2	0.428571428571429	14	0.388812951370099
365	27	15	3	0.5	6	0.408162097470173
366	27	15	4	0	3	0.131872545036292
367	28	0	1	0.461538461538462	39	0.497825141509288
368	28	0	2	0.5625	16	0.354694171655749
369	28	0	3	0.875	8	0.754337422417888
370	28	0	4	0.428571428571429	7	0.581777881941544
371	28	0	5	0.5	2	0.538017374343757
372	28	7	1	0.285714285714286	35	0.29589750786285
373	28	7	2	0	8	0.220657874474302
374	28	15	1	0.233333333333333	30	0.230680130210844
375	28	15	2	0.333333333333333	6	0.209812349012326
376	28	15	3	0.5	2	0.434646568687199
377	28	15	4	0	1	0.864344520761431
378	29	0	1	0.4	30	0.392342886631078
379	29	0	2	0.583333333333333	12	0.541038762594587
380	29	0	3	0.571428571428571	7	0.458814759201074
381	29	0	4	0.5	4	0.545558026599245
382	29	0	5	1	2	0.931924181686625
383	29	0	6	0	1	0.0405444183639638
384	29	7	1	0.366666666666667	30	0.429508248446871
385	29	7	2	0.363636363636364	11	0.413403117516122
386	29	7	3	0.666666666666667	3	0.665324186179575
387	29	7	4	1	2	0.997933473749615
388	29	7	5	0.5	2	0.498037662532875
389	29	7	6	0	1	0.359566841623239
390	29	15	1	0.3	20	0.250497657443759
391	29	15	2	0.2	5	0.198588211018533
392	29	15	3	0	1	0.00364052062929622
393	30	0	1	0.771428571428571	35	0.756083774461808
394	30	0	2	0.791666666666667	24	0.810650203850324
395	30	0	3	0.666666666666667	15	0.666677852115751
396	30	0	4	0.875	8	0.771047232857121
397	30	0	5	0.857142857142857	7	0.880236324336429
398	30	0	6	0.5	6	0.636849197443082
399	30	0	7	0	1	0.00270739326072927
400	30	7	1	0.6	40	0.592895242619598
401	30	7	2	0.652173913043478	23	0.659070946065609
402	30	7	3	0.538461538461538	13	0.529703320439633
403	30	7	4	0.333333333333333	6	0.337741029881427
404	30	7	5	1	2	0.887791074109121
405	30	7	6	0.5	2	0.49998406457738
406	30	7	7	0	1	0.000562178276288198
407	30	15	1	0.321428571428571	28	0.30900104301216
408	30	15	2	0.666666666666667	9	0.665902376710669
409	30	15	3	0.666666666666667	6	0.665593117226258
410	30	15	4	0.5	2	0.499896560338322
411	30	15	5	1	1	0.999830332221823
412	30	15	6	1	1	0.999823509943128
413	30	15	7	0	1	4.77582057582374e-05
414	31	0	1	0.435897435897436	39	0.457852347388558
415	31	0	2	0.666666666666667	15	0.652154045171472
416	31	0	3	0.625	8	0.566408657147382
417	31	0	4	0.6	5	0.622472948361369
418	31	0	5	0.666666666666667	3	0.66212528296559
419	31	0	6	1	2	0.921425763909326
420	31	0	7	0.5	2	0.50632083298379
421	31	0	8	0	1	5.35371334704206e-05
422	31	7	1	0.394736842105263	38	0.402091743420749
423	31	7	2	0.357142857142857	14	0.410905282704488
424	31	7	3	0.5	4	0.421745577113266
425	31	7	4	0	1	0.00548786951497439
426	31	15	1	0.5	32	0.470055606166357
427	31	15	2	0.285714285714286	14	0.30426465222633
428	31	15	3	0.75	4	0.666601046667526
429	31	15	4	1	3	0.889184289641419
430	31	15	5	1	2	0.899984078835821
431	31	15	6	1	2	0.914024062048471
432	31	15	7	0	1	0.881128476009403
433	32	0	1	0.581395348837209	43	0.569908398153465
434	32	0	2	0.727272727272727	22	0.652611182710197
435	32	0	3	0.571428571428571	14	0.63426767590527
436	32	0	4	0.857142857142857	7	0.667680037748085
437	32	0	5	0.5	6	0.519280978991268
438	32	0	6	0.666666666666667	3	0.864844376930971
439	32	0	7	1	1	0.983262589202454
440	32	0	8	1	1	0.975925328529304
441	32	7	1	0.46875	32	0.497049549561916
442	32	7	2	0.5	14	0.491422686450003
443	32	7	3	0.571428571428571	7	0.752389662870753
444	32	7	4	0.25	4	0.456209995392328
445	32	7	5	0	1	0.00464246916698214
446	32	15	1	0.476190476190476	21	0.449509730117018
447	32	15	2	0.3	10	0.213677456658077
448	32	15	3	0.333333333333333	3	0.26880768027587
449	32	15	4	0	1	1.31354020790384e-05
450	33	0	1	0.488372093023256	43	0.471017693592355
451	33	0	2	0.736842105263158	19	0.695408485709789
452	33	0	3	0.75	12	0.786504622189376
453	33	0	4	0.888888888888889	9	0.838802495687685
454	33	0	5	0.571428571428571	7	0.67377794702045
455	33	0	6	0.333333333333333	3	0.359174952809089
456	33	0	7	0	1	1.92269981616989e-07
457	33	7	1	0.461538461538462	26	0.525333381686128
458	33	7	2	0.777777777777778	9	0.7256522656664
459	33	7	3	0.2	5	0.223473912313247
460	33	7	4	0	1	0.00150717905257957
461	33	15	1	0.291666666666667	24	0.286076273522384
462	33	15	2	0.333333333333333	6	0.282371697936504
463	33	15	3	0.5	2	0.500036401374084
464	33	15	4	1	1	0.99999998712629
465	33	15	5	0	1	0.000166580466590278
466	34	0	1	0.666666666666667	36	0.66154875860159
467	34	0	2	0.608695652173913	23	0.551680267823137
468	34	0	3	0.615384615384615	13	0.67863488466572
469	34	0	4	0.8	5	0.655233924968683
470	34	0	5	0.75	4	0.617558532516718
471	34	0	6	0.666666666666667	3	0.66782074211812
472	34	7	1	0.382352941176471	34	0.451203368424063
473	34	7	2	0.363636363636364	11	0.367225674341799
474	34	7	3	0.25	4	0.432818161137401
475	34	7	4	0	1	4.28033425623287e-05
476	34	15	1	0.263157894736842	19	0.25325309915588
477	34	15	2	0.25	4	0.11356830188987
478	34	15	3	1	1	0.561095681171433
479	35	0	1	0.542857142857143	35	0.593380223287686
480	35	0	2	0.625	16	0.585082837208424
481	35	0	3	0.5	10	0.634943181040396
482	35	0	4	0.75	4	0.679950611547525
483	35	0	5	1	3	0.955277629341146
484	35	0	6	1	3	0.958990542897148
485	35	0	7	1	1	0.963775442112317
486	35	0	8	0	1	0.0230649888460169
487	35	7	1	0.574468085106383	47	0.551716691232767
488	35	7	2	0.478260869565217	23	0.459871305398172
489	35	7	3	0.5	10	0.387512012708048
490	35	7	4	0.75	4	0.782340192818003
491	35	7	5	0.666666666666667	3	0.56271448551693
492	35	7	6	0.5	2	0.311108128048202
493	35	7	7	0	1	0.0230209370032154
494	35	15	1	0.48780487804878	41	0.477852220347447
495	35	15	2	0.444444444444444	18	0.49138646835708
496	35	15	3	0.75	8	0.675288094690731
497	35	15	4	0.75	4	0.966689512909002
498	35	15	5	0.5	2	0.50285843137509
499	35	15	6	1	1	0.993841866292847
500	35	15	7	1	1	0.994096437338488
501	36	0	1	0.447368421052632	38	0.502992547862091
502	36	0	2	0.666666666666667	15	0.609381630751079
503	36	0	3	0.5	10	0.565044335029191
504	36	0	4	0.75	4	0.712085997793973
505	36	0	5	0.5	2	0.507430193621802
506	36	0	6	0	1	0.000366695525578766
507	36	7	1	0.545454545454545	33	0.513591324424783
508	36	7	2	0.470588235294118	17	0.414176215142124
509	36	7	3	0.5	8	0.520925468628223
510	36	7	4	0.333333333333333	3	0.33078449876281
511	36	7	5	1	1	0.994614134813606
512	36	7	6	1	1	0.994458370303384
513	36	15	1	0.473684210526316	38	0.468983011987284
514	36	15	2	0.533333333333333	15	0.484773046415931
515	36	15	3	0.5	6	0.518905040394177
516	36	15	4	1	2	0.978353450051175
517	36	15	5	0	2	0.271800167392539
518	37	0	1	0.552631578947368	38	0.519095527040425
519	37	0	2	0.473684210526316	19	0.480721690979881
520	37	0	3	0.625	8	0.543186311756474
521	37	0	4	0.75	4	0.767024682203125
522	37	0	5	0.666666666666667	3	0.611489791084314
523	37	0	6	1	2	0.968061985864476
524	37	0	7	1	2	0.844434085567773
525	37	0	8	0	2	0.193787435326625
526	37	7	1	0.194444444444444	36	0.304011639965858
527	37	7	2	0.571428571428571	7	0.390046215804404
528	37	7	3	0.5	2	0.646340838414342
529	37	7	4	1	1	0.568194210419941
530	37	7	5	1	1	0.997537869415145
531	37	7	6	0	1	0.103046856621864
532	37	15	1	0.344827586206897	29	0.30123070836573
533	37	15	2	0.444444444444444	9	0.378028417482896
534	37	15	3	0.5	2	0.692900763428649
535	37	15	4	0	1	0.721556883464186
536	38	0	1	0.526315789473684	38	0.540450370307821
537	38	0	2	0.777777777777778	18	0.735406374360191
538	38	0	3	0.642857142857143	14	0.680561267342328
539	38	0	4	0.571428571428571	7	0.605976023230414
540	38	0	5	0.5	4	0.499110072397228
541	38	0	6	1	1	0.997101201844343
542	38	0	7	1	1	0.997354159214352
543	38	7	1	0.342857142857143	35	0.328529826675704
544	38	7	2	0.636363636363636	11	0.558354486446455
545	38	7	3	0.571428571428571	7	0.478459261190356
546	38	7	4	0.666666666666667	3	0.777677662467612
547	38	7	5	0	1	0.000183322976295725
548	38	15	1	0.333333333333333	33	0.336418172473525
549	38	15	2	0.333333333333333	9	0.480048569162642
550	38	15	3	0.666666666666667	3	0.531867322694272
551	38	15	4	0.5	2	0.496211437186221
552	38	15	5	0	1	2.3731543347323e-05
553	39	0	1	0.297297297297297	37	0.353031525083092
554	39	0	2	0.7	10	0.569623934356013
555	39	0	3	0.714285714285714	7	0.496561809271474
556	39	0	4	0.6	5	0.6333625716454
557	39	0	5	0.666666666666667	3	0.679636651685881
558	39	0	6	1	1	0.901428243753388
559	39	0	7	1	1	0.999999710524305
560	39	0	8	1	1	0.939885510079105
561	39	7	1	0.421052631578947	19	0.463368223789578
562	39	7	2	0.166666666666667	6	0.154894428809118
563	39	15	1	0.1875	16	0.226700426005548
564	39	15	2	0	2	3.30647032741899e-05
565	40	0	1	0.444444444444444	45	0.435218597110989
566	40	0	2	0.75	16	0.735657048253532
567	40	0	3	0.545454545454545	11	0.608249607178823
568	40	0	4	1	6	0.974654801180935
569	40	0	5	1	6	0.989874961991226
570	40	0	6	0.666666666666667	3	0.663788616991421
571	40	7	1	0.448275862068966	29	0.461983137139926
572	40	7	2	0.666666666666667	12	0.706825656717459
573	40	7	3	0.75	8	0.726105118806838
574	40	7	4	0.833333333333333	6	0.862239471577725
575	40	7	5	0.8	5	0.640650893055393
576	40	7	6	0.5	4	0.524362588707196
577	40	7	7	0	1	0.000226803258773366
578	40	15	1	0.346153846153846	26	0.354384248912621
579	40	15	2	0.555555555555556	9	0.505416876522601
580	40	15	3	0.4	5	0.365203358762972
581	40	15	4	0.5	2	0.475176488342985
582	40	15	5	1	1	0.987262107242217
583	40	15	6	1	1	0.996823562945312
584	40	15	7	1	1	0.999213611528023
585	41	0	1	0.612903225806452	31	0.639145704850935
586	41	0	2	0.705882352941177	17	0.67448867456718
587	41	0	3	0.636363636363636	11	0.565926163217798
588	41	0	4	0.714285714285714	7	0.813822031193298
589	41	0	5	1	5	0.824060745649562
590	41	0	6	0.6	5	0.611539205329009
591	41	0	7	0.666666666666667	3	0.805488665526075
592	41	0	8	0.5	2	0.511961014482588
593	41	7	1	0.525	40	0.475947702531663
594	41	7	2	0.375	16	0.440462879110695
595	41	7	3	0.6	5	0.617211539277228
596	41	7	4	0.666666666666667	3	0.670870279074113
597	41	7	5	0	2	0.109725603873445
598	41	15	1	0.241379310344828	29	0.22948784372094
599	41	15	2	0.6	5	0.616809324820701
600	41	15	3	0	2	0.00188846474958784
601	42	0	1	0.394736842105263	38	0.439651555719853
602	42	0	2	0.769230769230769	13	0.67407047389099
603	42	0	3	0.666666666666667	9	0.611075399623201
604	42	0	4	0.8	5	0.783236175625467
605	42	0	5	0.666666666666667	3	0.619375620637841
606	42	0	6	1	2	0.998772177771768
607	42	0	7	1	2	0.999298493374797
608	42	0	8	1	1	0.929746288080867
609	42	7	1	0.24	25	0.282454018888944
610	42	7	2	0.333333333333333	6	0.308129637255665
611	42	7	3	0	1	0.0640078968679067
612	42	15	1	0.212121212121212	33	0.200687894996939
613	42	15	2	0.285714285714286	7	0.301932038286481
614	42	15	3	0	1	0.0578171431014628
615	43	0	1	0.477272727272727	44	0.48542749152977
616	43	0	2	0.578947368421053	19	0.562985653483236
617	43	0	3	0.818181818181818	11	0.662728768873325
618	43	0	4	0.666666666666667	9	0.600522274756008
619	43	0	5	0.6	5	0.680600129478203
620	43	0	6	0.5	2	0.629049672452114
621	43	7	1	0.222222222222222	27	0.264412728874294
622	43	7	2	0.166666666666667	6	0.318430659501734
623	43	7	3	1	1	0.951888805049084
624	43	7	4	0	1	2.59378009282793e-05
625	43	15	1	0.2	25	0.2145961220745
626	43	15	2	0.75	4	0.673517666767476
627	43	15	3	0.666666666666667	3	0.633443781050129
628	43	15	4	1	1	0.834463432014152
629	43	15	5	1	1	0.777409608928101
630	43	15	6	1	1	0.673608392093014
631	43	15	7	0	1	0.653302144831803
632	44	0	1	0.555555555555556	27	0.502225677677713
633	44	0	2	0.75	12	0.695840574744582
634	44	0	3	0.666666666666667	9	0.660180150533106
635	44	0	4	0.666666666666667	6	0.673027753951046
636	44	0	5	0.5	4	0.631159594540533
637	44	0	6	0	2	0.104418191304565
638	44	7	1	0.176470588235294	34	0.233495818077012
639	44	7	2	0.166666666666667	6	0.283488703686524
640	44	7	3	1	1	0.999917220233536
641	44	7	4	0	1	1.77468558008808e-05
642	44	15	1	0.193548387096774	31	0.188986975099613
643	44	15	2	0.4	5	0.352119415358224
644	44	15	3	1	2	0.985525750502482
645	44	15	4	0.5	2	0.499083735405302
646	44	15	5	1	1	0.855224909920947
647	44	15	6	1	1	0.996928450387352
648	46	0	1	0.478260869565217	46	0.504502919412027
649	46	0	2	0.55	20	0.559978391857403
650	46	0	3	0.75	8	0.770549105479185
651	46	0	4	0.8	5	0.830793584293641
652	46	0	5	1	4	0.847689467306514
653	46	0	6	1	2	0.690986006276472
654	46	7	1	0.512820512820513	39	0.513827565636631
655	46	7	2	0.722222222222222	18	0.71308254147935
656	46	7	3	0.416666666666667	12	0.462463968699704
657	46	7	4	0.75	4	0.513419913731792
658	46	7	5	0.666666666666667	3	0.681103801117363
659	46	7	6	0	1	0.983582877691691
660	46	15	1	0.475	40	0.460551768961071
661	46	15	2	0.470588235294118	17	0.366340459167151
662	46	15	3	0.571428571428571	7	0.472285102068441
663	46	15	4	0.25	4	0.571859589241611
664	47	0	1	0.548387096774194	31	0.520737906335898
665	47	0	2	0.5625	16	0.515537887512127
666	47	0	3	0.5	8	0.524811514468612
667	47	0	4	0.75	4	0.683144463045358
668	47	0	5	0.5	2	0.374836069259312
669	47	0	6	0	1	0.732700950708039
670	47	7	1	0.294117647058824	34	0.346747289935918
671	47	7	2	0.625	8	0.705036560832696
672	47	7	3	0.4	5	0.328658236092478
673	47	7	4	1	2	0.821383698414678
674	47	7	5	0.5	2	0.502769319480672
675	47	7	6	0	1	0.00100093923730896
676	47	15	1	0.172413793103448	29	0.190822426948685
677	47	15	2	0.2	5	0.150941823331472
678	47	15	3	0	1	0.000404691784353602
679	48	0	1	0.604651162790698	43	0.592449368078166
680	48	0	2	0.739130434782609	23	0.635499732446635
681	48	0	3	0.533333333333333	15	0.600960489498045
682	48	0	4	0.571428571428571	7	0.527952010548666
683	48	0	5	1	4	0.783416116543004
684	48	0	6	0.5	4	0.739150692967637
685	48	0	7	1	2	0.99513922406637
686	48	0	8	1	2	0.994067209977425
687	48	7	1	0.361111111111111	36	0.438525580830475
688	48	7	2	0.538461538461538	13	0.526676028907264
689	48	7	3	0.666666666666667	6	0.670390460913333
690	48	7	4	0.25	4	0.429323422564779
691	48	15	1	0.48	25	0.440478965768743
692	48	15	2	0.272727272727273	11	0.205451172206437
693	48	15	3	0.666666666666667	3	0.651787246086276
694	48	15	4	0.5	2	0.45686383568929
695	48	15	5	1	1	0.932629778902948
696	48	15	6	1	1	0.953056574854625
697	48	15	7	1	1	0.967505711819945
698	49	0	1	0.375	32	0.396744910301479
699	49	0	2	0.727272727272727	11	0.475636764714756
700	49	0	3	0.625	8	0.444424906262191
701	49	0	4	0.4	5	0.368444110630552
702	49	0	5	1	2	0.937252919932043
703	49	0	6	0	2	0.0860082887848916
704	49	7	1	0.266666666666667	30	0.411602740182294
705	49	7	2	0.285714285714286	7	0.631075629212237
706	49	7	3	0	2	0.0147806925892228
707	49	15	1	0.222222222222222	27	0.189493144847309
708	49	15	2	0.2	5	0.135200385159549
709	49	15	3	1	1	0.520443915513826
710	49	15	4	0	1	0.0295727968995526
711	50	0	1	0.6	30	0.563103861130698
712	50	0	2	0.6	15	0.557661227587938
713	50	0	3	0.666666666666667	9	0.601364239659887
714	50	0	4	0.666666666666667	3	0.620077767531444
715	50	0	5	1	1	0.866981314484104
716	50	0	6	0	1	0.864683129032416
717	50	7	1	0.375	32	0.464144770925675
718	50	7	2	0.3	10	0.29065004162823
719	50	7	3	0	1	0.00941844849029871
720	50	15	1	0.217391304347826	23	0.190379981337309
721	50	15	2	0.5	4	0.460571509438185
722	50	15	3	0.5	2	0.471182609692088
723	50	15	4	0	1	0.542890156317609
724	51	0	1	0.294117647058824	34	0.322627580103187
725	51	0	2	0.5	10	0.387303079026096
726	51	0	3	0.8	5	0.750931627280982
727	51	0	4	0	2	0.256769024494843
728	51	7	1	0.472222222222222	36	0.483957704564175
729	51	7	2	0.461538461538462	13	0.532775156142994
730	51	7	3	0.6	5	0.59650477276714
731	51	7	4	1	1	0.977321900028696
732	51	7	5	0	1	0.0010610024096667
733	51	15	1	0.388888888888889	36	0.358276534507471
734	51	15	2	0.4	10	0.376390749974922
735	51	15	3	0.333333333333333	3	0.207465665919855
736	51	15	4	0	1	0.021181984988642
737	52	0	1	0.55	40	0.534162990487739
738	52	0	2	0.611111111111111	18	0.557961249860623
739	52	0	3	0.444444444444444	9	0.493133290934175
740	52	0	4	0.5	4	0.536156395404365
741	52	0	5	0.5	2	0.667412363374578
742	52	0	6	1	1	0.975407010393515
743	52	0	7	1	1	0.976002790697225
744	52	7	1	0.333333333333333	33	0.405757525051514
745	52	7	2	0.636363636363636	11	0.451740982134708
746	52	7	3	0.833333333333333	6	0.666800988595874
747	52	7	4	0.6	5	0.721973023823393
748	52	7	5	1	2	0.996404327967937
749	52	7	6	1	2	0.995972408371604
750	52	7	7	1	2	0.995621774310022
751	52	7	8	1	1	0.989475351174262
752	52	7	9	1	1	0.985542687094445
753	52	15	1	0.391304347826087	23	0.340062700002149
754	52	15	2	0.333333333333333	9	0.357758653560694
755	52	15	3	0.5	2	0.487381642147423
756	52	15	4	0	1	0.96059251284706
757	53	0	1	0.674418604651163	43	0.656060329050438
758	53	0	2	0.518518518518518	27	0.528558067707527
759	53	0	3	0.583333333333333	12	0.642552565883373
760	53	0	4	0.5	6	0.435305012690796
761	53	0	5	0.666666666666667	3	0.654602162499856
762	53	0	6	0.5	2	0.297653069779013
763	53	0	7	0	1	0.237991651309218
764	53	7	1	0.631578947368421	38	0.621749973553877
765	53	7	2	0.545454545454545	22	0.545543134242171
766	53	7	3	0.666666666666667	12	0.643007428001924
767	53	7	4	0.571428571428571	7	0.656495027935399
768	53	7	5	1	4	0.909501839311561
769	53	7	6	0.333333333333333	3	0.639691911816117
770	53	7	7	1	1	0.873775099051009
771	53	15	1	0.444444444444444	36	0.41685099565532
772	53	15	2	0.357142857142857	14	0.359379739935784
773	53	15	3	0.4	5	0.466114801486755
774	53	15	4	0	2	3.53806818329731e-05
775	55	0	1	0.585365853658537	41	0.576627350862424
776	55	0	2	0.695652173913043	23	0.627256057992548
777	55	0	3	0.533333333333333	15	0.6262798004721
778	55	0	4	0.571428571428571	7	0.62571325478427
779	55	0	5	0.5	4	0.513796906659099
780	55	0	6	1	2	0.999968311861732
781	55	0	7	0.5	2	0.50008734283114
782	55	7	1	0.518518518518518	27	0.505354983960988
783	55	7	2	0.571428571428571	14	0.644755088385899
784	55	7	3	0.714285714285714	7	0.581565348403934
785	55	7	4	0.2	5	0.206885188918884
786	55	7	5	0	1	0.000323906029159449
787	55	15	1	0.363636363636364	33	0.338601183944679
788	55	15	2	0.3	10	0.332525415996013
789	55	15	3	0.666666666666667	3	0.664159216351973
790	55	15	4	0	2	0.00496773941899445
791	56	0	1	0.444444444444444	36	0.473210132776796
792	56	0	2	0.8125	16	0.680309010742852
793	56	0	3	0.545454545454545	11	0.578640850109326
794	56	0	4	0.75	4	0.836798661712341
795	56	0	5	0	1	0.00110583140141764
796	56	7	1	0.4	35	0.39221043998578
797	56	7	2	0.416666666666667	12	0.465823937637844
798	56	7	3	0.4	5	0.430194211568204
799	56	7	4	0	1	1.08442513809101e-05
800	56	15	1	0.407407407407407	27	0.397117850352306
801	56	15	2	0.625	8	0.574398288144069
802	56	15	3	0.25	4	0.319546247926753
803	56	15	4	0	1	0.256836337573815
804	57	0	1	0.379310344827586	29	0.454232344101185
805	57	0	2	0.666666666666667	9	0.562095750751069
806	57	0	3	1	5	0.679196878830887
807	57	0	4	0.75	4	0.532127172144259
808	57	0	5	0.333333333333333	3	0.35545018283565
809	57	0	6	0	1	0.086456750796588
810	57	7	1	0.178571428571429	28	0.319217714459154
811	57	7	2	0.2	5	0.351502638342144
812	57	7	3	1	1	0.650814150352911
813	57	15	1	0.185185185185185	27	0.166473365622322
814	57	15	2	0.4	5	0.26497497045681
815	57	15	3	0	2	0.0226647399130042
816	58	0	1	0.333333333333333	27	0.362891038232972
817	58	0	2	0.125	8	0.13699450934927
818	58	0	3	0	1	0.00973144361828367
819	58	7	1	0.2	30	0.169757657444668
820	58	7	2	0.166666666666667	6	0.364477818544846
821	58	7	3	0	1	0.0136236168541432
822	58	15	1	0.285714285714286	28	0.270678244337508
823	58	15	2	0.5	8	0.461752438816922
824	58	15	3	0	4	0.00545293745471264
825	59	0	1	0.607142857142857	28	0.588425906144435
826	59	0	2	0.5	14	0.485909086891152
827	59	0	3	0.857142857142857	7	0.753706174474126
828	59	0	4	0.666666666666667	3	0.59330449474946
829	59	0	5	0.5	2	0.877909040223047
830	59	0	6	0	1	0.491684045944831
831	59	7	1	0.444444444444444	36	0.464237497461
832	59	7	2	0.533333333333333	15	0.531749714750501
833	59	7	3	0.333333333333333	6	0.431938834182915
834	59	7	4	1	1	0.912025901442652
835	59	7	5	0	1	0.000821285740779208
836	59	15	1	0.407407407407407	27	0.383915978412934
837	59	15	2	0.666666666666667	9	0.590017668229043
838	59	15	3	0.5	6	0.703013168114055
839	59	15	4	0.5	2	0.731480380316307
840	59	15	5	1	1	0.534394871506221
841	59	15	6	1	1	0.533851586733651
842	59	15	7	0	1	6.93250328897654e-07
843	60	0	1	0.5	38	0.48147425268192
844	60	0	2	0.684210526315789	19	0.565577241492145
845	60	0	3	0.666666666666667	12	0.696663873714668
846	60	0	4	0.666666666666667	6	0.818798640694646
847	60	0	5	0.5	4	0.832529668631936
848	60	0	6	1	2	0.88025801193482
849	60	0	7	1	2	0.722512339959384
850	60	0	8	0	1	0.0309558847663964
851	60	7	1	0.307692307692308	26	0.349836742159596
852	60	7	2	0.571428571428571	7	0.550260605148818
853	60	7	3	0	4	0.216931649484605
854	60	15	1	0.25	32	0.287739304406682
855	60	15	2	0.714285714285714	7	0.558035967806361
856	60	15	3	0.8	5	0.626385840184233
857	60	15	4	1	4	0.946246531834858
858	60	15	5	0	4	0.00542266654322903
859	62	0	1	0.606060606060606	33	0.580137322937929
860	62	0	2	0.55	20	0.573385532219273
861	62	0	3	0.666666666666667	9	0.562087575532815
862	62	0	4	1	4	0.835730740524377
863	62	0	5	0.75	4	0.677115012081068
864	62	0	6	1	3	0.883315244898966
865	62	0	7	1	2	0.95657627009566
866	62	0	8	1	2	0.888591558140676
867	62	0	9	0	1	0.864378390409373
868	62	7	1	0.428571428571429	35	0.474480874921765
869	62	7	2	0.642857142857143	14	0.696236563497858
870	62	7	3	0.25	8	0.368783917982721
871	62	7	4	1	2	0.982656833678688
872	62	7	5	0.5	2	0.56370835240743
873	62	7	6	1	1	0.990453196916925
874	62	7	7	0	1	0.00130241653447888
875	62	15	1	0.375	24	0.264150509265183
876	62	15	2	0.428571428571429	7	0.416421254507738
877	62	15	3	1	3	0.99026099830573
878	62	15	4	0.5	2	0.776321238585583
879	62	15	5	1	1	0.957002184159911
880	62	15	6	1	1	0.954205098707466
881	63	0	1	0.59375	32	0.61438225470055
882	63	0	2	0.647058823529412	17	0.575157965998923
883	63	0	3	0.7	10	0.657800537791611
884	63	0	4	0.6	5	0.632766704401241
885	63	0	5	0.666666666666667	3	0.686576562511088
886	63	0	6	1	2	0.968029273680268
887	63	0	7	1	1	0.985824868317732
888	63	0	8	1	1	0.999767970720788
889	63	0	9	1	1	0.999593628422239
890	63	7	1	0.352941176470588	34	0.377006505421202
891	63	7	2	0.583333333333333	12	0.574821128386311
892	63	7	3	0.285714285714286	7	0.281562832652264
893	63	7	4	1	1	0.998819371457862
894	63	15	1	0.304347826086957	23	0.348124447256229
895	63	15	2	0.571428571428571	7	0.566658792357317
896	63	15	3	0	3	0.00105060707021722
897	64	0	1	0.555555555555556	36	0.600832617435233
898	64	0	2	0.647058823529412	17	0.619654779850159
899	64	0	3	0.727272727272727	11	0.728761044394298
900	64	0	4	0.5	6	0.408107178379174
901	64	0	5	0.333333333333333	3	0.838114991343222
902	64	7	1	0.6	40	0.587568998361354
903	64	7	2	0.681818181818182	22	0.619693033777837
904	64	7	3	0.642857142857143	14	0.559964549078894
905	64	7	4	0.444444444444444	9	0.44583010673246
906	64	7	5	1	4	0.960923865170508
907	64	7	6	1	4	0.955536581887804
908	64	7	7	0.75	4	0.719177436346742
909	64	7	8	1	3	0.964459412500965
910	64	7	9	0.5	2	0.499854232726804
911	64	15	1	0.6	40	0.588616418826761
912	64	15	2	0.6	20	0.590450148757461
913	64	15	3	0.545454545454545	11	0.566816603677321
914	64	15	4	1	6	0.961654995962592
915	64	15	5	0.5	4	0.548520948456484
916	64	15	6	0.5	2	0.500040185548807
917	64	15	7	0	1	0.834488743276402
918	65	0	1	0.387096774193548	31	0.375702637558884
919	65	0	2	0.363636363636364	11	0.450610975000556
920	65	0	3	0.5	2	0.441430550256257
921	65	0	4	1	1	0.988666205675445
922	65	0	5	1	1	0.989048542905098
923	65	0	6	1	1	0.988183922191889
924	65	0	7	1	1	0.863102569981299
925	65	0	8	0	1	0.00315444682146279
926	65	7	1	0.46875	32	0.473790334113848
927	65	7	2	0.416666666666667	12	0.424649603150927
928	65	7	3	1	1	0.998694047368481
929	65	7	4	0	1	0.398475848370865
930	65	15	1	0.269230769230769	26	0.265444359406396
931	65	15	2	0.666666666666667	6	0.628047285293047
932	65	15	3	0.5	4	0.482195273458341
933	65	15	4	0	2	0.00076896756169827
934	66	0	1	0.595238095238095	42	0.626535672687514
935	66	0	2	0.818181818181818	22	0.681435361739949
936	66	0	3	0.625	16	0.607400590479945
937	66	0	4	0.8	10	0.770555487765241
938	66	0	5	1	7	0.893690594570081
939	66	0	6	0.666666666666667	6	0.927394842428505
940	66	0	7	0	2	0.0425394828990734
941	66	7	1	0.470588235294118	34	0.488316101652806
942	66	7	2	0.538461538461538	13	0.566673844850917
943	66	7	3	0.5	6	0.621839287733479
944	66	7	4	1	3	0.986906825783963
945	66	7	5	1	1	0.995967365571736
946	66	7	6	1	1	0.956021396167901
947	66	7	7	1	1	0.996997933535942
948	66	7	8	0	1	0.0274034525926598
949	66	15	1	0.297297297297297	37	0.276538842270871
950	66	15	2	0.454545454545455	11	0.425634261401511
951	66	15	3	0.25	4	0.24929334313566
952	66	15	4	0	1	0.000853791398694357
953	67	0	1	0.294117647058824	34	0.3436569467884
954	67	0	2	0.5	10	0.444326183978295
955	67	0	3	0.2	5	0.237715832249705
956	67	0	4	1	1	0.885035226730351
957	67	0	5	0	1	0.0262104262871618
958	67	7	1	0.307692307692308	39	0.287176372779362
959	67	7	2	0.555555555555556	9	0.454876925921027
960	67	7	3	0.5	4	0.518174074079279
961	67	7	4	0	2	0.0936882452404591
962	67	15	1	0.342857142857143	35	0.326476017682372
963	67	15	2	0.272727272727273	11	0.265181187364813
964	67	15	3	0	2	0.500241641224817
965	68	0	1	0.548387096774194	31	0.553538837133113
966	68	0	2	0.6	15	0.53322812760285
967	68	0	3	1	7	0.708430570452312
968	68	0	4	1	4	0.896154159831732
969	68	0	5	1	3	0.89538487147499
970	68	0	6	0.333333333333333	3	0.506603369654103
971	68	7	1	0.206896551724138	29	0.353737544182342
972	68	7	2	0.2	5	0.264665488987659
973	68	7	3	1	1	0.740453767142822
974	68	7	4	0	1	0.00274513598944556
975	68	15	1	0.111111111111111	18	0.0910933053408485
976	68	15	2	0.5	2	0.507187889584397
977	68	15	3	1	1	0.909663668116081
978	69	0	1	0.594594594594595	37	0.609364321458042
979	69	0	2	0.727272727272727	22	0.672257888214534
980	69	0	3	0.8	15	0.703585106593353
981	69	0	4	0.636363636363636	11	0.574921278905919
982	69	0	5	0.6	5	0.776669748049717
983	69	0	6	0.666666666666667	3	0.901743850622641
984	69	0	7	1	1	0.997626458450209
985	69	0	8	1	1	0.982241844468944
986	69	7	1	0.451612903225806	31	0.516948422356462
987	69	7	2	0.428571428571429	14	0.457411167857798
988	69	7	3	0.5	6	0.329308909256076
989	69	7	4	0.666666666666667	3	0.318755715766091
990	69	7	5	1	2	0.924964397554731
991	69	7	6	1	2	0.988898730801522
992	69	7	7	0	2	0.420893150591333
993	69	15	1	0.466666666666667	30	0.444986870727689
994	69	15	2	0.25	12	0.28635900656835
995	69	15	3	0.333333333333333	3	0.314008505409715
996	69	15	4	1	1	0.397940150783785
997	69	15	5	0	1	0.363183000216686
998	70	0	1	0.611111111111111	36	0.5249006537938
999	70	0	2	0.588235294117647	17	0.621335361364974
1000	70	0	3	0.7	10	0.835655446725312
1001	70	0	4	0.714285714285714	7	0.683741965184418
1002	70	0	5	0.4	5	0.71232163249499
1003	70	0	6	1	2	0.936532201703514
1004	70	0	7	1	1	0.926958169255297
1005	70	7	1	0.533333333333333	45	0.51524388710914
1006	70	7	2	0.428571428571429	21	0.509435133073045
1007	70	7	3	0.875	8	0.816246196278034
1008	70	7	4	0.428571428571429	7	0.633407558670092
1009	70	7	5	1	3	0.801647303143027
1010	70	7	6	1	2	0.739735246864306
1011	70	7	7	1	1	0.983031704803865
1012	70	7	8	1	1	0.974540949078776
1013	70	7	9	1	1	0.984136154864862
1014	70	15	1	0.585365853658537	41	0.584156101301017
1015	70	15	2	0.681818181818182	22	0.642128951820363
1016	70	15	3	0.727272727272727	11	0.584719908444926
1017	70	15	4	0.333333333333333	6	0.495537500872491
1018	70	15	5	1	2	0.857959375454715
1019	70	15	6	1	2	0.951459380117621
1020	70	15	7	1	2	0.951383215612464
1021	70	15	8	0	1	0.180599742821588
1022	71	0	1	0.269230769230769	26	0.385017284655729
1023	71	0	2	0.285714285714286	7	0.220834992137653
1024	71	0	3	1	1	0.756166597523565
1025	71	0	4	1	1	0.775332361351159
1026	71	0	5	0	1	0.419922223334762
1027	71	7	1	0.333333333333333	33	0.341887970346913
1028	71	7	2	0.2	10	0.142582239091391
1029	71	7	3	1	2	0.569018228834744
1030	71	7	4	1	2	0.588013565650218
1031	71	7	5	0	1	0.308022863660383
1032	71	15	1	0.285714285714286	28	0.272945708778772
1033	71	15	2	0.333333333333333	6	0.4082662609732
1034	71	15	3	0.5	2	0.337786873178082
1035	71	15	4	0	1	0.636364986156133
1036	72	0	1	0.636363636363636	44	0.647529081603319
1037	72	0	2	0.636363636363636	22	0.599501481402665
1038	72	0	3	0.75	12	0.769370669655859
1039	72	0	4	0.666666666666667	9	0.73668491646932
1040	72	0	5	0.6	5	0.659862193232343
1041	72	0	6	1	3	0.988485136405481
1042	72	0	7	0.666666666666667	3	0.665231276709601
1043	72	0	8	1	1	0.970281054198754
1044	72	7	1	0.447368421052632	38	0.438220635518337
1045	72	7	2	0.5625	16	0.53411507062793
1046	72	7	3	0.333333333333333	9	0.296092199416189
1047	72	7	4	0.5	2	0.485901876230464
1048	72	7	5	1	1	0.974580467945047
1049	72	15	1	0.5	24	0.487837903150091
1050	72	15	2	0.272727272727273	11	0.34559556482223
1051	72	15	3	0.5	2	0.446878999850628
1052	73	0	1	0.457142857142857	35	0.454859903972914
1053	73	0	2	0.5	14	0.557537155399213
1054	73	0	3	0.428571428571429	7	0.377378788625234
1055	73	0	4	1	2	0.889095516139621
1056	73	0	5	1	2	0.986460165967932
1057	73	0	6	0	1	0.652599277995044
1058	73	7	1	0.487179487179487	39	0.495810770788531
1059	73	7	2	0.529411764705882	17	0.551798251151428
1060	73	7	3	0.625	8	0.562024609891614
1061	73	7	4	0.8	5	0.609283145555079
1062	73	7	5	0.5	4	0.518858763825554
1063	73	7	6	1	2	0.999652041058068
1064	73	7	7	1	2	0.99951891585892
1065	73	7	8	0.5	2	0.61016515251215
1066	73	7	9	0	1	0.0359246534240965
1067	73	15	1	0.514285714285714	35	0.484953026081504
1068	73	15	2	0.6875	16	0.673706169891627
1069	73	15	3	0.666666666666667	9	0.657565956478101
1070	73	15	4	0.666666666666667	6	0.657828865718882
1071	73	15	5	0.333333333333333	3	0.157406030093009
1072	73	15	6	1	1	0.999997695787445
1073	73	15	7	1	1	0.999998024170949
1074	73	15	8	1	1	0.999997642766695
1075	73	15	9	0	1	0.27074586717699
1076	74	0	1	0.285714285714286	28	0.323538756913273
1077	74	0	2	0.625	8	0.529883919344747
1078	74	0	3	0.5	4	0.52327869295688
1079	74	0	4	0.5	2	0.690473476884387
1080	74	7	1	0.333333333333333	33	0.32896656534349
1081	74	7	2	0.5	10	0.42106680425248
1082	74	7	3	0.333333333333333	3	0.334770221292686
1083	74	7	4	1	1	0.993750445782018
1084	74	7	5	1	1	0.991426878296059
1085	74	15	1	0.259259259259259	27	0.290105463748069
1086	74	15	2	0.2	5	0.179772854186787
1087	74	15	3	1	1	0.846926848100765
1088	74	15	4	0	1	1.96655203789438e-05
1089	75	0	1	0.5	42	0.487856430910607
1090	75	0	2	0.722222222222222	18	0.653180609964445
1091	75	0	3	0.833333333333333	12	0.7107080595587
1092	75	0	4	0.7	10	0.747188246209322
1093	75	0	5	0.666666666666667	6	0.584849956487186
1094	75	0	6	0.666666666666667	3	0.718612495288794
1095	75	0	7	1	1	0.997449073256882
1096	75	0	8	1	1	0.936443503568758
1097	75	0	9	0	1	0.939152722670034
1098	75	7	1	0.181818181818182	22	0.342632769326784
1099	75	7	2	0.75	4	0.852148472250771
1100	75	7	3	0.666666666666667	3	0.698635277644065
1101	75	7	4	1	2	0.926606077340402
1102	75	7	5	0.5	2	0.4876984133692
1103	75	7	6	1	1	0.980147028702467
1104	75	7	7	1	1	0.995533015284099
1105	75	7	8	1	1	0.892028662036263
1106	75	7	9	1	1	0.995537659822732
1107	75	15	1	0.15	20	0.172828102392929
1108	75	15	2	0.666666666666667	3	0.445927197959621
1109	75	15	3	0.5	2	0.271973641409161
1110	75	15	4	0	1	0.00042414837064074
1111	77	0	1	0.6	35	0.516425295538661
1112	77	0	2	0.5	18	0.455303046003622
1113	77	0	3	0.555555555555556	9	0.703125809373018
1114	77	0	4	0.2	5	0.394464065029116
1115	77	0	5	1	1	0.642205872950453
1116	77	0	6	1	1	0.678465449073684
1117	77	0	7	1	1	0.859362196483847
1118	77	0	8	1	1	0.71917388779999
1119	77	7	1	0.185185185185185	27	0.30559226459352
1120	77	7	2	0.8	5	0.94556692909158
1121	77	7	3	0.5	4	0.508148131231386
1122	77	7	4	0	2	0.0013433607271253
1123	77	15	1	0.153846153846154	26	0.126661440846712
1124	77	15	2	0.5	4	0.383429458775594
1125	77	15	3	0	2	0.294726539331193
1126	78	0	1	0.710526315789474	38	0.692170049235036
1127	78	0	2	0.666666666666667	24	0.587745943523892
1128	78	0	3	0.666666666666667	15	0.716365150078169
1129	78	0	4	0.571428571428571	7	0.711304476314239
1130	78	0	5	0.75	4	0.703950450456708
1131	78	0	6	1	3	0.954356147816598
1132	78	0	7	1	1	0.906838191787499
1133	78	0	8	0	1	0.10112931139316
1134	78	7	1	0.432432432432432	37	0.507906924909045
1135	78	7	2	0.8	15	0.742723928506661
1136	78	7	3	0.6	10	0.588241208120294
1137	78	7	4	0.25	4	0.274323649449512
1138	78	7	5	1	1	0.866496372192011
1139	78	7	6	1	1	0.910722415566292
1140	78	7	7	1	1	0.941290272784215
1141	78	7	8	1	1	0.961830613951111
1142	78	15	1	0.379310344827586	29	0.380939691054378
1143	78	15	2	0.7	10	0.597224438641237
1144	78	15	3	0.833333333333333	6	0.729469462919517
1145	78	15	4	0.5	4	0.497961041401205
1146	78	15	5	1	1	0.994548311711019
1147	78	15	6	1	1	0.996834025719485
1148	78	15	7	0	1	0.412962175073219
1149	79	0	1	0.317073170731707	41	0.33968582249731
1150	79	0	2	0.6	10	0.492572907906035
1151	79	0	3	0.4	5	0.394763121861544
1152	79	0	4	0	1	0.433581561312494
1153	79	7	1	0.346153846153846	26	0.360474743168088
1154	79	7	2	0.625	8	0.674897603720386
1155	79	7	3	0.25	4	0.176879962690987
1156	79	15	1	0.208333333333333	24	0.231917194403666
1157	79	15	2	0	4	0.216272251283859
1158	80	0	1	0.613636363636364	44	0.591927752448786
1159	80	0	2	0.739130434782609	23	0.744067468170008
1160	80	0	3	0.823529411764706	17	0.718104126407311
1161	80	0	4	0.75	12	0.707917394184014
1162	80	0	5	0.875	8	0.830604388871109
1163	80	0	6	0.666666666666667	6	0.678809638644219
1164	80	0	7	0.333333333333333	3	0.681242639389254
1165	80	7	1	0.342857142857143	35	0.469728258868483
1166	80	7	2	0.5	10	0.449488150903288
1167	80	7	3	1	2	0.672654257759328
1168	80	7	4	1	1	0.988793257671206
1169	80	7	5	1	1	0.990983641883126
1170	80	7	6	1	1	0.992386260488011
1171	80	7	7	0	1	0.00304789432660695
1172	80	15	1	0.24	25	0.252889488597962
1173	80	15	2	0.5	6	0.372069064340611
1174	80	15	3	1	2	0.629771976086907
1175	80	15	4	0.5	2	0.505150397856157
1176	80	15	5	0	1	0.000438559832198208
1177	82	0	1	0.27906976744186	43	0.356021255406519
1178	82	0	2	0.5	8	0.500621005999377
1179	82	0	3	0.666666666666667	3	0.445241073032498
1180	82	0	4	1	1	0.495928480930004
1181	82	0	5	1	1	0.548391287898619
1182	82	0	6	1	1	0.596482395137862
1183	82	0	7	0	1	0.00318964551933799
1184	82	7	1	0.233333333333333	30	0.196190891098207
1185	82	7	2	0.428571428571429	7	0.469795144681556
1186	82	7	3	0.666666666666667	3	0.615484202433395
1187	82	7	4	0.5	2	0.544621622906432
1188	82	7	5	1	1	0.95049260515193
1189	82	7	6	0	1	0.864440677363093
1190	82	15	1	0.321428571428571	28	0.288123949797785
1191	82	15	2	0.555555555555556	9	0.553405112716884
1192	82	15	3	0.2	5	0.200370977449921
1193	82	15	4	0	1	0.0435567530812908
1194	83	0	1	0.535714285714286	28	0.523647680090805
1195	83	0	2	0.666666666666667	12	0.592732928196039
1196	83	0	3	0.571428571428571	7	0.490747515004626
1197	83	0	4	0.333333333333333	3	0.293260464524267
1198	83	0	5	1	1	0.775082871779459
1199	83	0	6	0	1	0.747332425524819
1200	83	7	1	0.233333333333333	30	0.318734047954089
1201	83	7	2	0.666666666666667	6	0.595906903042005
1202	83	7	3	0	3	0.301754419132989
1203	83	15	1	0.35	20	0.252544425311672
1204	83	15	2	0.166666666666667	6	0.269904228330687
1205	83	15	3	0	1	0.761525638919234
1206	84	0	1	0.612903225806452	31	0.56799129630954
1207	84	0	2	0.611111111111111	18	0.681973175631294
1208	84	0	3	0.666666666666667	9	0.672461215936195
1209	84	0	4	0.333333333333333	6	0.541327199893453
1210	84	0	5	0.5	2	0.494374535697897
1211	84	0	6	0	1	0.123715832883942
1212	84	7	1	0.487179487179487	39	0.45528312826835
1213	84	7	2	0.5	16	0.491880422035929
1214	84	7	3	0.5	6	0.501212647355908
1215	84	7	4	0	3	0.00960722724982184
1216	84	15	1	0.21875	32	0.246238263590375
1217	84	15	2	0.571428571428571	7	0.472468538869199
1218	84	15	3	0.5	4	0.491461119783026
1219	84	15	4	0	2	0.000599092608976546
1220	86	0	1	0.48780487804878	41	0.518289057508898
1221	86	0	2	0.764705882352941	17	0.692131360995238
1222	86	0	3	0.833333333333333	12	0.742362413326368
1223	86	0	4	0.666666666666667	9	0.619421371452923
1224	86	0	5	0.5	6	0.631262363990661
1225	86	0	6	0.5	2	0.657906552085925
1226	86	0	7	1	1	0.945906903727589
1227	86	7	1	0.515151515151515	33	0.488981095069275
1228	86	7	2	0.5	14	0.509156507792393
1229	86	7	3	0.285714285714286	7	0.397279906407137
1230	86	7	4	0	2	0.49501568993477
1231	86	15	1	0.363636363636364	33	0.359531264448305
1232	86	15	2	0.25	12	0.247022729837948
1233	86	15	3	0.5	2	0.167577559952311
1234	86	15	4	0	1	0.000259193992906442
1235	87	0	1	0.615384615384615	39	0.61202182629681
1236	87	0	2	0.714285714285714	21	0.722097396972265
1237	87	0	3	0.692307692307692	13	0.61339117430065
1238	87	0	4	1	9	0.889817607018208
1239	87	0	5	0.5	6	0.636647652480695
1240	87	0	6	0.666666666666667	3	0.501628221110962
1241	87	0	7	1	1	0.739882674916291
1242	87	0	8	0	1	0.770219195647735
1243	87	7	1	0.540540540540541	37	0.599557816379604
1244	87	7	2	0.5	18	0.504592180689079
1245	87	7	3	0.714285714285714	7	0.811271546470037
1246	87	7	4	0.4	5	0.526554119713771
1247	87	7	5	1	2	0.971272842519923
1248	87	7	6	1	2	0.997689304736247
1249	87	7	7	1	1	0.999365343888149
1250	87	7	8	1	1	0.952930044599741
1251	87	7	9	0	1	0.000421517776109131
1252	87	15	1	0.545454545454545	44	0.508755109141963
1253	87	15	2	0.619047619047619	21	0.515123145985929
1254	87	15	3	0.583333333333333	12	0.564341707090849
1255	87	15	4	0.857142857142857	7	0.854057483403103
1256	87	15	5	0.6	5	0.57161181132236
1257	87	15	6	0.5	2	0.734917043558069
1258	89	0	1	0.378378378378378	37	0.429684630702664
1259	89	0	2	0.538461538461538	13	0.531805019706126
1260	89	0	3	0.857142857142857	7	0.777264558463657
1261	89	0	4	0.25	4	0.245704367755147
1262	89	0	5	0	1	0.355016854011779
1263	89	7	1	0.551724137931034	29	0.491269125789808
1264	89	7	2	0.6	15	0.54016503412473
1265	89	7	3	0.375	8	0.424883567420613
1266	89	7	4	1	3	0.891067040977248
1267	89	7	5	1	3	0.905279499524092
1268	89	7	6	0.333333333333333	3	0.335095227202682
1269	89	7	7	1	1	0.808660288196488
1270	89	7	8	0	1	0.673222819445856
1271	89	15	1	0.555555555555556	36	0.564643153724655
1272	89	15	2	0.578947368421053	19	0.529847683537335
1273	89	15	3	0.125	8	0.21176777877382
1274	89	15	4	1	1	0.999814703979533
1275	89	15	5	1	1	0.999534690325661
1276	90	0	1	0.529411764705882	34	0.533177191777389
1277	90	0	2	0.6	15	0.58463643511795
1278	90	0	3	0.875	8	0.8214903693437
1279	90	0	4	0.857142857142857	7	0.799778837048194
1280	90	0	5	0.666666666666667	6	0.578654290622857
1281	90	0	6	0.5	4	0.672200426215782
1282	90	0	7	0	2	0.212029674241791
1283	90	7	1	0.513513513513513	37	0.524602404966489
1284	90	7	2	0.388888888888889	18	0.374800340324535
1285	90	7	3	0.833333333333333	6	0.825828775806708
1286	90	7	4	0.75	4	0.741307808526154
1287	90	7	5	0.333333333333333	3	0.348461008885704
1288	90	7	6	1	1	0.999694878108113
1289	90	7	7	0	1	0.00217641106439048
1290	90	15	1	0.259259259259259	27	0.235924084363328
1291	90	15	2	0.166666666666667	6	0.168637689824947
1292	90	15	3	0	1	0.000539469650792225
1293	91	0	1	0.625	32	0.600208340489845
1294	91	0	2	0.764705882352941	17	0.765519564439979
1295	91	0	3	0.666666666666667	12	0.717148922616696
1296	91	0	4	0.75	8	0.736864094062789
1297	91	0	5	0.8	5	0.772610474846395
1298	91	0	6	0.666666666666667	3	0.648313476009934
1299	91	0	7	1	2	0.838333372403454
1300	91	0	8	1	2	0.999982526586077
1301	91	0	9	1	1	0.999971609628623
1302	91	7	1	0.382352941176471	34	0.443927663204818
1303	91	7	2	0.636363636363636	11	0.509102738093043
1304	91	7	3	0.571428571428571	7	0.6009839699272
1305	91	7	4	1	3	0.991758347382057
1306	91	7	5	0.5	2	0.491330754608003
1307	91	7	6	1	1	0.994853243813153
1308	91	15	1	0.44	25	0.400890461883159
1309	91	15	2	0.666666666666667	9	0.574355958820089
1310	91	15	3	0.75	4	0.713838328012858
1311	91	15	4	0	3	0.28666361393791
1312	92	0	1	0.206896551724138	29	0.232707460754055
1313	92	0	2	0.5	6	0.401318266351255
1314	92	0	3	0.333333333333333	3	0.538220074333058
1315	92	0	4	1	1	0.99993574627306
1316	92	0	5	1	1	0.999188652681697
1317	92	0	6	0	1	0.00980597544690564
1318	92	7	1	0.294117647058824	34	0.326055761550212
1319	92	7	2	0.6	10	0.572855689131516
1320	92	7	3	0.8	5	0.756359654353438
1321	92	7	4	0.5	4	0.456858270017323
1322	92	7	5	1	2	0.926910960707264
1323	92	7	6	0.5	2	0.447930412601188
1324	92	7	7	1	1	0.896172795215025
1325	92	15	1	0.354838709677419	31	0.315031057352129
1326	92	15	2	0.6	10	0.603925583172063
1327	92	15	3	0.666666666666667	6	0.63522009796274
1328	92	15	4	0.75	4	0.712347135531712
1329	92	15	5	0.5	2	0.50195086445794
1330	92	15	6	0	1	0.629630435204207
1331	94	0	1	0.581395348837209	43	0.573410815061374
1332	94	0	2	0.5	20	0.513938359505536
1333	94	0	3	0.888888888888889	9	0.811252361212644
1334	94	0	4	0.857142857142857	7	0.820568848549695
1335	94	0	5	0.833333333333333	6	0.81291997299311
1336	94	0	6	1	4	0.982581998404602
1337	94	0	7	0.666666666666667	3	0.664048474462951
1338	94	0	8	1	2	0.996253322654405
1339	94	0	9	1	1	0.999947882178979
1340	94	7	1	0.307692307692308	26	0.334603646273821
1341	94	7	2	0	5	0.350740681814889
1342	94	15	1	0.32	25	0.25090660396989
1343	94	15	2	0.375	8	0.477047521707649
1344	94	15	3	1	2	0.977240971015785
1345	94	15	4	0.5	2	0.483293121831859
1346	94	15	5	1	1	0.975346282481758
1347	94	15	6	1	1	0.981618727611945
1348	94	15	7	0	1	0.000182744909871731
1349	96	0	1	0.55	40	0.544992603090602
1350	96	0	2	0.681818181818182	22	0.621160906720744
1351	96	0	3	0.615384615384615	13	0.637790939012317
1352	96	0	4	0.714285714285714	7	0.728415355111788
1353	96	0	5	0.2	5	0.190207845503951
1354	96	0	6	0	1	0.145920351605251
1355	96	7	1	0.307692307692308	26	0.337075743359373
1356	96	7	2	0.25	8	0.387169616311411
1357	96	7	3	0	2	0.0887708394713247
1358	96	15	1	0.285714285714286	35	0.256367261418092
1359	96	15	2	0.333333333333333	9	0.285502695836905
1360	96	15	3	0	2	0.142352888083241
1361	97	0	1	0.464285714285714	28	0.437757222840283
1362	97	0	2	0.909090909090909	11	0.720129674250522
1363	97	0	3	0.666666666666667	9	0.700542156545603
1364	97	0	4	0.5	6	0.576368354706141
1365	97	0	5	0.666666666666667	3	0.857932838198571
1366	97	0	6	1	2	0.986569320192218
1367	97	0	7	1	1	0.998674813465591
1368	97	0	8	1	1	0.998631987152271
1369	97	0	9	1	1	0.99228395344496
1370	97	7	1	0.2	30	0.260128142267434
1371	97	7	2	0.333333333333333	6	0.39175443538595
1372	97	7	3	0	2	0.000580874276501959
1373	97	15	1	0.222222222222222	18	0.206824426578684
1374	97	15	2	0.333333333333333	3	0.232760001966601
1375	98	0	1	0.638888888888889	36	0.645204985555787
1376	98	0	2	0.571428571428571	21	0.558165755900324
1377	98	0	3	0.833333333333333	12	0.838260757246299
1378	98	0	4	0.571428571428571	7	0.568553166886775
1379	98	0	5	1	3	0.985707742701957
1380	98	0	6	1	3	0.990513063953773
1381	98	0	7	1	2	0.995305734438928
1382	98	0	8	1	2	0.996871580785975
1383	98	0	9	1	1	0.999901084776015
1384	98	7	1	0.552631578947368	38	0.529511207194844
1385	98	7	2	0.611111111111111	18	0.621324260095739
1386	98	7	3	0.4	10	0.418639281139645
1387	98	7	4	0.333333333333333	3	0.332955426142647
1388	98	7	5	0	1	2.88786461790593e-05
1389	98	15	1	0.346153846153846	26	0.314930791841384
1390	98	15	2	0.428571428571429	7	0.504719683895711
1391	98	15	3	1	2	0.997756342058637
1392	98	15	4	1	2	0.997707326952029
1393	98	15	5	0	1	0.0399977937826066
1394	100	0	1	0.707317073170732	41	0.715231198814098
1395	100	0	2	0.769230769230769	26	0.730600477336678
1396	100	0	3	0.578947368421053	19	0.606720660747585
1397	100	0	4	1	10	0.928205026859978
1398	100	0	5	0.714285714285714	7	0.639577892746576
1399	100	0	6	1	4	0.902503162250297
1400	100	0	7	0.25	4	0.441044507414952
1401	100	0	8	0	1	0.69723432228804
1402	100	7	1	0.214285714285714	28	0.22682325703187
1403	100	7	2	0.4	5	0.344164271900004
1404	100	7	3	0.5	2	0.500062099662253
1405	100	7	4	1	1	0.999999999866134
1406	100	7	5	0	1	5.70602742483122e-06
1407	100	15	1	0.25	32	0.222436791499841
1408	100	15	2	0.25	8	0.356283400094339
1409	100	15	3	0	1	1.0776052362227e-05
1410	101	0	1	0.404761904761905	42	0.457344831126166
1411	101	0	2	0.642857142857143	14	0.537737407969094
1412	101	0	3	1	9	0.912894841950136
1413	101	0	4	0.428571428571429	7	0.493350053737865
1414	101	0	5	0.666666666666667	3	0.666968929277413
1415	101	7	1	0.620689655172414	29	0.624972448000726
1416	101	7	2	0.6	15	0.520398401934174
1417	101	7	3	0.5	8	0.596819492157513
1418	101	7	4	0.333333333333333	3	0.447242742918946
1419	101	7	5	1	1	0.851368644877787
1420	101	7	6	1	1	0.897461975347595
1421	101	15	1	0.384615384615385	26	0.395447990125136
1422	101	15	2	0.666666666666667	9	0.579519334254635
1423	101	15	3	0.6	5	0.598394295863675
1424	101	15	4	0.666666666666667	3	0.662558788876992
1425	101	15	5	0.5	2	0.505409937940989
1426	101	15	6	1	1	0.99739287670701
1427	101	15	7	1	1	0.997307856697785
1428	102	0	1	0.627906976744186	43	0.61961695137498
1429	102	0	2	0.772727272727273	22	0.715641204602812
1430	102	0	3	0.866666666666667	15	0.833291004421066
1431	102	0	4	0.666666666666667	12	0.705317287064781
1432	102	0	5	0.75	8	0.672152383210047
1433	102	0	6	1	3	0.849934480570823
1434	102	0	7	0	2	0.652864207934674
1435	102	7	1	0.291666666666667	24	0.316015708693177
1436	102	7	2	0.333333333333333	6	0.700206648061013
1437	102	7	3	0	1	0.00121097148361443
1438	102	15	1	0.260869565217391	23	0.223013013749096
1439	102	15	2	0	5	0.00815400015651887
1440	103	0	1	0.636363636363636	44	0.600282248320092
1441	103	0	2	0.64	25	0.688472087630536
1442	103	0	3	0.642857142857143	14	0.649270413283276
1443	103	0	4	0.714285714285714	7	0.738804566495236
1444	103	0	5	0.6	5	0.717205074688575
1445	103	0	6	0.666666666666667	3	0.637345975703284
1446	103	0	7	1	2	0.946092018039003
1447	103	0	8	1	1	0.96381845955842
1448	103	7	1	0.388888888888889	36	0.379471964595976
1449	103	7	2	0.615384615384615	13	0.572501536001157
1450	103	7	3	0.625	8	0.517217556974704
1451	103	7	4	0.333333333333333	3	0.345785849757258
1452	103	7	5	0	1	0.996211616069911
1453	103	15	1	0.5	26	0.464543060522324
1454	103	15	2	0.416666666666667	12	0.460393963831184
1455	103	15	3	0.75	4	0.760917481099047
1456	103	15	4	0.5	2	0.500899482131599
1457	104	0	1	0.564102564102564	39	0.569536917883777
1458	104	0	2	0.789473684210526	19	0.716703884834358
1459	104	0	3	0.533333333333333	15	0.553601370583521
1460	104	0	4	0.666666666666667	6	0.617364079440382
1461	104	0	5	1	3	0.983677424814685
1462	104	0	6	0.333333333333333	3	0.654764238034022
1463	104	7	1	0.468085106382979	47	0.484227211362079
1464	104	7	2	0.619047619047619	21	0.628415982667386
1465	104	7	3	0.6	10	0.576467272262261
1466	104	7	4	0.833333333333333	6	0.798226487010175
1467	104	7	5	0.75	4	0.714532707095594
1468	104	7	6	0.5	2	0.458842701264406
1469	104	7	7	0	1	0.0190237145243786
1470	104	15	1	0.382352941176471	34	0.368362638489644
1471	104	15	2	0.5	8	0.510240058266219
1472	104	15	3	0.25	4	0.225603372468062
1473	105	0	1	0.371428571428571	35	0.35589875815205
1474	105	0	2	0.583333333333333	12	0.446686768549121
1475	105	0	3	0.166666666666667	6	0.289325407195216
1476	105	0	4	1	1	0.966596583777762
1477	105	0	5	0	1	0.393313800827981
1478	105	7	1	0.0416666666666667	24	0.146129274172722
1479	105	7	2	1	1	0.999363480456103
1480	105	7	3	0	1	0.00463653201058534
1481	105	15	1	0.130434782608696	23	0.143474448695303
1482	105	15	2	0.5	2	0.439267551816456
1483	105	15	3	0	1	0.000187301486225133
1484	106	0	1	0.588235294117647	34	0.567901339473562
1485	106	0	2	0.526315789473684	19	0.525178935730396
1486	106	0	3	0.5	8	0.537332669302529
1487	106	0	4	0.25	4	0.299761991211259
1488	106	0	5	0	1	0.00276642333782929
1489	106	7	1	0.457142857142857	35	0.455817844363303
1490	106	7	2	0.0769230769230769	13	0.107896007383283
1491	106	15	1	0.4	30	0.388570115829005
1492	106	15	2	0.5	10	0.539842467903871
1493	106	15	3	0.666666666666667	3	0.64749431646575
1494	106	15	4	1	1	0.97307164892895
1495	107	0	1	0.5	26	0.559445504537268
1496	107	0	2	0.636363636363636	11	0.63315944288958
1497	107	0	3	0.6	5	0.547853374006718
1498	107	0	4	0.666666666666667	3	0.602208829641547
1499	107	0	5	0.5	2	0.519403477589957
1500	107	0	6	1	1	0.976312768657836
1501	107	7	1	0.28125	32	0.268644157971292
1502	107	7	2	0.285714285714286	7	0.269593319754788
1503	107	7	3	0.5	2	0.290760650272329
1504	107	15	1	0.304347826086957	23	0.284499321330865
1505	107	15	2	0.666666666666667	6	0.785223426765493
1506	107	15	3	0	4	0.000234396167670056
1507	108	0	1	0.577777777777778	45	0.574330321885445
1508	108	0	2	0.608695652173913	23	0.56088782475102
1509	108	0	3	0.636363636363636	11	0.701303558292003
1510	108	0	4	0.833333333333333	6	0.833966554387844
1511	108	0	5	0.2	5	0.312034591558045
1512	108	0	6	0	1	0.243911725170258
1513	108	7	1	0.435897435897436	39	0.42696652108058
1514	108	7	2	0.5	16	0.450190691157658
1515	108	7	3	0.375	8	0.4896943845743
1516	108	7	4	0.666666666666667	3	0.638999470250313
1517	108	7	5	0	1	3.05428447291967e-05
1518	108	15	1	0.431818181818182	44	0.419356256970363
1519	108	15	2	0.473684210526316	19	0.482334393326339
1520	108	15	3	0.25	8	0.231474924208867
1521	108	15	4	0.5	2	0.836293912019208
1522	109	0	1	0.5625	32	0.572176466357171
1523	109	0	2	0.769230769230769	13	0.635574087217545
1524	109	0	3	0.7	10	0.624614249838988
1525	109	0	4	0.571428571428571	7	0.599452636504227
1526	109	0	5	1	1	0.994719479406952
1527	109	0	6	1	1	0.875808304062762
1528	109	0	7	0	1	0.818079098408458
1529	109	7	1	0.552631578947368	38	0.542798901248287
1530	109	7	2	0.466666666666667	15	0.465379334449888
1531	109	7	3	0.428571428571429	7	0.634812335788743
1532	109	7	4	0.666666666666667	3	0.612508491927434
1533	109	7	5	0.5	2	0.7904291308973
1534	109	7	6	1	1	0.698541967031999
1535	109	7	7	0	1	0.00843689217826986
1536	109	15	1	0.25	28	0.263158865771085
1537	109	15	2	0.428571428571429	7	0.270099511690072
1538	109	15	3	0.5	2	0.400443199576304
1539	109	15	4	0	1	0.778525940152051
1540	110	0	1	0.655172413793103	29	0.645728217646529
1541	110	0	2	0.529411764705882	17	0.601425555428691
1542	110	0	3	0.666666666666667	9	0.668908696638525
1543	110	0	4	1	5	0.869907693304567
1544	110	0	5	0.5	4	0.542243604430711
1545	110	0	6	0	2	0.00156659737841798
1546	110	7	1	0.366666666666667	30	0.367665227206907
1547	110	7	2	0.545454545454545	11	0.494798242114724
1548	110	7	3	0.2	5	0.21553732186699
1549	110	7	4	1	1	0.999949198474276
1550	110	7	5	1	1	0.999961154545063
1551	110	7	6	0	1	2.56507699193066e-05
1552	110	15	1	0.285714285714286	21	0.288483705954464
1553	110	15	2	0.5	6	0.367857355007144
1554	110	15	3	0.5	2	0.573438928546949
1555	110	15	4	1	1	0.999397019125701
1556	110	15	5	0	1	0.000413065635394135
1557	111	0	1	0.5	44	0.496364626891624
1558	111	0	2	0.631578947368421	19	0.573985993043551
1559	111	0	3	0.916666666666667	12	0.78281575733546
1560	111	0	4	0.8	10	0.782548790535906
1561	111	0	5	0.714285714285714	7	0.829799402576605
1562	111	0	6	0.5	4	0.582923228452853
1563	111	0	7	1	1	0.992518381174308
1564	111	0	8	1	1	0.989780147962087
1565	111	7	1	0.351351351351351	37	0.401064309768967
1566	111	7	2	0.307692307692308	13	0.29393109367427
1567	111	7	3	1	4	0.978424110317248
1568	111	7	4	0	3	0.00249756344947893
1569	111	15	1	0.318181818181818	22	0.326059977891031
1570	111	15	2	0.333333333333333	6	0.399620262459999
1571	111	15	3	0.5	2	0.234534514219523
1572	111	15	4	0	1	2.85661689094538e-05
1573	112	0	1	0.7	40	0.674298590876366
1574	112	0	2	0.576923076923077	26	0.560237212805109
1575	112	0	3	0.785714285714286	14	0.662913459197608
1576	112	0	4	0.636363636363636	11	0.60576513548997
1577	112	0	5	0.666666666666667	6	0.599036149340878
1578	112	0	6	0.5	4	0.841520146225056
1579	112	0	7	1	2	0.929716973869368
1580	112	0	8	1	2	0.990605881880086
1581	112	0	9	1	1	0.903256488608295
1582	112	7	1	0.37037037037037	27	0.420903298342185
1583	112	7	2	0.333333333333333	9	0.638855341631041
1584	112	7	3	0	2	0.0113180046844745
1585	112	15	1	0.32258064516129	31	0.310319850898855
1586	112	15	2	0.571428571428571	7	0.439385100410302
1587	112	15	3	0	4	0.00228836878125801
1588	114	0	1	0.424242424242424	33	0.386407822036738
1589	114	0	2	0.769230769230769	13	0.683240684306455
1590	114	0	3	0.75	8	0.69029263875911
1591	114	0	4	0.6	5	0.577581031354216
1592	114	0	5	0.666666666666667	3	0.778525120221688
1593	114	0	6	1	2	0.821323092130821
1594	114	0	7	1	1	0.829019043704863
1595	114	0	8	0	1	0.22494196526774
1596	114	7	1	0.117647058823529	34	0.283505136788214
1597	114	7	2	0	3	0.000937453814809606
1598	114	15	1	0.166666666666667	24	0.111167168689196
1599	114	15	2	0	4	0.10500931415894
1600	115	0	1	0.41025641025641	39	0.412092095184479
1601	115	0	2	0.357142857142857	14	0.28493822926202
1602	115	0	3	0	3	0.028494678850028
1603	115	7	1	0.166666666666667	30	0.218526930682714
1604	115	7	2	0	5	0.0129971964985023
1605	115	15	1	0.380952380952381	21	0.399069710988777
1606	115	15	2	0.25	8	0.206334917855383
1607	115	15	3	0.5	2	0.379659729934515
1608	115	15	4	1	1	0.843835942137254
1609	115	15	5	0	1	2.13515959985995e-05
1610	117	0	1	0.452380952380952	42	0.448949442649739
1611	117	0	2	0.777777777777778	18	0.713162108522221
1612	117	0	3	0.615384615384615	13	0.586042688860902
1613	117	0	4	0.666666666666667	6	0.640956209428005
1614	117	0	5	0.75	4	0.839611111074166
1615	117	0	6	0.666666666666667	3	0.575899005098516
1616	117	0	7	0	1	0.755723811777277
1617	117	7	1	0.285714285714286	35	0.36973135445368
1618	117	7	2	0.333333333333333	9	0.461827601386291
1619	117	7	3	1	3	0.737068392672034
1620	117	7	4	1	3	0.949681819300328
1621	117	7	5	1	3	0.858141469017396
1622	117	7	6	0.666666666666667	3	0.566573500932987
1623	117	7	7	0.5	2	0.47832653148998
1624	117	7	8	1	1	0.797835085955885
1625	117	15	1	0.365853658536585	41	0.358762164087768
1626	117	15	2	0.642857142857143	14	0.580109331206962
1627	117	15	3	0.571428571428571	7	0.512280370284418
1628	117	15	4	0.5	4	0.476802544121199
1629	117	15	5	0	1	0.163004489806083
1630	118	0	1	0.575757575757576	33	0.542012787743694
1631	118	0	2	0.666666666666667	18	0.638417303088132
1632	118	0	3	0.272727272727273	11	0.318775427034486
1633	118	0	4	0.666666666666667	3	0.76064127245841
1634	118	0	5	1	2	0.956575870210846
1635	118	0	6	1	2	0.968517225998415
1636	118	0	7	1	1	0.998864312587811
1637	118	0	8	0	1	0.525637730956355
1638	118	7	1	0.388888888888889	36	0.436239732372881
1639	118	7	2	0.615384615384615	13	0.623885307929083
1640	118	7	3	0.666666666666667	6	0.572375172412686
1641	118	7	4	0.75	4	0.490909264424694
1642	118	7	5	1	2	0.554018733284383
1643	118	7	6	1	2	0.912418290068152
1644	118	7	7	1	2	0.998420842922446
1645	118	7	8	0	1	0.00234459380728677
1646	118	15	1	0.0476190476190476	21	0.0942139740686232
1647	118	15	2	0	1	0.0185265937762596
1648	119	0	1	0.51219512195122	41	0.504135194928514
1649	119	0	2	0.555555555555556	18	0.535692965543497
1650	119	0	3	0.428571428571429	7	0.478118645288236
1651	119	0	4	0.333333333333333	3	0.663267729571258
1652	119	0	5	1	1	0.793113159916338
1653	119	7	1	0.272727272727273	33	0.30383120845625
1654	119	7	2	0.666666666666667	6	0.473437972649527
1655	119	7	3	0.666666666666667	3	0.46968605905398
1656	119	7	4	0.5	2	0.491127141837795
1657	119	7	5	0	1	0.00178107682297929
1658	119	15	1	0.171428571428571	35	0.21962068732471
1659	119	15	2	0.8	5	0.627628229440812
1660	119	15	3	0.5	4	0.590090031218986
1661	119	15	4	1	2	0.912646271073186
1662	119	15	5	1	2	0.94348459771007
1663	119	15	6	1	1	0.999559246633947
1664	119	15	7	1	1	0.999695960884612
1665	119	15	8	0	1	0.00159364016912608
1666	120	0	1	0.5	30	0.474299412168739
1667	120	0	2	0.615384615384615	13	0.566559889408596
1668	120	0	3	0.571428571428571	7	0.628202043891593
1669	120	0	4	0.5	4	0.597114760314708
1670	120	0	5	1	2	0.919835253064668
1671	120	0	6	0.5	2	0.459506491821462
1672	120	0	7	0	1	0.114833647494821
1673	120	7	1	0.425	40	0.467718697769876
1674	120	7	2	0.285714285714286	14	0.260018868836083
1675	120	7	3	0.5	4	0.391440058201209
1676	120	7	4	1	2	0.994885076920074
1677	120	7	5	0.5	2	0.737460340766064
1678	120	7	6	0	1	0.0164559649864235
1679	120	15	1	0.321428571428571	28	0.305091579156502
1680	120	15	2	0.571428571428571	7	0.559347292139575
1681	120	15	3	1	4	0.842632970836664
1682	120	15	4	0.333333333333333	3	0.324491611471715
1683	122	0	1	0.535714285714286	28	0.525990137724324
1684	122	0	2	0.692307692307692	13	0.601664897486413
1685	122	0	3	0.625	8	0.511895638416318
1686	122	0	4	0.5	4	0.722437448608827
1687	122	0	5	0.5	2	0.503986067571135
1688	122	0	6	0	1	0.0919393152083287
1689	122	7	1	0.176470588235294	34	0.256192667995828
1690	122	7	2	0.5	4	0.500734583707472
1691	122	7	3	0.5	2	0.49851356700991
1692	122	7	4	0	1	0.0708646818462836
1693	122	15	1	0.416666666666667	24	0.341657849115882
1694	122	15	2	0.444444444444444	9	0.35741555260734
1695	122	15	3	0.25	4	0.505926540457766
1696	122	15	4	1	1	0.987420843113105
1697	122	15	5	1	1	0.999941828645954
1698	122	15	6	1	1	0.999945525719692
1699	122	15	7	0	1	0.00229243679123495
1700	123	0	1	0.346153846153846	26	0.364764489403424
1701	123	0	2	0.5	8	0.493813361891741
1702	123	0	3	0.25	4	0.260188463651402
1703	123	0	4	1	1	0.996614386203333
1704	123	0	5	0	1	0.000219067162743667
1705	123	7	1	0.34375	32	0.352091539912355
1706	123	7	2	0.444444444444444	9	0.415326079502855
1707	123	7	3	0.333333333333333	3	0.642286336818504
1708	123	7	4	0	1	0.000486051454474039
1709	123	15	1	0.296296296296296	27	0.256532784451265
1710	123	15	2	0.25	8	0.259891530681527
1711	123	15	3	0	2	0.445854422988846
1712	124	0	1	0.459459459459459	37	0.492011219314182
1713	124	0	2	0.4375	16	0.430137589371172
1714	124	0	3	0.714285714285714	7	0.708136499504957
1715	124	0	4	1	3	0.779352613104814
1716	124	0	5	0.5	2	0.771537210489771
1717	124	7	1	0.575	40	0.52746400456562
1718	124	7	2	0.428571428571429	21	0.436170317644919
1719	124	7	3	0.142857142857143	7	0.107995469508553
1720	124	7	4	1	1	0.492619711770191
1721	124	7	5	0	1	0.578537822435054
1722	124	15	1	0.34375	32	0.342898462941493
1723	124	15	2	0.454545454545455	11	0.455334768235286
1724	124	15	3	0.4	5	0.400035907552099
1725	124	15	4	0	2	4.76867817679352e-06
1726	125	0	1	0.655172413793103	29	0.538523901153645
1727	125	0	2	0.5625	16	0.605597059092842
1728	125	0	3	0.625	8	0.618172869392529
1729	125	0	4	0.333333333333333	3	0.569887473354463
1730	125	0	5	1	1	0.96969888967295
1731	125	0	6	1	1	0.974729351462131
1732	125	0	7	1	1	0.978095413682082
1733	125	0	8	1	1	0.979919200300902
1734	125	7	1	0.228571428571429	35	0.276834568736581
1735	125	7	2	0.428571428571429	7	0.633291281245735
1736	125	7	3	1	2	0.99985780715696
1737	125	7	4	0.5	2	0.533908947263123
1738	125	7	5	0	1	0.000303106140039042
1739	125	15	1	0.413793103448276	29	0.392144081923847
1740	125	15	2	0.333333333333333	9	0.288978390961533
1741	125	15	3	1	3	0.997190805855565
1742	125	15	4	1	3	0.98855708586791
1743	125	15	5	0.666666666666667	3	0.670709246473685
1744	125	15	6	1	1	0.810621654897303
1745	125	15	7	1	1	0.82422831743865
1746	126	0	1	0.540540540540541	37	0.537600417546057
1747	126	0	2	0.764705882352941	17	0.734185098224228
1748	126	0	3	0.769230769230769	13	0.763189531178923
1749	126	0	4	0.555555555555556	9	0.510572169361534
1750	126	0	5	1	5	0.938555729835086
1751	126	0	6	0.8	5	0.705408883868734
1752	126	0	7	1	2	0.974925374080741
1753	126	0	8	1	2	0.959334809528699
1754	126	0	9	0	1	0.731879411913367
1755	126	7	1	0.378378378378378	37	0.40070926332866
1756	126	7	2	0.461538461538462	13	0.533174785125959
1757	126	7	3	0.2	5	0.305600442923106
1758	126	7	4	1	1	0.992462319540852
1759	126	7	5	0	1	4.23510235862942e-06
1760	126	15	1	0.16	25	0.139497786955804
1761	126	15	2	1	3	0.95686137183766
1762	126	15	3	1	3	0.943405028830455
1763	126	15	4	1	2	0.93747752640964
1764	126	15	5	0	1	0.000112202599458546
1765	127	0	1	0.40625	32	0.423263174988332
1766	127	0	2	0.538461538461538	13	0.478468142433346
1767	127	0	3	0.142857142857143	7	0.320618667580851
1768	127	0	4	0	1	0.486967187441193
1769	127	7	1	0.513513513513513	37	0.477583803607044
1770	127	7	2	0.333333333333333	15	0.306910273260419
1771	127	7	3	0.5	4	0.488622137825804
1772	127	7	4	1	2	0.888545517079649
1773	127	7	5	1	2	0.779809829222379
1774	127	7	6	1	2	0.85194632935897
1775	127	7	7	0.5	2	0.607103765576219
1776	127	7	8	1	1	0.999996102400237
1777	127	7	9	1	1	0.823208317786491
1778	127	15	1	0.413793103448276	29	0.419701297408125
1779	127	15	2	0.3	10	0.340305172907271
1780	127	15	3	0.5	2	0.50948196473239
1781	127	15	4	1	1	0.976458385730461
1782	127	15	5	0	1	0.000130173415404299
1783	128	0	1	0.441860465116279	43	0.46691618006741
1784	128	0	2	0.733333333333333	15	0.610626179195043
1785	128	0	3	0.818181818181818	11	0.762876974434987
1786	128	0	4	0.714285714285714	7	0.619816267907054
1787	128	0	5	0.25	4	0.481131398858952
1788	128	0	6	0	1	0.0532386140337573
1789	128	7	1	0.258064516129032	31	0.283698826618726
1790	128	7	2	0.142857142857143	7	0.207160747949104
1791	128	15	1	0.2	20	0.222637376365252
1792	128	15	2	0	4	0.000394874546634355
1793	129	0	1	0.609756097560976	41	0.609434233886989
1794	129	0	2	0.523809523809524	21	0.467626297560653
1795	129	0	3	0.363636363636364	11	0.433840835267906
1796	129	0	4	0.75	4	0.614883343027678
1797	129	0	5	0.333333333333333	3	0.281965692694999
1798	129	0	6	0	1	0.547157669166148
1799	129	7	1	0.472222222222222	36	0.499770748275698
1800	129	7	2	0.5625	16	0.603436041346885
1801	129	7	3	0.666666666666667	9	0.495175533982124
1802	129	7	4	0.666666666666667	6	0.761360826531803
1803	129	7	5	0.5	4	0.57796339593955
1804	129	7	6	1	1	0.999394763996416
1805	129	7	7	1	1	0.996549900557352
1806	129	7	8	0	1	0.0141198514250413
1807	129	15	1	0.533333333333333	30	0.497533113538115
1808	129	15	2	0.4	15	0.403468550951281
1809	129	15	3	1	5	0.878711442445075
1810	129	15	4	0.6	5	0.569742431557225
1811	129	15	5	0.5	2	0.443960348822937
1812	129	15	6	0	1	0.138742016023197
1813	130	0	1	0.666666666666667	30	0.666594531025611
1814	130	0	2	0.6875	16	0.678391822372923
1815	130	0	3	0.8	10	0.791499641122672
1816	130	0	4	0.75	8	0.739216565607263
1817	130	0	5	0.5	6	0.54378184045022
1818	130	0	6	1	3	0.69029376649355
1819	130	0	7	1	2	0.995847694533446
1820	130	0	8	1	2	0.99407191090945
1821	130	7	1	0.358974358974359	39	0.429693244112231
1822	130	7	2	0.714285714285714	14	0.665389811494021
1823	130	7	3	0.625	8	0.631589400496024
1824	130	7	4	0.4	5	0.438908898508229
1825	130	7	5	0.5	2	0.490232269108776
1826	130	7	6	0	1	0.0284037601950153
1827	130	15	1	0.333333333333333	33	0.300228983898389
1828	130	15	2	0.545454545454545	11	0.409724823304458
1829	130	15	3	0.4	5	0.359336671286757
1830	130	15	4	0.5	2	0.788325795413684
1831	130	15	5	0	1	0.0634443311405976
1832	131	0	1	0.620689655172414	29	0.553963940526466
1833	131	0	2	0.6	15	0.603629437173934
1834	131	0	3	0.444444444444444	9	0.493312583479787
1835	131	0	4	0.666666666666667	3	0.759379000567369
1836	131	0	5	1	1	0.999101290227826
1837	131	0	6	0	1	0.278489244269185
1838	131	7	1	0.193548387096774	31	0.246584218145755
1839	131	7	2	0.5	6	0.506241802586076
1840	131	7	3	0.666666666666667	3	0.488437786841066
1841	131	7	4	0	1	0.0656569912645689
1842	131	15	1	0.259259259259259	27	0.308985382654349
1843	131	15	2	0.333333333333333	6	0.243233797866016
1844	131	15	3	1	2	0.736519130254347
1845	131	15	4	0	1	0.0136950925278852
1846	132	0	1	0.472222222222222	36	0.530315624704506
1847	132	0	2	0.823529411764706	17	0.690195072751235
1848	132	0	3	0.714285714285714	14	0.62932581867518
1849	132	0	4	0.444444444444444	9	0.489147138569737
1850	132	0	5	0.25	4	0.298484363380038
1851	132	0	6	0	1	0.79608112499085
1852	132	7	1	0.342857142857143	35	0.328220205959508
1853	132	7	2	0.5	10	0.407855865921694
1854	132	7	3	0.2	5	0.246014799619552
1855	132	7	4	1	1	0.845159220600483
1856	132	7	5	0	1	0.378909591560175
1857	132	15	1	0.448275862068966	29	0.482173272322109
1858	132	15	2	0.5	10	0.494018620207298
1859	132	15	3	0.6	5	0.597845097672034
1860	132	15	4	0.666666666666667	3	0.661940747128717
1861	132	15	5	1	2	0.918340572263196
1862	132	15	6	1	1	0.999614580490649
1863	132	15	7	0	1	0.000459568950179911
1864	133	0	1	0.641025641025641	39	0.645312635540698
1865	133	0	2	0.727272727272727	22	0.722080715780256
1866	133	0	3	0.857142857142857	14	0.792508694167617
1867	133	0	4	0.888888888888889	9	0.814364725381049
1868	133	0	5	1	7	0.861035449955989
1869	133	0	6	0.428571428571429	7	0.734243595947765
1870	133	0	7	0.333333333333333	3	0.372404506760099
1871	133	0	8	1	1	0.999999881675056
1872	133	0	9	1	1	0.999958667222972
1873	133	7	1	0.428571428571429	42	0.431207817881569
1874	133	7	2	0.375	16	0.351513491647628
1875	133	7	3	0.666666666666667	3	0.689778808198506
1876	133	7	4	0	2	0.0135183879257843
1877	133	15	1	0.3	30	0.331020665363263
1878	133	15	2	0.571428571428571	7	0.349140269207365
1879	133	15	3	0.75	4	0.703624862652672
1880	133	15	4	0.5	2	0.955908701353981
1881	134	0	1	0.461538461538462	39	0.468135418364592
1882	134	0	2	0.647058823529412	17	0.475812782478269
1883	134	0	3	0.6	10	0.663390880322761
1884	134	0	4	0.833333333333333	6	0.807811164418041
1885	134	0	5	0.333333333333333	3	0.773785091836255
1886	134	0	6	1	1	0.939043166011128
1887	134	0	7	1	1	0.99919014337628
1888	134	0	8	1	1	0.99818859895154
1889	134	7	1	0.344827586206897	29	0.429599717468314
1890	134	7	2	0.6	10	0.590359770578455
1891	134	7	3	0.6	5	0.551412829915415
1892	134	7	4	0.666666666666667	3	0.71877363364231
1893	134	7	5	1	2	0.999112344408939
1894	134	7	6	1	2	0.998627180579047
1895	134	7	7	1	2	0.6684449508888
1896	134	7	8	1	1	0.989902117567355
1897	134	7	9	0	1	0.452600156136224
1898	134	15	1	0.448275862068966	29	0.401056022067192
1899	134	15	2	0.5	12	0.467715102203684
1900	134	15	3	1	6	0.898527020316113
1901	134	15	4	0.2	5	0.381362752135382
1902	134	15	5	0	1	0.000650632558443856
1903	135	0	1	0.620689655172414	29	0.645226400395178
1904	135	0	2	0.533333333333333	15	0.537241759284666
1905	135	0	3	0.857142857142857	7	0.765452591607077
1906	135	0	4	0.833333333333333	6	0.711103079178268
1907	135	0	5	1	3	0.894222419919719
1908	135	0	6	0.5	2	0.566912442898409
1909	135	0	7	1	1	0.999442249712362
1910	135	7	1	0.564102564102564	39	0.61812877540346
1911	135	7	2	0.631578947368421	19	0.588514395738724
1912	135	7	3	0.75	12	0.644150813961926
1913	135	7	4	0.666666666666667	9	0.58508685512662
1914	135	7	5	0.5	6	0.595137791705698
1915	135	7	6	0	3	0.3248775396234
1916	135	15	1	0.393939393939394	33	0.369521573969508
1917	135	15	2	0.545454545454545	11	0.522409325006587
1918	135	15	3	0.6	5	0.699599413958089
1919	135	15	4	0.5	2	0.485438014596039
1920	135	15	5	1	1	0.970192298087731
1921	135	15	6	1	1	0.957113612461538
1922	136	0	1	0.58974358974359	39	0.581231361103888
1923	136	0	2	0.7	20	0.672685078646401
1924	136	0	3	0.714285714285714	14	0.722385357988456
1925	136	0	4	1	6	0.965417526168319
1926	136	0	5	0.6	5	0.607182963113445
1927	136	0	6	1	3	0.993579807773533
1928	136	0	7	1	2	0.948000297920862
1929	136	0	8	1	1	0.898446835404869
1930	136	7	1	0.111111111111111	27	0.169493939882544
1931	136	7	2	1	2	0.976994669681636
1932	136	7	3	0.5	2	0.482880176292758
1933	136	7	4	1	1	0.972511372805561
1934	136	7	5	1	1	0.97750610121855
1935	136	7	6	1	1	0.981062891403128
1936	136	7	7	0	1	0.983382699817545
1937	136	15	1	0.333333333333333	30	0.34084578803996
1938	136	15	2	0.75	8	0.59602944579263
1939	136	15	3	0	4	0.00265161610354884
1940	137	0	1	0.418604651162791	43	0.466151906558301
1941	137	0	2	0.5	16	0.554630464967427
1942	137	0	3	0.833333333333333	6	0.767759707299842
1943	137	0	4	0.4	5	0.37902312626597
1944	137	0	5	1	1	0.984335256814822
1945	137	0	6	0	1	0.559962140994095
1946	137	7	1	0.567567567567568	37	0.514141209593237
1947	137	7	2	0.5	20	0.478723196804027
1948	137	7	3	0.7	10	0.694389116282452
1949	137	7	4	0.833333333333333	6	0.640692860791014
1950	137	7	5	0.5	4	0.50027855983428
1951	137	7	6	0.5	2	0.616380377505609
1952	137	7	7	1	1	0.998853005253031
1953	137	7	8	0	1	0.122242746343235
1954	137	15	1	0.55	40	0.519136288109077
1955	137	15	2	0.444444444444444	18	0.473832584633966
1956	137	15	3	0.857142857142857	7	0.808238942742525
1957	137	15	4	0.25	4	0.278977222412571
1958	137	15	5	1	1	0.894855419338488
1959	137	15	6	1	1	0.999641724587399
1960	137	15	7	1	1	0.999684855842738
1961	138	0	1	0.375	32	0.360898954687459
1962	138	0	2	0.375	8	0.218804363210762
1963	138	0	3	0.666666666666667	3	0.49168197378002
1964	138	0	4	0.5	2	0.527486809100114
1965	138	0	5	0	1	0.273484032154818
1966	138	7	1	0.148148148148148	27	0.26102734924318
1967	138	7	2	0.25	4	0.190172337405797
1968	138	7	3	0	1	0.758791385559645
1969	138	15	1	0.166666666666667	18	0.164793835986846
1970	138	15	2	0	3	7.13562165568748e-05
1971	139	0	1	0.790697674418605	43	0.781662223376518
1972	139	0	2	0.653846153846154	26	0.668641101105709
1973	139	0	3	0.8	15	0.741249946604403
1974	139	0	4	0.8	10	0.748978575888901
1975	139	0	5	0.428571428571429	7	0.495998855375337
1976	139	0	6	1	3	0.903184295973723
1977	139	0	7	1	1	0.998476495906622
1978	139	0	8	1	1	0.998344938024574
1979	139	7	1	0.421052631578947	38	0.404328908189816
1980	139	7	2	0.285714285714286	14	0.362100784616894
1981	139	7	3	0.333333333333333	3	0.68215225415579
1982	139	7	4	1	1	0.999974785653113
1983	139	7	5	0	1	4.48940811072063e-05
1984	139	15	1	0.346153846153846	26	0.299252314108002
1985	139	15	2	0.444444444444444	9	0.407362073196762
1986	139	15	3	0.25	4	0.270059241515002
1987	139	15	4	0	1	0.854948642340844
1988	140	0	1	0.621621621621622	37	0.62363979128371
1989	140	0	2	0.75	20	0.688699617458181
1990	140	0	3	0.692307692307692	13	0.786013064540201
1991	140	0	4	0.875	8	0.823572600772444
1992	140	0	5	0.857142857142857	7	0.853582575900298
1993	140	0	6	0.833333333333333	6	0.844356881311014
1994	140	0	7	0.75	4	0.696922726480535
1995	140	0	8	0.666666666666667	3	0.899978701573717
1996	140	0	9	0	1	0.00138858450517616
1997	140	7	1	0.452380952380952	42	0.448219596878611
1998	140	7	2	0.444444444444444	18	0.464038416261511
1999	140	7	3	0.571428571428571	7	0.541298760277057
[truncated: 10,282 more rows]
