# Supplementary material for: The effect of apathy and compulsivity on planning and stopping in sequential decision-making
Source: PLoS Biol. 2022 Mar 31;20(3):e3001566. doi: 10.1371/journal.pbio.3001566 (PMC8970514; doi:10.1371/journal.pbio.3001566)
Supplement: S9 Data — See Figs 2A, 4, and 5 as well as S2A and S4–S6 Figs and Table 3. (CSV) [file pbio.3001566.s015.csv]

	invTemp	b_OfferValue	b_ForageBias	b_Cost	b_ProspValSearch1	b_ProspValDiffSinceSearch1	b_MyopicValueNoCost	b_PrevSearch	b_CostXPrevSearch	participantID
1	18.8383988675762	-0.477331616369451	-0.0474974350628107	-0.07584378911799	0.0409497661118729	-0.0326369165174595	0.26829865316663	0.0383304287880077	-0.00105088538199756	1
2	15.0151068800909	-0.501845872855166	-0.0170165120901533	-0.0737078556656673	0.0515403898746731	-0.0285863664083056	0.271278657166705	0.026310580086415	-0.0119295915616547	10
3	24.815032260108	-0.454413321909613	0.0252743378556989	-0.0936601570756559	0.0909855200315512	-0.0424942296821384	0.25823144292808	0.01239679979131	-0.0154552383053224	100
4	12.9333758080993	-0.494266077321083	0.0163029252795838	-0.0437214078762271	0.0649166711905332	-0.0383076692699042	0.270768686415693	0.0460286881812755	0.00715647037355472	101
5	16.3143162024028	-0.451063981530632	-0.0394020737223193	-0.113082941081226	0.0760511864310821	-0.0437441734562539	0.235004278791211	0.0192623994491406	-0.0147862400074141	102
6	12.5722917931561	-0.471004759805652	0.0563957664670804	-0.056803628043664	0.0982128800706009	-0.0393305088014593	0.2388201458802	0.0145917023204284	-0.0128760209688237	103
7	20.1812983774182	-0.483441488763507	0.0514030357098335	-0.0579375509953651	0.0478455188052683	-0.0385640834820584	0.275188666805415	0.0285283757575746	0.00939809048861901	104
8	12.2210043100279	-0.391508242710192	-0.18467932327511	-0.0981809109502255	0.060074179028804	-0.028650705377441	0.190888255731542	0.0293784312559696	-0.0021812433883653	105
9	11.8416680978452	-0.475624312349579	-0.0498860229126765	-0.076846960074133	0.0435517500285877	-0.0412351898328255	0.264116536155949	0.0286706737134412	-0.00323004429283618	106
10	16.1907396987212	-0.496122541664692	-0.0665586205124725	-0.0569711123759825	0.0135961811972425	-0.0270052602056618	0.262669970599792	0.0453398730005545	-0.00249400680508504	107
11	14.8527686299529	-0.498226353072442	-0.0207734200679246	-0.0678323209920569	0.0714332250250327	-0.0430592892198359	0.257501401719331	0.00494824481330283	-0.0208758174617017	108
12	6.93526120158729	-0.456960844126146	-0.0307354571614771	-0.110301762068016	0.0642245207542725	-0.041606612156005	0.241756122123056	0.0246923079807507	-0.0149549501020962	109
13	16.4673553461459	-0.434881884509002	-0.0869669141287117	-0.0951854874312575	0.0462640275923512	-0.0439533183984014	0.234009029911649	0.0387299202180748	-0.0135553933945866	11
14	17.3690943618518	-0.507402047625352	0.0144972879530446	-0.0253802050665963	0.0432801172293968	-0.0413263168131088	0.301502410349446	0.0379023813981706	0.00683306086509002	110
15	14.7611646707687	-0.43500717940987	-0.00970114018056057	-0.134430595235269	0.0942881985451249	-0.0468238361566139	0.21989447642541	0.034036401685633	-0.00286177000292548	111
16	12.9092152631994	-0.459353867680818	-0.00941537601757039	-0.12207235940129	0.0537946857746404	-0.0337434945128354	0.257691512578487	0.0338875964867538	-0.0103275038042356	112
17	13.4921269380383	-0.398706301985671	-0.173432386829948	-0.128577069664374	0.00618242643925323	-0.0130557911630618	0.206397815698543	0.0394219240664857	-0.00866364849739967	114
18	15.0645906757076	-0.45707637327912	-0.0874411766282543	-0.0844833266483812	0.0391252198625512	-0.0368834238449341	0.231545212967282	0.0430853019358802	0.00880448797505611	115
19	8.49202481012012	-0.483371746089081	-0.0190595609852806	-0.0703276092706402	0.0525154619108259	-0.0454030700156763	0.244944760205707	0.049938687724821	0.0217852384075428	117
20	13.0737216158571	-0.429839597301868	-0.00325570254982713	-0.121998041017638	0.0935980043592766	-0.0442002185058915	0.223047170327648	0.0445682685700744	0.0180695673773891	118
21	13.6421899419591	-0.457041434413091	-0.086930367289863	-0.0944608360097885	0.0189337289415395	-0.0338756298900745	0.243520195742384	0.0400309770074293	0.0146063171621488	119
22	11.0750724303599	-0.436462602927896	-0.106943201793434	-0.0677729561437733	0.0454561716443052	-0.0451592863780796	0.225043204780046	0.0546630840126538	0.0117798404794301	12
23	14.4610243692357	-0.496727274997245	0.0287129546640826	-0.0493376330151303	0.0718028099396366	-0.0320811472666466	0.263086392975342	0.0329748808607903	0.00995290320187715	120
24	11.3100691040455	-0.498620093318595	-0.0361914223788908	-0.0705565855535655	0.0545648645306246	-0.0197222178646626	0.259753447232125	0.0302222266341388	-0.0120649656795533	122
25	15.4910483643976	-0.429179945239927	-0.177745979812913	-0.053240960316595	0.0113784454648626	-0.0350775938797423	0.237397774746658	0.0220958000731234	-0.0169277231689682	123
26	16.8178327729163	-0.480172860765914	0.0491468237191315	-0.0247102081737603	0.0834122471902192	-0.0362281834592808	0.274755431205655	0.0295185118803979	-0.00249548462532616	124
27	11.5280459687445	-0.482333683748094	0.0316171948153217	-0.0952827134982551	0.0827870708146532	-0.0234747883604393	0.22532568443246	0.0328500332459491	0.0118040051224628	125
28	22.5406962488835	-0.450268844182915	0.0166016698856233	-0.0848929267413851	0.0803621233024154	-0.0708199109509419	0.240796903744705	0.0384153503425531	-0.00194947547015704	126
29	15.1172298285026	-0.501395506514367	0.021698827553318	-0.0309417902909251	0.0410439247364484	-0.0554525528620341	0.27659939731028	0.0413975650918874	0.020164129357534	127
30	14.5479019481525	-0.436735422470075	-0.0939658130061365	-0.132789156543883	0.0399813419807603	-0.0201721336451401	0.219312350840031	0.0355327563565341	-0.00831466651249316	128
31	13.2306701291465	-0.451572182043814	0.102464243706546	-0.0173806223838693	0.116735632200252	-0.0462914281839216	0.214660373315681	0.0282569927774155	0.0074854186685059	129
32	8.75142260644759	-0.389896589477924	-0.173093831524277	-0.100768396615733	0.0627386343810644	-0.0208190828308994	0.199693939267909	0.0337930043368899	-0.00303980812185241	13
33	10.0580414497682	-0.460251033839328	0.056330525169048	-0.0429190154445149	0.103735625061515	-0.0312317161717153	0.242249567761654	0.0443065003507503	-0.00101570707925708	130
34	14.0987148652808	-0.445340261656202	-0.08375480796953	-0.120783664691131	-0.00521919758265417	-0.0350792605232941	0.24643741577112	0.030868936692492	0.00816716438155875	131
35	14.6527842201259	-0.477562081211839	0.00505830485767385	-0.0971582095903004	0.0491024922343407	-0.0467874871059523	0.265297591750828	0.0307924701212706	0.00277737143734694	132
36	16.6837133310296	-0.462782495719877	0.0365854348057159	-0.0920080674476856	0.098582390259631	-0.022993859768469	0.2491707876209	0.0159094778048585	-0.0101557689000386	133
37	16.123821557146	-0.496986402585697	0.0272912553588448	-0.0352430461562604	0.0914629742168226	-0.0606716271746399	0.248363180124863	0.0196639700694417	-0.00493420582897904	134
38	10.5635137892665	-0.447216929417097	0.0508173083546854	-0.0742076904872595	0.0870185069012369	-0.0543571665055366	0.23117642508923	0.0389182801880185	-0.00695929903359654	135
39	20.9976379815924	-0.484226886376089	-0.0121018260955923	-0.084886487952733	0.0520935971843715	-0.0155639103573285	0.284587885733821	0.0304611612195781	-0.0182309401025131	136
40	10.1914391560474	-0.458790686613398	0.0790641709857485	0.0497348104788518	0.0988706113974394	-0.022009040581924	0.238086272013344	0.029904199396024	0.0143719895779532	137
41	10.7058064630776	-0.394019934652262	-0.171554675702283	-0.111616107935457	0.0448415024478973	-0.0224228253789417	0.203888149730578	0.0316722754896644	-0.00748775010220352	138
42	14.9103187063777	-0.473063022904328	0.0167072516027247	-0.0971991763902745	0.0730370414984433	-0.0163526411752882	0.255511664591461	0.0204965239476438	-0.0373297563545996	139
43	22.3050268984379	-0.440918436091397	0.100258599805239	-0.0422784288294327	0.077477649596573	-0.0469731230914016	0.251902441428922	0.02553108506336	0.00946423432383726	140
44	22.3964068373945	-0.434684568445198	0.0786862571972445	-0.0557568414889604	0.105850693907731	-0.0472787011346993	0.249092377056207	0.0144022921667264	-0.00469240073358396	141
45	5.24843293527307	-0.397398833674095	-0.238289841688203	-0.0268694891973516	0.0471286337607026	-0.030014438346532	0.199934626247888	0.0327696069727632	0.00534781166700757	142
46	11.7803176565618	-0.510039120330837	0.0161050970643097	-0.0606290173293053	0.0538940215841921	-0.0076012387445312	0.266140727488235	0.0428170795210099	-0.0119811559350188	143
47	15.8486750410981	-0.438194974918042	0.147626942645772	-0.0223365944601596	0.0961960565689473	-0.0201663029985768	0.242651006039974	0.00943905100964811	-0.00904209088881755	144
48	11.6375874197374	-0.442315042245067	-0.0571757924303989	-0.0972876621476168	0.0736623668142932	-0.0265350055298618	0.240000545559138	0.0440378744297298	0.000963817384056898	145
49	23.4011175851635	-0.422743149035731	0.123517851202756	-0.0445867151653926	0.10566913607661	-0.0443960563809112	0.220769886435006	0.0145772062774121	-0.0212507014439753	146
50	21.2147832044801	-0.437237917273091	-0.10233295922831	-0.113417004676095	0.0262590953332472	-0.0443016671188583	0.213415372199476	0.0454029269590931	-0.00670703955806547	147
51	12.7022118827395	-0.492480416742386	-0.0568484552864068	-0.0306139617004416	0.04301037651376	-0.0633342547059828	0.2631038953834	0.0293943493311859	0.0012225489381018	148
52	13.6510497804625	-0.518753428071958	-0.0265365986955725	-0.0626083761906434	0.0453618981907406	-0.0201300344036891	0.266999587636508	0.0298648548066735	-0.00378730099660797	149
53	7.90647654582131	-0.449549981541277	0.131759362968677	-0.0603467455363118	0.06515028896937	-0.0320870339042872	0.224515824541109	0.0167284938006553	0.00114858653761764	15
54	15.5530112164261	-0.449858535113351	0.032532124483039	-0.098997726998507	0.0848086443592835	-0.0271361809205377	0.261114476806037	0.0262086173194605	0.000202164629132525	150
55	16.7401177026186	-0.428082023613042	0.0663128796132656	-0.0728062039774397	0.112372408480571	-0.035529347715756	0.242820051968109	0.028077991660114	-0.00566684288958115	152
56	13.3931974405427	-0.441451428581551	-0.0265791757062305	-0.131120186375679	0.0782714581738791	-0.0251612974951877	0.243616007911996	0.0318697074945731	-0.0040793463859448	153
57	13.136174133259	-0.421923881116184	-0.0674415075889304	-0.107996101663742	0.0873015058735371	-0.0252992191119765	0.23425542953941	0.037463573541718	-0.0102341991910644	154
58	7.22192337011442	-0.484443921484838	-0.033927880292667	-0.0425128687120391	0.0875551100057486	-0.0339910916794601	0.25668344773691	0.0296050288324459	-0.00158417847059603	155
59	16.6952459693092	-0.466755646741375	0.0978256235426862	-0.0326196908974355	0.0832987317289144	-0.0173264081927054	0.251710048210057	0.0309306491736332	0.00868603765725663	156
60	13.5037094503948	-0.433230523844778	-0.0336407449871175	-0.126586773989174	0.0956440057223384	-0.0142617833323841	0.223803176796374	0.0465145818990948	-0.010124800260719	157
61	14.3133244199778	-0.469962577410254	-0.0893854373605948	-0.0697268374802472	0.0459234623723389	-0.0364991218496246	0.247604163252299	0.0154482521980251	-0.0159459038469828	158
62	22.3290831103474	-0.47714810216581	0.0295961807044737	-0.0785869796845029	0.0781571681578992	-0.0419655669100408	0.2515673449712	0.0238026321832095	-0.00102188435857029	16
63	18.0159516974458	-0.462561918364417	0.0312560340746864	-0.0743031286817466	0.107449328627144	-0.0332645337500873	0.24789870722977	0.0215146839593536	-0.00401390252541294	160
64	18.8496392869266	-0.415330555435025	-0.106130673313473	-0.130154613862718	0.0502110009477242	-0.0236253713363533	0.220154364755335	0.0348643652718648	-0.0105695786752253	161
65	14.4406729349047	-0.49032753662045	0.0779663599229633	-0.0268822898137977	0.0839021751563061	-0.0286452018064488	0.253341431769369	0.020963396453737	0.00223313742110262	162
66	16.4219200291586	-0.463300398165683	0.0246841679822951	-0.0755840760902797	0.0757510749218642	-0.0310090112256198	0.264223780833968	0.0414988614876451	0.0146902641517181	163
67	21.6274950790093	-0.502419712861922	0.0760523363606626	-0.0166541415429641	0.0847971149607719	0.00280240218096384	0.254031351811875	0.0279140361227884	-0.0127298986796286	164
68	13.3632473959355	-0.446870531618938	0.136440776912548	0.0262721264168472	0.100063013673759	-0.0293920082467749	0.225595606037295	0.0107107808879484	-0.0171883928582083	165
69	8.42336273174732	-0.486359600408097	-0.0258083542355178	-0.0722410244412593	0.0525374251270635	-0.0407155772616543	0.265021886404606	0.0293480793556839	-0.0071468194601625	166
70	14.4212774038274	-0.481867200618483	0.000447025434450941	-0.0368606980735545	0.0777741829088768	-0.0430518096538064	0.281583027293095	0.038518166022058	0.00809717257433049	167
71	14.215192412008	-0.467411840324492	-0.120803834950199	-0.0721756580459195	0.0330019273633003	-0.0262225782093341	0.23092038646092	0.0277822356466454	-0.00942808726038522	168
72	11.8359274227464	-0.443202308570448	0.0442783113830271	-0.0844959226227516	0.0759456635954868	-0.0515387036339653	0.248823631867358	0.0376530385087642	-0.00149548514046592	169
73	13.8623613494733	-0.52013753288457	-0.0148314249390969	-0.0322305809501297	0.0612039990018391	-0.015943377197506	0.277668440727348	0.0357114458837146	0.00340229732431339	17
74	13.1637947465882	-0.495622004077	-0.0134177544517828	-0.0562683866840906	0.0721618805682268	-0.0228185582082611	0.2719551975145	0.0354155047568011	-0.00940165235053819	170
75	16.7247262890878	-0.481656477265278	0.039015942190851	-0.0877068863754674	0.058705224583286	-0.0121419262603612	0.262253885589405	0.0352259769859377	0.000939786360579036	171
76	13.9922644283525	-0.434774744476867	-0.196399901512978	-0.0452066464840455	0.00159501188299556	-0.0096056626854717	0.235832413284244	0.0303556609868831	-0.00470384441861056	172
77	13.8066141299751	-0.443986915805308	0.0642240332150404	-0.0594158938071278	0.0840058069718952	-0.0511471228219387	0.238974266660743	0.0344324502202007	0.0227028118577698	173
78	17.2910219298671	-0.531575710595871	-0.0376584833021217	-0.0425859701817609	0.0245191493710436	-0.0325202843773441	0.283205010301473	0.0167004777479614	-0.020920505098972	174
79	17.5863572003889	-0.454947062306465	0.0581578638407557	-0.0553906674941835	0.0769834875144595	-0.0497220018991078	0.271352871961669	0.0200577386609684	-0.00398625251736779	175
80	13.783707876856	-0.467882788870849	-0.0860996533561257	-0.0902044823339078	-0.00803292178327098	-0.0578030905439399	0.230972593463072	0.0328140462815381	0.0102715702361456	176
81	18.3843484505186	-0.418005592020329	-0.0655084368506465	-0.152967916069613	0.0678473318975317	-0.0126503411152944	0.231071461824787	0.0288496365120429	-0.011304214492099	177
82	11.9479349626617	-0.444380514815914	-0.131825177331862	-0.05591492052749	0.0361709438684893	-0.0284764052735053	0.246098089196973	0.0371922032757611	0.00092008419531823	178
83	12.3050927118199	-0.426229859678472	-0.0642868714391867	-0.118482913259649	0.0577200469497042	-0.046920163494139	0.228576135177767	0.0428449379390784	-0.00193518998336877	179
84	14.2777333232188	-0.444078665814001	-0.0219517284344637	-0.109343265396666	0.0978169035310272	-0.0250047245002066	0.249321661807782	0.0267759195661873	-0.0116315980291033	18
85	8.92060855222519	-0.456771189852418	-0.124490546371338	-0.015254144127673	0.064657747110394	-0.0324650977954451	0.236115527626852	0.0357640169039762	0.00742224760293814	180
86	19.1896992399782	-0.385610419426181	-0.126701133936819	-0.148039598477986	0.0397734076921168	-0.0372820455450847	0.214261683846361	0.0322861194362024	-0.00774673188865816	181
87	10.9955712217653	-0.452208551785912	0.023795223262269	-0.0833579199244938	0.0984193738504057	-0.0282852829381911	0.249345890715827	0.0412729729864587	-0.00538647526172545	183
88	13.5094356275079	-0.458244087035515	-0.0387042902641874	-0.110125507829526	0.0707323427335785	-0.0419964063700632	0.231722931298311	0.0301407420256756	-0.0053632244287729	184
89	13.4537460297162	-0.453343704285151	0.0547240950426306	-0.0367283859757958	0.110201772599184	-0.0472351223372015	0.237578058763273	0.0389058191286528	0.0113566678886685	185
90	16.3904759084928	-0.490852740278252	0.0580227210274818	-0.0643452708350611	0.0565263540514908	-0.0114502957351221	0.269371146569274	0.0252492544081967	-0.00842167295811876	186
91	22.7388450424562	-0.470433045689132	0.0726158761947254	-0.0376150273688058	0.0913326269787962	-0.0419703659822836	0.259096883385691	0.00755026000687434	0.00730357501747547	187
92	13.0639733904606	-0.451489606535503	-0.0899157810902625	-0.0915277882877999	0.0588559147102287	-0.00732934531257065	0.227803826152688	0.0480165671876829	0.00494099878582386	188
93	12.8784028834043	-0.433903980761756	0.0972739449504024	-0.0696321985081714	0.0821969604919574	-0.0376902255361599	0.229763656673953	0.0308682932321986	0.013910710043009	189
94	13.337015642978	-0.426635741219945	-0.0216853955430675	-0.140221423224679	0.0639646575172613	-0.0562433361308874	0.242058667433778	0.0238442954443734	-0.0161640105369995	19
95	11.9263905658252	-0.439729551009319	-0.0352284049349932	-0.101086573132267	0.0978641697339742	-0.0340375953380882	0.234445486447461	0.032000979778081	-0.00582814496641163	190
96	19.3230200534076	-0.433382597263275	0.0050451734451015	-0.1366159650275	0.0947628334439172	-0.0341970317918378	0.240692211913471	0.0270853730911112	-0.00759973542474222	191
97	13.3615862057131	-0.506734489027789	-0.0216175462144694	-0.0547784425915418	0.0608843143292161	-0.0151606563417901	0.27120439796253	0.0370414506066281	-0.00499501054400637	193
98	10.1801696991859	-0.486088262354137	-0.0374628961802333	-0.0562181956107128	0.0598669420536744	-0.0427497646339783	0.267608797132938	0.0239741525467657	-0.0156372107745143	194
99	13.4516054859264	-0.506727233720504	-0.0620203309727126	-0.0578444465003622	0.0471467811590938	-0.0205299521172129	0.256584430158673	0.0236674573626011	-0.00462776631575707	195
100	12.6367731843841	-0.451934203897533	-0.0343685134604839	-0.113161688901336	0.0657987328787143	-0.0215747197254066	0.245274277611859	0.0448595380403804	0.000720489411899588	196
101	22.7458589568749	-0.490689984355384	0.0515605999888413	-0.0422667148221121	0.0689255040769727	-0.0240554738970692	0.262988394166467	0.0353342570020593	0.0197124585755357	197
102	15.7000438197201	-0.467307872119055	0.0652590290466105	-0.0328528653233547	0.0809365961111532	-0.0688664018944945	0.245945216994168	0.0236385555979038	-0.00261183137244145	198
103	12.6182899771242	-0.470534300695757	0.0332884097080232	-0.0931291333663019	0.0812044001029725	-0.0118231991486194	0.254620037113895	0.0255240408474746	-0.0059602539407205	199
104	11.4945213079881	-0.450104621159269	-0.0285281513784689	-0.08943527108912	0.0908966332483741	-0.0579042436306038	0.233383773801515	0.0280006888302109	-0.00515883655596638	20
105	14.6086367061478	-0.450650114426622	0.00312298484399678	-0.141472152655438	0.0797132241763384	-0.0172676126355514	0.239310675217703	0.0296405605335795	-0.00944177133168052	200
106	21.5275591159115	-0.443853246515017	-0.0845334942685344	-0.102973626719629	0.0474098813330788	-0.048817558869593	0.223328971777133	0.0328762060713357	0.00965581597481452	201
107	10.0971883044128	-0.456221302505139	-0.0208662661713651	-0.0743685885044931	0.10553956231858	-0.0403075397692156	0.247618517355905	0.0239168964878126	-0.0113399908427422	202
108	10.653253224775	-0.468393612448808	-0.0422984068494284	-0.105967061870579	0.0428717137619112	-0.00401769346488398	0.254150609348049	0.0485160790497867	-0.00133745535148446	203
109	20.4829708759038	-0.438388925191589	0.102816141455791	-0.0385788747794464	0.110075870070975	-0.0424126838647259	0.237053414582261	0.00899953668717527	-0.0158672759732334	205
110	12.4479706402049	-0.502885072267813	-0.0200147378049339	-0.0665075744730911	0.037722381932718	-0.0208947916950745	0.266770530815384	0.054141209187852	0.0085009300596169	207
111	9.7247969405595	-0.454313428272556	-0.0823110480760857	-0.0632472140006119	0.0873299535077335	0.000537283488380931	0.22746869658335	0.0499946084232278	-0.000854906153497862	208
112	22.9722912506788	-0.4369643366364	0.10508288766383	-0.0379040853212492	0.098867888830691	-0.0451858219952117	0.241691203758812	0.0208663698363315	0.00571806448723579	209
113	21.8326401842046	-0.492135801474941	-0.0676731255289772	-0.0340407387396035	0.0435839357246166	-0.039034251546142	0.269611530610097	0.0340058372999805	0.00801161578634375	21
114	19.0376170955826	-0.453798760989606	0.0575114864398236	-0.0604695124295856	0.105143891941122	-0.0439964108984187	0.250174514901342	0.00785847180244937	-0.00874863025961461	210
115	19.0406386151255	-0.438114091758088	0.00629709775266447	-0.0970303661110163	0.113006230816625	-0.0654445250776807	0.226453190600537	0.0232953935165435	-0.0141621892037097	211
116	20.2066399314409	-0.431287596340268	0.107516718172826	-0.0443780235303915	0.12205708738184	-0.0285019604395334	0.22527974434228	0.0128195428279328	-0.0238630447530306	212
117	16.9766919424449	-0.454193593674797	-0.0526480237118999	-0.130346154684247	0.0485567962453377	-0.0292296727427238	0.237167525806321	0.0240182355699238	-0.015591538077555	213
118	9.65526369890374	-0.489995401648817	-0.00495644349901755	-0.101583065873792	0.0664366692056773	-0.0220763397685387	0.248624013813988	0.0304384053463895	-0.00136896192014001	214
119	13.9381505806156	-0.440305360027489	-0.0258607524114623	-0.125049798676781	0.0664396913276667	-0.04849102573402	0.235304930512041	0.0352294809715002	-0.0130715188561154	215
120	9.71269067885391	-0.488838316115855	-0.0213714749774091	-0.0992347754600094	0.0476128012356248	-0.0226839808037778	0.247779469868823	0.0343261563416938	-0.017206631270707	216
121	13.1791410037165	-0.487723263866008	-0.0826232830905163	-0.0624599436263678	0.0493728753967834	-0.00719376075358289	0.232665798843275	0.0500241837942237	0.0105761753538661	217
122	10.4887437649111	-0.478814278226278	-0.0662906421894288	-0.0496396521321541	-0.0115857542990989	-0.0375333915687531	0.282342014864366	0.0391792236377964	0.0139949803075386	218
123	11.6720699760609	-0.428267499481099	-0.100841951711249	-0.112284316606786	0.0448663022103174	-0.0172948356612957	0.233319647597163	0.041076183093826	-0.00729364423450884	219
124	11.2257477887666	-0.409153103746635	-0.154338005683367	-0.09366827427405	0.0189995440393748	-0.0338921754482651	0.232784977977155	0.0353878899255835	-0.000588686563436148	22
125	11.7679838757499	-0.479448918736415	-0.0574973705894036	-0.0950016595417311	0.0388347545135649	-0.0119525243966806	0.250839795191736	0.0365196947909883	-0.0102175588467108	220
126	9.6049348684633	-0.477160700727678	0.00190609572086426	-0.0703636426087988	0.0787714977710836	-0.0316280626461825	0.248377133548474	0.0531400142997016	0.011239397685746	221
127	15.6793272381757	-0.431991932852104	0.118302147549606	-0.043626231602118	0.103406239379851	-0.051238684908865	0.219028289900384	0.0180505147537726	-0.00142455378491702	222
128	11.1721218187821	-0.425579868472479	0.0931170467996777	-0.100869285155332	0.0908162595738961	-0.0180936992277884	0.228280292635406	0.0267523783789808	-0.00247918256033718	223
129	17.3431253286979	-0.55509050609069	-0.0167655679653408	-0.0466316008278164	0.00371307328700178	-0.0139929743638775	0.281887951057469	0.0385678895342927	0.00493792100275444	224
130	19.1656342647784	-0.493777769175321	-0.0790505836170986	-0.0601694317105813	0.0463286875200625	-0.00679844279829205	0.253149847600622	0.0322257137676173	0.00102471052814378	226
131	13.6299042730971	-0.393069262750616	-0.187451566028458	-0.0965425157047666	0.0150613191906123	-0.0374953296676564	0.222081835107933	0.0238325470522329	-0.0080212197182198	227
132	12.6734997582902	-0.479053725875027	0.0482203716307438	-0.0663164547707749	0.0939224644185427	-0.0305121581600436	0.243702466549433	0.0170732240175936	-0.00889818926623979	228
133	16.1325256734193	-0.489458519294122	-0.0271433132201856	-0.0503401558052709	0.074799694348648	-0.0561857747598517	0.253022466912957	0.0288768120133767	-0.00104557196465059	23
134	12.6088913169965	-0.49831629047286	0.0016250053514449	-0.0632490812442702	0.0752101016133106	-0.0360372989748059	0.226345529993959	0.0597605019789822	0.0140882313548359	230
135	19.3740069412565	-0.408765894807896	0.14551590197079	-0.0517866154564835	0.120320610035404	-0.0358172336378989	0.213887276030776	0.00558609210159043	-0.00656654817241016	231
136	11.9013758701663	-0.47004135112025	-0.120759946270268	-0.0351518545639379	0.0262267389064009	-0.0401077778199242	0.249544206369034	0.0336259638503133	0.00224427658031163	232
137	15.6634838001234	-0.426925614227744	0.115693407955725	-0.0376908721926453	0.0896454042316939	-0.0591042465115338	0.241199551534238	0.0149050794575315	-0.00630142259797772	233
138	9.27609224616945	-0.4453600087786	-0.103806517671084	-0.0912128086517909	0.0494408584598709	-0.0169904183009674	0.234347907259139	0.0364188936695043	0.00333536867201969	234
139	13.6798870531982	-0.443903916622047	-0.100308660519521	-0.097654733137852	-0.00854484243988084	-0.0497827223632774	0.231981930688274	0.0404229749744228	-0.0054000562235112	235
140	8.67510367273992	-0.515041655414879	0.0127431324546008	-0.0605472863128557	0.0149802662170209	-0.0326136732176773	0.28483655822762	0.0313180475909698	-0.010694097342125	236
141	10.5298968299759	-0.475141951675728	-0.0702029386377302	-0.0738699193419913	0.0401737224384601	-0.00533792115222287	0.253621779981161	0.0497825165155247	0.000935874899331272	237
142	10.9941875107383	-0.468298860943921	-0.070111665982312	-0.0180353671798932	0.101015391147493	-0.0176537401812946	0.241441424540831	0.0442880952359502	0.0158050465396106	238
143	23.4274771456546	-0.406664035142845	0.136550575691126	-0.0249646928053868	0.114570289513417	-0.0406854639260113	0.241060867110009	0.0224890841883104	-0.000932614416745512	239
144	13.9250909908973	-0.502401617270918	0.03872400807771	-0.0676884651993389	0.050564180385649	-0.0167857556331657	0.2729205904197	0.0253415086939247	0.0076436521113231	24
145	11.1864524515264	-0.451213463347707	-0.0773178600280778	-0.0855577749860231	0.0714799846701026	-0.0245010048390844	0.238049806256539	0.0305971865572876	-0.00540201397613153	241
146	10.771896385058	-0.426075086946368	0.185641578121209	0.0139199244438517	0.0668157153747499	-0.0331629274741624	0.232190757779545	0.0167966486912219	-0.0120927057088213	242
147	10.4317380917601	-0.532949528490862	0.0143239820677294	-0.0249342366121079	0.043746417004304	-0.0215328587530753	0.265547855437294	0.0511765652401221	0.00676691826772735	243
148	17.0047862580812	-0.491479449844608	0.0400501497397868	-0.0399101328224586	0.0798635802312701	-0.0542053085337244	0.251469805134869	0.0270945344112569	-0.0097366710368041	244
149	11.5011533307193	-0.483394540801511	-0.0520665000060761	-0.0159119290235472	0.0814648688622709	-0.0452257847515481	0.25562844343415	0.0328539217553624	0.000204386259673684	245
150	9.03616873243671	-0.454866321909413	-0.0507090661347983	-0.100823403744815	0.0550439215222536	-0.0290494029836023	0.232026439340652	0.0559767886919332	-0.0120733859430038	246
151	13.9879998509045	-0.504402644758983	0.0320791422875586	-0.0554183767418014	0.0554801524556752	-0.0291452098568595	0.28029099386062	0.0220767349974948	-0.00575850388307814	247
152	14.657281497482	-0.398913458318841	-0.152359378572845	-0.132391142259229	-0.0246426447429183	-0.0256926829775919	0.204737070390012	0.0379554089732528	-0.0128283582546683	248
153	8.85229171222864	-0.502519707629493	-0.08994905139341	-0.00373612987368146	0.0651733134535966	-0.0302850924649771	0.23506806952699	0.0315289429480704	-0.00329258290886274	249
154	12.2721086839704	-0.453667354108502	-0.135270955455766	-0.0443512647788944	0.0430545392697009	-0.0390657246164781	0.224244939727113	0.0406140831985716	0.00409690771831839	25
155	19.7272343070446	-0.449060213241432	0.0528555413202623	-0.0815454995497824	0.093394135146605	-0.0312553240864389	0.251534335993682	0.0193808360386449	-0.0146377209984049	250
156	15.2527284752821	-0.488769426740016	-0.0507850406621273	-0.105136140350589	0.030787595888998	0.0057615389015023	0.250340721167565	0.0385157692275649	-0.000657352070640276	251
157	13.3360760981913	-0.424091620452834	-0.160915664152106	-0.0662205493380819	0.0584964761124976	-0.0391377616671638	0.207154615407369	0.0257560930182515	-0.00869630182109406	252
158	12.3692056782294	-0.460364754263184	0.0620064236465083	-0.0694337540090493	0.0385130315843066	-0.0502599433771997	0.262417582937239	0.0399728334008249	-0.00738106005914092	253
159	12.9330522343803	-0.510363848008359	0.0455148574017188	-0.0192144174009444	0.0696359100939661	-0.0245932410981105	0.268472239642752	0.0359347074529679	0.00123810200205253	255
160	9.33958971320432	-0.450424596154257	-0.149717515215899	-0.0393745646865932	0.0470640157697033	-0.0105715597930022	0.216467916050986	0.047406549607003	0.0235449048828832	256
161	9.11343278512205	-0.438271441107849	-0.0828366587965675	-0.0825409005207667	0.0813325481737255	-0.0282287893713442	0.228596486519725	0.0391554754173201	-0.00183965920123093	257
162	15.6666742353161	-0.476162679464204	0.0408864858648086	-0.0792362675453364	0.0593492840341651	-0.022733529658943	0.263789977565389	0.0368236570083011	-0.00383474678320528	258
163	10.0662461487246	-0.506064578739073	0.0377561295782207	-0.0255974574659161	0.0621699479884789	-0.0240933557130599	0.272709962834985	0.0452925988614398	0.00826461229527301	259
164	12.9909869433464	-0.461114884616353	0.0486051867840615	-0.0636035232507973	0.0859566511274099	-0.0330049347201727	0.261052101024114	0.026028894676207	-0.0125018797057402	260
165	11.7427031799271	-0.481502503952084	-0.0879050714238157	-0.0685456492734259	0.0387991670810729	-0.0238040664829199	0.241755372664902	0.0354890477749459	-0.00978983805395971	261
166	13.0956258982974	-0.484590716812826	0.0319500282816044	-0.0639516311923112	0.10470473054575	-0.0209005251562726	0.252018184061557	0.0148973631981733	0.00294118429087663	262
167	12.4786554563	-0.466702191003913	0.041015001177615	-0.0745292039139722	0.08070800217892	-0.00434375582496461	0.252163631346595	0.0485789478939314	0.00975470828930905	263
168	11.393196985084	-0.415155774273993	-0.147225561825472	-0.110080469731646	0.0344901966710064	-0.0137485445535045	0.21275464189475	0.0426253391646608	-0.00329804491079406	264
169	13.8318349752972	-0.396411140946698	-0.233650802379676	-0.0579059295141036	0.031467155712419	-0.0264330725253309	0.207850353570053	0.0264514520059716	-0.00591811509216767	265
170	21.4188284433352	-0.465178284367444	-0.0290025901282766	-0.075632551880874	0.0894554174422546	-0.0459765456452376	0.24546376318101	0.0296783696890802	-0.0101446473016441	266
171	17.2823953574098	-0.412676510025234	-0.0397839690782293	-0.136786675113782	0.0881247174840267	-0.0562216167426185	0.223332529743505	0.025125557375248	-0.00864289333308532	267
172	8.92058557274123	-0.463177436082025	0.0259790557105888	-0.0760883156098462	0.0646868696181689	-0.0453913337736114	0.263672877234867	0.0362424438683026	0.00944250477834006	268
173	7.77346663922259	-0.432736976235722	0.118947324385706	0.0159757170955793	0.0946687943547239	-0.0416131422303422	0.227434565558585	0.0392272166387671	0.0158651974421403	269
174	10.9305509963184	-0.47814424568494	0.0111337128820877	-0.0924458766389122	0.0725038740305802	-0.0366598338951289	0.250034802767269	0.0291161641494046	-0.0104619017809956	27
175	10.3879568040091	-0.508931386462849	-0.0050001126586672	-0.0493258106323798	0.0799209573726836	-0.0341229922021057	0.252334057750252	0.025221334718004	-0.00286389875322596	270
176	12.8011669604374	-0.486199556343671	0.025958220970856	-0.0385611459890816	0.0832812237305277	-0.051215953885752	0.255242069525959	0.0245114786621231	-0.0273796648318171	271
177	13.8778722625796	-0.434610608278622	0.108839761039714	-0.06018122621169	0.100600841763912	-0.0251508868241983	0.223444567036387	0.0271070971157922	0.0150293396759039	272
178	18.7796522405158	-0.457206063236679	-0.0772782064959824	-0.0894399764338183	0.0389554148634693	-0.0306167626006472	0.256352597697858	0.0262355211156893	-0.0194479617584211	273
179	10.6894939190023	-0.425534973329665	-0.143265865810272	-0.0716233107114486	0.0464724449878448	-0.033667584822097	0.219772565101651	0.0418841193834035	0.00400452121359665	275
180	14.6694637412308	-0.41844919226761	-0.0966628333285354	-0.100681846150381	0.0751174931143926	-0.0369408463583948	0.206175190811791	0.0495703037195703	-0.00415505755254996	276
181	15.3097027666391	-0.460316212692538	-0.115380685513219	-0.0279361853341678	0.0555256071162009	-0.0266103487707591	0.249934075804579	0.0407779897761166	0.00575731576685373	278
182	15.5608564739967	-0.454303064580788	-0.026068602664694	-0.105263188536554	0.0634288662307517	-0.0397938081611296	0.258837374822128	0.037259864199817	-0.00304465334172561	279
183	12.0994226872626	-0.433849189372838	-0.075411410186325	-0.11836598873468	0.0530270588618207	-0.0159783037677637	0.246093775332086	0.0280467264296599	-0.019748022572228	28
184	15.5166320780921	-0.483942257890423	0.064037690328173	-0.034016207465923	0.0693530703044653	-0.0328610924052773	0.239521029403941	0.0457115229303474	0.0278662148724653	280
185	9.6746193544206	-0.469036037210108	-0.0612625554910477	-0.0658906366343684	0.0873049723549814	-0.0241221086775778	0.221057387173342	0.0473014610309868	0.0123346541398631	281
186	18.8798437225927	-0.449580258082061	-0.0852998733753994	-0.0773816707830125	0.0716484457771958	-0.00893570432061134	0.238704621846328	0.0430250207658569	-0.00172135011480297	283
187	11.8312336406403	-0.429454304473739	-0.169603546364422	-0.0346721658383283	0.0495785894800852	-0.00936945067106536	0.22259288127613	0.0457701220887445	0.0249246008924728	284
188	11.2872668146535	-0.428234824126433	-0.0946800689490029	-0.124447165908932	0.0399539820172298	-0.0287540582807976	0.231176541756884	0.0347279521137656	0.00190836286584395	285
189	11.4271758141034	-0.454841147751911	-0.0769470027748812	-0.116406932471056	0.00127862907277031	-0.052892057977161	0.233503399130369	0.025006694643135	-0.0162873502170462	286
190	12.437422845737	-0.45682726744532	0.0971860270622805	-0.0379397415226045	0.110318883486283	-0.0378086097352785	0.225317917908624	0.00466827268057764	-0.0160052547249167	287
191	22.4645228054819	-0.461918784985262	0.01348923077852	-0.0848562841161173	0.0884129794395302	-0.0330721095408269	0.264892344627132	0.0298022272314531	0.000176745488371731	288
192	18.4718855921915	-0.425769754212456	0.0834288999309575	-0.0870310441270367	0.104857690014832	-0.0424068700596902	0.222807184081278	0.0198940504121737	-0.00584232749363927	289
193	14.3923087749547	-0.429930132501138	-0.0770659347225402	-0.0763965451835626	0.0857719517249708	-0.0590153308095725	0.223097450193679	0.031112429727533	-0.0093139105555459	29
194	13.2546646319723	-0.471684994020427	-0.0986212437576169	-0.0797546475094786	0.0082422913419762	-0.0256289146985285	0.241964926836677	0.0447673247557669	-0.000624339452964355	290
195	10.2561200604003	-0.451989988762043	-0.0422236317542866	-0.116977911993868	0.0459413725855905	-0.0466366924410628	0.24057269771846	0.0344983299562538	-0.0134308950976593	291
196	15.0466153955834	-0.424972192692687	-0.0629301379653042	-0.129517188665348	0.0612683268746892	-0.0101165710211219	0.237143005731648	0.050526479906312	-0.00375895883209245	292
197	11.4596307655449	-0.466444859493314	0.000340772618737164	-0.121137365605949	0.0820606160668088	-0.015384577150423	0.230647507968966	0.0367770034338849	-0.0147462529035611	293
198	13.5948098639346	-0.474257943013745	0.0407299738934261	-0.0658073018395438	0.0754571706673957	-0.0295389589389338	0.249338053790622	0.0461193588433054	0.0040267907149051	294
199	16.1207525127103	-0.45023962601257	0.0541224098721786	-0.0616145716756672	0.091538635559365	-0.025488667144681	0.253295326417698	0.0460536502311214	-0.00331200526759334	295
200	16.1633356113074	-0.425464687509091	-0.14324899336606	-0.0827903909721691	0.0390838613822504	-0.0194240931057107	0.23158222845426	0.0376010491088885	-0.0109178348585304	296
201	13.6523785020376	-0.479427499324601	-0.00466820355631983	-0.108288774039047	0.0582949202541064	-0.0316829445027751	0.23909891783664	0.0427705796153393	-0.00534775996262341	297
202	11.9555522177663	-0.404741328516087	-0.173537400807518	-0.105087559455973	0.0417089635459354	-0.0194523331018435	0.196536352513114	0.0393077935685472	-0.00115353749847535	298
203	5.80117027106047	-0.475134248588782	-0.0751108282522864	-0.0104750663426628	0.0891817131849841	-0.0341849828356763	0.232127879161921	0.0447936984526586	0.00800974134690086	299
204	11.3811549037438	-0.467256348925412	0.0607845141540418	-0.0417038896735343	0.085618866131208	-0.0491900215736236	0.254227226602668	0.0220345191654613	-0.00896809651828364	3
205	30.540840621281	-0.421535642753403	0.100626903840224	-0.0411706187737449	0.117141470489264	-0.0483502342272009	0.239315343925503	0.0187478354723522	0.00386935715884671	30
206	11.7406750906574	-0.492376442651535	-0.0548343229159054	-0.0607882946558298	0.0552927783334964	-0.0112367865058054	0.253942254810084	0.0408807851876068	0.00984941211635532	300
207	16.8058969886397	-0.398050714149091	-0.133580858626636	-0.142100853868239	0.0542255940269961	-0.0276304778652028	0.195166167116446	0.0287522710041195	-0.0149108560499148	302
208	10.1985291390425	-0.39262532255753	-0.207334150898863	-0.0644891685761651	0.0758179132103332	-0.0251436213309461	0.185451391627729	0.0314073635985479	-0.00528997879110902	303
209	20.2927401422614	-0.439512845152607	0.107011324377564	-0.0224728491690866	0.109450978359797	-0.0390497069676246	0.234745862638065	0.0189716744482142	-0.024799171300452	304
210	19.9790623105039	-0.49379147161502	0.0419201674880314	-0.0639619237763718	0.0543379350681545	-0.0119620780555143	0.275983889910616	0.0314971096320798	0.00799480545224443	306
211	15.2214322701789	-0.45201058892837	-0.0185845053035658	-0.115173599279189	0.0722395333409609	-0.0373963702849987	0.247907855453598	0.0347938963753824	-0.0107055331144867	307
212	24.7845179647616	-0.432214026782375	0.110006715216952	-0.0281168269135406	0.0970301555376261	-0.044673991860853	0.243378206709254	0.0235397892061841	0.0174666658951071	308
213	12.4131267007488	-0.480316947544854	-0.0578985161404902	-0.0823766446905854	0.0339682009567593	-0.0171294958760735	0.262172993431476	0.0396297862353115	-0.0106880324003511	309
214	14.0411324249361	-0.498939419759904	0.00819207301774167	-0.0174798928178315	0.0943429756288272	-0.055936386455965	0.252586282027206	0.0377812703301725	-0.00716454604644666	31
215	11.2224331814629	-0.466599129960001	-0.0803205026942179	-0.0855030489487291	0.042017631968994	-0.0269547070772823	0.231113107838053	0.0463150432707357	-0.00270940648250973	310
216	15.9190151560524	-0.483262817487149	-0.110994974860676	-0.0539795710159987	0.026216288030171	-0.0173141952113303	0.229632365106565	0.0537958156336886	0.00750600700368911	313
217	11.2621048729687	-0.468188614308612	-0.0913807584024189	-0.0805607312287434	0.0504522409090294	-0.0441660981671303	0.222439063627847	0.0241364935088398	-0.00326633718512556	315
218	16.6700267688235	-0.440089571238381	0.0759164378634718	-0.0649116469658355	0.0809858683157113	-0.0346822327412679	0.258436908302264	0.0290978361873721	0.00192078273168511	317
219	11.5812578538322	-0.48885911106129	0.0356214851038586	-0.0679154643027853	0.0806058186168621	-0.0244413331164502	0.250064878406661	0.0307189636542406	-0.00263785560739679	318
220	15.6507014559621	-0.452343631519269	0.0582260306478193	-0.0703775468603776	0.0900163573927335	-0.055573024332737	0.235953688694239	0.0192573966463798	-0.00956833959218957	319
221	13.3784546650085	-0.487847445747765	0.0244888872587815	-0.0810107682616655	0.0539611238970899	-0.0354641102410609	0.267147832046093	0.0233238281633996	-0.0125385749867773	32
222	10.8486739026292	-0.495807186204726	-0.0211279860438407	-0.0586515909389717	0.0694379912902819	-0.0341740796892605	0.265473768825499	0.0210218213653837	-0.0138274723818818	320
223	12.5977564929919	-0.469264878061789	0.0153134973426686	-0.084344546509203	0.0773158935584484	-0.0570708733673534	0.238696577234526	0.0219558569237476	-0.0232925286254982	321
224	11.6829055162961	-0.410597141090564	-0.127103631703463	-0.112680114542249	0.0434905745317765	-0.0408748687020336	0.219630527988617	0.0280700638191059	-0.00492980609373996	322
225	19.2603023596506	-0.456435736554773	0.0567899370787427	-0.0580949802757307	0.0775979620485974	-0.0439201203906863	0.253635958611138	0.0380942878903951	-0.00974906653136911	323
226	10.0124050147374	-0.476904574399819	0.0549311038300178	-0.0756001490192009	0.0350781041814365	-0.0236974099175024	0.275195399433816	0.0369192927324283	0.00565559446706176	324
227	15.768736214988	-0.450599486989429	0.135469185418022	-0.0308131691663994	0.102882500554081	-0.00835268238988139	0.229689356399454	0.0170212817385178	-0.0115256992254301	325
228	16.2474091082656	-0.47372265723117	0.0665597130734273	-0.0396025393169039	0.0868139159696749	-0.0262383292386608	0.259224809264395	0.0112519630519207	-0.0282674783528094	326
229	12.2223737250638	-0.505034700764662	0.00426381844608683	-0.0571291574804645	0.0912756943226764	-0.0177317063801795	0.244566370109686	0.0406134312729139	0.00971406595649832	327
230	17.9262056791376	-0.452617457468502	-0.0447388408369627	-0.121253783445219	0.0533550759784064	-0.0248224742515225	0.256459241349846	0.0217821649882793	-0.0207189578851999	328
231	12.6905643420037	-0.491866117044142	-0.0304747688882194	-0.0206111204725044	0.0701944466521894	-0.0713148242014345	0.265803604838787	0.0223081060606615	-0.00998829603472387	329
232	21.7808685499704	-0.462730818175398	0.000112332388734636	-0.0899081714237343	0.076699123792491	-0.0411733040013609	0.270586789321883	0.0261741901503329	-0.000812406943770862	33
233	8.26028621634658	-0.345027935551608	-0.214187769948222	-0.146482425974331	0.0364086601414667	-0.0273127219375727	0.183594413528389	0.0298168990807205	-0.00765766242787336	330
234	8.3808502943765	-0.394985813268061	-0.160417012707084	-0.111281558142539	0.0441164110746635	-0.028647338989558	0.204584063382926	0.0378447383752321	-0.000751320322778903	331
235	9.45772867748343	-0.493879228328165	-0.0127262701570015	-0.0889843496653301	0.0482791302563787	-0.0282113424298804	0.26254334148349	0.0284302993146926	-0.00372703593736138	332
236	16.4685377919726	-0.481145715750881	0.0311770307098323	-0.0753348495802744	0.0734818710175203	-0.0383093230961322	0.259564693552002	0.0158458696785351	-0.00847963442972772	333
237	14.3950733656942	-0.456762243086348	-0.0340579667445637	-0.093202575485922	0.0772090922171373	-0.0267519354871944	0.244045477563884	0.0439580881650434	-0.00664810157746151	334
238	8.10547727101716	-0.498884139357088	-0.0532156101480096	-0.0529732905822437	0.0408842510451323	0.0150262517794543	0.261346106015225	0.0450427789635835	-0.00117325144809578	335
239	11.5547950614205	-0.467649409754312	-0.0159512261320366	-0.0728211930255489	0.0982147667849785	-0.0252908088786345	0.244824136512663	0.0418302042930643	0.00795176254489144	336
240	24.7125561021053	-0.443090933441164	0.068741993789236	-0.0560294060119349	0.103537625893718	-0.056430058033825	0.24406107214684	0.0125639563095959	0.00647913586250211	337
241	16.0618912484476	-0.508948920178936	-0.00862880035423556	-0.0475184368411995	0.0501646994832026	-0.0333048649420714	0.266834453858368	0.0495641136599034	0.0128427048945759	338
242	20.7194294342421	-0.447406221637597	-0.0249916258932881	-0.134971678324816	0.0490169246224392	-0.0322514125391828	0.261281766598287	0.0291939094483996	-0.0105392840488331	339
243	12.430432118555	-0.485919433591012	-0.0108842927663963	-0.113221728051024	0.0300969745731218	-0.0199521525689724	0.251117273620038	0.050976704867961	-0.000126384636476797	34
244	21.1485300818401	-0.427503408279782	0.147021907596448	-0.0358951490744016	0.101327778897215	-0.0401543057003303	0.224665716704792	0.0074584856487268	0.00772200048864691	340
245	8.32645455709753	-0.395819115877073	-0.230209941186825	-0.0688952449625925	0.0221259716966227	-0.0227662465471575	0.199547275152111	0.0358409148767965	-0.00390331384216022	341
246	19.1110841942939	-0.401816157322561	0.102516800072033	-0.102732218803668	0.105466125015971	-0.0269695655143984	0.214892824454019	0.0318834039325973	-0.00220739002743594	342
247	16.700160730825	-0.450024569213623	-0.0191696499126373	-0.122800641763098	0.0550610432109024	-0.0661058737854775	0.25017781844017	0.0165193852558998	0.00291200905339252	343
248	18.9691935687496	-0.451076959350044	0.0665112091521195	-0.0493079947121366	0.110077495634392	-0.0509778174145813	0.232762260798267	0.0214862294750054	-0.00707421051132703	344
249	12.2274245301316	-0.403972074239069	-0.138810871004872	-0.102343028135224	0.0554801938310345	-0.0302765597746801	0.226819737003023	0.0237844101685119	-0.0101534203169783	345
250	14.4436948992166	-0.494198461475644	-0.0947819167556156	-0.0548740091980245	0.0194639195105849	-0.0200636152347769	0.257376104047244	0.0315635381321554	-0.00355950473171922	347
251	13.4843935820705	-0.443316530071387	0.0711418187454576	-0.0578522074637362	0.0831137164153437	-0.0423550419382382	0.24052039378416	0.0419022922609273	0.0141364177710614	348
252	7.9920816243038	-0.489532378814877	0.057166271223101	-0.00512526574659413	0.0981665745798915	-0.0314371131010943	0.244323732763553	0.0332035973191245	0.00868270826269882	349
253	10.7025222567946	-0.489189476233711	0.0665543800171638	-0.0479031783162962	0.0402245662872583	-0.0489922985180978	0.243441218784805	0.045967170141321	0.00252894395911558	35
254	12.0196498052255	-0.448247331010326	-0.0771564800188975	-0.0738182203846626	0.0601615607391036	-0.0355290839246321	0.232744235436735	0.0549758159048751	0.000541312540404607	350
255	8.99967842844789	-0.433861138235825	0.126210094605225	-0.0254169705490932	0.10115494568566	-0.0252289288582106	0.205369639493203	0.0445171630322005	0.0314948496269282	351
256	21.5926389113966	-0.441632668787523	0.0837502376978137	-0.0395274948917983	0.0948542872268635	-0.0580429983761026	0.251500387237799	0.0168425724236071	-0.00700780897443349	352
257	15.5905804145649	-0.411009952810089	-0.088939354256138	-0.155843651710328	0.0448533362803506	-0.0301707499607646	0.224618687530787	0.0261806796444041	-0.0117603066150899	353
258	14.259851925965	-0.415061194057643	0.0794012741849227	-0.0832101166509611	0.11431045351971	-0.0386646831623941	0.225135388095593	0.030440166826779	0.00606379958532345	354
259	16.202110170226	-0.444278657021578	0.108161372742702	-0.000126846521547473	0.0890106117430986	-0.0618464074733724	0.244967637545664	0.0241213429056991	-0.0063978014779343	355
260	13.172356173867	-0.403951452186225	-0.245114528074283	-0.0146566860282927	0.0178206682071222	-0.0376398574402091	0.213991481856196	0.0351667801274511	0.00544655864317506	356
261	11.2665666016024	-0.481279380361889	-0.11597058058687	-0.0184979866138237	0.0156962986790587	-0.033263321436837	0.265336570481076	0.0331068059411836	-0.00612801866832029	357
262	10.309238106412	-0.464143672686356	-0.0296704393422806	-0.112310631703316	0.0694558945122448	-0.0230292980340221	0.241846766157363	0.0330110649841459	-0.013806583397888	358
263	7.65348188476502	-0.426062731992514	-0.111828137807867	-0.0924865194724228	0.0561949833990336	-0.0112284186240479	0.238225379931241	0.0390938271814884	0.00355301669230209	359
264	13.1711845519976	-0.547616097882935	-0.00947864153744237	0.0128143990603998	0.0297538839370795	-0.0167885087483389	0.29802821293974	0.0341466266863758	-0.00526076603564859	36
265	10.0718475248253	-0.394969182211813	-0.145007615422838	-0.129664921257298	0.0495577178143921	-0.0177382312984177	0.200567006934402	0.0418827926067426	-0.00868810528808202	360
266	14.2852088443462	-0.445142896048606	-0.0592201238025509	-0.119908643630557	0.0395057628626873	-0.0415847136817477	0.230769177320646	0.0437135518171801	-0.0134555335954983	361
267	11.6203417509231	-0.469046553653474	-0.022895177814559	-0.0872785473904381	0.0784116196839322	-0.0312075263617337	0.246155622804915	0.0340477973618968	-0.0183923408743036	362
268	19.1680109412732	-0.457387233368362	0.101700114247793	-0.0258631251114554	0.0854596011062641	-0.0347330856624388	0.227074587558964	0.0385958519081733	0.0261312734397357	363
269	16.0377420356532	-0.46623869475817	0.140881333928343	-0.00058459699301581	0.0838545577498903	-0.035394302846086	0.221554147726599	0.018443645513172	0.00746040554902205	364
270	13.5762263789229	-0.396126692075109	-0.120319428902138	-0.113898602743346	0.0810407186019662	-0.026122219698705	0.208079999795326	0.0378302092638543	-0.00333357528011402	365
271	16.0207063686052	-0.441490459984472	0.0239045217818433	-0.118181604784484	0.105036229882449	-0.0364742433099467	0.231497009751024	0.0222246317012098	-0.00426592130616469	366
272	18.79284090307	-0.468528875902657	-0.00251510990887682	-0.0912757204538927	0.0775708997717763	-0.0236129021465314	0.28194114426256	0.0211652087168147	-0.00214356388621261	367
273	14.5216191651522	-0.418397927860392	-0.0434110576714432	-0.138064689499711	0.0672717601172086	-0.0513294325809484	0.236770398464645	0.0269171384001076	-0.010360698796037	368
274	10.6146942001588	-0.416759875362085	-0.123444951206728	-0.10361173373087	0.0801788869027018	-0.0181140448457321	0.191205809351913	0.0471238712413875	-0.00630366160412494	369
275	10.8914951429285	-0.44566276739773	-0.0565219597472094	-0.0970027466579501	0.0377421151753186	-0.0484612462255736	0.261165872206446	0.0334760679223158	-0.0131983054022919	37
276	14.8342519447703	-0.464725861669992	-0.0294560380265923	-0.0826792638257161	0.0770052109033542	-0.0444888344518171	0.254602232083637	0.0231568187458386	-0.0165061912800632	370
277	10.1975950638095	-0.452748083458605	-0.0322474135302299	-0.101140806815753	0.0953848355795194	-0.0234560794101175	0.236049027021075	0.0351761917605834	-0.00393862032805877	371
278	13.4092692160424	-0.436600841792852	-0.109335803682478	-0.121080067887999	0.0173168421899836	-0.00974963507084411	0.227967936008545	0.0473999194727425	-0.00344611248230307	372
279	4.90512869640164	-0.399601208461673	-0.1902325290636	-0.0671764125308848	0.0487375449672113	-0.0255237818358313	0.208296982883439	0.0387533710651704	0.00755749810941598	373
280	17.2811828890534	-0.478427308518886	-0.0575799520511194	-0.0842607942982477	0.0594113541005903	-0.0301377545335887	0.244262645385745	0.0257957459514299	-0.00674068277995496	374
281	13.0267345440921	-0.439057134835619	-0.0466852243052445	-0.138062001555236	0.0669307373394675	-0.0298606764425113	0.233230592555379	0.0230287010453221	-0.0141042408555976	375
282	10.6304838729314	-0.500593201777502	0.0204988915755967	-0.0196002075870521	0.0758516211277447	-0.0806314356206771	0.250483946992402	0.00588948905726664	-0.0215082610699051	376
283	5.22559308391909	-0.357650079591181	-0.235443618492405	-0.0772568403485019	0.056189328976546	-0.03222841391418	0.182925059000527	0.0415684743460554	0.00734382178592549	378
284	14.5989847771704	-0.486600074707684	0.0409741104954341	-0.0744773991254503	0.0978158065948763	-0.0184873018988686	0.227546998989093	0.0332097607131674	-0.00120985917898075	379
285	18.0887001988443	-0.495864703688344	-0.0158716947456658	-0.0954818934341392	0.0480951379587566	-0.0164086048549176	0.265114728894532	0.0332698435104326	-0.00352558045414654	38
286	13.6380754865147	-0.47882080440157	-0.00523550214299163	-0.0746743758777215	0.0784601452028882	-0.0220967163228947	0.26521927048354	0.0272434403507055	-0.0245988286397452	381
287	10.8858470276463	-0.4377983306887	-0.0608854832393234	-0.122333519772843	0.052269713383568	-0.0199032937591181	0.250195568240699	0.0246257020678041	-0.0225620303646948	382
288	15.6563962738311	-0.516075389681697	-0.00668985595132651	-0.05361469910082	0.0355842720693566	-0.0338977047489108	0.267306017507624	0.0441405909163888	0.0257424394853813	383
289	12.96069651768	-0.451419365006116	-0.0438473004534751	-0.113984631430169	0.0521344212445252	-0.038453185516602	0.249159883894035	0.0223075941411351	-0.0229407189159631	384
290	12.5414446115062	-0.4480029959277	-0.0740654263902231	-0.0735156326784243	0.0572910816246406	-0.0298790811770155	0.244456791561567	0.0518601852374066	0.011367968620795	385
291	14.3488868971564	-0.470777976308532	-0.036072803220066	-0.0880516809360645	0.0663246304927216	-0.0195336130439324	0.25353273846555	0.0400016696861201	-0.00917177638987452	386
292	14.1998687581426	-0.465219162134923	0.0042558568785026	-0.0886776564534155	0.0687586792385457	-0.0587323791654788	0.270954730900701	0.0131293966068571	0.00104366475090947	387
293	13.0480863978825	-0.455565543986257	-0.155678139602255	-0.0463918214068836	0.0267351563342703	-0.0196693814665107	0.228357644839744	0.0398671341111285	0.00704907438463618	388
294	14.4664705524426	-0.460293165489704	-0.0582943135341631	-0.110614186067944	0.0633296132246388	-0.0254538361174363	0.226168794420839	0.0339144497077677	-0.00839788398088761	389
295	15.6798676939507	-0.397897117852541	-0.10602822089045	-0.110912704345568	0.0824311601563622	-0.0170318448860455	0.220317863065673	0.0469687182408547	-0.00517260694367724	39
296	7.45838742090744	-0.39538365502542	-0.140909457509923	-0.0886203013440709	0.0755680589120787	-0.0332360492741772	0.209586902905401	0.0401023091853896	-0.00477432177004644	390
297	17.7267829800964	-0.418304835431881	-0.168569426706884	-0.104523399369545	0.0120784492954178	0.0018760209330732	0.217206602601301	0.040975585569028	-0.000856740839907949	391
298	13.0225867806814	-0.487509558072213	0.00157887442038074	-0.056836549797295	0.0778828434481414	-0.0459970978820749	0.261910246933982	0.0295567294859802	0.002589679144407	392
299	15.11549121984	-0.440407533027048	0.104145430801081	-0.0702722775359567	0.103348999458212	-0.0287425453679829	0.213267510159782	0.0218772206085217	-0.0102016192533594	393
300	11.2868594383961	-0.505343441395171	-0.0672207542112973	-0.0459975358317517	0.0493965328546431	-0.0147790922435173	0.255537508542735	0.0320296100842727	-0.000383221292268762	394
301	7.65286215077819	-0.490314259706886	-0.0345473256737018	-0.0376075701854304	0.0448317847622852	-0.0712008023992996	0.2533306647132	0.0379226083718359	0.00956488696324066	395
302	15.7010691181656	-0.406979966946333	-0.110365537817865	-0.128807190629625	0.065834796634838	-0.0170292349367845	0.218223634674014	0.0322756649223719	-0.00727328775794619	396
303	12.1220894052868	-0.442043080639772	-0.0904121208944514	-0.098115928301431	0.0429508205059826	-0.0299879173828766	0.240657631362586	0.0348650718449802	-0.012789962989172	397
304	11.9370111090008	-0.507794639123511	-0.0116207183973021	-0.0546893435623266	0.0745341027862122	-0.0360273762244035	0.248111825164538	0.0359465748279872	0.0109187627099541	398
305	12.1214669677626	-0.41122745216263	-0.0960161449952077	-0.143887257946408	0.0562071626374746	-0.00582174904657675	0.22052814102256	0.0412198910241359	-0.0049519159018124	399
306	8.0039761509908	-0.44061157176643	0.0231156248994378	-0.0957181144976153	0.0694846875355206	-0.0323311753241969	0.243953535252703	0.0563993508725103	0.0282999845393568	4
307	21.8734624969651	-0.484935977783078	0.0506041014943968	-0.0422987256415278	0.0649501283587816	-0.00840799626800351	0.264544497120741	0.0507817795788495	0.0236105298011537	40
308	12.8308771872211	-0.44570251023725	0.0715025648769731	-0.0943336970495496	0.0770816493316721	-0.0190365837762957	0.225270685718964	0.0369298184703892	0.0235698671911306	401
309	14.6526947616997	-0.511452043868704	7.50594261764564e-05	-0.0669705828023344	0.0322140807725739	-0.0366355033211667	0.276737800049887	0.0385632037063626	0.00794058760024032	402
310	17.5658903076699	-0.446601389804558	0.0816659875602914	-0.0465742622802691	0.0952130476873248	-0.054199033183742	0.236804857312526	0.0242877805569614	-0.00231556250632211	403
311	26.2851174955358	-0.423628464746223	0.109786310225661	-0.0481237109944523	0.105755420238725	-0.0388410644012595	0.234420313754126	0.0252295092516509	-0.00270969723997564	404
312	19.331777732802	-0.511010412800675	0.0406482390261569	-0.0628660288499509	0.0366261279023925	-0.0272386930047476	0.26218416059442	0.0367153275794082	0.0186335576594486	405
313	15.4065225863334	-0.451982951528657	-0.0577262343434696	-0.107142245526472	0.0604412997128178	-0.0231836595019134	0.248760944504302	0.0296159454737277	-0.00519646498267248	406
314	10.3045207670359	-0.491916355982642	-0.0235719168952683	-0.0150791344772754	0.0875358456547971	-0.0453146116931737	0.254648125038609	0.0409709635205482	0.0156450137490776	407
315	15.6445624158375	-0.46912639170287	0.0147392198473711	-0.0940593297414641	0.0755044751900485	-0.0150942938316144	0.272758434243012	0.0119107208026792	-0.0265134229904268	408
316	13.5709836157658	-0.420183975506553	-0.136989164018847	-0.0713853256112372	0.0729234568756594	-0.012563452764289	0.222038409480604	0.0436381650175176	-6.34249155290376e-05	409
317	12.4941987606081	-0.450526588054131	0.0509637144163812	-0.0731134939823761	0.0877592882539538	-0.0540064094440615	0.23820538111517	0.0253656367618915	-0.0113168106658954	41
318	13.2872727400931	-0.384567614241009	-0.227198430671094	-0.0754357716375378	0.040391010776064	-0.0349415674040446	0.188659303887004	0.0327616741005471	0.000648941822932095	410
319	11.8661765686285	-0.463441225262659	0.00629639034207866	-0.10184005466622	0.0771506810266824	-0.0305606444395996	0.23770644198352	0.052231886549115	0.00518134177786507	411
320	16.2191275762152	-0.5197697650818	-0.0207969210128269	-0.0461006258024145	0.0597872058102548	-0.0227680604029335	0.271323672680203	0.0345852183451945	-0.00026147268141312	413
321	13.4530118645203	-0.480301236823669	0.040225483274946	-0.0705893872300267	0.0839363684407433	-0.0325740542965214	0.253141166989861	0.0197454010569443	-0.00282784350032489	414
322	18.2757099875486	-0.425373283682556	-0.0953714822907922	-0.113946738321361	0.046587635407092	-0.0369926131219466	0.233938581195386	0.031975441193974	-0.00356761334889598	415
323	9.59090496751571	-0.476683364663343	-0.0215734456657279	-0.0995971466790839	0.059397737297168	-0.0143924912918646	0.248514752034744	0.0442240521975993	-0.000867809801170208	416
324	10.0705471350982	-0.451838164639039	-0.137425601817089	-0.0117126993388878	0.0481476255166756	-0.0497467523292217	0.240702519731083	0.0291893096259427	-5.27370022779406e-05	417
325	7.78905547820432	-0.468056120280394	-0.0936290667651917	-0.0578852507177856	0.029164576469347	-0.0271680074364663	0.254599221379622	0.0430489456142368	0.00122077975175493	418
326	12.6868836678025	-0.474449644081485	0.00931067008524107	-0.0511458923634916	0.0967257376874636	-0.0373910854062512	0.265323053113956	0.0344518976165307	-0.00982682909091805	419
327	17.489642103378	-0.458056029177989	-0.0700688096055631	-0.0909684898230837	0.0545425759453541	-0.0124894162724145	0.23761684554648	0.0521087119647702	-0.00633329720779129	42
328	10.9863939459905	-0.479426611446403	-0.0391204287622054	-0.101027725913706	0.0454685517995146	-0.0185201323117097	0.258363511357377	0.027001921204436	-0.0135583556886502	420
329	19.4389145815112	-0.490299581803348	-0.019011127216443	-0.0706238975308723	0.0690785731752294	-0.0300123950184728	0.264142730865267	0.0328402170276507	-0.0107257015077454	421
330	12.7610636314881	-0.469965393536657	0.0831801472313694	-0.00474131988557152	0.0824456445968646	-0.0337484479049837	0.242124545968448	0.0422703076928486	0.0242605246114793	422
331	11.5671228197022	-0.428029080578018	0.0675175161865142	-0.112326834006338	0.087294341178803	-0.0307469688140453	0.213613564045577	0.0444303376244583	-0.00305837644503755	423
332	8.11737972889836	-0.406171848576511	-0.188667587407208	-0.00420125551985939	0.0662531847394534	-0.0388981461896762	0.209327354045545	0.0438808377754716	0.0194161864297569	424
333	17.7156726744961	-0.470034454812242	0.105785449240564	-0.0352221784753122	0.0671388730125474	-0.0274745637550778	0.250938879152124	0.0220907394870425	0.0124363048481559	425
334	10.7295708432791	-0.455716263198813	-0.114877902784478	-0.0885389160458711	0.00674191808355401	-0.0173490284872408	0.221902252400001	0.0592909809185304	-0.00502182293576665	426
335	12.4075710566375	-0.420018018278509	-0.161890730383495	-0.0670607478258201	0.0605620996492644	-0.0264354414360449	0.217529012407154	0.0284252797742241	-0.0097107186652059	427
336	7.6401946679807	-0.404547843105603	-0.207355038372164	-0.044633479627876	0.0480633528975366	-0.0175073961520247	0.208181589342915	0.0424397330891152	0.011138614166542	428
337	20.6334729210769	-0.448395544226381	-0.111559586727332	-0.0711526398241097	0.0519462202700271	-0.0379289366810305	0.235638341098724	0.0263847942766368	0.00756242797202194	429
338	12.8796379049163	-0.418890088420168	-0.0373742647469779	-0.109012562587374	0.0903407360354571	-0.06634691648879	0.226394850201874	0.0376742049305642	-0.00629657593822235	43
339	16.7194344055612	-0.457757143856415	0.0811788149480449	-0.0275153962189757	0.0960894897785648	-0.0504699068931941	0.240209221803849	0.0306357817435172	0.00531473945379668	431
340	3.26368541199923	-0.395307657217546	0.150212214421627	-0.0760789213840146	0.0729536879978389	-0.0205322207979797	0.21458071231607	0.0485617652005276	0.00959684621945646	432
341	16.7683841369434	-0.461458418803023	0.0568700552092068	-0.0653293916027007	0.0884733104705725	-0.0254638298473568	0.239020051965768	0.041204441672296	0.0144053702592323	433
342	15.5120762919348	-0.426786768883174	-0.0728519825353774	-0.128292336763152	0.0564413165560105	-0.027635447458489	0.230564609364137	0.0388067023944535	-0.00885342132294034	434
343	14.0548876061946	-0.487298458674732	0.0472615269425212	-0.0405943561247007	0.0640494353527822	-0.0293885065587399	0.256500793797871	0.05087110232536	0.0177440904372069	435
344	20.4921520510277	-0.469866393482096	-0.105761876581832	-0.04459539931087	0.069034817407899	-0.0218373233378853	0.22738027490395	0.0398049048391113	0.00431752775698489	436
345	6.69495121569334	-0.454331348025238	-0.125736715147107	-0.0265656231196466	0.0542270140475528	-0.0509961562809445	0.23685931956648	0.0221996804745873	0.00487444505329403	437
346	9.4076091872322	-0.488794341419787	-0.0324791739247116	-0.0260046551959542	0.0829332734443038	-0.0546277491820934	0.261919260659503	0.0176810481984735	-0.0160902504070429	438
347	18.4624029589728	-0.514196439131651	0.00275454683091765	-0.0599000980680648	0.0412884663509875	-0.0407361436333696	0.290869572417544	0.0150900781136097	-0.00795106250395315	439
348	16.5849456939562	-0.453673381062271	-0.0670862284033548	-0.10613754531054	0.055748595538108	-0.036530003315448	0.238143652054449	0.0271419239205622	0.00285622187104157	44
349	9.23993605522544	-0.480667616803417	-0.0546650384584341	-0.0469952867386654	0.0697524924767883	-0.0311819188632427	0.251682502084867	0.0418117339967994	0.00444907105390688	440
350	14.8473544369143	-0.470414851105822	-0.0650894034731385	-0.0729796705672853	0.0646478512217429	-0.0303075196671871	0.234142887794899	0.0429518830504456	0.00543249526662575	441
351	16.6015336301241	-0.462329599826787	-0.0628162309086731	-0.0935680764079649	0.0441803436349079	-0.0457873118884959	0.250223121793776	0.0218973807631966	-0.00715719108401357	442
352	12.1975741294266	-0.43773953490493	-0.00552547285469901	-0.119479777628221	0.104873306877383	-0.0408321993633667	0.227242006520477	0.00870883092628694	-0.0363606311509729	443
353	16.0183455035504	-0.499656652501556	-0.00828212137330726	-0.0707919346088773	0.0540517657370916	-0.0491317634420681	0.264288211012603	0.0213121494556523	-0.00862391661218622	444
354	8.88635858807469	-0.47770686594652	-0.0357665786668328	-0.0849556431644624	0.0447284135546192	-0.0333704140719576	0.250412730690115	0.0486783064316911	0.0076838087007079	445
355	12.6246663716479	-0.436542359353063	0.144579905853457	-0.0220071633750284	0.0685451238096385	-0.0448103592111199	0.240291187156123	0.0266394930213039	0.00415191345310245	446
356	18.4626925498931	-0.431868916912929	-0.0635083014931255	-0.125359399201336	0.0545249851361016	-0.0362825209746932	0.233431661460474	0.0388265492245784	-0.00304826443112865	447
357	10.1803698232054	-0.464984020224729	-0.0633256942622006	-0.0279240839920712	0.0718703634026488	-0.0497252643871382	0.264339605195512	0.0364181317776841	-0.000500875191883531	448
358	10.6985669027497	-0.457194911399038	0.0910420721529264	-0.0223055580685168	0.0806430674708529	-0.0374932189876061	0.254778690163202	0.0348811544130946	-0.0073267452100083	449
359	11.436203406868	-0.401488943542717	-0.162863343743028	-0.103351511606487	0.0318667480622499	-0.031356221113532	0.209664470723192	0.0415695323039145	0.00534115434313205	450
360	15.0092754816657	-0.433156269681194	-0.0616544564674955	-0.117037876960041	0.0758914803653424	-0.0307699372604009	0.239291356330097	0.0233119428950595	-0.0092415573403396	451
361	9.34442352705278	-0.508094442475491	0.0307340747140801	-0.0300830975961404	0.0487630206480351	-0.0286920899781657	0.288502162517096	0.032696080827469	0.000467296349495758	452
362	13.983598248815	-0.463316857365178	0.101074748388921	-0.0474061140199916	0.0729725927712599	-0.0261905895235132	0.232461786423641	0.0354968536897114	0.0149039046350164	453
363	26.0881673026244	-0.449935004385851	0.122459501666628	-0.00373083250146363	0.087898849195805	-0.0369355148805319	0.251514383572766	0.0277041603763049	0.00497114247301878	455
364	13.0848851429792	-0.454273393591765	0.0722235618596378	-0.0468314679351768	0.0819162190898193	-0.0334980106193943	0.248653777917351	0.0476397617891807	0.000100316882393585	456
365	10.3286035016744	-0.449508829278896	-0.148269680126401	-0.0780516574884625	0.0178106043957746	-0.0117176857258346	0.226442720092066	0.0340037906961524	-0.010617091143519	457
366	10.4405662068807	-0.495394905184189	-0.0580833642043248	-0.0493099034088047	0.0221723735473718	-0.0119055440112259	0.287997689879499	0.038311970554928	0.00477416245226774	458
367	18.2498121196354	-0.460035927440461	0.114106076771652	-0.042795061708991	0.0816499559370263	-0.00806264328656436	0.243216322720835	0.0225253092173303	-0.0147064275754174	459
368	6.93940536381997	-0.474040889642349	0.0726106873651401	-0.0387592424979349	0.080836712435601	-0.0156392436409427	0.253050585719176	0.0370728890589126	-0.00911620215265419	46
369	13.142053854144	-0.534698404746515	-0.00347259176997694	-0.0198111229876181	0.0415133679291416	-0.0274681235404816	0.278972316702543	0.0405199185479653	0.0246211480360955	460
370	12.3801902303315	-0.47777769612736	0.0517904422117094	-0.0627972412371986	0.081709938310035	-0.0212667216813395	0.245385939835537	0.0300635339072398	-0.0228299463515494	461
371	10.7571941084748	-0.472547556975697	-0.0416418069993403	-0.112439038920168	0.0374205167916584	-0.0203717998833996	0.239251554993192	0.0471328202344841	-0.0116734134722123	462
372	8.86521654752389	-0.503702447118467	-0.0948349579917119	-0.0293982453108323	0.0309839367459153	-0.0185104410033963	0.252822187573588	0.0299740349380357	-0.0121882053013882	463
373	6.27722889963365	-0.360956319921669	-0.239110012709698	-0.0892527272260096	0.0424173131941397	-0.0180726549703774	0.19368665689474	0.0354646771664399	-0.0087254357601981	464
374	15.8503399504001	-0.381938948636309	-0.186922040089822	-0.104816717750211	0.0609687179527441	-0.0268640953287979	0.189373412410254	0.0329503948034704	-0.0037445473160969	465
375	15.1649239411575	-0.440402408373638	-0.072961781262676	-0.102739710009651	0.0651104805313291	-0.0313969115296163	0.23398570003024	0.0356060046757668	-0.00701005746443348	466
376	11.8393742100283	-0.473290491328532	-0.019076057058402	-0.0978870459415738	0.0324884565158921	-0.0490402469195941	0.254332845467301	0.0465032600333371	-0.00699522216641617	467
377	20.4184325502335	-0.457671418549096	0.0177209345327055	-0.0756836305293262	0.0839017156086786	-0.0738119530013484	0.254065999513665	0.0184931868235829	1.4857219149882e-05	468
378	13.9033762146679	-0.429344248892635	-0.0544081025363579	-0.129621375955035	0.0650908020543149	-0.0342819309445349	0.228492994687563	0.0423837590770316	-0.000881487805413296	469
379	10.7790717747139	-0.411082440320065	-0.0919827349065555	-0.106332939461653	0.0953811415152584	-0.0360482056128037	0.210633851824127	0.0323816703281551	-0.00100448055028649	47
380	9.22169879747362	-0.433993425912714	-0.109231366550615	-0.083449839251402	0.0765201434390974	0.00301298297298857	0.219307016679638	0.0433686703166393	-0.00252382403135079	470
381	12.4442507834145	-0.425686294179175	-0.0144577043435948	-0.146941343528021	0.0985371590398911	-0.0305423366379642	0.22715180860445	0.0236818601991531	-0.0204747447042833	471
382	11.9407830516865	-0.455340626054084	-0.0536730347680303	-0.121026324356238	0.0382362593413878	-0.0292664401762533	0.254142169691514	0.0273291434322257	-0.00882470485372898	472
383	11.3787509356211	-0.475652538982583	-0.0136573623999598	-0.109811181133523	0.0669691444354767	-0.0239059463319909	0.241059068546196	0.0185909492685504	-0.0332199448512617	473
384	17.0727714426461	-0.469021175988892	0.0531315589871697	-0.080124210119792	0.0784748466453022	-0.0288068424382436	0.239869747643507	0.0208708550787937	-0.0266005882087768	474
385	18.2655557071382	-0.487345855748799	-0.00131685774230472	-0.0913028777940291	0.0578990586045761	-0.0419722848486125	0.267907033964668	0.0181237626149969	-0.000213683071806728	475
386	15.714298405313	-0.45950892677295	-0.0540657185428117	-0.0700397279404235	0.0520862666701388	-0.0506309696968709	0.264960916022121	0.0307390151128986	-0.00435193199346202	476
387	11.080826853528	-0.47004677249156	-0.11279591020106	-0.0571149826984811	0.0449420254163064	-0.0352846864698823	0.229587570590403	0.0283014280295282	-0.0100499893508146	477
388	6.08558020714428	-0.437241326745155	-0.0611695912030189	-0.0950668783300961	0.0462325937184204	-0.0181477396541361	0.2291545681257	0.0718503871713101	0.0319688173606155	478
389	7.60759150718958	-0.469600806424484	-0.0528451783386019	-0.0624946761839924	0.0662117172495454	-0.0156897474954665	0.253411281722135	0.0489312398137359	0.00929627489013508	479
390	11.4224575660903	-0.481325940212861	0.0727704206405306	-0.0688785316401525	0.0652269304070971	-0.0341980699653837	0.2255801804704	0.0347349351574173	0.00697949679117597	48
391	11.3868975589001	-0.483962881871216	-0.0637556568054269	-0.0773194446559235	0.0372051115468168	-0.00577164932920771	0.252349805729895	0.0454616515953573	-0.00416743065784989	480
392	17.1806798329503	-0.447343600083084	-0.0470356316774581	-0.140406566091172	0.0615322344324545	-0.0151162974895964	0.234110893528692	0.0298858728419799	-0.0094820675694129	481
393	10.8273745133069	-0.390367264490759	-0.162473560244742	-0.101224831248846	0.0576169295462722	-0.024578906385139	0.212363938124486	0.0337272141733312	-0.00635695264306424	482
394	22.1337366629383	-0.46874473931451	0.115225344201769	-0.0300992094246602	0.08191285776433	-0.045544176152245	0.219804210091873	0.0213445822861934	-0.00192413421805365	483
395	10.9196549672947	-0.441934248744612	-0.140036809115563	-0.0498547894403076	0.0361333001476742	-0.025797550254843	0.24154903582524	0.0419477671778076	-0.000635199597551998	484
396	14.9641856870056	-0.462263407369219	-0.0462968357795198	-0.0712523759206391	0.0554682296682681	-0.0593990302697313	0.257374507239388	0.0287039080060728	-0.00976485387430509	485
397	13.2764802501738	-0.481361200800374	0.0904837575058818	-0.0368421710054546	0.0736449963810065	-0.0317265299150952	0.244110162267459	0.0255957942873006	-0.00437995269099177	486
398	13.6447157862919	-0.482579074568292	-0.0893671399938331	-0.06538400312948	0.0241347359554612	-0.0115181645997203	0.249135979469953	0.0436559744100446	-0.00818399456479155	487
399	10.2400358955557	-0.489120218069258	-0.0338905584145887	-0.0626280525821466	0.0588240712840026	-0.0249578985546941	0.249001966065209	0.0564014601202273	0.0057051052396002	488
400	20.8557496705832	-0.431550402655973	-0.0472832360422497	-0.111777207630534	0.0693760319361544	-0.0662211921518875	0.238540771496484	0.0174550090792056	-0.00778342495218641	489
401	9.30958040109901	-0.383658606551052	-0.147768585773606	-0.102891510293753	0.0704133870729697	-0.030860887829223	0.209552939099951	0.0387689134777753	-0.00407261022651483	49
402	8.52117669919024	-0.412101998027462	-0.0946391834658741	-0.119696402579994	0.0452531191653816	-0.0493210631893111	0.231984663629989	0.0262522508116901	-0.0146150062638608	490
403	16.3363095726154	-0.478784264092139	0.0699029740888848	-0.0183820364181617	0.0781983425891688	-0.0429195418286893	0.255668369736134	0.0373595285010479	0.00505802662971279	491
404	13.1016019946109	-0.521933631913512	0.0289426770894231	-0.0303481940913071	0.0593841551665457	-0.0471690362587027	0.258937214822416	0.0227836239332353	-0.0203681356064694	493
405	18.8266256243955	-0.48289206314384	0.0594902528308187	-0.0662016899463679	0.0501982755772374	-0.0311910162331445	0.262439972904507	0.0310939948349536	0.00576482895419558	494
406	16.4073289468492	-0.484076039457544	-0.000344541417654928	-0.0558314923825625	0.0822516421367093	-0.0703818002085303	0.250404379408849	0.013933935047283	-0.016760123057514	495
407	16.3020880296692	-0.496536036146709	0.0277145951471917	-0.0387305468716216	0.0633975269227689	-0.0503520733268176	0.26909705224424	0.0271417376068161	-0.0167853379648314	497
408	12.8932892405125	-0.491720721750607	0.00202318699585608	-0.0867302359550926	0.0222417196583981	-0.014150495755713	0.275505604395218	0.0580929483297399	0.0178657139526114	498
409	11.0818786136767	-0.412249504494614	0.106903564451393	-0.0218830820178094	0.122493768223316	-0.0568028158494901	0.239095178854447	0.0216452744833275	-0.00447640434259826	499
410	8.2807053545999	-0.461866787093078	0.00680144830700834	-0.0450736223456431	0.122753168186323	-0.0272073798441781	0.245494950652245	0.0445088329844138	0.00605854063813271	5
411	11.5930066645245	-0.435117064492457	-0.091772017544119	-0.118797051641338	0.05605525654154	-0.019387135461615	0.229314919334197	0.0262160896180807	-0.0133546561247967	50
412	12.1778724763848	-0.432681003296343	-0.0597437280251453	-0.125103625365258	0.053226327985525	-0.0393596661034984	0.2387533238524	0.0336919070121459	-0.00371672252337717	500
413	20.2412283900233	-0.425403139087806	0.125817167753248	-0.0245497487143542	0.118192815349459	-0.0316308993248441	0.240901328030019	0.016348316726547	0.00885001968005964	502
414	10.899032416065	-0.394745886569689	-0.131457956002147	-0.134541954479513	0.0510500262338573	-0.029251050718736	0.208243834194977	0.0311519877645702	-0.0129325922664199	503
415	15.4821008282116	-0.427668361287209	-0.0879625174437545	-0.121526927756757	0.06005902978304	-0.0272035721723536	0.227931468037584	0.0290466690217635	-0.00517225183251188	504
416	10.7466004292796	-0.461446683055566	-0.0531522209104312	-0.108592423329096	0.0545031773766334	-0.0209224581543141	0.240003354919936	0.0395031731271437	0.00802344745859677	505
417	12.4100631215282	-0.488894937744253	0.0372992439718669	-0.033551972129531	0.0646191570565666	-0.052730580304528	0.266256735780075	0.035354747395839	-0.00564351287817139	506
418	14.008601255462	-0.466737167810725	-0.0534281619149112	-0.0716155597389866	0.0703564303398462	-0.0233966531173402	0.257235290711401	0.035893202542397	-0.0082053156728976	508
419	9.68514597911301	-0.437129654805077	-0.20114353145815	-0.0382891992404719	0.0244128563892633	0.00296962599481755	0.222486617369061	0.0364490062205857	-0.00392399191536049	509
420	10.6235203345176	-0.508359633267146	-0.0539500431250224	-0.0167532633653819	0.0385227847921725	-0.0228466156074171	0.284722566077569	0.0376351253108222	0.00750715317650484	51
421	7.51978641168024	-0.482418573970155	0.00155177096711147	-0.0855430509020621	0.0751581247766814	-0.0334269167512572	0.236994539183705	0.0415937166558265	0.00942533603804702	510
422	17.2052946569276	-0.422991090515013	-0.0659310078271011	-0.113049508773994	0.0851275983615603	-0.0330031131526764	0.231874927526427	0.0308460952902689	-0.00524685929560386	511
423	19.2639289068623	-0.463982542980212	0.0162070737672989	-0.0823472741140781	0.0937204912625293	-0.05152085656896	0.239807240660268	0.0281975925093061	0.0143342182927137	512
424	13.7818626477697	-0.473525118299973	0.0682175455872081	-0.0409613886050288	0.0937709325256801	-0.0152720393436377	0.232335843857517	0.0552829731176969	0.00572809295689698	513
425	11.3336767250066	-0.433202854590742	0.088369948106013	-0.0979095142571834	0.0746118438809946	-0.0120997724594809	0.244396367664976	0.0250906568472823	-0.0101607298835934	514
426	19.425125890517	-0.444400899441503	0.0997679134198252	-0.0286540086380336	0.0904952707172468	-0.0468124171816054	0.235758658030154	0.037230629653629	0.013206792887972	515
427	11.8641580628027	-0.493978089013267	-0.0565690832656457	-0.0694787980345712	0.0393803684269354	-0.0283819854147573	0.248152914910536	0.0422207100016686	-0.00418144299274216	516
428	16.2138295728034	-0.439188622484798	-0.0784106338849277	-0.118443179959304	0.0388210280167687	-0.0348143778621178	0.224767035850561	0.0470510913985042	-0.00709007573233634	517
429	17.9988773652961	-0.490245083365235	-0.0246034044098203	-0.0433028307971213	0.0697702683912813	-0.0526877775321106	0.265472412699397	0.0293981178359378	-0.0120067230954864	518
430	13.9094229880899	-0.460190132364358	0.0436946266475277	-0.0889477562665859	0.0746489140533465	-0.02760490515283	0.255575590353717	0.0253754439188615	-0.0172121290528008	52
431	12.1457883542492	-0.400252994740315	-0.111573276508962	-0.115688323107267	0.0833838001763186	-0.0258359911618814	0.193849326302676	0.0527731836304171	-0.00164488102274949	521
432	10.0817717198284	-0.434499273086972	-0.0974325492927539	-0.0872079159357805	0.0595052741074717	-0.0175412416616892	0.234245274666671	0.046248667624604	0.0126652170543761	522
433	14.3365116584537	-0.398598966156231	-0.212501950596227	-0.0837949976309249	0.0185174008837134	-0.0184033422931109	0.206943736268095	0.0372456319443872	0.000195131237126852	523
434	10.1229616433305	-0.453519555021645	-0.091079818701758	-0.109200237565707	0.0331736324942923	-0.0285215927560232	0.226165748893804	0.0356100253850942	-0.010224167923017	524
435	15.4414123803495	-0.434075584817419	0.145046741644183	-0.04339116297675	0.0848379609402371	-0.0136073426580155	0.243372838594455	0.0169623969113185	0.00374739214283412	525
436	18.0759205744412	-0.437116444430609	0.0801576078320732	-0.0482614925262272	0.0723448404645728	-0.0500795149768405	0.248402923283142	0.0463207552818382	-0.0120376003381485	526
437	15.6815556237206	-0.458794412452896	-0.0140326961613962	-0.0853363024211192	0.0871107474381143	-0.0295479146998776	0.260516308821683	0.0371034531214334	0.00505699039880037	527
438	18.2755043805902	-0.466713351439279	-0.0825120572810702	-0.0629236020584345	0.0382265744916346	-0.0504817538448906	0.260188917496784	0.0141285031902004	-0.0145421064420011	528
439	11.695091246481	-0.411664205757536	-0.0634166418720282	-0.163208746583938	0.0607558145491521	-0.0383913627087883	0.21609789366171	0.0294312918086699	-0.0103073888432928	529
440	17.4327627830638	-0.455576400041921	0.0628111616967993	-0.0478607135198421	0.0961304384123783	-0.0552310197350375	0.244358490299232	0.0127317581580448	-0.0208379273322815	53
441	14.291348499986	-0.435119889898698	-0.0376101320133206	-0.124580210373073	0.0752214843392771	-0.0427771082095314	0.21672003556456	0.0506606498057667	0.00430760916924092	530
442	9.86706764112845	-0.417732353449865	-0.103382447255651	-0.0809105598220375	0.0836802244923701	-0.0315868924693818	0.228228869039503	0.0376836899856614	-0.000820170034158439	531
443	15.9320345446587	-0.457014148652427	0.106867813675198	-0.00996943993876176	0.0853270989581733	-0.0374915313960503	0.255681796144557	0.0268589047948786	-0.00776414804787742	532
444	8.17277179952207	-0.38798104697456	-0.240746056483313	-0.0399740869318779	0.0460331731554931	-0.0387441367018632	0.199316399514351	0.0272185275209787	-0.00289167677980475	533
445	11.2885115368732	-0.463153041387322	-0.12211831037387	-0.0160354610327168	0.0472604007626388	-0.0347259629951012	0.238381336180792	0.0401546201062425	0.022490109506774	535
446	13.6732084964206	-0.439702344669044	-0.00530394221195233	-0.111213535504677	0.0949160327193858	-0.037346115199638	0.230372419647505	0.0499535600122657	0.0132356048665396	536
447	18.175957581162	-0.512256543829739	0.0453653481699154	-0.0419732147352575	0.0647491092866975	-0.00875399811841168	0.26444399586801	0.0333096368951774	-0.00817173659342504	537
448	16.4549051694846	-0.461140938030953	-0.0509866558120747	-0.113790612207603	0.0561674116166849	-0.0113593311438202	0.255709092485965	0.0240856466471646	-0.00713130158617871	538
449	12.2141936123188	-0.451844447571868	0.0718474073328917	-0.0575809960546976	0.090589553945146	-0.0423300427526643	0.240284323333043	0.0308663686064326	-0.00493879592847959	539
450	14.8803053963942	-0.485845834930883	0.0436308685954971	-0.0759134975073597	0.052316858486533	-0.0339571283873598	0.264753617196682	0.0222940998645509	0.0108991089952862	540
451	12.7958607245752	-0.490341545972505	0.0348541966545582	-0.0537676168567813	0.0739331815063843	-0.0477252369292912	0.252924185569663	0.0260980575471442	0.0143998070190071	541
452	9.73065076017911	-0.461689627120191	0.0606609788995028	-0.0244830254643669	0.0960111155316518	-0.0497699485154884	0.247411038310368	0.0356642396913067	-0.00550036400257627	542
453	10.9231581577233	-0.480928159975595	-0.0625067303205611	-0.0998044408100797	0.0386361522034072	-0.0160011487737824	0.243629710987187	0.0324041586166261	-0.00860651915724336	543
454	10.9350686384332	-0.407587152799518	-0.0989297138500343	-0.112718404266302	0.0696022169617813	-0.0264287066104787	0.228138607062724	0.0373839217408936	-0.00815948564111572	544
455	9.95834909990667	-0.459083544764372	-0.0794047132884145	-0.063865306609878	0.0684706262484449	-0.025815904873579	0.240435652373202	0.0404020028081858	0.0125077370570473	545
456	11.1438645587392	-0.465443356388762	-0.0592689318911619	-0.0960333505641589	0.0297820663520916	-0.0244519617336128	0.253027890400728	0.0497358880486716	-0.00296609513942871	546
457	14.2496527047949	-0.48043182966756	-0.0195301633915598	-0.0452748556716849	0.0852182683265174	-0.0533691804870324	0.254890727323887	0.037179967313877	-0.0036987640905912	547
458	10.6748022453749	-0.414313675022093	-0.131406519516025	-0.132706004660834	0.0358986027623548	-0.0149726805405517	0.212065154578648	0.0319695414663757	-0.0135509045077458	548
459	22.409435964912	-0.447267542707675	0.0483643265027617	-0.0354924102238837	0.103796065192567	-0.0833404820780401	0.249118041940943	0.0152839630262085	-0.00331399067238889	55
460	19.1954206583233	-0.442209369257072	0.0400527877630239	-0.0842074502028684	0.0926094474085083	-0.0654257952414573	0.222176158359715	0.037817252749156	-0.00752183784730339	550
461	17.9522550198892	-0.479238128454796	-0.0072987339927112	-0.0847969652422589	0.0786202988459305	-0.0325165125639561	0.271747064617175	0.017667921255643	-0.0117696602924586	551
462	10.8245915446502	-0.466112162262153	0.0968760101802673	-0.0455662338307152	0.0684493606481783	-0.012288412192342	0.2344512629379	0.0512268230224434	0.0100785497047261	552
463	12.0534910685023	-0.476978093984177	0.0356699216041961	-0.106649262291611	0.0374219382085598	-0.0101714956185142	0.267488365554569	0.0363141334348927	-0.0143509228247379	553
464	10.6987352377863	-0.451135358548308	0.0374963801812488	-0.0823077948911574	0.118987890631615	-0.0192413126870601	0.222988240217129	0.0427335366135653	0.00879900384144546	554
465	9.77220726741113	-0.429904702698128	-0.114558632122751	-0.0965562131202975	0.0465387661335804	-0.0379517971993243	0.223993709954671	0.0309880071451922	-0.0120321083777638	555
466	9.96044624964686	-0.443358222152752	-0.0985770793596551	-0.0588337271252023	0.0527165811828598	-0.0555506702427589	0.239321019304333	0.0357609201373645	0.00198372221723818	556
467	12.1650640045712	-0.440849606944901	0.0764312188418724	-0.0637576975682868	0.102526556102464	-0.0466188227216628	0.229163978174813	0.021306903569758	-0.0127482610899237	557
468	14.464811037178	-0.486169384509618	0.0150121052162547	-0.0862903427175899	0.0448454306716073	-0.0451655899820105	0.257843122185836	0.0391953714876607	0.0106411823546197	558
469	13.2536418159449	-0.471310055603316	-0.0308134074881606	-0.0827425057851381	0.0675032344036208	-0.0416469903428427	0.253929319593156	0.0286715304406818	-0.01475343520221	56
470	14.1139716799345	-0.493561803880358	0.0126858254217234	-0.0499017013849043	0.080681648113568	-0.0283964443692765	0.272230771284323	0.0326004456099617	-0.0123453007389724	560
471	18.0963731793401	-0.445702562226045	0.0800520112647523	-0.0531255969413702	0.105141529809978	-0.0200332167716786	0.249012874063986	0.0271266771753302	-0.0123337563528505	561
472	16.3234487716462	-0.456769615287311	0.00974098370489289	-0.0830307751263088	0.0895960196723304	-0.057765198044184	0.247098626798855	0.025842892364414	-0.0144152925924114	562
473	19.3756145132875	-0.488627939799542	0.044347801052325	-0.0571040743822873	0.0464127390702367	-0.030994464051618	0.27635894511227	0.0368593609498096	-0.00170092119114272	563
474	22.0973858553561	-0.462579156479213	0.0415333086618695	-0.0906971940195737	0.085501955056876	-0.0190887230393443	0.252777480335108	0.0248180241971573	-0.0156483372403362	564
475	13.9432900063905	-0.501501900290931	-0.00913385153277503	-0.0291808809398141	0.0693931233362994	-0.0227366457221272	0.292057101512778	0.036806849569329	0.00576129016210447	565
476	13.865312845584	-0.441867545351462	-0.0762314086724037	-0.114373823351793	0.0375295645841533	-0.0216590683807896	0.250292732297788	0.0354095244294889	-0.00830078380435126	566
477	15.8337043398957	-0.434995722345231	-0.124394127597741	-0.070645164340524	0.0710682783323085	-0.0294468040598419	0.213888250325109	0.037642636438903	0.00350382151856171	567
478	13.0013112093793	-0.449424197212915	-0.0553451556543244	-0.10292607907099	0.0815231008099874	-0.0108077214703418	0.228117452318879	0.0457844946068737	-0.0069191882943408	568
479	9.52113926454452	-0.471215288401496	0.0415986836264669	-0.0609904439747559	0.0756376238013853	-0.0471689132376488	0.256986874274672	0.026110100639134	-0.00426318090408561	569
480	6.13477389924306	-0.401432864040291	-0.171456300270707	-0.0808458855566484	0.0604540299462741	-0.0212929257202489	0.202296435620696	0.041834701883939	0.000498560382099663	57
481	10.691216885616	-0.456268319404731	-0.0666354429704224	-0.115429803976381	0.051082749503387	-0.0270570201863445	0.245681598530428	0.0149688805241963	-0.00940912915056961	570
482	20.5295391477289	-0.476327759258316	0.0557186239386577	-0.0762885663072411	0.0671262667734833	-0.0250302954248027	0.252793302541262	0.0279620054361397	0.000580067094637763	571
483	15.0196753030745	-0.428636194630371	0.0421783307926727	-0.077673488415829	0.0985864572899397	-0.044109763499074	0.242609848859373	0.0492253570233228	0.0126582843844185	572
484	13.4113414599262	-0.514004970412366	-0.040108067559584	-0.0190308961301693	0.0706625057099658	-0.0278027685966377	0.250536199528802	0.0422735586651342	0.010130554248925	573
485	10.5433172043591	-0.474504667705291	-0.0031284511755611	-0.0923445133882247	0.0554860976355888	-0.0411302058098316	0.266536042847575	0.0283172770653981	0.0115035014774301	574
486	14.9354511871179	-0.45867216057284	-0.0745450252059758	-0.0599517626777577	0.0667002714776191	-0.0338106833954731	0.256395365000179	0.0354533555604974	0.000979777090392932	575
487	15.5279060242014	-0.436617269444833	0.0970198401061483	-0.0618720422617943	0.119456180777915	-0.00691381250969137	0.228961903576714	0.0239400420422918	-0.012411826460396	576
488	11.4850065536425	-0.458194300534295	0.0394800780820635	-0.0535702650950469	0.117343965831467	-0.0472455521752095	0.239263735295009	0.0241940169777851	0.00835547735215046	579
489	13.3574605600436	-0.478684662604473	-0.113064168475003	-0.0147089665283865	0.0373209722743939	-0.0446223047716483	0.245241053086047	0.0322107482431488	0.00245968566123366	58
490	12.7406118905855	-0.464709248373116	-0.0727965392894378	-0.0872584006875372	0.0305169956081712	-0.0236998358622907	0.259894381292624	0.0376260782154805	-0.00896045596099283	580
491	6.68120815412631	-0.526681197470566	0.00329853964552305	0.00460133384019247	0.0678057282622296	-0.0383567265117325	0.262756148993501	0.0212344980483506	-0.00718815239913996	581
492	20.2952740438408	-0.474988628460622	0.0875366461652902	0.000839105150914338	0.0929743397099404	-0.0285554813874344	0.249005334238227	0.0393889651774844	0.00110648533708484	582
493	18.2312929394889	-0.442088541785104	0.0421420334302521	-0.0793298098588816	0.0789911110060816	-0.0519608635687479	0.267532021400939	0.0225669387339346	0.00574773587232641	583
494	11.910078814148	-0.487338352443145	0.0100338519063312	-0.106262484254115	0.0503643082445356	-0.0335258717671136	0.247649385435323	0.0340385267150764	-0.00309946711893667	584
495	10.7709438717753	-0.441388311923257	-0.0495015814264909	-0.117114807200696	0.0628653990467221	-0.0450575464802306	0.233457603980189	0.0271069104945182	-0.0162690606905856	585
496	12.0252438240571	-0.484027137587608	0.052142143453031	-0.0705974174714269	0.0664458980091669	-0.0319403817558693	0.253391648658973	0.0211410432155029	0.000364202603504243	586
497	12.8435123664924	-0.387423153686679	-0.17387098967751	-0.111928227602802	0.0520025285271021	-0.0186705296962695	0.195974298120733	0.0397992658764541	-0.011400880168666	587
498	14.5482951615251	-0.51081288491193	-0.00622242274619092	-0.0764207876316103	0.0544373632564334	-0.0373302238050585	0.259407329739234	0.0249964536650521	0.00434716843662981	59
499	10.9870888366664	-0.467941289771071	0.0355939999937576	-0.0711976769295024	0.073230336280646	-0.0490401691777003	0.250054785568458	0.0352305669162692	0.0109324081972116	590
500	13.8255328065544	-0.434263433890121	-0.0923779332057432	-0.107736512202065	0.0392975273004729	-0.0271035228572437	0.23586148290292	0.0369488402645451	-0.0220110751733805	591
501	12.920413825216	-0.437922128462199	-0.0531916890062195	-0.113853584681187	0.0735123766653493	-0.0390608052916117	0.230865095264169	0.0372124381667971	0.000286983170260766	592
502	19.9819699970109	-0.494338204016348	-0.00414591903869373	-0.0600767146086153	0.0918607760543757	-0.0144946397552398	0.259679274820395	0.0380391871101692	0.00916215642215258	593
503	13.5357491558404	-0.41452712161003	0.119869615245548	0.0213030072147308	0.0999279660387579	-0.0721230940706671	0.232205093979265	0.0219490073742619	-0.0110458731109192	594
504	13.7524727136063	-0.4068762352394	-0.151824726825294	-0.0898626482067766	0.0675032805388232	-0.0142149253318206	0.202816912917368	0.0455429149305459	0.00116871966094641	596
505	12.8583427329682	-0.432436479816625	-0.101642917294166	-0.0913530439791511	0.0512615462055801	-0.018334289447582	0.245096000672033	0.0395403244343938	0.00113430152321617	599
506	10.7779615923333	-0.468298276662838	-0.0104831535687734	-0.0818257612090782	0.0845122280990858	-0.0316833260036937	0.253047546789495	0.03566222146199	-0.018281411785891	6
507	13.5597506519907	-0.454905278840475	0.0055887647125937	-0.0819292617680233	0.0687317162737158	-0.0525323499416052	0.269605571239787	0.0332905340935835	0.0154873760261243	60
508	10.7710460527736	-0.521826799892513	0.00738305771389203	-0.0221735288458563	0.0514050440641728	-0.0201281383566729	0.282978799717641	0.0436080323191464	-0.000858165643616126	600
509	12.6731174630527	-0.445301257190808	-0.0693608953681771	-0.107513641797048	0.0469173411907342	-0.0347455960541498	0.237364733884148	0.0419320429399642	0.00312022171566719	601
510	14.1155133119146	-0.486800844728499	-0.00785339405747609	-0.0744884962657069	0.0771050925638561	-0.0205243467534968	0.264529959112642	0.0322080778698142	0.00828371193423823	602
511	13.2427412606234	-0.510573907890984	0.0156175141639951	-0.0623075682524874	0.0974424277153877	0.00229201964615537	0.254581229388598	0.00846790062121613	-0.00389176370218312	604
512	11.8219958667091	-0.490875138984813	-0.0285233049037797	-0.0725262717563998	0.0524751924499699	-0.0432932557637745	0.272756221220814	0.0167171536949108	-0.00487033660662994	605
513	17.9072160958032	-0.390193762279169	0.183925431246629	-0.00639496815244556	0.121774478067895	-0.0585831608630442	0.200198334787604	0.0189165682316363	-0.00759025522581124	606
514	27.0172150989222	-0.463923097281768	0.0696080826590993	-0.0620636818487463	0.0698129394321857	-0.0483283795914367	0.250654069129135	0.0200341031849	-0.000573210156564185	607
515	18.4327005530415	-0.45191749029083	0.0656545664817996	-0.0693151770028687	0.0996079848407117	-0.0494746047756359	0.237180059471326	0.00653407885318781	0.00723364410405084	608
516	10.7841129241277	-0.4564674032828	0.0668973477681405	-0.0583124143916891	0.0939003584488265	-0.0301530736280929	0.244271436278274	0.0312137628762676	-0.00441066934320127	609
517	13.3437464429464	-0.43918553856485	-0.123514116554532	-0.101400658431211	0.0382345808297452	-0.0155185906074799	0.220088169216065	0.0395094441162691	0.0040818428072445	610
518	15.0181138466994	-0.470227238713668	-0.0221901097197629	-0.119635903455283	0.0642234565399988	-0.0128997960868517	0.258233680721809	0.0146574684035654	-0.0186541432522158	611
519	11.6913733967978	-0.490315854323717	0.0361031862328647	-0.0407840890153965	0.0782063849847262	-0.0393852451685765	0.258681806531393	0.0279888073458623	-0.0142896839134911	612
520	16.0797098018958	-0.475325648697984	-0.0100998305036951	-0.0881536427779498	0.0755763796999045	-0.0358662945321997	0.25096591724611	0.0315722369836062	-0.0141594889653139	613
521	21.2400291612286	-0.458392703387652	-0.0901588965281152	-0.0822251497699413	0.0266336109136088	-0.0611578893338561	0.245325488364357	0.0143502303022904	-0.00878334865079486	614
522	12.2242262659062	-0.506730446468479	-0.0469486551499982	-0.0100466099319686	0.0737610718225094	-0.03124414300409	0.252180961256691	0.0389290012676007	0.0185344709042215	615
523	13.6475925389645	-0.455845699952429	0.0512477391571744	-0.0664060001527469	0.0991495541353141	-0.0318280234515622	0.245493486023127	0.0345012338752759	0.000286204392331929	616
524	20.2369129442129	-0.458484348293763	0.00531228827266939	-0.146143626894901	0.0636540414250581	-0.00622606293888463	0.243207435593933	0.0347467597471069	-0.00675165953381701	617
525	9.94708118672822	-0.400870995392072	-0.167750607761065	-0.0942989625869534	0.0592379566804459	-0.0236421454883919	0.197221066532098	0.0386053472074909	0.000151246995064916	618
526	13.4507908529806	-0.508101950692412	0.0334004811893143	-0.0541042856497885	0.0728840508797896	0.00695305298069436	0.263423671844816	0.0305664711181964	0.00198477206574403	619
527	11.8170272387403	-0.455239819994812	0.0758989118360046	-0.0598541377116137	0.0963549569477859	-0.0055090750801358	0.250089403895771	0.0263128829724018	-0.0165048736701742	62
528	18.86433431169	-0.407487093309338	-0.0324824741181987	-0.159676094923099	0.0933076445605513	-0.0366293737649647	0.219889282235406	0.026530385865872	-0.0173091917996708	620
529	13.4332056052986	-0.425725382562556	-0.12487508081095	-0.0714903088916227	0.0633171383353794	-0.045602202179154	0.222381705830557	0.0301430623274226	-0.0037028324201607	621
530	13.0371006274574	-0.461024416210267	0.121838872566304	-0.0403630682416958	0.038795244076732	-0.0365365867401645	0.250541186966345	0.0361670830045128	-0.00434417686910015	622
531	15.8806060201077	-0.45516458675507	0.0550553993234191	-0.0699251669619579	0.0973743107588793	-0.0403669031810834	0.239797618351362	0.030046723648815	-0.00355706301731962	623
532	10.5957578415617	-0.4459655860865	-0.0245759932074864	-0.13140442952595	0.0712772819958273	-0.0420085346575171	0.230459583870718	0.0314989634161703	-0.000403438389468034	624
533	14.3941565153964	-0.471090925435564	0.0432111163659186	-0.0827245471829532	0.0659682429884536	-0.0228733469964464	0.258188741368327	0.0377348965549103	-0.00301410044912633	625
534	10.6192558228885	-0.499102835937862	-0.0253208697838586	-0.0693762966937131	0.0726109398594939	-0.0349971759262115	0.234183359561046	0.0388444455080715	0.00913272149287858	626
535	11.276455656276	-0.493677444755313	0.0466897813598692	-0.0673597247250813	0.0512805984213612	-0.017230408820054	0.253730561745555	0.0486809435560318	0.00343094477301718	627
536	6.63533452157365	-0.425954431551611	-0.211522244763681	-0.0248670485924422	0.00764387002714179	-0.0137482462941536	0.228766382593594	0.0378690351856763	0.00482422006371512	628
537	19.7952257026873	-0.449973952720845	0.104239157859948	-0.0581022511250037	0.0869248297226459	-0.0385565513885859	0.230870331220038	0.0135235764263486	-0.00999635354485584	629
538	12.9797072544989	-0.432246142131862	-0.0791814820422708	-0.137012934987072	0.0507189464577873	-0.0139394739789199	0.222711293979632	0.040094566685066	-0.00731472705994918	63
539	20.6669120676259	-0.4693908185673	0.0819511434957487	-0.0225495654790966	0.118779182470923	-0.0355514897752599	0.235873439681206	0.0114940707607102	0.0107362929436364	630
540	14.5070895575132	-0.512842335117226	-0.0386709023198772	-0.0655716364744472	0.0168042603094046	-0.0219308490667458	0.28086447000667	0.0320086531272984	0.00204334555991613	631
541	15.6231701156912	-0.459897146750585	0.0239807819051068	-0.0655263493845734	0.0720922764929099	-0.0531031896113225	0.263645390695888	0.0431238424083732	-0.00593751933515244	633
542	9.21352494610659	-0.52100253637697	0.017782103443338	-0.0271614869205183	0.0766288810506177	-0.00899294935886262	0.269891067531398	0.0329937352390159	0.00164938379298398	634
543	10.1505980764685	-0.378083860107142	-0.219122493305613	-0.0944204765398115	0.0337627314362581	-0.0347445458790807	0.193910931610672	0.0291486345078057	-0.00141930899455893	635
544	9.90918308226923	-0.48521742087782	-0.0405876869113396	-0.0259186662580231	0.0861753042104122	-0.0326676345927517	0.271725671940818	0.0279572724670494	-0.00752865121390981	636
545	17.3184184258688	-0.405917918612277	-0.115475471444103	-0.135322241948719	0.0441943195142403	-0.0318608164344698	0.221279667166602	0.0294404721432694	-0.0058810513989079	638
546	12.7208488020967	-0.474258895141925	0.0380737432099388	-0.0327758650703396	0.0806403339834701	-0.0476276683234499	0.263423962869314	0.0414984647217544	-0.0138582518056084	639
547	19.7618203511826	-0.442089155248357	0.159867988472786	0.0186409444784181	0.0862816611867803	-0.0129779616847038	0.242712898204675	0.0182396437525505	-0.00910732787290139	64
548	9.47877946596318	-0.434786104849727	-0.218525948831023	-0.00474603418244875	0.00747464065898227	-0.0135408554035539	0.224583752236759	0.0392493625020056	0.00433812692272676	640
549	7.93756390941403	-0.431819257842688	-0.0480076134217481	-0.147233814910586	0.0673637006253738	-0.0233945190120835	0.225966461294672	0.0294585362623491	-0.0133537108212443	641
550	14.7383295526435	-0.452713404843217	0.0599241638854769	-0.111382398153953	0.0723322017054956	-0.0401261004005764	0.222737691958281	0.0256339134615234	0.00164221419319044	642
551	12.2146407272949	-0.458276328194693	0.0881456168104897	-0.05981629422135	0.0923473978512239	-0.0149180933024601	0.226527216413101	0.0386870718807421	0.00618639826665458	643
552	14.4016165324261	-0.514008568486733	-0.0113855691580446	-0.0860537843561143	0.0248191438308355	-0.0194251765915861	0.259409884608996	0.0514232645377078	-0.000258630406852412	644
553	22.8990194911959	-0.459646688183263	0.0482052998647186	-0.0628389535228631	0.0870131664476107	-0.0322035329957155	0.261318395298957	0.0321778970561844	0.00432073116157769	645
554	10.1799531278765	-0.388673590400797	-0.108398208172661	-0.155718812852084	0.0863454576561979	-0.0113428782129472	0.195038354944528	0.0322899130911111	-0.00970938347648726	646
555	12.5654320799926	-0.501209709809122	0.0569406390942942	-0.0127311017512924	0.0465906126565416	-0.0285242342980634	0.271457124948183	0.0373998140760592	-0.0317251452868305	649
556	14.6211730831301	-0.457736972230273	-0.103981519898971	-0.04297871477883	0.0624197709411828	-0.0495376552873921	0.231319127815077	0.034073640126743	0.000104387076575574	65
557	16.8283296542695	-0.425433899905596	0.112832573025977	-0.0405929290377851	0.0959592332950372	-0.0399393359367306	0.236425940952131	0.0304808743633981	0.0155857915838432	650
558	19.8934078365956	-0.473744960130243	-0.000225436438639532	-0.0544752426540447	0.0627578393715583	-0.0652896695372444	0.272809969167978	0.0374843331368381	-0.01038666279669	651
559	6.88613714962564	-0.430784026275498	-0.0820790696689937	-0.0844812261527016	0.0793509575053182	-0.0286112808465534	0.233127135825258	0.0360580209258092	-0.00283972528045203	652
560	13.9952358258798	-0.455577584948641	-0.0136013711420472	-0.113794830444329	0.0750927137759586	-0.0483892197631679	0.242254117380082	0.0286241281368488	-0.00091063573898971	653
561	20.7998479524436	-0.46866935681673	0.0789955885253272	-0.0461814789656456	0.0788716330592025	-0.0325959339955169	0.251369828179451	0.0255022099810021	-0.011412223447995	654
562	19.8045040270037	-0.467372160507319	0.0718686726554695	-0.0557400300874558	0.0867510773623105	-0.0394083103043382	0.247558707767693	0.0137210253034116	-0.003389468028089	655
563	9.15115608958759	-0.511004586347868	-0.0219017604394849	-0.0446338265546287	0.0453441087956742	-0.0606990492471359	0.257043726628214	0.026395040267226	-0.0148783186154421	656
564	10.9988457663242	-0.496088147121681	0.0129373989423601	-0.0265642197990932	0.0844573638908346	-0.0261705789459866	0.253968704499563	0.0498674701646176	0.0298754040989198	657
565	8.24356400930711	-0.460341176378191	-0.0614553497018691	-0.0275859508062579	0.0787164794193072	-0.0453160528397817	0.267709399582648	0.033723887327569	0.00521915673481028	658
566	9.63743195416968	-0.360239026453278	-0.229357453579039	-0.105457325768785	0.0450439930282777	-0.0185177226188112	0.185524785886101	0.0373942878088438	-0.00381862736194994	659
567	16.6316467819119	-0.44119412317522	0.0893556889654454	-0.0715952452775011	0.108711578719485	-0.0128738620301533	0.23522378972874	0.0200868888900589	-0.00753492001204415	66
568	19.1369254826732	-0.444465796722031	0.0579860617002425	-0.0499567384904479	0.0850439779959051	-0.0914917594916542	0.229023672060621	0.0269082125929471	0.00761507367223151	660
569	22.1309331157415	-0.458798951968051	-0.00674289863979486	-0.0957182899774888	0.0941246844741001	-0.0218551713487555	0.240528631992572	0.0405555667386253	-0.0061814602306932	661
570	7.87210995640016	-0.433680242080583	-0.112441397824495	-0.0434503820635961	0.0892318590940473	-0.0344413900179627	0.22508860735205	0.0417410536176861	-0.000885758618190499	662
571	18.6963284313565	-0.471828764906076	0.0410121257120412	-0.0595688854136734	0.101604311307197	-0.04399031363137	0.250076729124788	0.0150625528454819	-0.00417653385162534	663
572	12.6291096761462	-0.504507239726368	0.0492634533627878	-0.037496190418273	0.0275607857313117	-0.0446004835167135	0.282609942261212	0.0324448102159708	-0.00241328781920203	664
573	15.5792808518121	-0.493709993983559	0.0779519172029981	-0.0199360007347154	0.0692744654063127	-0.0242685742948588	0.252591846308764	0.0382164133716048	-0.00770875060327612	665
574	16.1918257008438	-0.47793568343614	0.0168829289588836	-0.0729286055641375	0.0808499881260648	-0.0336523151941554	0.260989178957703	0.0304798899026723	0.0121959460615155	666
575	9.20294892317793	-0.477066946040308	-0.0829733791917576	-0.0529409564719411	0.0468402028997439	-0.0305256735897965	0.241655127474083	0.0469509306843998	0.000201056703880447	667
576	14.9413690182182	-0.437175365822408	-0.0327707170742887	-0.145562456338867	0.0519678254627858	-0.0137373721053723	0.246915807409064	0.0445543014157049	-0.0111722869299198	668
577	23.2207880608099	-0.481915202100689	0.0693910469416441	-0.0415018866640666	0.0809869213033534	-0.0281090317960046	0.270758687199146	0.00806953826073295	0.00469532270680968	669
578	11.3678126682276	-0.47302303929678	-0.0817958148431359	-0.0507211186204608	0.0571269551428965	-0.0439527344480853	0.239586211869513	0.0310911798008387	-0.011900048819156	67
579	11.6083539293672	-0.465876369744007	-0.0883723318799583	-0.0545525891899407	0.0409763869394597	-0.0457621265702972	0.252988047888859	0.0326583700184231	-0.00650828154299672	670
580	15.9040023976476	-0.454633954381342	0.0693683986787693	-0.0453795994240564	0.0944954295880073	-0.038149539707216	0.261750484539003	0.018337047544492	-0.00822852765603278	671
581	12.4731699282359	-0.482078741309463	0.0512618145098535	-0.0479828291613797	0.0734201944199469	-0.0305612689918369	0.23916316574216	0.0559166137719176	0.00452262254730214	672
582	10.8963360652205	-0.413400895469298	-0.168203514678407	-0.0902029597673711	0.0344702315198605	-0.0353542388584093	0.200825120943529	0.0390566965951469	-0.00768981301650008	673
583	16.9909877546531	-0.492128488326758	-0.0326865938635166	-0.0601139929256028	0.0567554079426014	-0.0314024557936558	0.265287400704046	0.0389184542394621	0.00709252370969019	674
584	18.611909402033	-0.467958159216597	0.00140406397422636	-0.115819891778722	0.0793486379299029	-0.0214636404814255	0.257505988820008	0.018743587365938	-0.00890303978189268	675
585	14.677064661556	-0.425891973571375	-0.16062243809457	-0.0911521971593617	0.0205468032508261	-0.0252675811518283	0.213499828261996	0.0388944230214608	-0.00279098150038548	676
586	13.1511496572894	-0.4455117580976	-0.111762064954003	-0.090786631945676	0.0298527655920489	-0.0269650396395911	0.221650034563973	0.0527431133334008	0.00858177804722924	677
587	15.4995077926187	-0.462401448423757	-0.0194158332318562	-0.111683373316979	0.0751377373835898	-0.0257601426418793	0.245893176589302	0.0163593979901924	-0.0334910584673599	678
588	14.8444519612938	-0.459423344677201	-0.0681316943076118	-0.0765153295944876	0.0471616915473278	-0.0504120535493726	0.247214967401102	0.0305038444488198	-0.0141453023708027	679
589	10.9551447400778	-0.417277846456638	-0.0978670015902911	-0.139451668961558	0.0468149908820969	-0.0124250174352727	0.216621554227944	0.0462001480513	-0.00648484996110033	68
590	18.0735363548767	-0.487895645472101	-0.0356477413979121	-0.0558529466966454	0.0628049708252387	-0.0308355134649637	0.24639222960107	0.0568635409733379	0.0161908066061673	680
591	12.449743840911	-0.456544271650084	-0.0699942895243055	-0.0895238364079099	0.0705558222308684	-0.0386129896994223	0.238077285459101	0.0116758441463962	-0.0145489285273615	681
592	14.9452496766582	-0.455585716039218	0.102576063875138	-0.0496694096845665	0.0602504201901853	-0.0428126264459733	0.250108089087267	0.021489222231113	-0.0112421540114371	682
593	13.5795924900577	-0.516728162085093	-0.043991378473892	-0.0405902470514026	0.0315014885073272	-0.0388426616995689	0.274524901667998	0.0285117931264863	0.0103676063467246	683
594	9.01447976136127	-0.44625806311581	-0.1307773025273	-0.068998898528185	0.0444725495659739	-0.0337794569075283	0.209941553960402	0.0427539268884087	0.0143138035103236	685
595	9.56617109314565	-0.443072002646294	-0.165550319183545	-0.0319752480426602	0.0491370485328985	-0.00814887837351127	0.220823233745102	0.0451454543450845	0.0147732343529605	686
596	22.6053315951885	-0.46529922785366	-0.0906499670524619	-0.0820218746915957	0.034538168520627	-0.0413149595073781	0.240170299082983	0.0281116848094289	-0.00768729464269928	687
597	14.8733886853418	-0.476568495246053	0.0201006918234777	-0.0562546298595172	0.0865528062287373	-0.0377820304432683	0.257373405601307	0.0423494086660489	-0.000675447273845707	688
598	13.1279537296247	-0.46507839079885	-0.0728792371820387	-0.0750122684079118	0.0604339309360707	-0.0379011798105497	0.235827029575196	0.033919599709636	-0.00293642947113776	689
599	11.4007759958318	-0.444145803030238	0.0441112967574388	-0.0926634396678725	0.0954982778146199	-0.041704762304587	0.235073813749378	0.03113214587947	-0.00379853104494056	69
600	13.7071632364713	-0.51479016202985	0.035085485277786	-0.0569432755053415	0.059109713314121	-0.0316268864739958	0.2479446642684	0.0331682105087868	0.0127680449136497	690
601	19.6377141106666	-0.446423098705334	0.058940270775437	-0.0384216183937996	0.0943031766490382	-0.0667249140236447	0.249091585981604	0.0305218998818102	0.00540719513512852	691
602	15.9317224325262	-0.439285732436785	-0.11984298387775	-0.0895416337546145	0.0182382844150947	-0.034193157710794	0.237293511996789	0.0378670631221738	-0.00396064622427727	692
603	16.3531793759722	-0.491613293332516	-0.00916211653130458	-0.0836472310752937	0.0762748281367327	-0.0345854231827081	0.249850040454829	0.019917170344865	-0.0111653401231502	693
604	10.6135780666887	-0.443645655396409	-0.021036071752342	-0.10092955305456	0.105185677228782	-0.0314389744591426	0.241413768359268	0.0308359609291318	-0.00463650605525859	694
605	14.9995533998804	-0.463346975203074	-0.0363183718814696	-0.100264193859785	0.0717790155493113	-0.0380982302232889	0.24577047299616	0.025027093837652	-0.00715186409687735	695
606	24.9745952689157	-0.451207553319479	-0.0973218884767068	-0.0976636242738364	0.0473284816581392	-0.0102536428733781	0.234317180251508	0.0371033825621775	-0.00863822718537442	696
607	8.87549671830642	-0.3998490966033	-0.175980714146987	-0.0833326754854759	0.0605931515366716	-0.0153329246674164	0.203308022145225	0.0404948590941703	-1.49423668323243e-05	697
608	10.7026542669077	-0.402751349092339	-0.0905627972982421	-0.129182191042105	0.0679538939297871	-0.0514042086434107	0.208810921761273	0.0337165198750061	-0.00367778386239935	698
609	12.9864208257963	-0.494230275271772	0.026858762081409	-0.0584726717993129	0.0751045245839418	-0.0408341231191817	0.249729991319549	0.0336708760001374	0.00598623793207354	699
610	7.76393898440301	-0.511518482036362	0.047252155998549	-0.0311071661024484	0.0584179945989987	-0.0238489664306649	0.26588642169188	0.0321881406276629	-0.00359349389101071	7
611	8.98095124158388	-0.472488452902205	0.122143416412714	-0.0211875713621376	0.0660121875687602	-0.0178285029375238	0.247815043120028	0.0199694202120068	0.0157868702012111	70
612	23.9062562121497	-0.456727870942582	0.127073832490636	-0.0119938123762983	0.0916733534821358	-0.0184463943014605	0.244910295424791	0.0258631169764069	-0.0101234633313168	700
613	9.86297214885235	-0.476496116575999	-0.0111366579078658	-0.0707475294529988	0.0830097001783684	-0.0299657814023983	0.250382200824912	0.0425877942290648	-0.00293309739571835	701
614	11.8457512635911	-0.467304079657878	-0.0146450399366565	-0.133274494190848	0.0458659470257486	-0.0521465364587467	0.229450449079608	0.0255173211449025	0.0146295221971758	702
615	12.7065431384949	-0.437879730414684	-0.0775361801151263	-0.115839862085244	0.0699627061412172	-0.01368564980645	0.213973594206595	0.0481034197361929	-0.00314376991382438	703
616	9.72502858997257	-0.474783457132277	-0.0661852633456012	-0.0537367318443332	0.0511493177723161	-0.0328687829558655	0.269181303275488	0.029082126763468	-0.00768832506053757	704
617	12.2770215999029	-0.466670101104419	-0.0426343652221307	-0.0797775578977815	0.0880649919788	-0.0388292007773857	0.236467418399113	0.0256841661619691	-0.0100625732527178	705
618	13.1448580765344	-0.444410004232028	-0.0424379719316752	-0.105587757781557	0.085881230276125	-0.0240091032914746	0.245835288286237	0.0286166711544337	-0.00564094099724141	706
619	18.2654223586638	-0.480866632336164	0.00695427434407234	-0.100185157079293	0.0532916987815146	-0.0395566997719839	0.27214580019748	0.0145827680811205	-0.00728860697724628	707
620	12.5375642974981	-0.434320461767693	0.0562203457377198	-0.103412157347307	0.084487561167353	-0.0154267266520121	0.221497886909654	0.0592670153682475	0.0186641425990884	708
621	7.93641431152531	-0.43660137742646	-0.158358282422204	-0.0425627380216408	0.0397779603416441	-0.0278544975027556	0.232085205460871	0.0384829937370492	0.00230061228706179	71
622	19.8602914495449	-0.430865489615147	0.124190269982965	-0.0628664152625785	0.0867672374424259	-0.0170310486153404	0.226729759141024	0.0269777002219111	0.0199386895042327	710
623	18.2315378891014	-0.454394968923253	0.0283741414797353	-0.0965282628861751	0.11303063891507	-0.019701840141639	0.251715564631246	0.019511941410402	0.00258621337359316	711
624	12.6082734297122	-0.428624094916691	-0.133742590871778	-0.121079621042012	0.0094660381433062	-0.0361018881696711	0.214157882676607	0.0177601368582411	-0.024378493247384	712
625	14.9280905655307	-0.506772174176427	-0.0289000312137409	-0.0490113167774497	0.0415749342749623	-0.024417884138292	0.281809687311675	0.0395556049494106	0.00135956956080918	713
626	10.6717385779794	-0.46775626184762	-0.0622680349725024	-0.0356474152309384	0.0576491664026945	-0.0537328380504679	0.260222544428794	0.0444157392550767	0.0011967852709602	714
627	7.99142961594839	-0.482435826335007	0.00518242915401821	-0.108956640779404	0.0163806604807666	-0.0413117631803842	0.263859049972237	0.0384024037417148	-0.0081839426740918	715
628	13.6575294794221	-0.389622377271709	-0.218120289104919	-0.0853071774622538	0.0475799182396888	-0.00631658952143571	0.195578473448565	0.0331543830009169	0.00549104529274454	716
629	13.8749093169648	-0.431815914811112	-0.131521795135651	-0.0855997228086574	0.0282251374774727	-0.0329099917023838	0.239409876270929	0.0296168286322361	-0.00606376247033073	717
630	10.4907899753433	-0.458180580942957	-0.171795562518765	0.00647714947481071	0.0441543551241847	-0.0138866870046932	0.232862584918994	0.027763427832787	-0.00376064709717845	718
631	15.193198539161	-0.511657223756389	0.00769811661168721	-0.0766592577898517	0.0428534095984715	-0.0427859944267665	0.256750666984249	0.0308710940459746	-0.00183939583737358	72
632	12.5987434194206	-0.42318104695626	-0.0860819776251582	-0.123906144093408	0.0500654501424454	-0.0246065901136275	0.22333580930392	0.0514373492104448	0.00224730794081245	720
633	10.5683479238257	-0.499173444425527	0.0475350486999599	-0.00105041819371027	0.062091888338237	-0.0210050171856126	0.253851765901458	0.0548572915064836	0.0265745351151051	721
634	17.1834115522982	-0.429504601821022	-0.0988117452653216	-0.0926272234241326	0.0466513448495824	-0.0377254636185633	0.237623760476004	0.0242533081705374	-0.0315188948587426	722
635	18.0780249584607	-0.49348979459912	0.0280218795692808	-0.0569993380042416	0.0368072597129434	-0.0453975808635768	0.276923328733387	0.045419240790871	0.00642733476084368	723
636	17.2032123601087	-0.434999253771256	-0.0924801245414398	-0.133869977350418	0.0147646001403653	-0.0272334277402884	0.236698069362315	0.0364431121625965	-0.00248913388032365	724
637	9.46728991528933	-0.490017114313013	-0.0355933341192118	-0.0639292359218627	0.019526461486204	-0.0268367200353185	0.283322504921565	0.0502152896194557	0.0120557807354656	725
638	11.1693430199994	-0.475006479969363	-0.0221323940785147	-0.0719399653742238	0.0511788312633737	-0.060908514184331	0.25880083489919	0.0364206616362544	-0.00592407142965688	726
639	16.2360424762336	-0.447653040143582	-0.0727879752791231	-0.0785702330708458	0.0670254962365141	-0.0398688540858964	0.244740892133902	0.0349180022037547	0.00487834106165732	727
640	16.0081243161997	-0.457162201438493	-0.0783199011860447	-0.0970425916837286	0.0428845485761322	-0.0268962122559047	0.248196565588202	0.0252028569504915	-0.0158622820447258	728
641	22.6020447228573	-0.433027490657074	-0.18621666834677	-0.054727067197057	0.00402938787896168	-0.0286342351378066	0.231811284678209	0.0305362860694193	0.0054497406720288	729
642	12.4477680623444	-0.461574772021655	0.0955801880909185	0.0159129156625468	0.0764308725583492	-0.049803096374034	0.255217687721082	0.0247607279615851	0.00743710485648079	73
643	19.0958637985346	-0.49791873389493	0.0179659720762983	-0.0823955889759137	0.0539366290445512	-0.0332691602564609	0.266815920632312	0.0277066292138904	0.00423801996558555	730
644	14.4416102290326	-0.430796249767497	-0.207960445281351	-0.0164611101636356	0.02680072700053	-0.0384319765967137	0.218891922690558	0.032042964559444	0.00413691142715607	731
645	15.6766467956235	-0.429237352233117	-0.0967201732378498	-0.143626238614524	0.042787169517948	-0.0142101549354128	0.21506663474416	0.0376545699818288	-0.00297496739348144	732
646	11.6690138360667	-0.447730480594969	-0.0707850333398171	-0.0994908258573427	0.0813001654037774	-0.00415561616058556	0.232544301791142	0.0354844523735194	-0.00547125222486618	733
647	20.2393217885165	-0.478475370903656	-0.00605022934411257	-0.0619771323281009	0.0687764399919786	-0.0709598904544195	0.259538622432833	0.0287755625500519	-0.00383624568841468	734
648	16.1796543488478	-0.486728604636869	0.0422255543102059	-0.0278243739546994	0.0612505695507804	-0.0434595572358235	0.267877356234667	0.0486412433293532	0.0117853928552776	735
649	10.0738082946662	-0.413742165865117	-0.105626854795297	-0.144765482239633	0.0434152886054831	-0.0132646772135864	0.221607235876307	0.0317598797376472	-0.0109692336820678	736
650	13.5915630200693	-0.45616080299286	0.0456941006594566	-0.0797558003887199	0.0889987520113721	-0.0218846310331813	0.243160758882789	0.0456500888134041	-0.00339493522090378	737
651	14.8082632611423	-0.393787292574812	0.163609269430897	0.0355442564763658	0.102640323013205	-0.0626656910442208	0.208688728066869	0.0186486681865333	-0.0114420102184838	738
652	15.1761889145382	-0.422868547767039	-0.0230093690136371	-0.124919952359731	0.0884377166155727	-0.0594014095679646	0.231846572160582	0.0278754671804206	-0.00920152235921399	739
653	14.2984706075733	-0.48545742984835	-0.085748327041767	-0.0724306366784241	0.00535677869975601	-0.0241831293090638	0.248844537347131	0.0410898068412451	0.00625360354668595	74
654	18.5735937284641	-0.472091838394772	-0.0559470166606716	-0.0913301818391089	0.0512957395906565	-0.0380622958470136	0.253658860073287	0.0168347065881158	-0.00515594333881007	740
655	13.7331637733039	-0.363551899467116	-0.131886198085595	-0.188867691915864	0.0300344950328561	-0.0266339883272544	0.207748020046487	0.0319699281209181	-0.0123976903710031	741
656	14.134509317001	-0.505813850036851	0.00804061126539289	-0.0234688785824169	0.0926562031508611	-0.0360847387017711	0.255545821000594	0.0426693362205265	-0.00582964958852545	742
657	11.4251678952225	-0.420017239001397	0.0791316249320868	-0.092692136437166	0.106940374317385	-0.0216218314910233	0.22089252173062	0.0421180678148396	0.00272742475933998	743
658	10.8547622624578	-0.469375419964189	-0.00179119419504993	-0.10538611711964	0.0668938017505726	-0.023228784193637	0.245260821870399	0.0428660431131995	-0.00925303262497699	744
659	16.1505566042561	-0.464653016334493	0.0295416903848901	-0.0836782421814799	0.08740908820171	-0.0394221123823459	0.254123011746142	0.0179821886670194	-0.0103687981523996	746
660	9.26400527002377	-0.446385771731768	-0.0664944505027882	-0.128429196204821	0.0390343648407919	-0.0286765439570194	0.234277867883739	0.0255097616513165	-0.0256272117010292	747
661	12.4713031445313	-0.443804607976424	0.000735093514967645	-0.107001348515066	0.101657549553389	-0.0522889554553068	0.222347555050029	0.0352814538341025	-0.00777090304767439	748
662	11.3299440540259	-0.45904540792349	-0.0713066242677058	-0.0944162154348399	0.0577827809236811	-0.0426542919339325	0.225418122977543	0.033646444340682	-0.00199759288608367	749
663	13.3193051081712	-0.430783238599937	-0.0697783746194567	-0.127645111450394	0.068828569667393	-0.0318617815199821	0.218283798050447	0.0359928715469259	0.00719986646897352	75
664	19.3993112697358	-0.52012923893172	-0.0376741422822712	-0.0405334347868078	0.0740277349851392	-0.00299256430563948	0.270757379066187	0.0227948744154606	-0.0086006442322709	750
665	9.71829427773167	-0.448157648587424	-0.050967504663725	-0.103405050298519	0.0745934685234375	-0.0291772664843188	0.243511610015755	0.0274703463039128	-0.012901576322682	751
666	10.1339853973868	-0.448035962110378	-0.112075278104607	-0.0644696275794449	0.0406555295794702	-0.0228795831291604	0.247308077625876	0.0408133127230369	-0.0108869518951434	752
667	10.6435085258603	-0.464871309921613	-0.0424742578313147	-0.105957873943654	0.0422973634218525	-0.0337682440976499	0.246424140681006	0.0411903685881256	-0.00499801311866864	753
668	9.58951432534174	-0.433318697950904	-0.132761682748199	-0.0512172445260263	0.0436746877212942	-0.0362483212071758	0.230889664817502	0.0456500835869953	0.018635485797236	754
669	21.9762320548996	-0.419584683535992	0.0962287045908255	-0.072611662847741	0.112542984047899	-0.0188131373833667	0.235790582337911	0.0270812620226388	-0.00281659102585671	755
670	10.3702309298648	-0.505042548481718	-0.0143453307988019	-0.0722670303073429	0.0529060564704884	-0.0241641870778984	0.274828747014357	0.0215023325963678	-0.000699736620018813	756
671	16.2290452204203	-0.447409421379582	0.126537598942323	-0.0207249730897274	0.0668254454691051	-0.0491874427919678	0.247346393207872	0.0267450068642995	-0.00788893557918029	758
672	23.8652962792918	-0.454143123616888	0.0815388463697809	-0.0237797679637887	0.0906809617578866	-0.0623391537301657	0.254016252661124	0.0205298622769271	-0.00346915066720861	759
673	8.40504445682315	-0.422028402222226	-0.112227485422126	-0.0986593608649667	0.078949754535953	-0.00584331988331376	0.212764348123023	0.0368354682610761	-0.0152236855294074	760
674	13.144017483727	-0.488398899536744	0.058521616157943	-0.0167442972825771	0.0825657461408964	-0.0468578782562189	0.258832025019284	0.0224417948656051	-0.0139262531862397	761
675	16.8331441999092	-0.506160142177551	0.0179386321894354	-0.0766143747968756	0.0424995689032388	-0.0204189305329435	0.287365250244688	0.0173370694548185	-0.00515547798185197	762
676	14.7728281782161	-0.483501222124829	0.0419008869732132	-0.0536536025597859	0.0601950227157182	-0.0490710707461062	0.270122425046873	0.0231857846489767	-0.0113690875007857	763
677	11.2398993577268	-0.480151711024286	0.0043937326781274	-0.0929261166754159	0.071010060020526	-0.0413713340604109	0.247849229713714	0.0260564515036665	0.00237687123400516	765
678	17.601946064714	-0.408620159257787	-0.167475724364644	-0.0982716631990356	0.0296088058882057	-0.0375358640987205	0.211438544247104	0.0282255347045373	-0.00790166706888451	766
679	13.6313564087721	-0.506807846685435	-0.00102695765972624	-0.0679539834605346	0.0700242212052359	-0.0229279489867953	0.253501940083024	0.0347790433884141	-0.00383708716804986	767
680	15.0510207211841	-0.471400379612527	0.053404715292524	-0.0607750096368797	0.0789792238795429	-0.0446100036227379	0.238817411188662	0.0372121555590728	0.00441316088934652	768
681	12.3558595935067	-0.39497127859392	-0.0829915343865994	-0.171173458292305	0.0725532918490365	-0.0307179218227105	0.200546154089567	0.0283596943192011	-0.0106108690948514	769
682	9.59737098229202	-0.411182433880941	-0.115839296852259	-0.114277133545279	0.0779738224324337	-0.0165202235785364	0.209468748766733	0.0318429575328514	-0.00998373835690569	77
683	14.7374489845607	-0.4606321290515	-0.0283636480330178	-0.123469257241876	0.0776726705501455	-0.0304082872078133	0.234600366923525	0.0210498367505495	-0.00877691472464062	771
684	10.2852282094054	-0.446860887977843	0.0430645478609967	-0.0640958688596888	0.0919392445846444	-0.0512316986646664	0.244554646086943	0.0416409661870452	-0.00216044380030577	772
685	12.4224337585426	-0.492542851572718	0.0511260339890787	-0.0680108589790569	0.0429472457780581	-0.0439215810206651	0.246155353816409	0.0338883932530676	0.0147292055128653	773
686	13.4488225979071	-0.399255079777065	-0.0896730913704984	-0.137574465796213	0.0868058094639741	-0.0354744860842135	0.211610860580289	0.0215176068583826	-0.00924968811880079	774
687	11.1853379462374	-0.39797608490966	-0.272169933296773	0.000632270747637743	0.0168721635463294	-0.0291433708294183	0.214229301578479	0.0247419916432564	0.000536860064260148	775
688	10.0745750383077	-0.481943059997465	-0.00153894121680352	-0.0885912663551632	0.0842023253709251	-0.0154066784864793	0.239339368638074	0.040556483983665	-0.0150859951513346	776
689	12.2612053623279	-0.444036386885577	-0.0358326069408028	-0.0924453604844933	0.0827157769550039	-0.0412860104924926	0.24450676010045	0.0399442933678499	0.00373152043146478	777
690	7.11200659704774	-0.387626289302451	-0.175428038510275	-0.113147027974318	0.037003176125378	-0.00991614999141729	0.201583659703996	0.0489832088001398	0.0104385184240229	778
691	12.9231064809224	-0.471561743851279	0.0684572907148823	-0.0447243336459541	0.0892897884199746	-0.0234471755911395	0.257922238456395	0.0199443928850393	-0.0150932776815086	779
692	15.0586838708781	-0.471840304375164	0.085464821174226	-0.0688749378082592	0.0510393441853913	0.012948322729263	0.252041231888714	0.0367206717627868	0.00538823467579593	78
693	13.3884201902635	-0.446945180438473	0.0432383273613939	-0.0745088481952108	0.102332496703613	-0.0474371203451825	0.235396205937458	0.0301395040876893	-0.0147387316020302	780
694	5.44911796535767	-0.383539004085199	-0.1912057909833	-0.091456258148383	0.0472691886292139	-0.0298236933119645	0.200150577972359	0.0385163615365419	-0.00271133262056691	781
695	14.9163605820412	-0.407408142660849	-0.0706746547261996	-0.126849433785138	0.0840688587682395	-0.0382900610641287	0.225381353413324	0.031254209920301	-0.00658083574744962	782
696	10.3914321252531	-0.463173316622824	-0.0338824675602265	-0.110932782269233	0.0612980140139983	-0.0236472744022261	0.238172907671268	0.0418841712059693	-0.00840722533690509	783
697	11.0599071067079	-0.481640642741049	-0.0380449434109097	-0.0833496450613588	0.0474810301443002	-0.0162466723024166	0.263272700528704	0.0379858129801656	-0.0111327347747884	784
698	10.2931214566634	-0.413898450079621	-0.1404266566492	-0.112985579745296	0.045608708933262	-0.00807576083814071	0.209520819871698	0.0391196508043895	-0.0132466299605303	785
699	9.18484556914867	-0.479080694275557	-0.00139933995874122	-0.12521942380902	0.035474531117912	-0.0307913210195884	0.242921555828586	0.0432372573691819	-0.0047893740162965	786
700	9.22953173192956	-0.431236196339264	-0.136423679300538	-0.0715482953010027	0.0547754384272847	-0.0280651313179556	0.215877216680526	0.0429936416158875	0.0064207760610961	787
701	11.1519461383428	-0.490471404199211	-0.0323102519941681	-0.106392456454094	0.0421913436826133	0.00140159166311187	0.244975715973422	0.0414430142625049	-0.00612851062880328	788
702	9.6940624353434	-0.381999030964788	-0.15396239961619	-0.115286582129374	0.0699946206521364	-0.0342183206187324	0.197160550731557	0.0309378887913124	-0.00466181119928909	789
703	11.02486278887	-0.399033080358609	-0.207334165866356	-0.100774003621361	0.0172704119916496	-0.025628190064875	0.193333972451525	0.0319385965476097	-0.0066076611831149	79
704	20.9211033771044	-0.438878760244044	-0.0474366058154099	-0.115648984026398	0.0691340896733023	-0.0419199068967307	0.252484717003883	0.0181308415664331	-0.0022472223840875	790
705	16.4354574651762	-0.425265419168204	-0.0713083190033323	-0.1515245856417	0.0677072304441278	-0.0155371123203375	0.223551618157242	0.0234646867912728	-0.00787525452985621	791
706	21.3948251857513	-0.434171301291383	0.120379900338254	-0.0431392245161875	0.0937125092669128	-0.0503073292770851	0.21525583949525	0.0262503893300706	0.0111064321414824	792
707	20.7627618025063	-0.434232801045523	0.119389950834049	-0.0237237993291748	0.0971792031828446	-0.0583516382084105	0.231702418778659	0.0205929054325259	-0.00573324447878604	793
708	9.97026865410671	-0.40529797375547	-0.135840018160027	-0.127244285780609	0.0459702048346846	-0.0118332211034388	0.216571513922993	0.0328210856990849	-0.00927387838877099	794
709	11.1878731800753	-0.429563058532825	-0.064743020134906	-0.136162923575518	0.0548756009285591	-0.0284136977754454	0.237812902911092	0.0305263287959572	-0.0032164518623425	796
710	10.991100170376	-0.401461054625538	-0.140606358282311	-0.104010355122105	0.0550557071960343	-0.0225382955984029	0.219388098832225	0.0364075860105159	-0.0109043673458038	797
711	14.0374802440088	-0.462467169404457	-0.0279489601848223	-0.117240136219048	0.0855311160801246	-0.03320714772386	0.218708717717296	0.0332326982925702	0.00154867478855556	798
712	20.8985209749715	-0.494062982905243	-0.0284578808309599	-0.0424518315295915	0.0607288269401259	-0.0302532135476736	0.266920487171445	0.0557442600064216	0.0145700994359638	799
713	10.5512204615498	-0.457128136040662	0.00810535462646801	-0.115023380364007	0.0742135310216744	-0.0380987125590192	0.228209621379173	0.0454591681428702	0.0110912359782727	80
714	7.14011797788163	-0.432978306813639	-0.140011153819391	-0.0696253851889932	0.0526122854155726	-0.016900603413519	0.226451003900948	0.0377776288681825	0.00380594859634062	800
715	10.7418979608984	-0.416305701244453	-0.0691517396202073	-0.110640227923386	0.0719803661111386	-0.0376519132369862	0.23116352368296	0.0457857770043875	-0.00597333042641998	801
716	13.0624679695481	-0.471193374761511	-0.00275562574910182	-0.095226411617849	0.0567033292046893	-0.0694195761817743	0.245424402743983	0.0198477906953005	-0.0164151705271592	802
717	9.91780651519245	-0.440252122007332	-0.0994622632459932	-0.0889653645271579	0.0480214485365903	-0.044042096931708	0.231880988283318	0.0235656173552652	-0.0159537002926165	803
718	17.9239498366553	-0.467281308031563	0.0431961558712153	-0.0619008224821714	0.113688024872991	-0.0360602402796448	0.236695189686571	0.0228793198911	-0.00356190243182685	804
719	16.00948982673	-0.453817861663289	-0.020734246793019	-0.100615762530635	0.0880196833025673	-0.0242463682697019	0.246994803322314	0.0403303109015843	-0.00832763169326407	805
720	14.5508266429771	-0.418611319398389	-0.0662391916021497	-0.143286855863891	0.0568073205773178	-0.0234741475082858	0.22726232552958	0.0432032761913843	-0.0124558143398688	806
721	10.7286602433817	-0.481734211159268	-0.0527969213044242	-0.0659980497667219	0.0418042441912641	-0.00343203937170435	0.267505609110154	0.0475837932839834	0.021010440052139	807
722	13.5507174379042	-0.427794183957966	0.0712771632281802	-0.0465789649588574	0.099693292444854	-0.0467847349302261	0.258126410256646	0.0219361169531319	-0.0259367976034173	808
723	15.8098673284535	-0.417719710566148	-0.15700393904964	-0.108069656386868	0.0207882946690716	-0.0242266309287435	0.210487496759547	0.0386769901574037	-0.00423099830392048	809
724	17.1296264241438	-0.436289402981992	0.163658254064967	-0.0157488346861726	0.0826080283840483	-0.0364026111551982	0.230656374081989	0.0160583895168487	0.00564799216291238	810
725	11.1786232230948	-0.451234057164482	-0.0535197493999349	-0.117686298314818	0.0641187374844546	-0.0250985114652811	0.234554828095138	0.0327610749094778	-0.0107809464687455	811
726	12.0703600967436	-0.453907159676447	0.0600191309611254	-0.0730080237719696	0.101513520206522	-0.0171723818842545	0.236700204277697	0.0360853713255233	-0.00632193167485207	812
727	13.5974068025207	-0.47632394788676	0.00885661908962007	-0.0719179922720149	0.0782439752942787	-0.0396398108392406	0.246307297801261	0.0451877607655477	0.00836965786593572	813
728	13.5879898951241	-0.428651362309186	-0.0834580738860349	-0.117417664991695	0.0523361963765873	-0.0225181427624166	0.231384635073171	0.0423487770717235	-0.0113996428900559	814
729	21.0956367530566	-0.480301859453228	-0.0622368853715472	-0.0596061496452768	0.0457126947121831	-0.0495439189823887	0.254816501464675	0.0299146009191359	-0.00554323028228481	815
730	10.9101445191307	-0.498040753698049	0.0278841239096889	-0.0622320333225552	0.0696457097359911	-0.0514177196951947	0.242633416311238	0.0266529406617565	0.00178351706372393	816
731	10.6076144422022	-0.398651567298664	-0.218487224979186	-0.0576486934283513	0.0395540804479151	-0.0219417745947293	0.204186226087207	0.0411782920872674	0.000722766704463682	818
732	12.7129738056822	-0.461108358747682	0.0469486956017451	-0.0479146814933567	0.0912173973472118	-0.0411842212971523	0.267584298035802	0.0256703304471363	0.00461643852546685	819
733	10.7225387408409	-0.455730993444972	-0.0927752482941324	-0.0109784052499952	0.099754813495185	-0.022714899956325	0.240742855352064	0.0420957962597587	-0.00795590331275314	82
734	14.3605884471638	-0.448145683474899	0.0543430155811994	-0.0732264848496855	0.0839975977629357	-0.0327539004992829	0.251608609770625	0.0399364605454786	-0.00145304357954102	820
735	9.18955287741834	-0.458546730738555	-0.100373223922412	-0.0333677494300033	0.0746330097617503	-0.0265901927678461	0.232958156980202	0.0461683656409674	0.0126090679382474	821
736	16.7455426438417	-0.469236641453338	-0.0494117873044441	-0.0584750251898523	0.0813762838245685	-0.0511226940719928	0.239482460376435	0.0309457757027803	-0.0127412588455721	822
737	16.3180773456548	-0.375508267077869	-0.18201927953221	-0.118747719646178	0.0218969670134125	-0.042549829235346	0.209853284840567	0.0312267757343973	-0.00409449715197363	823
738	15.1799730990762	-0.421609813057674	0.147396372361082	-0.0432322199272802	0.0869877697300869	-0.0238369866830042	0.240548322058019	-0.000458043856872456	-0.0232114690214909	824
739	13.2787975902674	-0.434017540382789	0.0215807204193711	-0.116007279135065	0.108648575019086	-0.0347906625210205	0.225828191749385	0.0294687141068188	-0.0198390048981376	825
740	11.0085076803011	-0.42187913087517	-0.178801387532262	-0.0504063376691557	0.0474811265578388	-0.0312162527749402	0.224933524919397	0.0232759379765249	-0.00874425622799583	826
741	12.4686720807188	-0.476698816544066	-0.0210694901623295	-0.0984233154848789	0.0665584732933475	-0.0225303459142449	0.255311824138014	0.0293934132192611	-0.00844537310395256	828
742	10.8963297997339	-0.391407565968689	-0.132579937356526	-0.125154579182474	0.0675851953125267	-0.0273932087133458	0.206278231644119	0.031181970433669	-0.00682772436456498	829
743	12.3834862328808	-0.419083258475704	-0.134998806195244	-0.0972006298356893	0.0302880141389158	-0.0314556163121684	0.237760176302409	0.0229618978252563	-0.019029266749516	83
744	12.1198865538553	-0.496462831870781	-0.0482716807293073	-0.0117871901989903	0.0544687666142721	-0.0426679735212697	0.269555371436433	0.0401285090645317	0.0122327104073301	830
745	13.5436189773905	-0.485738106548762	-0.0459603943924277	-0.044210520700147	0.0849445230829627	-0.043090142325725	0.255986364659967	0.0149314989442955	0.00799965074028535	84
746	14.8871867076359	-0.502775809444541	0.00532699885873225	-0.0573406127682762	0.0639348502912049	-0.0418679200429834	0.270947983438839	0.0222727521936172	-0.00924867779066505	86
747	11.7238684779109	-0.454591220097105	0.115103017484407	0.0128762700107994	0.0887131448680248	-0.0258383965975484	0.253400477601911	0.0263589943629854	0.00186608712439999	87
748	16.5850074911835	-0.489206481727905	0.0559335664033238	-0.00468324412371203	0.0483916693625314	-0.055909216473365	0.294872981733997	0.0237493184507479	-0.0066301133234118	89
749	9.89845210505446	-0.419595506034831	-0.161365206850172	-0.0670146147855718	0.0509092604661078	-0.0338298600548876	0.216569950986962	0.0335517337536397	-0.00179189919488024	9
750	16.6110728413828	-0.483193705502119	0.0431389022323201	-0.0566227690216312	0.0698028415789271	-0.0341232135237961	0.269108736685009	0.0238891537198966	-0.00204932671559229	90
751	16.7818219012487	-0.468192805785288	0.0835257311403975	-0.0481817018750809	0.0699723914476485	-0.0101900106364181	0.256416813643875	0.0390132888634492	-0.0092663134002234	91
752	12.5738560725935	-0.498909275916503	-0.038969133475579	-0.0107890924106176	0.088224929894403	-0.0407057541212944	0.252696675027623	0.0385312369228734	-0.00073809847878128	92
753	16.2070622623095	-0.482305174590103	-0.0117574426718239	-0.0774990663964557	0.0757296980507876	-0.010933416408893	0.260912119108252	0.0425875882607039	-0.0100612266503806	94
754	12.1059764615256	-0.478185468027801	-0.0292156293913081	-0.0811126643351408	0.0433796734926759	-0.0586621328362126	0.258172667924102	0.0280488951352551	-0.0103165965038397	96
755	15.1894471027351	-0.462891614977199	-0.0415564438990463	-0.109845765134785	0.0647450652180959	-0.0230858036809407	0.247914200265799	0.027051512650039	-0.00483519039404835	97
756	22.2312145709615	-0.465870349553703	0.0685005552628604	-0.0640561651351202	0.0816093580612166	-0.00406843163014319	0.256157497379104	0.0264113596286153	-0.0181002880571192	98
