# Supplementary material for: The effect of apathy and compulsivity on planning and stopping in sequential decision-making
Source: PLoS Biol. 2022 Mar 31;20(3):e3001566. doi: 10.1371/journal.pbio.3001566 (PMC8970514; doi:10.1371/journal.pbio.3001566)
Supplement: S10 Data — See S2B Fig and Table 3. RT, reaction time. (CSV) [file pbio.3001566.s016.csv]

	Intercept	OfferValue	Cost	PrevSearch	ProspValueSearch1	ProspValDiffSinceSearch1	MyopicValueNoCost	ForageChoice1	Cost:PrevSearch	sigma_Intercept	participantID
1	7.26800330763142	-0.0811479570066833	0.0256785199982168	-0.109759546677042	0.0248204047821969	0.0267611438240587	0.0588953475238098	-0.493800869310167	0.000284065385879092	-0.605094775709683	1
3	7.09478826845242	0.14642607004225	0.0398160967694467	-0.032264425002195	-0.0825323830489389	0.020731291944493	-0.0294384429478452	-0.0813805139243333	-0.0151828741726301	-0.751250089328089	10
4	7.31900482884398	0.0257509064431283	0.0167005161591825	-0.0723723564288342	-0.0250316445878338	0.029803089574425	-0.00952119528792025	-0.33808659012725	-0.00520329776406683	-0.758034649771034	100
5	7.59207352101667	0.0671904838745917	0.00678820192042333	-0.0826207275572833	-0.0418325557606706	0.0298631292117801	-0.0110964407578536	-0.181784692071634	-0.00901053854258541	-0.828820322929692	101
6	7.20878674203955	-0.0407082791805083	-0.00115017419237333	-0.0801558665065717	0.00521792290211108	0.02499008168656	0.0263275703665098	-0.491965442441667	-0.00168963500091058	-0.738081825509326	102
7	7.27837721219238	0.0556456115118917	0.0169259324161433	-0.0523811630941917	-0.0102782622047789	0.0247473037619894	-0.0188492712127802	-0.480985603297167	-0.00182235783980749	-0.846834708236327	103
9	7.10216398836558	-0.00652295852069083	-0.00129165107496417	-0.0730356604939225	0.011167142771689	0.0279607380590645	-0.00563133608732108	-0.104067556001054	0.00599108693619493	-0.845427474974865	104
10	7.38730977071882	-0.00110504232832525	0.0335099159427392	-0.0694700751367208	0.019827808079233	0.0287831665234283	0.0233289529087547	-0.399421360087125	0.000232912301432508	-0.682175393856642	105
11	7.16841310153683	-0.01577484473005	0.028222613206645	-0.0675663506128408	0.00834505730695775	0.0302746555661491	0.00211181061128575	-0.0322697687343875	0.00685554704693984	-0.691268504054268	106
12	7.444671361675	-0.0724926123445167	0.0688140283604367	-0.117187638844967	0.0117473516427611	0.0343149505637631	0.0279358819174347	0.366055087083333	0.00882948821744747	-0.805332670979438	107
13	7.44995515646917	-0.00347109551324833	0.00305771695995583	-0.0806692356466331	0.0121715817063919	0.0265823337623611	-0.00568197091808192	-0.161695394710392	0.00394269947396743	-0.748087669535619	108
15	7.1147225530553	0.131719751357833	0.0411717864859381	-0.0412988439371033	-0.0443243359944498	0.0248651105812801	-0.0403706041604152	-0.0680312376870667	-0.00611945924725091	-0.729913221721701	109
16	7.21191113382349	0.146525338023225	-0.0203882957764333	-0.0340867184172683	-0.0621349236857556	0.0230034311106536	-0.0625717329240903	-0.140184545086794	-0.0115569027930009	-0.771651272632828	11
17	7.19059233701354	0.00166855525319692	0.02265886152616	-0.09520154541136	-0.0212496611307405	0.0359924111177036	0.0119273100419264	-0.41996640873325	-0.00550747345234199	-0.826118572676975	110
18	7.35710581033454	-0.0636221585516583	0.0728977233170583	-0.0646272710153895	0.0539256854726194	0.0237276367457234	0.0470340002226031	-0.0361157205934442	0.0110435862128258	-0.560387275771667	111
19	7.12797468768968	0.0613827663553458	0.0374954499845617	-0.0572587576699409	-0.0275983969101639	0.0240189532293154	0.00848228292827975	-0.24738126444035	-0.00676470672485174	-0.639823374265583	112
20	7.35207244292193	0.122947063522025	-0.0554716893073333	-0.0941605249168067	-0.0596460668615056	0.025142522012464	-0.0553640680507986	-0.354542763991711	-0.0140869464016134	-0.609088317941917	114
21	7.0573896996425	0.0215144733778083	0.0193888478663023	-0.0674959846058308	0.00888629871471025	0.0159605721156523	0.0180075394928456	-0.155593475426442	-0.000648462195196325	-0.898283166750267	115
22	7.066071269665	-0.0263220225089717	0.0376467190689317	-0.06612477061651	0.0195359388209303	0.0261922121187208	0.0303210765447264	-0.247294028193358	0.00467296370638742	-0.900660669751442	117
23	7.40802303715617	0.0728339025354492	0.001247992772785	-0.0596770131561225	-0.0259292647971748	0.0288943541862074	-0.0220600528021077	-0.3102800870431	-0.00735806374879924	-0.747624651092245	118
24	7.57055020541667	0.05305330058755	0.00818184813039667	-0.0841070563604127	-0.0169323361976823	0.0253604394302192	-0.0116354280657761	-0.0939088980264108	-0.00429033545669924	-0.6162877282685	119
25	7.45321406244167	-0.0182649302797142	0.0357331927675736	-0.0971541687105929	0.0129081522529936	0.0245538886418871	0.0387301388174848	-0.217276785501183	-0.00118010069262091	-0.867404142529875	12
27	7.52065285085	0.00033723195	0.0355942100770942	-0.0698033848872269	0.0295562255975994	0.0189092067806676	0.0249906854524239	-0.113775917360345	0.00254131156947493	-0.75800109073337	120
28	7.20751673065338	0.038472111646875	0.0419022325076083	-0.0629532864811308	-0.00159928255983008	0.0245359677598118	-0.000336502172676083	0.0682640137930833	0.00216555500303293	-0.547199482675	122
29	7.02524638340833	0.0416792477928	0.0257775525940683	-0.0695981044130883	0.00908612622684358	0.0230197360938117	-0.00190609456453442	-0.261190739548158	0.00127450786102976	-0.92545092414125	123
30	7.54879799835	0.0634891944950788	0.0456127972503483	-0.0869151716464067	-0.0330046624991439	0.0289728741449048	0.0141654840444764	-0.31395853766915	-0.012277471661538	-0.594637468703333	124
31	6.923332958	0.0219525478012225	0.0220174925449892	-0.0574909229488775	-0.00214350030770492	0.0232461023555482	0.0105676149688521	-0.340303739213817	0.000380173792365592	-0.886212783429983	125
32	7.41966783607167	0.17682427476925	0.0478620925375433	-0.0492373973211292	-0.0708642223934389	0.0167953974881038	-0.0248540312006069	0.0105195949675	-0.0168651685953359	-0.939392574150417	126
33	7.33853558300942	0.0402891689549683	0.0684206268705592	-0.0872310459826583	0.00485830403832117	0.0283155337009139	0.0195840406936278	-0.209767699104214	-0.00202799579678082	-0.470692453425	127
34	6.91986203858333	0.0118416033722792	0.0500709634651608	-0.0372615403487325	0.0368787703836586	0.0198687293239148	0.0255889135582731	-0.1654046781335	0.00674737277202342	-0.754781233342925	128
35	7.26648763479816	0.00832705560842167	0.0312095898411394	-0.0535466356768936	-0.0216076888815017	0.0332138746345403	-0.00684270411954525	-0.293210859937401	0.000277159780238592	-0.852076567008126	129
36	7.08066310188583	0.09488590245851	-0.002808391443055	-0.0474695593692739	-0.0294280240810714	0.0305265474543555	-0.0473976530900194	-0.037164026029675	-0.00355349940243154	-0.866633757452133	13
37	7.31240930473314	0.110571168176583	0.00900767599924917	-0.0351709492501385	-0.0303209949278672	0.0191098937759917	-0.0265012702341794	-0.219575529171388	-0.00695243371540099	-0.785884540758867	130
38	7.34035434765598	0.0222019825107892	0.0781959950330167	-0.0572631049534441	0.0107739122655536	0.0360038249071396	0.00454292826179392	-0.2073795231331	0.00478772616877076	-0.744762369058479	131
39	7.04367952545833	-0.01370036677808	0.011299235585775	-0.07017547734757	0.0220429957310861	0.0261276975379257	0.00497691145830185	-0.4147361278235	0.00586887074111743	-1.0153585261175	132
40	7.37620043449929	-0.00450120743361558	0.0265771123914692	-0.074152827396375	0.0525477378809561	0.0263352095705417	0.0108071250592294	-0.148101508960508	0.00788513896292501	-0.697383590154558	133
41	7.63306721896667	0.03326325019734	0.02507568446479	-0.118236345921342	-0.0426997261110306	0.0366225536137534	-0.00524760441307525	-0.225521482320992	-0.00974024462937591	-0.373548089166667	134
42	7.32297622070042	-0.0271207270101083	0.0586566774098208	-0.0782456550407013	0.00995191759603608	0.0247350660729934	0.0503747306968181	-0.430249940932267	-0.00194913307906791	-0.538892796525	135
43	7.10666858812764	0.0458655385839917	0.0184274335730192	-0.06795387389187	0.000138131162632167	0.0229514378961233	0.0122544010567531	-0.22083082361725	-0.00375854909410216	-0.667679136988283	136
44	7.33277383675325	-0.0479926272584675	0.0148795024391917	-0.0882155504378583	0.00908183072468692	0.0304581558102489	0.0236781468434423	-0.320667114371007	0.00192868069099546	-0.60573424069125	137
46	7.22801197096981	0.022186710540297	0.0237172818549692	-0.0556379247413175	0.0430391753406594	0.0216799180440956	0.00449963890099892	0.05246945189	0.00965209724339326	-0.806462501471068	138
47	7.53329132674167	0.0122685623740692	0.0110323508213488	-0.0732991797938625	-0.00522027584736725	0.0251594074848991	0.00161881039439425	-0.301635185742808	-0.00370530649245441	-0.920243304949917	139
48	7.17414059374854	0.0714703570800738	0.0302611589641875	-0.0624215755840775	-0.0246286690586956	0.0226930567725398	0.00861974100126577	-0.363456011327022	-0.00996067495824674	-0.5837967489	140
49	7.27597068017275	0.00282306021233333	0.0295163182994126	-0.091643679538085	0.0031664169211905	0.0309257513029351	0.0042099417077485	-0.211545199878814	0.00109662681035576	-1.10975357823333	141
50	6.91870846283333	0.0348712018608267	0.0601018116093917	-0.041070631761425	0.00623981043621108	0.0247833363362799	0.0212209162296323	-0.0382874379647333	0.00263733806869493	-0.9471863863925	142
51	7.01563336538333	0.00294063409298917	0.03673873961254	-0.0418343933505747	0.0395063896080244	0.0209835068711065	0.0106597093687889	-0.0793265918250583	0.010217103788562	-0.839015643092902	143
52	7.33076944286482	0.0756136694252163	0.0182053847863095	-0.0771145663928808	-0.0349930732843181	0.0148280616855433	0.002178167158326	0.0414039808270833	-0.00604792809310258	-0.797522460024129	144
53	6.92234379533333	0.0458939035169667	0.0288668542892992	-0.0297158014540167	0.00556580979652025	0.0270337164088125	0.00352117163483392	-0.31487911256634	0.000550956395896842	-0.8853066486095	145
55	7.10415496574114	0.100775719539812	0.0410348977521575	-0.0640366157303083	-0.0426073945100822	0.024611991587906	-0.00603070903623942	-0.0543960479290667	-0.00937314243356758	-0.480492194916667	146
56	7.3950518684785	0.0883704773533933	0.0707625158527917	-0.0664062550406183	-0.0524316883253239	0.0235576901757838	-0.00729859724694525	0.422313986166667	-0.00443047039513091	-0.603259665719417	147
57	7.13540223318944	-0.0994207952760083	0.00899306367275417	-0.0646536521180901	0.0578222054542194	0.030213749944455	0.0472192932136098	-0.48060477042725	0.0108136548377108	-0.430490939166667	148
58	7.70870391483333	0.020196597765895	0.0290428405400442	-0.0994777803484308	-0.0230446634756508	0.0313527525263131	-0.00331819157114525	-0.0527140919543558	-0.00431664721117482	-0.668606322713096	149
59	7.4105073624331	0.043443668051447	0.0317187576975342	-0.0584298384852638	-0.00461031739823225	0.0266031267798077	-0.00058512158497025	-0.261694236094066	-0.0017939311695255	-0.318128920416667	15
60	7.13940786751118	0.0715601592511208	0.0372813558465017	-0.071692323652956	-0.0415365091056131	0.0270671078069142	-0.000350151565713583	-0.0230325690553333	-0.00693727531079782	-0.715503273482549	150
62	7.53999598135	0.0532054900437942	0.0901797145706583	-0.0535977590076608	-0.0068540196468325	0.0263344040391075	0.0209131374098167	-0.103328957781708	-0.00302450927436041	-0.752011726588204	152
63	7.39668343848183	-0.0338813559599058	0.0418829187179784	-0.0962299726632825	0.0129231780574527	0.02680143458222	0.0408447164453397	-0.231827421647153	-0.000252090485614325	-0.589703602811667	153
64	7.6382084665	0.0421723828296883	0.0525214576675233	-0.036818239379905	0.0155126891864561	0.0248271682230293	-0.014824858272686	-0.0800672018467917	0.00574132457509826	-0.725460118005289	154
65	7.72390540525	0.0282222615809374	0.0153936502117342	-0.0929874109080608	0.00122949948234442	0.0219140906337567	0.00900489534568475	-0.209053839079758	-0.00587662508727174	-0.886512096090217	155
66	7.15884151166468	0.0082531891593325	0.0513819860207692	-0.0641609978294561	0.0104521152181542	0.0298836984426003	0.0260437284169772	-0.181701510846965	0.00148873451826326	-0.666899670557833	156
67	7.34611103331328	-0.0541904038782083	0.0416475488726565	-0.0846504800560792	0.0457663025276611	0.0282413348296302	0.0444173914181097	-0.369782718652083	0.00595149554068909	-1.17955683591667	157
68	7.35218710696682	-0.00889630028647917	0.063433037494625	-0.0719420261231525	0.0282892935183311	0.0257888272533384	0.0324917449387807	-0.110542883482842	0.00432605021209659	-0.722395030793183	158
69	7.46304164012083	0.0285352795376917	0.00863418962318917	-0.0858716173437175	-0.0139612901510406	0.0295323437731745	-0.00901232880737358	0.106080291028333	-2.75291506379917e-05	-0.599107811057083	16
70	7.43611383298633	0.079568821240975	-0.01872488240778	-0.0594069603200531	0.00414981101860525	0.0235144860090859	-0.0224832187782411	-0.441394280591917	-0.00706274476041591	-0.672858662908507	160
71	7.25198504967245	0.0110597932043992	0.0173671201525933	-0.0797573584176508	0.000978984773234417	0.023877167022625	0.00912458672761808	-0.282317507062631	-0.000510696949757325	-0.848242199969632	161
72	7.28822334177024	0.103617497162058	0.0442814963295533	-0.0438091719709633	-0.0395225288024889	0.0333738144711709	-0.0237391495219728	-0.151589385911943	-0.00552245132973749	-0.783069440983566	162
73	7.10972320742267	0.0393700209203933	0.0272685135859167	-0.0467460315636683	0.00374536345739108	0.0219109262730259	0.00637640986018717	-0.376518736052917	-0.000407641066104242	-0.870278581316083	163
74	7.50067484183333	-0.0317317604607917	0.00985546452539893	-0.0815274517420958	0.00770976894083608	0.0239916136200314	0.0281450865109872	-0.487881610307167	-0.00250164419670074	-0.911204327686875	164
75	6.9854913333025	-0.0230406497664833	0.0540006248247592	-0.00120984160916667	0.0835593098031444	0.02325601945997	0.0218955711060997	-0.442050125045083	0.0173343565912383	-0.812939171135413	165
77	7.28790904119818	0.0723569591328283	0.0306487852092475	-0.0507343067582958	0.00516202484429192	0.0239516034829384	-0.0141252077855769	-0.04506515466805	0.000745536883357425	-0.822475187625668	166
78	7.19021100970891	-0.0176477778152467	0.0510541314655557	-0.0656576811029117	-0.00930623619588975	0.0266425417284896	0.0375958477529098	-0.246044308595108	-0.00231427522291624	-0.739723135743207	167
79	7.555137801125	-0.104851962547917	0.00180129600448508	-0.11080292488958	0.0614568758787111	0.0268789096607302	0.028033146137509	-0.129853868064366	0.0120456515295358	-0.777551026462592	168
80	6.88760597675	-0.0238288431529917	0.0798915621762833	-0.0679349349121258	-0.00724038790765558	0.03519495034646	0.0371951553736447	-0.0390186223113833	0.00369100887355158	-0.663320722262942	169
82	7.22755260613492	-0.00230705986786083	0.0423272091231154	-0.0545065501670417	0.0544480455925861	0.0170943451589328	0.0258394040302831	-0.331896563059033	0.00803048381311159	-1.20358290483333	17
83	7.2311838884621	-0.0299170096995367	0.0101861141290417	-0.0742021281349333	0.0260585649322828	0.0292891935923349	0.00458296063481142	-0.340712330012592	0.00593810790117051	-0.840104709545858	170
84	7.16374313975057	-0.002831706689875	0.006717216328325	-0.0544961125590783	0.0190871839269286	0.0274858410471417	-0.0197212442742403	-0.248342709658929	0.00835066330977159	-1.13598727541667	171
86	7.27279622270803	-0.0419196454051308	0.0259359858346588	-0.0921442478563883	0.0202330079941277	0.0296336150794235	0.0313147505131131	-0.383625739763667	0.00326518042427701	-0.859541496333162	172
87	7.10615754338417	0.0447750240772267	-0.0125600423065983	-0.0440011501125675	-0.0226498074553633	0.0191166961759115	-0.00400710290919333	-0.451720572164167	-0.00337036354774374	-1.00565834656667	173
89	7.42330883832675	0.134460023984225	0.0422650476945075	-0.0836764524531408	-0.0941054565971056	0.0292575424813189	-0.0405798620306536	0.350252205833333	-0.0119009244447804	-0.563790040041667	174
90	7.23339457024307	0.0522059635251233	0.0190343743275975	-0.0790500497385183	-0.0428358265899497	0.0323430423051994	0.000291944761226667	-0.3803194895096	-0.0107779729635852	-0.804214906977955	175
91	7.10658366735606	0.0564640324725192	-0.0121718026049917	-0.0610652906781962	-0.00901261140350642	0.0214744518525498	-0.0315933578218903	-0.0891085267531525	0.00224293689350467	-0.685451772565917	176
92	7.07319913088	-0.01746026684055	0.00164878724370417	-0.0473315254048692	0.0274814098651327	0.030666272473327	0.0106409312637734	-0.51624997159275	0.00471612265789576	-1.00268651293583	177
94	7.520705270875	0.120534139813395	0.00860360041115875	-0.0843677788528833	-0.0328140193682271	0.0271233681412379	-0.0438365260885736	-0.000696513167633333	-0.00796534534227624	-0.739093394745337	178
96	7.15688627836944	0.0571577673003569	-0.00461442919460417	-0.0672038251936958	-0.0280896015220756	0.0259217792077108	-0.0176380671227019	-0.2443879414309	-0.00463291572899941	-0.854250875563725	179
97	7.09025216919108	-0.0180363399778583	0.0143010230940598	-0.0764070383128484	0.0130203067582261	0.0267880649737647	0.0130290757258006	-0.30686309972675	0.00435039275766104	-0.923785489377273	18
98	7.00088827159167	0.0737674292656333	0.0542228590541817	-0.0559196008917725	-0.0288207904515131	0.0347843994504917	0.00358763933905975	-0.301944742590142	-0.00731088695719292	-0.776148990360386	180
100	7.14339832531404	0.1230222793523	0.051520104661815	-0.0350186208589556	-0.0618425797564306	0.026434685408462	-0.0178848060033302	-0.0426958319462917	-0.011365209669509	-0.55281782195	181
101	8.03677819333333	-0.039024620581275	0.0442713245714517	-0.111317066195192	0.0448718907271739	0.0351592175835422	0.0262712066308351	-0.439947098411667	0.00252946376556984	-0.676244209632697	183
102	7.54528206930833	0.00255626748453658	0.06328828782805	-0.0826066330491675	0.0207548788185536	0.0257296420640288	0.0334748270867423	-0.255219934488125	-0.000529134834863992	-0.701658006184918	184
103	7.27865201310584	-0.006171912573237	0.083861383929	-0.0753967496669833	0.0241100106804472	0.025621705931548	0.0409191325403056	-0.0774874834937083	0.00513856155032076	-0.575702390308333	185
104	6.9992376546575	0.00979530892481417	0.06349356101378	-0.0864783230972717	-0.0181946909441289	0.022327676656611	0.0361425328464956	-0.153247421099383	-0.00325221430262841	-0.658020563119675	186
105	7.15814756686307	-0.0107368635947063	0.0155658932452467	-0.0687457969434042	0.0291089325954519	0.0244902740246816	0.00674907606540475	-0.311715319165574	0.00594966139934209	-1.16366749316667	187
106	7.49840476929167	0.0214218890462425	0.0209470530162325	-0.0784009140476517	0.0163785502950177	0.0254064623106596	0.0126466836345206	-0.29940696373352	-0.000811442959350742	-0.889267285240458	188
107	7.60166090741667	0.0185980419575025	0.0103874584146308	-0.0816621421117267	0.00736138663221858	0.0273902686717548	-0.00591595849070858	-0.240414061111395	-0.00111226388923507	-0.745756786581067	189
108	7.33799722496345	-0.0607643134872167	0.0432393865292317	-0.0874428694842258	0.0345692990342975	0.0257518965716145	0.0387146300558564	-0.0866265323295667	0.00698998207445259	-0.599478357019167	19
109	7.34532020305793	0.117704681587475	-0.00686607919998125	-0.0771382871646425	-0.0183157138681448	0.026887493728769	-0.0377310085251486	-0.0423282392478317	-0.00631192184101749	-0.836230551444358	190
110	7.16695521071271	-0.00968477717106667	0.0189687635706929	-0.0673704175048542	0.0153549140532694	0.0296981014116236	-0.00428885412187608	-0.291993400923783	0.00524108352895126	-0.714665838633638	191
111	7.35806388699633	0.06704468458652	0.0243504007535956	-0.0669646316786311	-0.0373964103965998	0.0304018666470606	-0.0200325950229186	-0.282243722083475	-0.00793874315612924	-0.961637975196667	193
112	7.0392272372225	-0.004301219811925	0.0304493047768433	-0.0551789993636169	0.00478272905739858	0.0259435828877535	0.0170740629338814	-0.186091503322658	0.00206975099001242	-0.695447188795708	194
114	7.17887183707437	-0.0613498069601167	0.0406084427101442	-0.0873269335818333	0.0520444771657444	0.0273140559026624	0.0549317922665014	-0.416779075686567	0.00657772615457243	-0.733935287193953	195
115	7.04793708850833	-0.0243170323029642	0.0247736236682299	-0.0660045879204458	0.00606324094413442	0.0294850477661368	0.00975966178484475	-0.0634836131191833	0.00615828995638026	-0.91920518873325	196
117	7.27334987604538	-0.0535082809253333	0.035370824468225	-0.0666190444853596	0.0346746776756011	0.0288285733914307	0.0327604982028414	-0.37431068621425	0.00709155953437076	-0.783219856910368	197
118	7.56753877635833	0.0909278881097533	0.0257880688773825	-0.0655128790926758	-0.0260225167760054	0.0255252733512652	-0.0203058902959244	-0.246669537227033	-0.00536487131216591	-0.595854742363333	198
119	7.17410266663808	-0.1019268157593	0.0161209786444117	-0.066572899897985	0.0624616708639361	0.0277283736391682	0.0333226246646039	-0.302712696667975	0.0159220931801258	-0.650291185564669	199
120	7.37097646826608	-0.0167942782372117	0.0273340882322785	-0.080609695153168	0.0171866716929369	0.0257226846559159	0.0234039702976631	-0.331695886701132	0.00140416145077483	-0.783885273358783	20
122	7.23321301211536	0.00125316326734333	0.0121944314448533	-0.06081414552224	0.00932172248653583	0.0275714554074757	-0.0161320890778844	0.0971954760408333	0.00831551170489243	-0.707208305017642	200
123	7.24340452363104	-0.0232646298604442	0.0285131815375917	-0.0793658619220675	0.00327050194169525	0.0303160695549861	0.00706901190566808	0.0348359822223333	0.00412069861293509	-0.907777795186225	201
124	6.81654375916667	0.0568044253156167	0.044604826835535	-0.00557271592525	0.00611018446317469	0.0226953171592802	-0.0125593664864663	-0.063162034287175	0.00633761763950459	-0.928288097239167	202
125	6.93575662916667	0.03947505857051	0.0577102801140333	-0.035115333584995	-0.0106426808685981	0.0305685679122802	0.0145634292962381	-0.382226951390167	0.000689180199006592	-0.978764744404167	203
126	7.44158860413333	-0.0116957253699333	0.0328293408985858	-0.0868981742644408	0.0219056150338428	0.0241503661588879	0.0381933511491789	-0.4646595432525	-0.00240499983624807	-0.630078776824592	205
127	7.22648188247252	0.0247088925574993	0.0224786547540455	-0.0522462464013407	0.00289804667714442	0.0250633907991641	-0.00536888671993442	-0.137466781493933	0.00233652400713826	-0.710869219594133	207
128	7.07999757843333	0.0105831361936258	0.0391548581201349	-0.0721622589216668	0.0285199548308594	0.0222098988665063	0.0318654679571681	-0.3959846661845	0.00197607480848409	-1.012002790075	208
129	7.03808027731333	0.041544123919065	0.0660189492863683	-0.0187290824323718	-0.00663531332862725	0.0300471551927594	0.00568184560462308	-0.324404015296526	0.000970407836689925	-0.744786210901292	209
130	7.3086753927343	0.0430067291866471	0.006448001993935	-0.0769739287221266	-0.0237391858983972	0.0341270294932137	-0.00919644607936675	-0.313161923131408	-0.00640567098975241	-0.662189128358333	21
131	7.17729718241941	-0.0141254299440158	0.0440019410597797	-0.0658434685877208	0.0177931792002578	0.0278212396660578	0.0131145020992506	0.01715705917375	0.00727942156077576	-0.582188199978417	210
132	7.18875081680145	0.0362215837036767	0.02820693040782	-0.058002428715025	0.0195107854910253	0.0242595888776781	0.00793563120712292	-0.241598839905558	0.00138306810252449	-0.671301478863392	211
133	7.03941626508583	-0.040664818265835	0.0464082872339408	-0.05604345096114	0.0236611617471773	0.0330167477345292	0.0234287202815598	-0.39488694465775	0.00841025612749826	-0.663300806858675	212
134	7.32247734943063	0.158194839144583	-0.050846222021	-0.0660937200088908	-0.0495228721088231	0.0222314972019497	-0.0720828005737569	-0.29539585822085	-0.0110557261051941	-0.7251358929945	213
135	6.8089177	0.0319889390687375	-0.023647923768	-0.0617837965618308	-0.0218187871108906	0.0187974053842221	-0.00756777396116358	-0.113361554781857	-0.00119980953210224	-0.819241891901842	214
136	7.69680502716667	0.0316337641736192	0.0562485901760325	-0.0839436755636342	-0.0181007116667881	0.0349043647873317	0.00199128247625433	-0.357240896105267	-0.00575698382311591	-0.661079196188277	215
137	7.33076628728007	-0.00111873021658333	0.03433415207007	-0.04466218481836	0.0217487466542602	0.0350767113594308	-0.00574032260133858	-0.367296303773333	0.00650770983638743	-0.841497825521117	216
138	7.17413351204584	-0.06687258486125	0.0329760410440036	-0.0793964271339917	0.0280071476646636	0.0228331904979107	0.0482729522462364	-0.10187112006905	0.00646996476727576	-0.883102318032608	217
139	7.6727615535	0.05223791728335	0.076825155553975	-0.0637569671497075	0.00328256398490192	0.0353765879242396	-0.00180401052386425	-0.134302758853111	-0.000803667188033742	-0.800003904187205	218
140	7.34612261769819	0.0605606189620083	0.016859846936035	-0.0713740930056883	-0.0168748616880476	0.0266130507342762	0.00389644049497892	-0.468367578909167	-0.0101373427284797	-0.785812949381527	219
141	7.13732237748698	0.105566610906717	0.0169955421028983	-0.0522448753285225	-0.0474076199601856	0.0293230587789398	-0.0345264542062102	-0.153449233729596	-0.00642232493475591	-0.503310538466667	22
142	7.53148917458333	0.0433875793710358	-0.000348250343515	-0.077175546628735	-0.0141080209743931	0.0192181520911674	-0.0130706871536235	-0.035550021059825	-0.00196566609385633	-0.872559327905208	220
143	7.37843894821017	0.00881281186012842	0.0149837882271958	-0.0718868363388433	8.91337793535833e-05	0.0288103197010911	0.00592531296428642	-0.327062004240833	-0.000656560133125825	-0.9965458893725	221
144	6.93522046358333	0.170459683104167	0.0103128806775167	-0.0117050825565583	-0.0438391598240397	0.0123422481817975	-0.0382412519156453	-0.106937492142221	-0.00729094707043874	-0.692994529258267	222
145	7.17991885360204	-0.01826658692116	0.0046453546318575	-0.0721438554584878	0.0160523358772386	0.0276553697611565	0.00625798495396058	-0.456574961678333	0.00377049633810826	-0.701094090531006	223
146	7.00565544141792	0.124393256168325	0.0720251025207505	-0.0180848154153833	-0.0230858358446564	0.0205490454941345	-0.00930857594782942	0.2173026776	-0.00167529075973674	-0.572198734841667	224
147	7.44551923082417	-0.08369304418655	0.047207190107308	-0.0920369661113025	0.0627058184321194	0.0251673059014795	0.0614136170924514	-0.234280328545258	0.00833273343314951	-0.73162201974816	226
148	7.11861869362889	0.0323495233698592	-0.0113048990877	-0.0586451905742575	0.0105050562077719	0.0275153950475188	-0.0199896486706336	-0.304263668935975	0.00279692333201009	-0.972538541705833	227
149	7.73386208825	0.0127606512397333	0.0443209140796825	-0.0899873335656492	-0.0305159860318939	0.0344595281873522	-0.000826486698921917	-0.237078467698518	-0.00693270923989924	-0.685004947901868	228
150	7.16041917269637	0.054648333291	0.0581534634663	-0.062704071558385	-0.0377315606823489	0.0299419100290394	0.00747271601985392	-0.135734192574958	-0.00683242807262182	-0.572490035691667	23
152	7.635012652	-0.0287114748978833	0.0355131478208317	-0.1227262805785	-0.0397072568297734	0.0324193144442923	0.0449797691350431	-0.223587310806508	-0.0116047715840801	-0.679963185579926	230
153	7.39247011894013	0.0504687248399083	0.00525173706227233	-0.0779168896067093	-0.0151301532365648	0.0299150987102068	-0.0257751374417286	-0.162770462924853	-0.00223884549593758	-0.780075172362102	231
154	6.95430361083333	0.0107639437639092	0.0440699041938567	-0.0470094458999216	0.0479242160928278	0.0208274012159117	0.0125086825032822	-0.193107300640239	0.0116314686349303	-0.9595835887375	232
155	7.67634222483333	0.0868802902000492	0.0218118617014442	-0.0737096307341067	-0.0137380490862654	0.0231652833023391	-0.0159532065139061	-0.266982032258679	-0.00787192094651657	-0.727769391093946	233
156	7.1806184969279	0.0217121600583342	0.028929268660555	-0.0379061829047074	0.0220687242758302	0.027087199256928	-0.00766257161562525	-0.229126001308908	0.00626683613608909	-0.828882806717859	234
157	7.06974492496542	-0.00361047642745	0.0719655986646571	-0.073276989469165	0.00493301543826358	0.0301952050832833	0.0437610964906456	-0.332154201952252	-0.000865495763193267	-0.675642325322933	235
158	7.12701702768676	0.0448164251162883	0.06008191054336	-0.0659919618601267	-0.0181729624032722	0.0254691579419312	0.00665900902131808	-0.101765085141658	-0.00167483797144499	-0.651205575339858	236
160	7.43131296415325	-0.00343655371376	0.0335182885096583	-0.0462429650200267	0.0102918076045519	0.0330041056978232	0.00872340845622225	-0.358145458172047	0.0001638733109593	-0.74669825247326	237
161	7.2836160045763	-0.0183474719605833	0.0442781134934046	-0.0607170769561417	0.0371681810990361	0.0271434891474502	0.0189615769048697	-0.156454007606958	0.00742474964138784	-0.613086114725667	238
162	7.2288862371925	0.133379438744175	-0.00100961650695667	-0.0582026980205983	-0.0406903853467923	0.030716415484741	-0.0483526216584819	-0.294171733861642	-0.00997876150074599	-0.83398080473665	239
163	7.03593915124075	0.0368393596975542	0.0311678210650548	-0.047385606982545	0.00995582751489358	0.0272311463911007	-0.00046280197782775	-0.165498265941483	0.00320995189191718	-0.641209653804656	24
164	7.28701890844052	0.102843488618748	0.052364047777155	-0.0482301596923175	-0.00478383291663017	0.0333510500770989	-0.0317126250839736	-0.143684028183615	-0.000890504389513325	-0.705759880174553	241
165	7.24945548215583	0.0352601510564358	0.0224441956983205	-0.0642038639065575	-0.0112756941619681	0.0244574273049844	-6.62586544795833e-05	-0.4186969211575	-0.00419106102397482	-0.826133061803309	242
166	7.31677038551261	0.0752899541147715	0.0375421411279192	-0.0661471464757192	-0.00174903652068808	0.0237729550917726	-0.0183874219914828	-0.0789498834673333	4.40313714893417e-05	-1.08618858011667	243
167	7.535707829325	-0.0013522486681075	0.0299157128913513	-0.105047029243728	0.00506655258388942	0.0209978277049725	0.0300476629687893	-0.3238452896622	-0.00474478905558008	-0.551578161966667	244
168	6.859772649	0.0408360120223333	0.015041070189715	-0.0512653391545283	-0.0129189362675964	0.0275274421538681	-0.00826475199193858	-0.27406140101271	0.00128829700117709	-0.693961650020558	245
169	7.0362218373825	0.00309800720636008	0.0796385058907242	-0.0802131534634816	-0.0211175897019326	0.0303997951935147	0.0449759283070814	-0.452077407105375	-0.00522048984487424	-0.49319698875	246
170	7.17562061396155	0.164402219985733	-0.0108557923914467	-0.0504771932454725	-0.0680437255948973	0.016287606995933	-0.0531299005577303	0.168400418301667	-0.00977884347595674	-0.632090101065833	247
171	7.09594950647125	-0.0263096331205108	0.02599526080952	-0.0718575320964825	-0.00093316708712475	0.0320060138963386	0.0256482429406347	-0.509616582674167	-0.000874085937785658	-0.752607612381307	248
172	7.06687999292833	0.0351905572463667	-0.0063222190569375	-0.0487455679980133	0.0169394622906152	0.021185886346919	-0.0188127981816253	-0.0930823636792375	0.00635893489313576	-0.861918987833025	249
173	7.21039589956599	0.0117769932566008	0.0605259818663908	-0.0613176655162102	0.0104539781229352	0.0268321590644026	0.0185936172244431	-0.177687370168733	0.00131237396750243	-0.823617097653767	25
174	7.35642918026511	0.0616036770004217	0.0262444892427083	-0.0638368385071617	-0.0171420628387547	0.0319515683739168	-0.00734898938703742	-0.385078703421592	-0.00482376645349424	-0.798041447823743	250
175	7.14134718297759	0.0658769835461625	0.0724318476567842	-0.0802367165007433	-0.0487113071819131	0.0332113625838817	-0.00161311503319608	-0.148975390658108	-0.00761554777342641	-0.583621776141667	251
176	7.102695320279	0.0310670239619667	0.0369902945799059	-0.03752597493756	0.0425008419292578	0.0278876924423245	-0.00950463682790942	-0.198002096537364	0.0119393296917833	-0.906754911578333	252
177	7.24041346116199	0.00462281678371667	0.0546149663625533	-0.0335947014915808	0.0083921482110695	0.030102356688195	0.0157586757224914	-0.34919454970465	0.00119991837197444	-0.89523665564775	253
178	7.03711203473	-0.0372505355545083	0.0409678477676308	-0.0584839674231258	0.0516867781125277	0.0187636775264906	0.0362737618177506	-0.291219777019754	0.00892762451653217	-0.814691151626987	255
179	7.31809591101868	0.00660034655628917	0.0371323028761067	-0.0766788392401908	-0.00281668812361642	0.0326692557778391	0.00745167903620142	-0.069867031178575	0.00202862045438068	-0.628096952166833	256
180	7.37886147686614	0.0537029818323267	-0.0195317032746558	-0.0841392926618808	-0.0432628570586806	0.0310105807128093	-0.0418177564497402	-0.0335813160211	-0.00435290462901674	-0.877093790697084	257
181	7.27999329798833	0.00655625892022525	0.00604362167409467	-0.0675563889106917	0.0103614307575569	0.0249057082940774	0.0104253682601972	-0.375291209866845	0.00010581867603905	-0.701507902496289	258
183	6.9095693715	0.106062312512868	0.0184453780951875	-0.0689759096240092	-0.0788544400814389	0.0261678136128894	-0.0284646435620736	-0.0552529285017	-0.0108616615431492	-0.823586027738903	259
184	7.16461016747382	0.106110388362753	0.0137845832334417	-0.05932193640994	-0.0425568212883139	0.0191218427886081	-0.00808264569426442	-0.241945193499925	-0.0110959921148815	-0.831560342540275	260
185	7.458835261925	0.0518008061361108	0.0194309881479105	-0.08111990719775	-0.00591021666235308	0.0296078029145557	-0.00712349538333775	-0.450453380367167	-0.00480846187654016	-0.806202916952042	261
186	7.38663932260183	0.0760277344747292	-0.0229817268519092	-0.0968485593251693	-0.0219402903744131	0.0235341515897118	-0.0276025826863644	0.0265320065026	-0.00626512632958091	-0.563067854408333	262
187	7.025997386725	0.0513936302462917	0.0387368505898358	-0.0435977456793383	-0.00679505566545808	0.0244987810970789	-0.00562795492759775	-0.0552759176864717	0.000206304577977508	-0.792694914730117	263
188	7.41130142933642	0.0475237689037275	-0.0142679732487158	-0.105572986657575	-0.0285739369033472	0.0266486344122303	-0.0153271435764461	-0.104778833642879	-0.00763096225505007	-0.815751307476524	264
189	7.29058932929959	0.105525315109133	0.0278628771992067	-0.0486598770349678	-0.0539592480315306	0.0378931047329567	-0.0243003658032111	-0.326912821577033	-0.0118613373704134	-0.764284654120674	265
190	7.10763984749291	-0.0158227213191369	0.0345329913729475	-0.0543815357328633	0.0163920403472403	0.0310346160027279	0.00122144797109058	-0.338928362080783	0.00609536370184826	-0.880093513117667	266
191	7.05417755914917	-0.0274744549948133	0.0550230077598	-0.0632698855948433	-0.00500361304489225	0.0310625794138968	0.0417722293700264	-0.500408913214167	-0.00168199536005174	-0.771578257752122	267
193	7.39391215622375	0.06213622032174	0.0132075975271192	-0.06892098332708	-0.0146059090869764	0.018857796846313	-0.00368588007978175	-0.221467837415708	-0.00620510861938733	-0.967002454896667	268
194	7.17322571796529	-0.00196994134008667	0.052154372259085	-0.0757098137548292	0.0235479894341778	0.0272115244711275	0.0263466314944522	-0.154600099181379	0.00426952892037184	-0.647906991668442	269
195	7.14155606621849	0.00618291777252333	0.0215924311164692	-0.0584023806540383	-0.00773557230057558	0.0308452285560164	-0.0237030850437036	0.0320529548364167	0.00551794419092492	-0.746560252210858	27
196	7.00967142026667	-0.04770146159375	0.0516479285921617	-0.0525215153134855	0.0409157529943361	0.0313691024558302	0.0346498818386598	-0.297307651409142	0.00906595129540826	-0.715009464680042	270
197	7.42867874797117	-0.0126477123722233	-0.0169090999895636	-0.094415694408275	-0.00085530367750225	0.0259814151490991	0.0116455641986556	-0.519023688625	-0.00450075183709951	-0.982759513155658	271
198	7.47412215748333	-0.00861572870580833	0.0404313836697992	-0.0783747714782072	0.0284956201477547	0.0294485281084097	0.0344980777732156	-0.232815577758042	0.000921049769401092	-0.8710452886605	272
199	7.03067581245833	-0.037146122436885	0.0851648429297833	-0.0289699606211717	0.0244850639231402	0.0374076076023831	0.0238066231798781	-0.375836609252875	0.00852167218450409	-0.871336906304533	273
200	7.12705173172237	0.0168576974932758	0.0239040323951913	-0.050470677589815	0.0177868445942386	0.0313095030329782	-0.00138492305286783	-0.407259690997917	0.00382002138688576	-0.602755543741667	275
201	7.39006276308692	-0.0434063582988184	0.0369504972333092	-0.0895389114720167	0.0245569623294711	0.0239692874900259	0.0488369255877181	-0.210747644914083	0.00206275942748459	-0.888466435726367	276
202	7.38898670617008	0.0228080708449917	0.000224738608929167	-0.087600264857685	-0.0233083075310556	0.0297224786671529	-0.000632020116036083	-0.373599599612315	-0.00671211362536174	-0.550129470825	278
203	7.32968386527554	0.0337780554243842	0.0148872445190128	-0.0727586747171167	0.00798656682231933	0.0243630644976335	-0.00593623586401843	-0.132956513786452	0.00114200094161576	-0.78231650493637	279
205	6.99657682788333	0.0547912078169383	0.071604563971365	-0.058935052656905	0.00224582385499608	0.0275184763086961	0.0161775668267931	-0.177978278456143	-0.000274197544381992	-0.796766140129868	28
207	7.18599912546841	-0.00513276494376167	0.0127149910966703	-0.0713504975181683	0.0242536145722127	0.025747545189915	0.0131119778070427	-0.251426325035927	0.00501644442807226	-0.753433915967606	280
208	7.03863766859417	0.0668690887031917	0.00429676724121873	-0.0584231300060659	-0.00455875614967892	0.0279006921775138	-0.034219914298198	-0.0139912352052083	0.00261509455810718	-0.751703032121514	281
209	7.50079637554167	0.07723164045394	0.0318304951417783	-0.0826689892350567	-0.0471745480437473	0.0280332655572824	0.00645356553066575	-0.446274430823333	-0.0139617500830634	-0.723152256065775	283
210	7.25088995432732	0.068312362036475	-0.00330113501746417	-0.0671276228597545	-0.0389595855817606	0.0322492363092068	-0.0333896698429893	-0.0740157491489333	-0.00569897833110308	-0.596222951816667	284
211	7.16231133322206	-0.0337543000574358	0.0726870698542542	-0.0393679563269408	0.0517930047962744	0.0313210169951068	0.0351435567477064	-0.371339735173917	0.00961763054734042	-0.5674053803775	285
212	6.94640017171667	0.119000972235283	0.0391079858262025	-0.0312811504065917	-0.0678507517192556	0.0310360896105447	-0.0398511303818119	-0.0770239129111142	-0.00755787101253924	-0.610685835356667	286
213	6.98228061085833	0.0437802021538583	0.0264673009619625	-0.0225559148234425	-0.0104430336261614	0.0267539289796656	-0.0108239033865836	-0.0980805245733917	0.00238786493252902	-0.699417398336594	287
214	6.99768595755833	-0.00150687143723417	0.037980465001895	-0.0882522648233308	-0.000621370659893917	0.0288516268120537	0.0189991583759739	-0.273379889169475	0.000595266152413842	-0.728553020425425	288
215	7.36183195101833	0.0796913966983242	0.0242523384263492	-0.051756192308413	-0.00321240939226892	0.0188198145483451	-0.0207093552985569	-0.0250820296873333	-0.000869465390311992	-0.9131565176925	289
216	7.36395718299679	0.0058853357971875	0.0607095948663567	-0.0878404824061025	-0.00796096648709808	0.0254723559086417	0.0291999393710947	-0.102066602582428	-0.00130957086011366	-0.662766061896833	29
217	7.19653186149718	-0.0502028542718158	0.0343962788129617	-0.0824763847724558	0.0253788874314327	0.0379518133333715	0.0195636631717701	-0.298687942449742	0.00720458301236242	-0.585409396241667	290
218	6.98846022780833	0.0259369005481208	0.028705725294685	-0.0819110931558308	-0.00823962879474142	0.0203952151491904	0.00981346645096417	-0.0720422967627667	-0.000307057385866492	-0.840626087132917	291
219	7.58492841933333	0.00755008778058167	0.0450364629938892	-0.0914615198504708	-0.0165870586786306	0.0293829442323313	0.0156640076907098	0.196144654091667	-0.00150156057881016	-0.910010494979142	292
220	7.1987090329487	0.0353040618435833	0.0257959627777454	-0.0411692409836717	0.00784727238671692	0.0176685696751988	0.0102226033967847	-0.18662246635705	0.00180196609323409	-0.890480721613	293
221	7.30755855618077	0.0323890666560917	0.0633031231200325	-0.0711406523320383	-0.0245885505510229	0.0362478504587442	-0.00818882002617208	-0.0412922923071583	-0.00128211162602719	-0.502720853983333	294
222	7.57865388425	0.107888591748725	0.0188484506388975	-0.0803978455117433	-0.0422773382154639	0.0366464160488198	-0.0563166269073986	-0.0979428218492	-0.00543024473185758	-0.679110305744458	295
223	7.503596971125	0.07398430535335	0.0182109307119458	-0.0810189599153283	-0.0234978016948089	0.027109857307423	-0.0169072129508211	-0.347749950083221	-0.00853177453817316	-0.8240612464276	296
224	7.59688437075	-0.00624885264260833	0.0542204111985358	-0.110405782761973	0.0189797061458861	0.0277644946067693	0.0403548428273598	-0.325549926639275	-0.00181214263009507	-0.756563395113245	297
226	7.28347558678461	0.0312780495309175	0.0560294857489825	-0.0733819523661917	0.0145716220556739	0.023511681592434	0.0306321757480134	-0.0549728482282083	-0.000541920229584492	-0.802818532336974	298
227	7.85478687858333	-0.0664425577924175	0.0118082285231567	-0.116157315723436	0.0172422099266369	0.0322721241742018	0.0158949590591381	-0.103722874391833	0.00306748830572959	-0.679169985876725	299
228	7.26445238746993	0.0266802612905267	0.0326676556424083	-0.0628899394417304	-0.00902933883136475	0.0263593655861289	0.00971886191805308	-0.221170829240325	-0.00233440936440641	-0.537897289525	3
230	7.073676538395	0.012333787397255	0.0432340569814117	-0.0562467244995817	-0.00895775750432725	0.0309781886818495	0.0195301355775922	-0.288202119262792	-0.00202384681833526	-0.855901388349208	30
231	6.967871516375	0.0717009448695342	0.0256877258471785	-0.042652298673285	-0.0351266137376523	0.0276695740358069	-0.0216424712506228	-0.06174110873635	-0.00332796332843674	-0.668216694788926	300
232	7.22979311493897	0.0590829110468292	-0.0163709421143083	-0.0525033693759667	-0.0104812747005445	0.0236738064237664	-0.0306481593334603	-0.368379560078717	-0.00227327586747841	-0.906918869810669	302
233	7.07206230347036	0.07569968993175	0.0586449337013254	-0.0314801214543917	-0.0149503539668956	0.0267644135850146	-0.0101846010971903	-0.124254635765175	0.000509630524512425	-0.61639259585175	303
234	7.44306929160833	-0.0604670512815367	0.0355092983999571	-0.0783076306399533	0.0368009744965277	0.0303640444772035	0.0424577086589681	-0.453284164672717	0.00484105417647642	-0.928597590608983	304
235	7.11014500568262	-0.09030040781125	0.0419458420932062	-0.0865614972443983	0.0561847656383861	0.0243225654792327	0.0687689026111139	-0.278851181638325	0.00845590742880826	-0.766262388626773	306
236	7.27125337913943	0.105465762459133	0.0771310776205467	-0.0486452547860233	-0.0501711579517322	0.0275359698013281	-0.0151237500336386	0.0122897225573917	-0.00636127660035741	-0.744791836001928	307
237	7.32080014967535	-0.0141919123833958	0.0146130922106658	-0.112832944930937	-0.0133999070798906	0.023173433449994	0.0306342922930431	-0.324224665878833	-0.00646263477794382	-0.724356315148837	308
238	7.10895478971417	-0.0206203967668358	0.00139480043878083	-0.087767373625125	-0.0143974334502132	0.0276644276344333	0.0134221157695914	-0.313258644474317	-0.00174209433088741	-1.06103339793333	309
239	7.11611720967299	0.0915657115230833	0.0117527947272333	-0.0483010346432392	-0.0665698334061331	0.0316495605073869	-0.0256207464541711	-0.402415370131517	-0.0111627971835051	-0.85057125826077	31
241	7.28821536067466	0.0456916276217967	0.0564119143316467	-0.0799717190763108	-0.0171393838922456	0.0278448872120888	0.00602107375015058	0.0121632395135417	-0.00215080910713657	-0.679007709494042	310
242	7.44908650789317	0.0532632692132208	0.02019212996003	-0.0674015939590958	-0.0138543207728723	0.0254331262342188	0.00532506916107642	-0.3075872183513	-0.00621923459065182	-0.563625076333333	313
243	7.53650060529167	0.0355990112755767	0.0260301788248042	-0.0681616225292468	0.0352125150986193	0.01901692544605	-0.00461806193981683	-0.387466100158875	0.00473114013863409	-0.974641186458	315
244	7.54646295102333	0.0878743974661167	-0.0145386271823167	-0.107060910913215	-0.0633475878822889	0.0363497252884538	-0.0309169239604344	-0.454599964672583	-0.0166909424341076	-0.5183090135	317
245	7.49836020591667	-0.0282051010383167	0.0317611982782708	-0.0784583833905164	0.0253536282258397	0.0281237769736978	0.00837254892928642	0.108211323525583	0.0085381339810396	-0.707288953475345	318
246	7.30254018296975	0.0121681775861906	0.0364240542715583	-0.0939834872939858	-0.00106423855787808	0.0308177833084468	0.0022121591556995	-0.106723040406485	0.00159869531956409	-0.638315286895292	319
247	7.22986783493307	0.143341429568142	0.0216071534276417	-0.0592895210536408	-0.0700519665065889	0.0115237064101771	-0.0213578251334119	0.119311698616667	-0.0120918089754292	-0.837748088462978	32
248	7.61247232903333	-0.0696427587821167	0.029414151312224	-0.0968667356090525	0.0349177574518569	0.0273843724005313	0.0559153395412539	-0.515070293955833	1.3267608747425e-05	-0.414019030833333	320
249	7.25597810652032	0.0520058236657574	0.0178540325658575	-0.0711427008214342	0.00177006132817675	0.0245360003331141	0.0114111227301698	-0.3429258574032	-0.00347012502412034	-0.94820382867275	321
250	7.51064528434367	0.0305609418212867	0.0649808623231983	-0.07246086528366	-0.0345079382600698	0.0285154595997814	-0.00121194978399967	0.231529819033333	-0.000418746986287742	-0.530258921208333	322
251	7.18863559923373	-0.00741037274691333	0.0387422464715092	-0.0659420976832879	-0.00250374812707703	0.0337381260265984	0.0282296997226847	-0.523332101941667	-0.00246011624126899	-1.04105214709167	323
252	7.438467586475	-0.0206579318269817	0.0162336172483233	-0.0901492119569642	-0.0158332193598255	0.0272436478009197	0.0178839303296202	-0.334825016300217	-0.00341521360785127	-1.097977746625	324
253	6.90804450491667	0.0522723121941442	0.0664212284436285	-0.0389868261476225	-0.00605624765951642	0.0314269973218599	0.0168318672348248	-0.282792159054026	-0.00151033851595374	-0.775965571673216	325
255	7.52305867155	0.0646582941406333	0.0421873705182358	-0.0902698028700008	-0.0415126682379239	0.0286936276176785	-0.0102732962108538	0.00089827138745	-0.00681735660474174	-0.874189885894917	326
256	7.08122514462242	0.143241162828453	-0.0172912050322667	-0.051118289355265	-0.0489665735846181	0.020915507357751	-0.0575659548093994	-0.0855305142525917	-0.00758365553067724	-0.828916532972264	327
257	6.52538741425	-0.0490035412395442	0.0574328069869442	-0.0378913940532633	0.0343074420806503	0.0246527483245104	0.0385893369946114	-0.09169517662449	0.0134037240811978	-0.867556648856742	328
258	7.05963781320583	0.0322088264797617	0.0220543931357158	-0.05298838543493	0.00183487991597275	0.0229061869283273	0.00639410916259642	0.0351184296166667	0.00209079869515976	-1.0488622799	329
259	7.0333564832	-0.0187035372297283	0.0218191453135517	-0.0676957928962023	-0.00356808724144142	0.0296779418698629	0.00420238519043883	-0.352529434224642	0.00306061409186926	-0.9515210167945	33
260	7.31595918463499	0.0597543670644317	0.00693945977407	-0.0829246922400825	-0.0246713860298656	0.0275677493595632	-0.0256430436555228	-0.116050879731558	-0.00237126976270246	-0.732810344189017	330
261	7.21575119392243	0.0310895427682517	0.019377373742255	-0.0719857810970271	-0.0153080976045998	0.0226188502891181	0.0119102139135747	-0.26098580739275	-0.00552994912080424	-0.701634036089447	331
262	7.007128721075	0.0113501603095275	0.05991939909018	-0.058699174866467	0.0104892852246111	0.03331266517993	0.0249650719036931	-0.360486578217185	0.000340186678300842	-0.747453412188887	332
263	7.05247634680583	0.00578314697305333	0.0740263589048825	-0.0529552142072233	0.0340410447754603	0.0338432843184886	0.0255824177024014	-0.239795297378217	0.00676232655057492	-0.692173568184808	333
264	7.26900527556448	-0.111965557719796	0.0242528182546408	-0.0771529675814958	0.0516491923714861	0.0330656202520299	0.0325771808183147	-0.414032210974583	0.0115752047380808	-0.922336729206008	334
265	7.37648498832908	-0.0188594448480126	0.00952239615173912	-0.0982564118316825	-0.0156784563963556	0.0283447307916388	0.0163663746168064	-0.100036846966183	-0.00222040317985483	-0.723104547869793	335
266	7.18378220376425	-0.00241967306630167	0.03343289965035	-0.0702209212174682	0.0237126673983053	0.0233707754489836	-0.00101278028553025	0.0759403086572833	0.00975821084883518	-0.630851159067833	336
267	7.43829544231375	-0.0154119988038547	0.082301770760735	-0.0578803692126417	0.0404168437105819	0.0329488154932032	0.0329747010889289	-0.117503539108825	0.00582911731906476	-0.786496197788324	337
268	6.92232659425	-0.0281354212816064	0.0574197583547517	-0.0414130632759385	0.0256660586525778	0.0266781535628977	0.0336967765749698	-0.0400267040394833	0.00829426986422842	-0.676457644003358	338
269	7.8787933235	0.0475940236756817	-0.0207325379285167	-0.105163416517475	-0.00375049791854658	0.0329327961088698	-0.0131640082853128	-0.352052300053425	-0.00786976959379841	-0.870531772121842	339
270	6.935388231275	0.009254678205125	0.0276752922096067	-0.0604523023368992	0.0193868143430169	0.0259993267989857	0.0208477749135473	-0.334458016494692	0.000442713820031342	-0.908682155560983	34
271	7.27467143908565	0.0669578613053583	0.0519165792405767	-0.05745539491873	-0.0212608529683723	0.031818968192594	-0.004389090505978	-0.124486871433333	-0.00364375003652491	-0.77058103811122	340
272	7.47465295814167	0.09821848430185	0.0225338736810642	-0.0484420030046967	-0.0428630555450706	0.0288653598909403	-0.0431761602106153	-0.185932255063383	-0.00571991927157841	-0.841147838640858	341
273	7.38454083845078	0.0413660404329325	0.023290108863855	-0.100462744970405	-0.0283562081650022	0.0265688734114779	0.00657259926332246	-0.0692416010999583	-0.00635448657389938	-0.474387661966667	342
275	7.37608134904699	-0.058885749137675	0.0340665923694942	-0.0941081730576669	0.036052650446649	0.0249051491824478	0.0358652690536106	0.0394621419918333	0.00753965969954159	-0.733532790137684	343
276	7.30439673204999	0.0152141528328375	0.0303873508539783	-0.07434591656832	-0.00495537069524308	0.0296013364682071	0.00276709528820642	0.108609107120833	0.00205783579494526	-0.649612396853667	344
278	7.1800769433813	0.00139110845285333	-0.00421735945940758	-0.0808231340039808	-0.00309090336085308	0.0259644929341977	0.00416728140245475	-0.424121186824567	-0.00108013314768008	-0.474873807366667	345
279	6.95082394024167	0.0074665593540775	0.0186375467496301	-0.0518184233776525	-0.0220705919503081	0.0281322023956547	-0.00243554054587275	-0.106304664146574	0.00249499945649617	-0.634773777777826	347
280	7.09272988625833	0.0647533053493186	0.028067535637315	-0.0719659207841617	-0.0447242475432097	0.0272486238705862	-0.0129949875574636	0.0162083753652108	-0.00507447252095116	-0.54094171465	348
281	7.19820686058018	0.0152102891336075	0.0199579340934333	-0.0518239952530492	0.0082395395252075	0.0217345178636675	0.00455863185028308	-0.0777166031298167	0.00441331302170159	-0.776462371043158	349
283	6.92827069774167	-0.06840441667445	0.0428570614282005	-0.0604187729470417	0.0680772019166527	0.0220078068210985	0.0437131602686798	-0.281315576196527	0.0135540307377774	-0.912859142860667	35
284	6.89581332941667	0.028153639740425	0.0273773317915858	-0.0643018184733925	0.0136852614146094	0.023001414841701	0.00593811364076917	0.0280212498102833	0.00329535775447743	-0.915674273775133	350
285	7.01166128517167	0.0610324526297942	0.0402359067561652	-0.0363039941362083	0.0146590200864936	0.0149711897400748	0.00350058329760808	-0.118312462501361	0.00354209135905326	-0.603616065096417	351
286	7.17319813661349	-0.0783262228363983	0.066713118655685	-0.094859771041115	0.0306847875611894	0.0285572562980581	0.0591361997583347	-0.108613460053496	0.00818537869925576	-0.781642186886678	352
287	7.27228836734108	0.109707755056308	0.0545106453326017	-0.0508894545255158	-0.00772101235009725	0.0297936794643102	-0.0191282084181486	-0.231806267520238	-0.00412646991784841	-0.60857319078125	353
288	7.49054081684167	0.0187734938468775	0.0131608840847283	-0.100915629213057	-0.0167760439939889	0.0296284492530558	0.00537649668924642	-0.237284783790583	-0.00576292681000757	-0.562433920066667	354
289	7.06320654910167	0.0576473437697658	0.0227605173663075	-0.0555511476793933	0.00964788133975258	0.020102405042574	0.00449373993461642	-0.227055587245042	0.000892066816776025	-0.758954583147667	355
290	7.09367050825333	0.0114973277804177	0.021636514656195	-0.0547068434147667	-0.0132126116399081	0.0330979928498564	-0.00635163861860692	-0.301801092922533	0.00197148682098242	-0.816625134368325	356
291	7.46557375750833	0.0436809079246575	0.0593842528894857	-0.0579172533121899	-0.0110381424205456	0.0261916005731532	0.00983269926321058	0.0200343361802917	-0.00250080541881257	-0.710207575768163	357
292	7.12836320626809	-0.0478470615636617	0.04512538453781	-0.0782091239324458	0.0194083085703178	0.0288087051687113	0.0423555294990181	-0.220365263758026	0.00448986099147243	-0.842768831878243	358
293	7.00882571275	0.0183523540663633	0.0408393993041883	-0.0483219529097964	0.0150435496517878	0.03098093560008	0.00452677001937642	-0.292821379436454	0.00509666724572059	-0.717359378487242	359
294	7.23889331276488	0.0799233652537992	0.0401195782447333	-0.0562981897238658	-0.0119853380090447	0.026354651044908	-0.00812762125767775	-0.354571500462333	-0.00504316449296399	-0.773506351137455	36
295	7.24850295963711	0.0907591899600167	0.0166813952384758	-0.0655058166958656	-0.0514215123901239	0.0262243175360135	-0.0171682607467261	-0.152897041104692	-0.0102288387949266	-0.593640186669167	360
296	7.28000819541105	-0.0480782503651758	0.0347472814535133	-0.09018167210236	0.0192724535185777	0.0224085204854421	0.0328658845349014	0.0168408766115	0.00569807495938743	-1.00616198609667	361
297	7.01949075575917	0.113083390847775	0.0276842545901698	-0.0411077515858542	-0.0905539544453556	0.0222922397529405	-0.0219945826690919	0.0556780240000833	-0.0130769773282367	-0.712391812766542	362
298	7.29652773562684	-0.0834150684907917	0.0491224948242812	-0.09633632009572	0.0351298904709178	0.024652197536227	0.0564442106706447	-0.100718409456483	0.00664665184456326	-0.964665009031583	363
299	7.13237960739525	0.0540749253047442	0.00864971154649967	-0.0700469632500104	-0.0160616112997547	0.0232449301645413	-0.00894311359654525	-0.0083976018938	-0.00249440162344874	-0.801878400834033	364
300	7.45211569033583	-0.0302353511856547	0.0549367452495108	-0.0909982620447316	0.00181025727589103	0.0370408312744796	0.0263224853325864	-0.110211490920732	0.00107335115220973	-0.702643918042475	365
302	7.15642515397632	0.0111210158822325	0.0214762810891745	-0.0780714552693317	0.000763923303339417	0.0255780665064701	0.0116738264118889	-0.390523602532725	-0.000446576310610325	-0.898899343767373	366
303	7.35771502364314	-0.0096311339546	0.027046449018865	-0.0881201421965333	-0.0117310896490789	0.0303405544830948	0.0114015632191706	-0.189896753804043	-0.00154106187679666	-0.874213359232667	367
304	7.77229171283333	0.0373072400502092	0.0515712813514133	-0.0606272274626267	0.0086665667087809	0.0410652935323288	-0.0219476394220256	-0.380679500432517	-0.000951582320021742	-0.529443407725	368
306	7.44206576951103	-0.00205331651434367	0.0504025766233421	-0.0689574528346642	-0.00228941341891308	0.0292547238628297	0.0253955316485208	-0.015587386184475	0.000580018626238925	-0.618384654627583	369
307	7.14476942336006	0.0285936962501758	0.0467755808483583	-0.0362416128070808	0.0211405080436953	0.0253866167735433	0.00341265680114892	-0.281364221950514	0.00338743604239318	-0.814711999010158	37
308	7.02315015020833	0.0480677369916475	0.0104263705690633	-0.0726687597456642	-0.0316778458508968	0.0299507885575634	-0.00138035730244017	-0.416271808531333	-0.00867932965356833	-0.925897285569167	370
309	7.32514233751335	-0.00133123815070417	-0.01052560741959	-0.0721585393009918	0.0129231185810144	0.0309645007231584	-0.0127954885803494	-0.43761029645925	0.00225103965449701	-0.762223175858082	371
310	7.27121981521562	-0.00406570510664	0.0232874628533808	-0.0805486618215575	0.00199767224069608	0.0233160520351716	0.0131671967786239	-0.0842848777789833	0.00177164998126076	-0.700043948543481	372
313	7.23653697595198	0.0406945117756942	0.0248857929221057	-0.0496473732037083	-0.0205904235287823	0.0270436433997713	-0.00923630161181275	-0.142688473733685	-0.000414528793591825	-0.80383406216365	373
315	7.18475914670685	-0.00759206483394583	0.026307012806432	-0.0798284590318119	-0.0155274435357681	0.0304637349628443	0.0225163570468324	-0.115956839037979	-0.00197191086177249	-0.852017066202458	374
317	7.64077782825	0.0593834465163983	0.0533136290257583	-0.0622376159025761	-0.0218906212874647	0.0234369878895124	-0.0148810579867711	0.108704821454167	-0.000270639903855092	-0.584787203108333	375
318	7.035773616425	0.00182408712612083	0.0695478745790778	-0.0657224171273517	-0.0368278916143248	0.0258676247884677	0.0246721557140087	-0.178866877889173	-0.00287304808286357	-0.873420500465792	376
319	7.36414633838767	0.03098874957946	0.0200640023393558	-0.0625010660119633	-0.0247303297427414	0.0331363262523102	0.00521722880788392	-0.510393279483333	-0.0100435496047655	-0.942329907513333	378
320	6.94906286291667	0.101278482094308	-0.019549003876875	-0.0439032167183308	-0.0532830054961847	0.0196828520380877	-0.0565735251400736	0.0171412335974083	-0.00176532039971449	-1.00016004643833	379
321	7.45103994476133	0.113904107158202	0.044068258508516	-0.0739596083974	-0.0323807210062864	0.021175812013595	-0.0137487332234384	-0.0909660542152667	-0.00900117120918341	-0.69051238244885	38
322	7.29656457703693	0.0343619071137667	0.01796696948727	-0.081355708474705	-0.0424907402766631	0.0312283957932106	-0.0102936755245129	0.0491262382288167	-0.00397953381745024	-0.688112958517883	381
323	7.17490474760977	0.0692962232786417	0.0402505900616642	-0.0675576301924442	-0.0317374717806448	0.0311934681803893	-0.00384155873580192	-0.283045900232358	-0.00753041809220924	-0.463000909325	382
324	7.2322735982377	-0.00875788950411375	-0.0034615248739475	-0.078817060679845	-0.0152713718948031	0.0264722238960869	0.0161411729505856	-0.493212529466667	-0.00651862656306416	-0.728331306897347	383
325	7.4250439087	0.0970197306315083	0.0442591415682758	-0.035837312106925	-0.0217290982909756	0.0306986195745313	-0.0212494833596819	-0.246847092540378	-0.00403650709216091	-1.29031272625	384
326	7.12999353153543	0.0901936535904667	0.0090899492773425	-0.0460728155541092	-0.00266884045553932	0.0260046432163096	-0.0336286220920069	-0.322911691898925	-0.00078053906817505	-0.898624187080167	385
327	7.35548140003112	0.0305225683483753	0.0224028143710725	-0.0728100507858183	-0.00946899590222308	0.0304963788868055	-0.00135048308796392	-0.315518448893565	-0.00284093852193758	-0.54196561335	386
328	7.35489783724904	0.0269500613684183	0.0538429712396792	-0.0741320908613459	0.00316498055852358	0.0177561896901152	0.0349223023279698	-0.0836305886432408	-0.00250515518849699	-0.57534448745	387
329	7.54580094171667	0.01477579128114	-0.00976631052569167	-0.0746424835598142	0.00845495755069358	0.0240572804920371	-0.00469431465390958	-0.137864302507088	0.000702567442396258	-0.452284392916667	388
330	7.07475898057742	-0.0234802568571408	0.0029764304659925	-0.0639339435701172	0.0412512742538419	0.0256447442593198	0.0222379436018206	-0.297667690474955	0.00759087614113659	-0.694388942348563	389
331	6.74592461875	0.0222113592449692	0.0175499849210258	-0.0336434132362375	0.00180325805219608	0.0237637570424497	0.00253569594983475	-0.188155572308084	0.00475191453745226	-0.564063511748333	39
332	7.2069361790746	0.000299541248545	0.0411661816274533	-0.071386281485345	0.0203216515853127	0.0231314252474419	0.0209853155354456	-0.181908366382308	0.00321304433766809	-0.691364219072067	390
333	7.2382105590533	0.0635296779548117	0.0086786426368825	-0.05933970333861	-0.00711079821659975	0.0244298022164898	-0.0117353314585011	-0.165928289676909	-0.00286927908279541	-0.38377351675	391
334	7.13304672575862	-0.030832353098725	0.03794597789565	-0.0760356347622408	0.0319286969720111	0.0229394809956242	0.0262799437353731	0.0138814949543917	0.00878773766654493	-0.65762632072785	392
335	7.45103983523333	-0.0528578484688667	0.046809460745655	-0.0672280352592842	0.0247741542375878	0.0260978136843704	0.0443785775681097	-0.516002532125	0.00146585311075934	-1.14989545958333	393
336	7.752743852	-0.0126995754645067	0.0334629116748249	-0.107392439250673	0.0280573404887528	0.0231728550253749	0.0413152698767506	-0.50355410217	-0.00376449926949507	-1.011759801825	394
337	7.57578935721667	0.0255438692329438	-0.00786957531825	-0.128848184962408	0.00963654962146608	0.024388839283673	0.0107939361946814	-0.190309623026858	-0.00556796879098916	-0.4045733005	395
338	7.23363594781453	0.0519143212560592	0.0163630869939275	-0.0756590581817934	-0.0327356722145081	0.0251403764144537	-0.0072303021955725	-0.248798366732407	-0.00807844909582757	-0.757055781982211	396
339	7.16377538349675	-0.0416610427451333	0.0608668103735648	-0.0674042268926067	0.0484537847471394	0.0240135607021888	0.0474931895310306	-0.222796272273516	0.00792239937149982	-0.642728794184417	397
340	7.20995513099231	0.104139596315839	-0.00543481002008492	-0.0921785932767433	-0.0457897727316889	0.0309047667994082	-0.0287322339093361	-0.341071425176617	-0.0125990979724991	-0.6051846295675	398
341	7.091257463988	0.000931235454006667	0.0647022693100155	-0.0621025990500933	0.0360942221987927	0.0235631544452254	0.0295240326836106	-0.0119204656492667	0.00762506658386243	-0.617960105731667	399
342	7.09327463521	0.0866966669760167	0.0317698098237014	-0.0212357216310917	-0.0108591978160631	0.0324964812706177	-0.0316344193936669	-0.43055705629	-0.00250090488988374	-0.812934631547579	4
343	7.07976405817392	0.103800117625892	0.0504274145234358	-0.0439273832148442	-0.0189129927867358	0.0267533236421367	-0.0226624417433792	-0.04187965722765	-0.00205232887967108	-0.639743191574325	40
344	7.27813688059621	0.0544706140313908	0.0657459049286633	-0.0654035411004033	-0.0583834662309556	0.0287863132572201	0.0195994614578906	-0.0766257623304417	-0.0119348183884159	-0.705964909917272	401
345	7.10628212012074	0.0289470584406192	0.0146800640828192	-0.0863440093942425	-0.00993899285830625	0.0254822720139823	0.00534188211532833	-0.208829403443305	-0.00149277225508201	-0.684607049557048	402
347	7.07882770930433	0.03390700251712	-0.00273984959841083	-0.028708335831585	0.0207104460686436	0.0273805438331469	-0.0277005834159236	-0.184562817398867	0.00737891788338576	-0.812781335556517	403
348	7.12021305835923	0.107321582516636	0.0238169110350139	-0.0695949852245917	-0.0707490827471056	0.0281375107719074	-0.00819000041656775	-0.171704713972025	-0.0149354816917601	-0.614332531739341	404
349	7.27036175534941	0.0888315539007733	0.0674683833623199	-0.0348368451323342	-0.0138877130769722	0.0354427840592682	-0.0127583524325011	-0.0967165342361608	-0.00220330446902391	-0.949824984299083	405
350	7.24513340580107	0.062740272181671	0.0592385804772092	-0.0752206386143008	-0.0343265334957897	0.0321385672911862	-0.0119431587267069	0.187939703766667	-0.00108314605845708	-0.673674169554096	406
351	7.3484660440946	0.109368695366733	0.026986228472185	-0.0688652501390975	-0.0320986821888156	0.0186171333090462	-0.021373251700332	0.0603634897222417	-0.00457638734953491	-0.630924183234167	407
352	7.47092581899167	0.0326762955254775	0.0273718254330758	-0.0589848932135967	-0.00541239827663475	0.0347339395582818	-0.00755953382469775	-0.522261045375	-0.00313887977654841	-0.880114517898125	408
353	7.0717464846175	-0.00828335925537025	0.0321873988990542	-0.0891628945066392	0.0244874284886827	0.0262030864660733	0.0418850016248565	-0.253535614406793	0.00163597808188017	-0.873373589969775	409
354	7.2426396251647	0.0544050197962642	0.0454672304827558	-0.022570661791625	-0.00464553087660225	0.0296384127039662	-0.00672447144538692	-0.268590859643067	-0.000330940426078408	-1.100281901	41
355	7.35747421878104	0.0800231468378	0.0383476972810967	-0.0739518330391883	-0.00715411859802142	0.0279852626448757	-0.00621426261741442	-0.116842911206393	-0.00298624846445674	-0.602741866316667	410
356	7.29924874007853	-0.0547502363721875	0.0291325618875025	-0.0989008534140892	0.0159250562330014	0.0232435077443455	0.0345426734429884	0.179549904708333	0.00582730161347259	-0.820659778712374	411
357	7.33532902159147	0.0187220115407558	-0.00455891366885167	-0.0754476201880333	-0.0191929867606281	0.0252667986437982	-0.00889179955927942	-0.230074562169667	-0.00258955914580866	-0.819538856675988	413
358	7.10542095340674	0.00235769459774167	0.0129626598813442	-0.0545918044900247	0.0177464510316461	0.0241533387056388	0.00190252709531725	-0.308936610789601	0.00523226349229992	-0.730545625203516	414
359	6.9257885302545	0.0604540066174956	0.049517267895135	-0.036373058343525	-0.0116894895071289	0.0235844028372245	-0.00207149121620692	-0.0215176734692083	0.00120029197273233	-0.1995010225	415
360	7.55680955375	-0.0356347467516783	0.04207273214132	-0.0824943321722475	0.0206190817817794	0.0305285691129697	0.0257382528496264	-0.293589751801016	0.00315664918452059	-0.792940752660095	416
361	7.37769318987317	-0.0554387161370083	0.035483599127575	-0.0964710473259425	0.0286949635862936	0.0309248160041113	0.0363679409320289	-0.198725101190133	0.00452313336452117	-0.635728206130183	417
362	6.68582186016667	-0.0334784626660398	0.0912767184864583	-0.0364772626104583	0.0241463989347019	0.0256396911019853	0.0456448230649264	-0.308651679011967	0.00852952783065576	-0.929395951166417	418
363	7.29530151191095	0.0943922445575258	0.0180604518081733	-0.0414617876217825	-0.0183388284714322	0.0283611299802357	-0.0361495279850161	-0.029746360816375	-0.00105405138504758	-0.6983092241765	419
364	7.10033989660082	0.0563944149929692	0.0528332490583417	-0.03629682319363	0.00445384247710942	0.0242260477627255	-0.00155892034138858	-0.238037472837253	0.00297769177847891	-0.864978196394	42
365	7.39778199716208	0.0800377882197717	0.002122302036185	-0.0900816111868417	-0.0578907410181997	0.0286139749121215	-0.0174773687713589	-0.258170108138875	-0.0120495420714622	-0.614829962731992	420
366	7.0398861712325	0.0735002265005583	-0.00628236150747	-0.0416899101413708	-0.00749317279070445	0.0160248780612237	-0.0255411443529079	0.07424896344	0.000785856394745767	-0.792697511587644	421
367	7.49174188685417	0.109985485463668	0.016496392481535	-0.100692409216848	-0.0605885361259389	0.0279251746145792	-0.0217505704981077	-0.0674671350797617	-0.0131696188280117	-0.636096129732342	422
368	7.23854754314148	-0.0643240427164	0.0492891815242867	-0.0738966439172025	0.0379411830773686	0.029890378297784	0.0544994225934764	-0.251314854077517	0.00542660491075409	-0.468106615666667	423
369	7.23516069503273	0.0358704513341325	0.0402698070151417	-0.0505918305866063	0.0152864106551411	0.0281236528238871	0.00995702997087142	-0.278337262008294	0.00121218156966601	-0.751865615503317	424
370	7.01009038288	-0.0311469199052	0.08884322300725	-0.0479218415889725	0.0321593386884261	0.0294740359555331	0.0436138353602164	-0.138776818232602	0.00847142969372184	-0.660403770093983	425
371	7.57666412575833	-0.0210853841400075	0.033045781755495	-0.0704596885138792	-0.00401559251104967	0.0374486161804811	0.00019676884880225	-0.332902233196642	0.000335514772307092	-0.632654121568667	426
372	7.5088288216	-0.123995683924167	0.0203583173561225	-0.103384982634886	0.0491304322959669	0.030226964410684	0.0775323872802264	-0.896791462833333	0.000638678623301592	-1.06252165493333	427
373	7.04997488884917	0.0149151593949642	0.0355279870181985	-0.0674108534225833	-0.00677587760981225	0.0236004674176364	0.0221114815252097	-0.02880537075125	-0.000278892199922658	-0.742710089925456	428
374	6.90384716425	0.006834963289655	0.055761114403	-0.0274716731487535	-0.000142310239285583	0.0259411701331873	0.0195043817400056	-0.118821463985325	0.00310249384008243	-0.83836383551915	429
375	7.58875684421667	0.0656899634003344	0.0334094662601851	-0.06672694147031	-0.0320688066126614	0.02690003092061	-0.0156071727222319	0.0998654172601667	-0.00563276047256816	-0.65807975769544	43
376	7.23005482927711	0.00956591875380008	-0.0081577343784175	-0.0512416523627605	-0.00563999976969258	0.0204707413576213	0.00311824997753275	-0.36097796430115	-0.000179726441139658	-0.994593622408333	431
378	7.06621840078083	-0.0173518284035467	0.0108294466118842	-0.0864550125189536	0.000678514671558583	0.0222966119948537	0.0213957833028153	0.03424146211325	0.00313726101031943	-0.99227164220025	432
379	7.34539184745458	0.0405908949667167	0.0170225410261408	-0.0648812799799094	0.000986109138013583	0.0257492529292046	-0.00872696694371358	-0.00672356348469167	0.000734927304133508	-0.820703368879553	433
381	7.40154870650689	0.0510668371684557	0.0313641221381575	-0.0760272317727314	0.00956503000173275	0.0295981143939085	-0.00990563792527192	-0.229248596737195	-0.000939049279360908	-0.647664730036083	434
382	7.486457316645	0.0111642980784167	0.07179857638005	-0.116181849272537	-0.0276971343470239	0.0324442713411259	0.020488810509197	0.3181702779	-0.00229027271055841	-0.726719348676984	435
383	7.27147359435612	0.0445050011068883	0.0228937329113167	-0.0599058836098375	0.00520804155027942	0.0275532541765792	-0.00520159875920275	-0.382808899947833	-0.000718879673582575	-0.87053771357345	436
384	7.14417135150749	0.105332579653217	0.0472010581601583	-0.058866128777333	-0.0294342721801439	0.0234654571373423	-0.0115657423689927	0.0141807718955	-0.00491555583336266	-0.5747765553975	437
385	7.27892658451966	-0.00939266481256333	0.0426014981061951	-0.06797379673867	0.0301818978551723	0.0231937845649388	0.0283824816618281	-0.211739407234252	0.00331683590847943	-0.90147161930375	438
386	7.4860082326525	-0.0349296682893917	0.0482836582816015	-0.09221163259024	0.0250925254510486	0.0317955214671923	0.0256067171984856	-0.170362364301892	0.00367893234727659	-0.573073942325833	439
387	7.12651201847502	0.013072475150728	-0.0010309722220725	-0.0636392511007508	-0.0109534445602789	0.0282513500383175	-0.00221497712570025	-0.332127710736092	-0.00239388846342073	-0.765605120592398	44
388	7.00324214265833	0.029953639080675	-0.009241859011285	-0.0715229793693056	-0.0204433441452206	0.0231040103617953	-0.0127826969767069	-0.153951225479333	-0.000901749963921158	-0.913093705096583	440
389	7.20956046161533	0.0274267800564458	0.0310957240726075	-0.0761979976912367	-0.0211551863330496	0.0255371813782802	0.0169654656154589	-0.240340178037737	-0.00560106371141016	-0.686551970797252	441
390	7.25095209470406	-0.0306105698708625	0.0233197948441858	-0.0866700894720292	0.0149736929778069	0.0222458354084848	0.00926624707607675	0.24335722	0.00802183180348242	-0.730268991210148	442
391	6.87651678816667	0.0171715490593433	0.0527243476151683	-0.0417746960767892	0.0325641898763419	0.0212910380689068	0.0188427062203764	-0.262969634777033	0.00697313343885243	-0.950034232532333	443
392	7.26806549273987	0.183139610778417	-0.020077083209025	-0.0544243203857058	-0.0639713088250806	0.0215717531096667	-0.0706767513248319	-0.0713008802598042	-0.0126559650811934	-0.719814346064959	444
393	7.07880082623833	0.0949424486255	0.0970538862976333	-0.0352236066149583	-0.0484195690941222	0.0328044703100302	0.00718203835045975	-0.333070165081583	-0.00763655598411341	-0.919508648869167	445
394	7.01670656654167	0.0382940650375258	0.05632358452661	-0.0197904996549583	0.0392092959525078	0.0190957940652584	0.00800756851435558	-0.0375424455858583	0.0103144094658733	-1.00353777342833	446
395	7.12188201450841	0.0141005726607775	0.00154644898815917	-0.04440218625005	-0.00348627717033967	0.0297017290538161	-0.00374088540974967	-0.136732873677492	-4.4640909352825e-05	-0.845557341376243	447
396	6.70775457166667	-0.05344406873997	0.0378139037380333	-0.0505273952911617	0.0426690922611036	0.0331937541187177	0.0221571159520972	-0.242664129193993	0.0145010946783299	-0.692472387437567	448
397	7.0870668603195	0.018181263528125	0.0672735080923842	-0.0398345400777049	0.0154761182860187	0.0231835423227561	0.0217313466302597	-0.327794546048748	0.00517718284799159	-0.943487586977917	449
398	7.29955118564905	0.0594987047261975	0.0307770874573658	-0.06622333095014	0.0103015798832494	0.0262318871128598	-0.00907335335723025	-0.0967123834283583	0.000272224236604675	-0.663162777717433	450
399	6.9568560372	-0.0515707394777558	0.0438569725981383	-0.0602647172440775	0.0291163034443761	0.0250677872231742	0.0488034027558848	-0.409128743451833	0.00579301398602359	-0.943299044500833	451
401	7.38526786549902	0.0555897874110917	0.0346473505975867	-0.0576896365215183	-0.0362341063056764	0.0255799181860368	-0.00321177030939858	-0.336540178384692	-0.00654875799399432	-0.740447671358472	452
402	7.61676255725	0.0750862891432583	-0.0199990817528475	-0.0728128503670117	0.0139752358322336	0.019484535907789	-0.0220760541615211	-0.339087084518375	-0.00269030215159832	-0.68084352144805	453
403	7.23248108884204	0.0223599433695042	0.0187818717801351	-0.0643437115510125	-0.0135667843975578	0.0362651900477692	-0.0191432534565586	-0.154140460047783	0.00132819318879317	-0.834965927508217	455
404	7.13992365757163	0.0753522352328167	0.054166441997415	-0.0584900019435392	-0.0432631256782556	0.0304017387061577	-0.00888278046875025	-0.346276062589342	-0.00730759856328674	-0.748901003101058	456
405	7.20140802959935	0.05524886492105	0.0483927574339375	-0.058363365735615	-0.0155991532637014	0.0235980407322031	0.0147660612234689	-0.390091632673517	-0.00650942824037841	-0.936658580449833	457
406	7.15911950844633	0.0330599008424208	-0.00121766199500583	-0.062022014741497	-0.0158433850438064	0.0299569856683456	-0.0219352615964998	0.002891128377625	0.00109359402285201	-0.511353804791667	458
407	7.40088551519242	0.0162158616718183	-0.00134612173526083	-0.0756695658466167	-0.00224627262515058	0.0247036609608313	-0.000169951180501917	-0.365271036095833	-0.00150817560993507	-0.8699325368687	459
408	7.22010524255248	0.0624220028291633	0.0611376556245567	-0.0703832273068583	-0.0370291537798806	0.0308915269738096	0.00627445986045142	-0.120745745151133	-0.00690334344760758	-0.532798804575	46
409	7.48173269758333	-0.07010104494935	0.0234250002872884	-0.0854158327947062	0.0214910202539361	0.0365169083880686	0.0212874580260681	-0.281608819507008	0.00534231656502826	-0.777159762078232	460
410	7.52392976625833	-0.0565467317167625	0.031551630212757	-0.092714134928042	0.0229785224591611	0.0273944392192125	0.0115327589431598	0.28402596416	0.00970407959599368	-0.702803365538	461
411	7.58165470258333	-0.070646937422275	0.0335092946083292	-0.110596345213725	0.0198251593795919	0.0274245306160782	0.0483215939652197	-0.507296117975	-0.000452498913720083	-0.835149961875971	462
413	7.24914940670125	0.0290393385983933	-0.0141482329503825	-0.0899940900648117	-0.0320886554247464	0.0265459865141906	-0.00843096073464358	-0.20382465967175	-0.00542281523171749	-0.785489743864283	463
414	7.47646038798333	0.0304245577146858	0.0444641574627092	-0.07360505285889	0.0242918832903111	0.0221886145808044	0.0196741575786764	-0.103752521602307	-6.2837840372825e-05	-0.8766749819154	464
415	7.17485670420486	0.0008378288507715	0.0164219314745848	-0.0672592786702318	0.00408619240113942	0.0282901869013874	0.008643182947814	-0.228544350813815	0.000930522839088592	-0.888294947084933	465
416	7.10803865242741	-0.021903118026045	0.0455512388051717	-0.0716528106134251	0.0122526561122361	0.0316435249533159	0.0231090486829814	-0.385180077311142	0.00324910150645809	-0.780398865237992	466
417	7.51594246518333	-0.00977891975958583	-0.00265823723842333	-0.08696585255455	0.0108495717510961	0.0265418518875597	0.00417716222164558	-0.00954279121020833	0.00287152889460701	-1.017188785725	467
418	7.14963542646727	0.0190390878300967	-0.0051743202704575	-0.0556196595875267	0.00271699502620858	0.0227803932667458	-0.00590123794060692	-0.250849444252453	0.00171118928745367	-0.822919559282967	468
419	7.00973141881667	0.0082671312530975	0.0459678359302992	-0.0629623254712723	0.0194004388813478	0.0232221474891316	0.0110793218223964	-0.0675550827231333	0.00642459708017351	-0.779818560383613	469
420	7.46029370673475	-0.0158904738546583	0.0506969303790492	-0.072486896174358	0.0235419383919828	0.0260013824969746	0.0358223209878931	-0.21524634283565	0.00149567111803492	-0.781512654933475	47
421	7.1362205828263	0.00913107860824167	0.0633950525905867	-0.0354522214941825	0.0606113544851611	0.0230122638439961	0.0153019505957286	-0.261226791993175	0.0116640989126874	-0.728967021399867	470
422	7.35241835452656	0.024145827642651	0.0499725748288125	-0.0630716961060017	-0.0330514748550673	0.0385475969027054	-0.0101116130728944	-0.268821772876707	-0.00100930623177466	-0.540386171208333	471
423	7.23135821193151	0.0950629879332892	0.0143059370849292	-0.0522614236465917	-0.0548902137935472	0.0234502686337167	-0.0161746202010255	-0.163357238492183	-0.0130472398145076	-0.819862900249808	472
424	7.27404327382106	-0.0177440760564333	0.0324875981663983	-0.0742750732222428	0.00988309611723608	0.0309722742003372	0.00105676119827558	-0.17969920806495	0.00632010258795567	-0.944385436817083	473
425	7.2237366470076	-0.0180506572776625	0.0543309878701333	-0.0909790164280717	-0.0103603304672106	0.0379897139861871	0.0387098927411364	-0.389918716020583	-0.00295558506816232	-0.597240916879	474
426	7.450334501	0.0135554206518975	0.0112211395951254	-0.0950976512486192	-0.0242413082974139	0.0237809652209185	-0.00183836569173192	-0.0351763881251	-0.00298662065975199	-0.915787171104158	475
427	7.21764189831165	-0.0405149275713417	0.0228282555147139	-0.0591685769627769	0.0364201441836736	0.0243307968126791	0.0327428259303498	-0.0970447434987924	0.00672982855934492	-0.678217897000258	476
428	7.23734734917388	-0.00440523713482583	0.0292902394894367	-0.0642191266238207	0.0173184738915127	0.0298865084945877	0.0147522516856214	-0.389462431127558	0.00154588549157426	-0.831667455465417	477
429	7.2363722731966	-0.093691217359825	0.0325212290120167	-0.0908723605741767	0.0101999272093653	0.0349183246364219	0.0527170633418856	-0.498702675917917	0.000697877438029342	-0.74564326397697	478
431	6.955782845175	-0.00577979936928583	0.0342355314431088	-0.0648697800837442	0.0388809658015069	0.0257640623472455	0.0128954955709398	-0.21452401448411	0.00867747250000826	-0.755987021508175	479
432	7.97376282158333	0.0578915005944173	0.0515687364315108	-0.0986043482959042	-0.0409340965715164	0.0321964137910892	-0.00983776116948275	-0.0788537174586667	-0.00749289459860044	-0.692686621454083	48
433	7.61457969291667	0.0312070351620694	0.0317897677147083	-0.0818858608220158	-0.0220226637260656	0.0245406410909134	0.00278339747772558	0.09755225714575	-0.00338399453607058	-0.799865062269593	480
434	7.61270075825	0.0206148395539834	0.0356301911106242	-0.0946608181834665	-0.0171704578326581	0.0285097185935623	0.00814012874864199	0.00397958008633333	-0.00366925634154174	-0.933457335460026	481
435	6.97208885341667	0.053514906789425	0.0329610290599808	-0.0684985623212578	-0.0345070753485806	0.025671309510561	0.00711140735964475	-0.172699846932307	-0.00642847165260591	-0.843646338864633	482
436	7.55857648493333	-0.04203194913385	-0.0163602397069833	-0.106728411318775	0.00969282250038408	0.0304465581874528	0.0112459877047264	-0.336364768656125	-0.000688559093146742	-0.549849661875	483
437	7.15676611953973	-0.0347871601902742	0.0211614852211992	-0.0758405953084117	0.0146618879001969	0.0215701443002689	0.0318593391757731	0.0218873939901917	0.00454365150927159	-0.73443909355459	484
438	7.27354117558171	0.0757140247578608	0.0414098987217058	-0.0353941947104767	0.0221397383055557	0.0153439984915355	-0.0100519873836294	-0.255731496223041	0.00264908094667568	-0.6551855958826	485
439	7.26430378236594	0.048743812562455	0.0201651464958733	-0.0727649763433967	-0.0156649480067892	0.0251850942263197	-0.00344673944767358	-0.2419170951574	-0.00516781911829341	-1.10220124570833	486
440	7.20224867946016	0.0662887161517403	0.0393557462390375	-0.040956208885915	0.0206153677179949	0.0225877593964333	-0.0103768329462819	-0.239781220693043	0.00215939445075418	-0.814136014769756	487
441	7.22017740714913	0.0459196367934975	-0.014633018852995	-0.0794134777162567	-0.0127401761112472	0.0324982555358558	-0.0213503029605702	-0.382618243521408	-0.00306051452678824	-0.937246299096417	488
442	6.71722567075	-0.00517484988676583	0.0226890080296433	-0.0413500717015692	0.0241817759745478	0.0242896840419126	0.0224843803601514	-0.279241057337567	0.00674049127012076	-1.05568165473333	489
443	6.92098364599167	0.0285226362701433	0.078100463971325	-0.0348952988920347	-0.0020108388539755	0.0202345238428046	0.0129744065749123	0.242426453825	0.00702620767727243	-0.5781455629975	49
444	7.13860010866023	-0.0181693125135183	0.0542998654044325	-0.0244557851497167	0.0268408045509703	0.0239361080999441	0.0295501302122843	-0.280490104636717	0.00568021189617076	-0.931820941339083	490
445	7.24490093761279	0.0285512990853058	0.0184948834815108	-0.0750070442790748	-0.0141106705191656	0.0157540276418531	0.0160140851865964	-0.172254637183301	-0.00550004535759482	-0.765493418449433	491
446	7.30342667244405	0.103897424793983	-0.012699179689325	-0.0615324996730592	-0.0324878567611972	0.0328884272724983	-0.0530454109356003	-0.148941297746158	-0.00546851910463605	-0.588076808323333	493
447	7.56214059839167	-0.0359798347483758	0.0344595354793842	-0.0943834160691575	0.00658205822075858	0.0299997199287767	0.0110325529388198	0.103783225853333	0.00448872007377826	-0.77811027797865	494
448	7.29054324284605	-0.0276498342710325	0.00452475326267833	-0.0887062288841275	0.00623454478017192	0.0280544455811668	0.011484320290002	-0.285884084488473	0.00202667235180817	-0.704102827301992	495
449	7.4297848677465	0.110113597366333	0.0050775532809625	-0.0935021612949	-0.0568867514182439	0.0318007554404967	-0.0283568215806736	0.0338408215517167	-0.0136484678672601	-0.627821362161033	497
450	7.63207728458333	-0.0424917655733808	0.0263814724496567	-0.0892469920107675	0.0173014804216203	0.0297876892942961	0.0306983215290539	-0.285214545721299	0.00113033461098043	-1.03804238481583	498
451	7.15017250003163	0.0108051293016083	0.0241674583918327	-0.0421177956513125	-0.00185976084653642	0.0300134782560357	-0.00406062586682525	-0.422654890641167	0.00233042085411559	-0.841323231722014	499
452	7.3929920209335	0.0098494947345925	0.000624209301656667	-0.0811662971913575	0.00331001831230858	0.0251321096113458	0.00291526886416858	-0.362294696269417	-0.00133792925609599	-1.00548670719167	5
453	7.18112628146861	0.116853657046908	0.05374006004296	-0.0496232336486083	-0.0329027641709106	0.0275888920608358	-0.00692140655283192	-0.302016911580867	-0.00909936371881674	-0.746540740582402	50
455	7.44420684059542	0.0589240620037725	0.0396853210558518	-0.0265022371194892	0.0256747145853763	0.0291099854544606	-0.0102859954081011	-0.566765140598333	0.00207157279234642	-0.423795005916667	500
456	7.21710770011557	0.00748613404921	0.0569752716810975	-0.05329891127847	-0.0111345480173581	0.0318490135240169	0.0155793085993297	-0.280938228128404	-0.000499189865153825	-0.769081948689755	502
457	7.47125403313333	-0.0244454544112175	0.0419749557129167	-0.0531144765692364	0.0272170331473653	0.022165483794741	0.0247876695512847	0.0536043788245833	0.00552746507753493	-1.04978211524083	503
458	7.13418658618956	-0.0122546896589267	0.0467457299741853	-0.0716646854178731	-0.0133109914326305	0.0316527954904727	0.0202139986684656	0.0418408837912667	0.00246136929509493	-0.831855360999967	504
459	7.12593956047923	0.0609084631608275	0.0184287532979883	-0.04733527179725	-0.00161133903719008	0.0260391499255882	-0.00164498876459825	-0.25354352730442	-0.00189603775036874	-0.7325793652561	505
460	7.28423478058775	-0.0253578567512167	0.0150208724578175	-0.10131121602465	0.0142482918114194	0.028082377171343	0.0272294145413739	-0.36743793439895	4.62198343135917e-05	-0.793555567156707	506
461	7.72605422791667	0.0480291867463467	-0.00502068729080833	-0.1079721052032	-0.0258429864087279	0.0221529370957312	0.0118618677294446	-0.387785116961908	-0.0122046291925367	-0.614931465358583	508
462	7.0690396486225	-0.0658594217469417	0.0270222131838033	-0.0849761961629507	0.0394592118097778	0.0257689870445453	0.0524898778751556	-0.48300307593525	0.00527939536429384	-0.748975065589243	509
463	7.38402858252317	0.0191613980916933	0.0238792769500511	-0.0561384026786433	0.0212476004240894	0.0285475936522573	0.00114612954275225	-0.427868412170158	0.00184745642625684	-0.90582117599325	51
464	6.7534634335	0.0248194711315478	0.03715516786597	-0.0509902524433762	-0.0123559094169331	0.0231655102314809	-0.00360861083004775	0.276231068666667	0.00651688739720243	-0.602795464587583	510
465	7.10848164195758	-0.092886917730375	0.0076550989727695	-0.079580439930185	0.0395908764828211	0.0258201145381338	0.0419621555637714	-0.472091129982667	0.00783930548609559	-0.884131494039242	511
466	7.34288615933888	0.0494983648423108	0.0214341793779533	-0.0812390076437458	-0.0252087872451045	0.0313567919915538	-0.00786838973417525	-0.152531764706265	-0.00539210662981407	-0.703505295078312	512
467	7.05503110882667	-0.0855437050480917	0.0766032093315527	-0.0885348019087492	0.0504971779762944	0.0254227508114398	0.0653309965179514	-0.288799210144196	0.0102836416301399	-0.748282117278023	513
468	7.48793110053833	0.109945489857628	-0.00599744741288	-0.0654528805828417	-0.0544570347061056	0.0300292749335659	-0.0502020019261653	-0.292714372621634	-0.0104315798763072	-0.428580593583333	514
469	7.29934847565596	0.00530680480594417	0.0489315564999468	-0.0987640722486667	-0.00687345556347892	0.0307097972978499	0.0233296333027006	-0.122144743066809	-0.000793139444996742	-0.552976266958333	515
470	7.05845185854333	-0.0252898937053511	0.0189593573830317	-0.048208101563723	0.019006319069353	0.030639805315518	0.00585431570573725	-0.250436633514158	0.00739343155797743	-0.9362837873454	516
471	7.36647178672895	0.0069133333768205	0.0279981825106825	-0.11294833229166	-0.00533968588415725	0.0311451563905693	0.0142601749487589	-0.288232194589192	-0.00174104495526841	-0.655550834057842	517
472	7.37800193247983	0.0666143948728167	0.0503340163659592	-0.0771971317550517	-0.0337570042392281	0.0215060067464747	-0.00348392456310292	0.22067588715	-0.00409565426228891	-0.747451001951342	518
473	7.46396970736667	0.00526263687559092	0.0109080181955	-0.0739896769417973	0.0135354615189511	0.0238732576221405	-0.00418613287751358	-0.150035398354962	0.00391847648464567	-1.02802411858333	52
474	7.19489417447572	0.100799142275278	0.0670769512972248	-0.0465902430906525	-0.0269546053550772	0.0282414247106943	0.0075237722141465	-0.2456068751718	-0.00979696408688674	-0.766317848479728	521
475	7.48605899738917	0.0341764759742858	0.0352392337310167	-0.0911539945186342	-0.0372686747410223	0.0328920596943144	0.00603325299390075	-0.371935529693533	-0.00968588752807058	-0.639383676089917	522
476	7.30401812514359	-0.032677856623145	0.00812154030636667	-0.0819023080363014	0.0390210186859986	0.0271790877610393	0.0111121878066652	-0.270439768497598	0.00730565725164992	-0.688321925707227	523
477	7.27779127938225	0.0260266396019317	-0.00215841957822833	-0.103396881220742	-0.0447330439075223	0.0270085328785327	-0.00956101931847192	-0.169591677405517	-0.00734178625234932	-0.805749933086342	524
478	7.14887928106657	-0.03077752316103	0.0633458183676167	-0.0556920631235042	0.000110147969816083	0.0260957409480167	0.0413043368670068	-0.124968797420258	0.00493013071973026	-0.579469382795	525
479	7.13249621914142	0.0801896954988917	-0.02472441852315	-0.0538703715613808	-0.0108189767857732	0.0234853336269702	-0.0329650668549219	-0.438344212213727	-0.00267262803262824	-0.783347875141952	526
480	7.29308111660294	0.039007008900975	0.0121046971703451	-0.0700609518576204	-0.00464678686708717	0.0191269966369769	-0.00286429955098608	-0.0972513653689833	0.000425371202755092	-1.00245359568083	527
481	7.52683835183583	-0.0645236315755833	0.0256435181536417	-0.110669081198917	0.0376110114293036	0.0302899185727014	0.0531586048048348	-0.375068705955275	0.00301906093537181	-0.717212579991983	528
482	7.4291295761705	-0.00279562077607083	0.0177288525573317	-0.0972184828518684	-0.0175709820025734	0.0282422112197433	0.0104960300463039	-0.123647496502283	-0.00343253017427091	-0.8725744018856	529
483	6.90646183515	0.0108327386202833	0.0199212510798283	-0.0410372825330296	0.0211702196204519	0.0291940757985018	-0.0183969342855411	-0.1625529749923	0.00892836389036301	-0.852234134335	53
484	7.40353128518833	-0.014189088047435	0.0037390862895225	-0.102327989116975	-0.0127848389663897	0.0321023573347394	0.00487413190346225	-0.315717135466683	-0.00201837347848399	-1.0092373969275	530
485	7.53656135526667	0.0384187264555824	0.01201330903873	-0.0674028980434375	-0.0143142295135789	0.0261727210497838	-0.0108888144747173	-0.0839975679303458	-0.00232886432736799	-0.698351562849623	531
486	7.24540751155791	0.0241176944407775	0.0479643931738253	-0.0663447858211298	0.0245458572858985	0.0259918343144733	0.0160868346067187	-0.194554343466696	0.00445068281184159	-0.869260947331317	532
487	7.30092748916867	-0.00374495148169167	0.0160162519348252	-0.0771515559431883	0.0176737586899944	0.0257262253789567	0.0101388864595442	-0.262286054655233	0.00311462598173342	-0.772490207506379	533
488	7.448446936875	-0.0345182456247425	0.00757421590023583	-0.08293618038633	-0.00818534575523892	0.0224485879467654	0.0264263358109131	-0.189790971835288	-0.00184701245086599	-0.841722690405186	535
489	7.44521137949417	0.104378979997373	0.0152566215292375	-0.0792906123769042	-0.0886569934390306	0.0283788662365402	-0.00842608850446108	-0.165101385855618	-0.0202012350026959	-0.68545485067732	536
490	6.75534594608333	0.00832140455830333	0.0699256824845917	-0.0163563310384417	0.0553335730119277	0.0245718174523681	0.0168410305986673	-0.178300129905824	0.0142884412438899	-0.887136614412583	537
491	7.0806601298025	0.0192053980617867	0.0402287914229542	-0.0713376437129433	0.00778162636023025	0.0361436711240021	0.00105155584255808	-0.293423928839108	0.00328730435497447	-0.770156249800134	538
493	7.42461942805333	-0.00236439233565667	0.0356140628385933	-0.114336575500417	0.002609621566562	0.0276768764527637	0.0288722069526647	-0.152969813893699	-0.00333298974462058	-0.815184939468488	539
494	6.99163160088333	-0.00214077878291667	0.0533145347974792	-0.0572841178408375	0.000803094357133583	0.0322927124510523	0.0321683694280323	-0.45560930934125	-0.000954568670933408	-0.757145067980195	540
495	7.39786593876512	0.127738039356905	-0.00158729152065083	-0.059332468628215	-0.0555908707441347	0.0284280207239287	-0.0474254503960561	-0.135334016052425	-0.0107516181387476	-0.736050876201553	541
497	6.8782001145	0.070736529004185	0.0140908902683083	-0.0123355009425417	-0.00993798023868975	0.0261965668370232	-0.0248447636084402	-0.2434073265211	0.00176277304917534	-0.954844801608333	542
498	7.40663004815392	-0.0758337728818333	0.0770041360565692	-0.0993970970678658	0.0179708307647819	0.0346547499986571	0.0607181394948114	-0.224401013137833	0.00305044554465159	-0.677936118206267	543
499	7.51547242534167	0.111136273847417	0.081360068066325	-0.0894554162691775	-0.0259540046769722	0.028259255236276	-0.000364932010922583	-0.232758761759857	-0.0100334326042959	-0.891580711267792	544
500	7.22771524610034	0.0822837378944658	-0.000253511958525	-0.05259928482525	-0.0158881559313156	0.02278213884162	-0.0207325914405708	-0.205087567472092	-0.00418550070359682	-0.880189643920883	545
502	7.52140820945	0.125675497907292	-0.008466095492195	-0.0656808461318087	-0.0678824980453556	0.0299160823420559	-0.0366484783865653	-0.272358523079775	-0.0161078212357801	-0.56168010765	546
503	7.73819934158333	-0.0101570527470292	0.009335283170611	-0.0997465679428927	0.0149813127124469	0.0308042368485416	0.00865540907049585	-0.366014301682225	-0.00135970329530507	-0.597206018276917	547
504	6.97496736391667	-0.0801596629429183	0.057928535438945	-0.0542560527546858	0.0539317118396086	0.0271445317541178	0.0448959943557089	-0.272634308732315	0.0126111574102349	-0.790742260039916	548
505	7.08729342177292	-0.0354037009391683	0.0565076433420033	-0.0674421958745112	0.0203423946951194	0.0219225729672367	0.0451182389059775	-0.275234406701058	0.00338411848924708	-0.66191141257725	55
506	7.00676245501667	0.073352629659325	0.0122201359781686	-0.0478739081097275	-0.0257579196219806	0.026139903583506	-0.0162811644334327	-0.08915152411865	-0.00489563890315424	-0.804512638240187	550
508	7.13966618555042	0.0482220956905467	0.0200816313798975	-0.04830440101056	-0.0123561187161034	0.0202937613757104	0.00485393536173725	-0.203638221157908	-0.00319511068433301	-0.721559068527579	551
509	6.79240704691667	0.0125087254046283	0.0233323192646375	-0.0192531717576158	0.0217701230022602	0.0193159939688075	-0.0144420453280811	-0.0196355609467667	0.0133838866884041	-0.97599826577	552
510	7.15711634138863	-0.00891010007684333	0.0767058266099717	-0.0542838879234368	0.0121474936728686	0.029738158701659	0.0294700039028973	-0.2949685785255	0.00243101081767159	-0.682324964118583	553
511	7.41852149588733	0.0319512585324519	0.0297425203064066	-0.0789663189482524	0.00954822274600942	0.021635364964113	0.00742110384952892	0.0385480732099167	0.00109324277160158	-0.787760024463263	554
512	7.68254038883333	-0.0250783197562083	-0.00756358807153592	-0.102165423460708	-0.000501367494193917	0.0365111845712223	0.000180879467986417	-0.409798780852425	-0.00245105487217383	-0.622122818670417	555
513	7.056708696995	-0.0113791457579392	0.0324342001099013	-0.0686062537134887	-0.00921302466937975	0.0320050516732288	0.0145826712748556	-0.253609162090741	-2.03420836617417e-05	-0.562868109108333	556
514	7.33078065381005	0.090788782066675	0.0573605631209442	-0.0715814175987443	-0.0585978732193139	0.0295820704775487	-0.00890831571484358	0.00067974926955	-0.00914046350396091	-0.65387013115645	557
515	7.15939948608726	0.0244862746472367	0.00170045858032917	-0.08064573929133	-0.00158168418423225	0.0312800755183842	-0.00465102345299017	-0.364447081821583	-0.00174899939035674	-0.63573854393075	558
516	6.94128126216667	0.0074758244349775	0.0834624717006292	-0.02595902321905	0.0325698405689277	0.0244041828328958	0.0226970771878939	-0.084885861106875	0.010039359572348	-0.899455650881133	56
517	7.54330665445	0.0164375340102492	0.0277461255100983	-0.0690119455373583	0.0186914069010386	0.0290768933676087	0.00837597235601808	-0.383523647462675	-0.000347144498657575	-0.86497751777085	560
518	7.22003230938527	0.0415118349354325	0.00543753493551333	-0.0611499362081583	-0.0112492105198814	0.0247585804960934	-0.0101441474527327	-0.184213248784597	-0.00108965440170757	-0.529775794466667	561
521	6.838727745	-0.0497441253542533	0.0653157363733	-0.0587431388394092	0.0109956160351194	0.0232412265166432	0.0496553456818523	-0.119054537744679	0.00478317408470909	-1.0008412168775	562
522	7.09422190089683	0.0278349742356525	0.025238635366305	-0.0541448568863692	0.0285306832837719	0.0227675480823973	0.00723895733197412	-0.1880348980037	0.00476523143227967	-0.786467372018216	563
523	7.36899445363712	-0.0309455240373158	0.0382244344073067	-0.0865818879861912	0.0199457967813786	0.017883207051376	0.029816691420807	0.0931460686231667	0.00524241003872193	-0.840600001639558	564
524	7.38632119268795	-0.0538817408850442	0.0247185772785533	-0.0873931938788592	0.0359092210888861	0.0310941612892437	0.0360663024102689	-0.43718797041025	0.00358628582674368	-0.847007235355772	565
525	7.55319281291667	0.01688773249705	0.0242776894055117	-0.0564867330776992	0.0359455746233252	0.0242495896110328	-0.00080198704848775	-0.270980961821998	0.00424380272919093	-0.850285978414558	566
526	6.92529650058333	0.0136710016717183	0.0652679871058625	-0.0545217637989641	-0.0313651808830722	0.0388647658153287	0.00478238065265058	0.0374061401408333	0.00496608290827051	-0.833636382930242	567
527	7.23801328357314	0.0616415009408333	-0.0038676775704075	-0.0822981035585149	-0.0449839522871181	0.0273665195659728	-0.0161564569143738	-0.313057781750018	-0.00946473949863924	-0.895684977575717	568
528	7.47964376472534	0.040084859175375	0.00790965945282642	-0.0968641704541342	-0.0213404346497491	0.0218878757482943	0.00466163342371225	-0.00875098025490833	-0.00621845809132341	-0.602045209282833	569
529	7.17799052358161	0.0497335887963283	0.0245366377192025	-0.0427236323087917	-0.0317258461222256	0.0337453129706992	-0.0223230930705344	-0.0801098007720583	-0.00248744739779091	-0.842513496018258	57
530	7.41943813401808	0.0663932978124525	0.046635817247675	-0.0684083304498692	-0.023835616483624	0.0271982085753353	0.00618205332329142	-0.365861068213875	-0.00911487196636141	-0.785527422031365	570
531	6.99517592156667	0.0132657102142038	0.00727932825610833	-0.05172511520475	0.000145285890035167	0.024517089476988	-0.00235632274929608	-0.186869778204483	0.00151459315445268	-1.20966111383333	571
532	7.28892212711758	0.175426271759417	0.00643946087208008	-0.0583665317407892	-0.0702196543835306	0.0199091758592773	-0.0467629589261819	-0.075142734026875	-0.0137879638492617	-0.5562448221	572
533	6.80343453983333	0.0467823393282133	0.0167336917214825	-0.0496698897391093	-0.0172316770594889	0.0221048433635907	-0.0102527218164178	0.158904483538333	0.0029969556206018	-0.595700081763167	573
535	7.19824293772489	0.0232798579194142	-0.0035268139373175	-0.0466113638362533	0.0139641431436442	0.0185103549210628	-0.0108635416433261	-0.314678716746732	0.00365336394773751	-0.846596133562745	574
536	7.44769272680083	0.0679049785152375	0.0380442550107583	-0.0485351367739083	-0.0220055426119697	0.033578438216503	-0.0216136027160267	-0.264046442610964	-0.00457328184148349	-0.918085796654833	575
537	7.28415211477937	0.05157146756942	0.0171458893592561	-0.0635521475024633	-0.0106243795202456	0.0276600658160299	-0.00485945157057608	-0.596534758716667	-0.00539640818275757	-1.0110509102	576
538	7.09933057847954	0.0226908044039575	0.0303795824067657	-0.067991015281765	-0.00741216370209725	0.0320855113248206	-0.0226996464123544	0.0106018004936667	0.00547736371372326	-0.872817570778192	579
539	7.50078691134583	0.00559425774990083	0.0402128220671808	-0.0780394397402133	-0.00518461533728	0.0316789944611749	0.0120756901974423	-0.121533482719033	-0.000645474197414025	-0.361613036166667	58
540	7.484480740925	-0.0225252482541758	0.0401361393030017	-0.0459969666888308	0.0129051199814497	0.0322574104255148	0.0338769110441731	-0.667819978333333	-0.00362391911601222	-1.00387137134	580
541	6.95029236008333	0.0282522687169495	0.060554728157887	-0.032718946467375	0.00176911094450883	0.0239265589020222	0.00715221347258808	-0.384261696511183	0.00393979225428709	-0.971819760183333	581
542	7.55094379890833	0.0713646547167492	0.0283894325149983	-0.090283000636885	-0.0317765532750606	0.0285685104634009	-0.0130523417180794	-0.077557312652675	-0.00760955104947424	-0.657715417693615	582
543	7.13635683253502	0.0585989682960325	0.023308590561505	-0.0555284290429075	-0.0321769321567198	0.0239091273642805	-0.00296025351584275	-0.154429053828118	-0.00484042797369166	-0.816466855430578	583
544	7.19575985075779	-0.080508685395275	0.0680083015502867	-0.084366390384265	0.0581053609482361	0.0268919784205033	0.0644882029886764	-0.283624202288706	0.00922894512724909	-0.89383506907575	584
545	7.3284819958813	0.0164048906507258	0.0469831032632058	-0.0734930438958583	-0.0210036820254747	0.0253058505565538	-0.000490418247972667	0.0844160837729167	-0.000327338211990742	-0.883105035060492	585
546	7.56359708583333	0.0136344830498442	-0.00380664607351583	-0.0914446560215488	-0.0367407324940522	0.024434973674219	-0.00466676838514608	-0.477639159853333	-0.00971022048995424	-0.889465328744458	586
547	7.05277592350075	-0.0224221294038208	0.0486777185524211	-0.0656359485608658	-0.00362584221910808	0.0288032445327667	0.0257260161621884	-0.157935554267283	0.00180537887609742	-0.536092752466667	587
548	6.99729877464167	-0.00605918678298	0.0350095468092	-0.0443933906247208	0.0506362226399336	0.0273030573191696	0.0177544197971781	-0.425517241865167	0.00858464138760684	-0.87094234418679	59
550	7.40548309155204	-0.0161979798901967	0.0767228712061917	-0.0835789567712092	0.0190712620006444	0.0297342089172798	0.0423726752538464	-0.126285605008165	0.00342055262693159	-0.584117407565833	590
551	7.38321873238606	0.09910892493775	-0.00360227967505	-0.0757869772389763	-0.0596263307907648	0.0290554170456721	-0.0442284365082328	0.105390728145167	-0.00786780926858117	-0.50548782725	591
552	7.44502483115	0.0563264947304938	0.0305798940726802	-0.0993398414072375	-0.0366143902148831	0.0331432646693545	-0.00566152173547358	-0.436254687328917	-0.00967155086254158	-0.810528366961432	592
553	7.29679993664058	0.0917499186784917	0.0452554715559375	-0.0625308247154533	-0.0365438381562056	0.0266073163053862	-0.00139010755603625	-0.328089129420708	-0.0100062357314226	-0.575965053116667	593
554	7.1634995920917	0.00760580267566167	0.0611592269831917	-0.0542860804462058	0.0188474509059697	0.029253463554545	0.0164744222944177	-0.0699037478503917	0.00434682738359284	-0.826294360346108	594
555	7.34317368911587	-0.058932944401825	0.0598230497848933	-0.0623490053135275	0.0582815830924932	0.0259155122584748	0.0372480456224622	-0.221349826111022	0.0118512828846968	-0.895672594759575	596
556	7.19078985482758	0.0663123899718833	0.0236733823611808	-0.0708615783266658	-0.0396886267987573	0.0258327483787112	-0.0250923967993944	0.214975633608333	-0.00184651390124424	-0.635938961767708	599
557	7.07323030559633	0.07733291471966	0.0272035159010042	-0.0471432604171158	-0.0265978339853147	0.0296998995169506	-0.0159226310326902	-0.274510153871825	-0.00447699575425195	-0.679343133337258	6
558	7.39767910235633	0.0603748530866417	0.0491403344421092	-0.0614247482822471	-0.00501675615329725	0.0321739886183518	-0.0165129714349687	0.04209721360025	0.00292310278420867	-0.500784812183333	60
560	7.23935568968567	-0.041860351824575	0.00909101111686167	-0.0851207324934987	-0.00567492676202975	0.0368527562890658	-0.00246461016858358	-0.206405153819437	0.00483229910897076	-1.03862224663333	600
561	7.49857969953725	0.0437126561757817	0.0186626735719667	-0.0583828767752888	0.0142654465942934	0.0253090840327658	-0.00831037448971942	-0.312560144325975	-0.000897689527730408	-0.551516989775	601
562	7.07954211847567	-0.0287386735189358	0.0613012577528058	-0.0775365901713158	0.0116657475459536	0.0259366742611733	0.0467796718569147	-0.059215498419625	0.00303749260837801	-0.444820743908333	602
563	7.43993022722517	0.00378335151979583	-1.14537793625e-05	-0.0761541165650167	0.0321289195860861	0.0340271069888193	-0.00496635731307725	-0.604660128516667	0.00209223142726509	-0.615652056460917	604
564	7.28689403938627	0.09833569428575	-0.006267796004575	-0.0523969170043592	-0.0575551253586214	0.0263756577686144	-0.0336038663723486	-0.116978020313417	-0.0107527580912192	-0.479220800166667	605
565	7.36406252414421	0.00161545646845917	0.000741996549559167	-0.111297969641635	-0.0289303260998419	0.031092785948116	-0.00611787890963108	0.0531188417868417	-0.00199246238745724	-0.534057690883333	606
566	7.63667095825	0.0423436868052558	0.0370204014809858	-0.0791758046517977	-0.0223156935684681	0.0299633653816951	-0.00595939892703275	-0.0832977002150083	-0.00496733604266424	-0.501730877241667	607
567	7.463048487185	-0.0662862435986183	0.00428131082359083	-0.115188932571062	-0.0013261370612966	0.0240849959094963	0.0360641806775539	-0.0691669027586083	0.000344075476285758	-0.783564127479336	608
568	7.09105833976532	-0.0412091906054167	0.0292811738122048	-0.07713250496328	0.0242626551866861	0.0293571250789695	0.0145595896443306	0.00514690079805833	0.00888188463032804	-0.811041483685579	609
569	7.565489361125	0.104666016993115	0.005317642048285	-0.103192575889366	-0.0615442607588139	0.02685829175999	-0.0333693451815811	0.12293777201175	-0.0119426388103117	-0.65341630605625	610
570	7.33840350156123	-0.010769534408325	0.0718451478745083	-0.0876162286222606	-0.00132588989338608	0.027772394789363	0.0439939091854264	-0.156788924150477	-0.00189689088138832	-0.683321271648297	611
571	7.34056672876834	0.0218555406316725	0.0485318560502917	-0.0759612796072692	-0.0238968066900772	0.0263299410312478	0.0388143442489039	-0.38701040913375	-0.0113444264040179	-1.08566057075	612
572	7.09486902121983	0.098908982378545	0.0690808169517833	-0.0248871124336667	-0.0314414946845673	0.02977161398786	-0.0127742776073682	-0.214456204619274	-0.00382314135425882	-0.883305918216075	613
573	7.11221719565717	-0.0804985334997833	0.0310096433473532	-0.0805816395861883	0.0262593675339678	0.0337001602531857	0.0278462597480773	-0.0753283836782533	0.0105191700796216	-0.845548342218925	614
574	7.57754636716667	0.0280072862632267	0.0214672906550342	-0.0680746978486698	-0.00912487878921642	0.0270833447979337	0.0172529793792331	-0.261010874575881	-0.00501510458651157	-0.907159353263083	615
575	7.42321543891508	-0.0402520230576733	0.03251637269859	-0.104830217138317	0.0107706115630527	0.030841753217352	0.0240839856673781	0.00743010762221667	0.00416208709671576	-0.627378623252325	616
576	7.01175692011667	0.0918937401522525	0.0620669287337344	-0.016903639270675	-0.0003835251865375	0.0192535589367002	-0.0102239558982202	0.0320769870533333	0.00338319111716751	-0.85284636632605	617
579	6.9425205901	0.0731023541614	0.0445302534939664	-0.0361597539816658	-0.0575082814401556	0.0318032380464458	-0.0173404840413061	0.108597684416333	-0.00485804669952433	-0.760782118320945	618
580	7.00045032908333	0.0518680654717083	0.0102480022590617	-0.0297286439026833	-0.0128991969241314	0.0262053220156219	-0.0299425013429286	-0.198071908084242	0.00205017979126753	-0.993511968675083	619
581	7.4841024384	-0.0142908864438442	-0.0148871205541833	-0.0887203026096858	0.0377855509564536	0.0246190295239023	0.0105029330599418	-0.5844440442	0.000878041082942425	-0.727316900966782	62
582	7.59825405483333	0.05460347286772	-0.00600657786301917	-0.0611565234696842	-0.0195968810694108	0.0309733198490687	-0.0390099183760269	-0.333664494724375	-0.00167130372838424	-0.943525555454167	620
583	7.31521746136345	0.0352273198045867	0.00316411488720833	-0.0644143765613778	0.00148972542293525	0.0397457026114207	-0.0263854162319368	-0.310444263793833	0.0021814797485989	-0.857276509534425	621
584	7.17256448151502	0.03978981010694	0.0086489489049175	-0.067882063375075	-0.00080114434756225	0.0245011321926454	-0.004429085408238	-0.283141450003542	-0.00124661330717989	-0.861899053071375	622
585	7.26306863205657	-0.0569740600329667	0.0146869623699333	-0.0871194736630067	0.0250286533386586	0.0290561345560346	0.0265700594709872	-0.240343684604097	0.00567620178746867	-0.718358497596358	623
586	7.52894889135	0.09659092364955	0.0245610113478383	-0.0895854235831142	-0.021793008914141	0.0328703774124332	-0.0259752698658402	-0.252310354189808	-0.00753742219041941	-0.841717286547758	624
587	7.13991029075517	-0.07814208892754	0.0718378854928667	-0.0761710016089775	0.0381104927996894	0.0317861142239184	0.0541851629551848	-0.18915250991245	0.00903812102707243	-0.802960563253938	625
590	6.94316345025	0.0661731799762167	0.0284478297089258	-0.0321822471470275	0.0189030218413444	0.0171001014893308	-0.00331807719929192	-0.241929349679395	0.00433371586698909	-0.816103180897125	626
591	7.41695239909917	0.0433753293256583	0.0459347929644823	-0.078767018787144	-0.0112755402388143	0.022823748346645	0.0151879547853323	-0.134893331266508	-0.00452215039312571	-0.959666424845833	627
592	7.08146980799517	0.00932636209198333	0.0582519041309167	-0.0270060672181	0.0412363696063361	0.029158553474058	-0.00399484245703192	-0.0694301936758358	0.0129184067634426	-0.716785466755454	628
593	7.25850260902495	0.00755822929606917	0.0240711123287442	-0.0757050652758567	-0.00700715426543725	0.026074289876164	0.00798461283904808	-0.271517495520863	0.000373570698923258	-0.674705327440192	629
594	7.39123255449567	0.0789277700773917	0.0177623600210892	-0.0578082334611848	-0.0125473711166052	0.0304453963035131	-0.0195837155979061	-0.251642584885597	-0.00642269386439507	-0.460046900083333	63
596	7.09032608014183	-0.0658472533168417	0.0419940459562667	-0.0671787627071383	0.0634970447988944	0.0259210120636449	0.0377501077681721	-0.16309590796178	0.0134995662504376	-0.960876874844492	630
599	7.048775457105	-0.0381745777615733	0.0414569486942975	-0.0407704645154292	0.0489686922333611	0.0217786455073207	0.0203990624917623	-0.128629155144411	0.0132800820893366	-0.879162535408209	631
600	7.08241440199983	0.05505708709049	0.0339206666959142	-0.0502801114896257	-0.00776234828073375	0.029022310169435	-0.0238889328977044	-0.04565126876475	0.00371197523400476	-0.799810463245142	633
601	7.33995092308821	-0.165917305708333	0.0341281098193144	-0.103252218045895	0.0534970407130944	0.0425754170472065	0.0748202089201681	-0.587605381941667	0.00906085560004593	-0.730572249778482	634
602	7.24944922751214	0.12579709981815	0.00667586906381875	-0.0400554238621167	-0.0386357911223172	0.0242152167842537	-0.0427076069018303	-0.0225225659905917	-0.00515441071327991	-0.838666797085458	635
604	7.41366336320917	0.0636324528941708	0.0166513333289117	-0.0479998073144767	-0.00329847170369558	0.0316399240673137	-0.0214042039566236	-0.468984614133333	-0.00468185495881699	-1.09164815083333	636
605	7.37362203857506	-0.0142072115344933	0.0305353708028942	-0.0792160541636857	0.0187590043249878	0.0241245429605282	0.0175261113445673	-0.0807211943023533	0.00291918241126359	-0.816723213431967	638
606	7.505797771675	0.18459806935	0.0411638360452119	-0.042200055111725	-0.0484876887019156	0.0262435338279192	-0.0452826646848819	-0.393636562519833	-0.0135892237807424	-0.664654529695459	639
607	7.3454102059283	0.102321271892933	0.00957894617194833	-0.09168869765379	-0.0880622090416806	0.0304321486938974	-0.0226183968521336	0.0701012888151667	-0.0157056329230876	-0.609735702118333	64
608	7.20329530535577	0.031199179089385	0.0287655990751475	-0.0700465022343617	0.0199526007111661	0.0262497066145294	-0.00471707985484192	-0.0938883602498742	0.00483608502643776	-0.751851669992551	640
609	7.37358806873317	0.112711898500717	0.0152356498862792	-0.0716630603430392	-0.0447395781503231	0.020622159656804	-0.0201323535401819	-0.158450732046756	-0.0119950253565684	-0.944726533250333	641
610	7.60396209783333	0.0509846799888292	0.00178209753407333	-0.102367210769903	-0.0606625006589889	0.0327823064931042	-0.0160931792566128	-0.154836314349667	-0.0117691648355519	-0.837653148531292	642
611	7.44797768250417	0.0361019598250367	0.0327059876648008	-0.0550955697529508	0.0376053417398428	0.0235880093623381	0.00799294464789367	-0.382600626597417	0.00278704424072609	-0.9708302631975	643
612	7.466443885782	0.0315146269606033	0.0673282589523417	-0.0800761285766217	-0.0106604437497159	0.0298573695083861	0.000521456585301417	0.130432131552917	0.00201632521589909	-0.530153780525	644
613	7.16399687487094	0.0413966183803658	0.0544330267985333	-0.0451881066340267	0.00298443689434683	0.0324859355378083	0.000533247662283083	0.070043560165	0.0030228873376904	-0.768128339376498	645
614	7.32381850191334	-0.00768947543118583	0.0123715405552326	-0.0827410441693658	8.12097103285833e-05	0.0278710295523207	0.0151720961580514	-0.394277515991625	-0.00205795769870674	-0.697662506580833	646
615	7.23732634791668	0.0413392874927	0.0298329857150425	-0.0526250816488262	-0.00567531994259725	0.0323119764504154	-0.0148467744603236	-0.0449150801109917	0.00324114157294576	-0.764359903045146	649
616	7.41947911321564	0.136848480533872	0.0151041089860767	-0.049978850030325	-0.0119370976169056	0.0136409256784126	-0.031070883526281	0.14063405777	-0.00427172087155633	-0.65508399009975	65
617	7.15991618789776	-0.0367390964959167	0.0588856968155592	-0.0622275257818025	0.0251912284282395	0.0238324232293928	0.0401151065364006	-0.19494721127321	0.00532831665849799	-0.831946174638985	650
618	7.02436970776667	-0.0623864627535583	0.0432372084670583	-0.068583309791755	0.0365236532624961	0.0297777367936656	0.0379702441506347	-0.248789794176867	0.00917542899064576	-0.90043342662525	651
619	7.41221419292743	0.0227540323975583	0.0132167324553058	-0.0463102527981817	0.0181329452490727	0.0315572398987714	-0.0133574139213377	-0.387255320077167	0.00292794485530119	-0.676197776272225	652
620	7.27256719447449	0.00179130589312417	0.0361983850439508	-0.05946330141504	0.0124783128186294	0.0400102119300206	-0.00103190982979275	-0.574209385633333	0.00165479137347826	-0.752865790579562	653
621	7.6751693305	0.00676892099662833	-0.00281156110406667	-0.113690576738406	-0.0116103304595113	0.0273976944275242	0.0105160705747422	-0.266175780438858	-0.00762419270308424	-0.662935063071925	654
622	7.35149936316106	0.0548844136015833	0.07000509803805	-0.0650836584170483	0.00509950211622025	0.0290194815591257	0.00852869894776508	-0.1392702131369	-0.00102744930835233	-0.7958559440308	655
623	7.26497684180207	0.0571963906478392	0.0263920120283558	-0.0820113239331267	-0.0353865048287764	0.025809535464045	0.00398841597938642	-0.264201317354733	-0.00744894741151099	-0.735168781285523	656
624	6.938590297425	-0.000538114827635	0.02921743700591	-0.0515530754507441	-0.00416605125146975	0.0254604452717458	0.00852689049795392	0.005032073044	0.00402752460156993	-0.737136152761025	657
625	7.13147099680662	-0.045920478454425	0.0814621941235583	-0.0827641911780283	-0.002291840118113	0.035967149375912	0.0434553156582081	-0.149837003225258	0.00318256408862876	-0.662088380700933	658
626	7.03340542326667	0.0467468703996	0.00460195716096667	-0.08209923710097	-0.0299171877778387	0.0228043097474288	0.0065532578048265	-0.235566423357378	-0.00751615959654091	-0.816011178625917	659
627	7.40116897589292	0.0240114778768867	0.0307170650982225	-0.0938328681840875	0.005871233905786	0.0288105836668498	0.00282683540100475	-0.199696266153485	-7.01077292129917e-05	-0.669878302973092	66
628	6.979644236	-0.0899385009607083	0.0275734156923633	-0.0738719807668072	0.0552128381637694	0.0227913821984782	0.0535215208494764	-0.32080045056845	0.0104103066323978	-1.037540981775	660
629	6.84348651133333	0.045215612405392	0.0399109103984608	-0.0373295485163856	-0.0331083395885589	0.0309130686722314	-0.0157435897326569	-0.207329972075033	-0.000931384188554408	-0.603462944390833	661
630	6.74707941575	0.0113009165870608	0.0229954029266255	-0.0354970676290594	0.0267241156161778	0.0273743899421321	-0.00505945091318442	-0.296545936752975	0.00905974109887909	-0.907018145847833	662
631	7.43553235708758	-0.0274250851369767	0.0135485959042333	-0.0998348499285342	0.00920416632627192	0.0282153174568719	0.0194606915174781	-0.302266171066177	0.000203455944036717	-0.684057890995844	663
633	7.21412933626816	0.05960958650075	0.0301299813851822	-0.069342898958183	-0.00924806443933225	0.0226046628128283	0.000740485077045	-0.109793047592412	-0.00261311957647449	-0.538773518683333	664
634	6.86571836741667	-0.00896932540333025	0.0477516452609858	-0.0341459802667313	0.0696494524958527	0.0247737189640621	0.0179196815195589	-0.358905309752858	0.0132122297634349	-0.765951727587442	665
635	7.12361925728083	-0.0806353532944	0.0181220029200154	-0.0826208003081317	0.0302937460704746	0.0257150206961761	0.0483305269234431	-0.342714478519192	0.00521504851280493	-1.27148494658333	666
636	7.18225107860454	0.112964016291914	-0.0408426888349167	-0.0970408135957325	-0.0879370266935223	0.0222402375316775	-0.0569018967193819	0.1033586074345	-0.0132682827953467	-0.510546320191667	667
638	7.12965566413915	0.0355133656676758	-0.000468004160055833	-0.0513598866650067	-0.00727287550260392	0.0248427284769274	-0.0146628897226844	-0.280627529118438	0.000342110319585425	-0.727843091619862	668
639	6.8408205785	0.0760084891728833	0.030735826705155	-0.031099841436825	-0.0104167844476764	0.0271475953846409	-0.0417770747392986	-0.252437514708979	0.00530359076540492	-0.8560795533627	669
640	7.25294287848528	0.0152599339077367	0.0201423479591758	-0.0644171337528022	0.00787313944610017	0.0217921384603153	0.0029594944174115	-0.19291226972217	0.00349317669319867	-0.873421010305392	67
641	7.41298864295367	0.0343727975974233	0.0071841939744275	-0.0963275105662992	0.0186380085192836	0.0218426150951113	-0.00157102207137442	-0.0620249784410733	0.00226138357479384	-0.636149071945725	670
642	7.49122493236667	0.0928898666185633	0.0714616385877092	-0.0588819845100432	-0.0109793584910873	0.0229107044154331	0.00780500245605725	-0.241704577951402	-0.00775844923806136	-1.00822314395	671
643	6.83180424441667	0.0438034177723967	0.0474660861402508	-0.0159301911902225	0.0402259198269903	0.0236415574695252	-0.0127157966623254	-0.137062287989462	0.0119475501304561	-0.826821185552878	672
644	7.15698212668424	-0.0597046806724833	0.0472306889276704	-0.0558860470268786	0.00604931640101692	0.0260470286650413	0.0547770145408181	-0.529212216366667	-0.000688969371362408	-0.78833103858563	673
645	7.52969213595	0.05276954749455	0.030757969527765	-0.0936069555663192	-0.0254384533516682	0.0273865345797453	0.00759952753048225	-0.200315481435742	-0.00901581796242482	-0.637921477042102	674
646	7.06718457906667	0.0196024095841333	0.039312340567215	-0.027657834513235	-0.00649454939038142	0.0308595205059158	0.0129649610477948	-0.322303085117118	-0.000825765963375908	-1.07276708614167	675
649	7.32362609302064	0.0725385211398922	0.0401014509056142	-0.0696252176841958	-0.00936051732511142	0.0318377686604506	-0.0160062616102978	-0.0454916364847833	-0.00133687225172508	-0.54898782135	676
650	7.19158034501425	0.0411321782068667	0.00601894671381	-0.0511475948445783	-0.00921666091319408	0.027745480360771	-0.00687284348240258	-0.330294206267925	-0.00344890651845157	-0.5858148573	677
651	7.49494934090333	-0.00426579070021875	-0.0233576564722667	-0.109713773718558	-0.00414921085658058	0.0302206826824163	4.69215280414166e-05	-0.270687808509867	-0.00374033606430277	-0.43165786975	678
652	7.19332982605185	-0.0181421082309542	0.0293856760005633	-0.051432132440995	0.0234679774702202	0.0292190622082561	0.0138757431918048	-0.439150643560667	0.00406260335484159	-0.929634614442075	679
653	7.43929362631217	-0.0246273187219033	0.0459661197466517	-0.0935667332369333	0.0219280403980044	0.0285296380950744	0.0327922322350097	-0.185825919601666	0.00164233542497159	-0.754673246773741	68
654	7.38035284743727	0.103484634449675	0.0287102551225658	-0.0828682467536908	-0.0401555826027473	0.0234559588582451	0.00165588319525975	-0.182571019254303	-0.0137455959917142	-0.565584263108333	680
655	7.37748461530863	0.08301549355351	0.0132215084798953	-0.0712003266214033	-0.0398280982768806	0.0287853794556949	-0.0154488626370994	-0.148766731604225	-0.00907900061550507	-0.569322495333333	681
656	7.038008043375	0.00633357968642333	0.0371960280767408	-0.04618719011404	-0.00212104847230558	0.0258497937132581	0.0151283702495023	-0.184855235444723	0.000890486014764925	-0.850438021651317	682
657	7.22323261392659	-0.00727338508795892	0.0145581477819933	-0.0857038981842733	-0.0360844855901023	0.0302133445243872	0.0134091167403848	-0.123450529958292	-0.00555231277571008	-0.646857661406758	683
658	7.13162044350275	-0.0356099703940833	0.01879521005757	-0.06985564740238	-0.00457230700762558	0.032887370065517	0.0240334584416797	-0.425051491348833	0.000253763066080925	-1.09294986741667	685
659	7.03513502754167	-0.0847639479346667	0.0420764618341408	-0.0729839018467825	0.0395938719823269	0.0266378273484883	0.0511407782228972	-0.168941553871223	0.00990769201769393	-0.9275371040425	686
660	7.1628950885557	0.1056270974756	0.0470133248148703	-0.0364781604342542	-0.0597062681984389	0.0290996817015253	-0.0171159045686228	-0.111843013575577	-0.0101047674947895	-0.821889548889227	687
661	6.999542508175	0.0289183442010836	0.0297926663076908	-0.040422245524415	0.0112911601037318	0.0272123841504743	-0.0126672395003186	-0.197822818872064	0.00603401110318251	-1.0192891173	688
662	6.9240023565	-0.0289246047472333	0.0327259719330241	-0.0357324134176858	0.0207145789665177	0.0401457553317637	0.00512219072082075	-0.379306679721625	0.00872011431029312	-0.965106460973333	689
663	7.24886024693708	0.027636798591005	-0.00172533636794833	-0.0663744760912592	0.0102843636404453	0.0303486361558302	-0.0194199287789687	-0.336388477601767	0.00252530691915826	-0.61844485286225	69
664	7.586346908	0.0870482928236583	-0.0216451717239333	-0.0992623779046917	-0.0413135141985497	0.0261686939205901	-0.0259004474642697	-0.36577500453875	-0.0125684413382067	-0.682370904084725	690
665	7.33903439408232	0.0161069659216667	0.0200980536620692	-0.077417710303445	0.00985712102549692	0.0242547617621473	0.0171447345798256	-0.273042244480746	0.000743345606832758	-0.711163312841168	691
666	7.23367429943987	-0.0136323806967717	0.039534673359905	-0.0770630910154508	0.000639677016896083	0.0380623538918544	0.00011438843410225	-0.316446108838844	0.00257397457455309	-0.699874879910429	692
667	7.18272496620159	-0.0363828046178858	0.030980574788985	-0.0824184776076958	0.006391022289313	0.0269083314928193	0.0356859270448264	-0.276586136527938	0.000921266406891925	-0.932033199875583	693
668	7.06957438193667	-0.006259380176445	0.0702036073597333	-0.065996210237231	0.0106400805314469	0.0280799061818882	0.0444775859908023	-0.349332767317952	4.73260985557583e-05	-0.860413430051434	694
669	7.24767910182225	0.0538386939596	0.0700767508667475	-0.0352121988272392	0.0199299191424606	0.0274716154910307	-0.00581380836704775	-0.106188605846683	0.00518567843689251	-0.667195246322533	695
670	7.40732420917917	0.0639368853852867	0.03373599978355	-0.0894104570833425	-0.0747112262629389	0.0217400916055135	-0.00647745091689275	0.183130090908333	-0.0109898224926209	-0.662514966081391	696
671	6.98352079834333	0.136180419152255	0.0340207909513463	-0.0410623723250533	-0.0471415837709489	0.0193453565746755	-0.0405728741530557	0.221653134061667	-0.00257925005417299	-0.495427381166667	697
672	7.10288229067983	0.0584118957975287	0.0257250000544483	-0.0753851744350817	-0.0263184869590156	0.0265066768577908	0.00479592503646392	-0.324771647445719	-0.00810989251626841	-0.961386094958333	698
673	7.072983142315	0.0555184425860917	0.0387251933204475	-0.0644020278820459	-0.0309632320794783	0.0213796016403571	-0.00709677759769442	0.241915238758333	-0.000923475270608742	-0.754986642944201	699
674	7.06182431448125	0.03802570501457	-0.000442488058810667	-0.0539766465559267	0.0172479290462111	0.0236305215052314	-0.0169673476109794	-0.223015538097483	0.00477176106690326	-0.7063038392484	7
675	7.07094350515775	0.0718664040207065	0.00879477589672417	-0.05559035875248	-0.0270800911774264	0.0227035477218763	-0.0222067899041836	-0.225761322371019	-0.00339029270872908	-0.702334722079797	70
676	7.02487070179167	0.0254255336907933	0.0286689854480317	-0.0628221791991218	0.00332763878569108	0.0226945045728609	0.00676833293292065	0.08857302967425	0.00387157703026909	-0.968664376010833	700
677	7.15917361461396	0.0296957397383208	0.030564035734195	-0.0548081369099158	0.00903009917357	0.0255881261830102	0.00832181978212642	-0.186400359172572	0.00129665256641667	-0.807379382926125	701
678	7.489571454505	-0.0174354613660025	0.0276592104666467	-0.108577788979382	0.00304819452061858	0.025659745691499	0.0346270060700916	-0.118541526191021	-0.00126770122199591	-0.591530970871667	702
679	7.37319109673673	0.0180634872793833	0.0347897107703608	-0.099496997006055	-0.0411422270112222	0.0266406914543332	0.0297022099234853	-0.129633838426536	-0.0107083205881901	-0.520238866891667	703
680	7.443053161195	0.0278098814184692	0.0437272981586825	-0.0653395127974458	-0.0119708024883023	0.0241966343797439	0.0169620119713056	-0.298233022626775	-0.00431215793377532	-0.69652068983553	704
681	7.21752882695388	0.0895494830901858	-0.0109259354755458	-0.0487902208749337	-0.0324731953804464	0.0224229377632505	-0.0289570703413953	-0.228724455270375	-0.00725630171508174	-0.615669952821417	705
682	7.08530230616804	0.137740529691333	0.0323147143656617	-0.040937862429342	-0.0623582858954723	0.0282371965382933	-0.0316814007034069	-0.0186747330282167	-0.010113846271687	-0.76000068410025	706
683	7.28715363127749	0.0268446767340833	0.0629702845701167	-0.0467569550666481	0.0199506724739616	0.0233099208662447	0.0160721748320539	-0.08195403600749	0.00446367523479092	-0.822939167240625	707
685	6.82685399075	-0.0444309515816083	0.0476698630841342	-0.0376133581974792	0.0533851176113194	0.0202034724663717	0.0508961730210231	-0.1939659279566	0.012531612625691	-1.04511431648	708
686	7.12807204461513	-0.0110029963490408	0.0258508793884358	-0.050164998156135	0.00522841775974858	0.0303250339028425	-0.00433826871786108	-0.270134742217275	0.00497504694253266	-0.959095952210842	71
687	7.59580118499167	-0.0096675166207475	0.0185720429605583	-0.108950763687512	-0.00456452360785308	0.0292254479865253	0.0181999534907381	-0.19725631055465	-0.00452141943770391	-0.58352862278	710
688	7.03840877106667	0.0948233809568417	0.0367188282050808	-0.0387204394753767	-0.0389118417298997	0.0214256838867214	-0.0119698519828013	-0.126355782951608	-0.00629515481088799	-0.886352169033292	711
689	7.16639452166897	0.0203603443089075	0.0258246881965181	-0.0554204161370075	0.0121242459614986	0.0275571383115403	-0.0168541343858328	-0.076851747746625	0.00667585748427693	-0.871895369561683	712
690	6.96962546708333	0.0198168784995733	0.00383543428089892	-0.0556317740722051	0.00181680478691525	0.0273383514971062	-0.00127455666542408	-0.463358144385833	0.000266306404037758	-1.03201237539167	713
691	7.35132843214773	0.0712682733269583	0.0360942275193342	-0.0620256750647325	-0.00838174386835542	0.0341540863312866	-0.0176458491578911	-0.36695946644525	-0.00215238224463849	-0.663073408739158	714
692	7.23038387211106	-0.0252511605027833	0.039632425298805	-0.0686011692612188	0.0197883597324185	0.0271185570180587	0.0322331916601047	-0.278417245516092	0.00285956292386109	-0.385227122333333	715
693	7.1205250258609	0.108581703417367	0.00845478281836417	-0.0551148911376647	-0.0367786840006323	0.0171598047442465	-0.0313799017699388	0.2229340931	-0.00443700957451532	-0.807716065382538	716
694	7.36044170078594	0.0485296689722092	0.0249892165124533	-0.0408715028119067	0.00634519005789767	0.0230978578209683	-0.00132897166233192	-0.291625997107967	-0.00148964403047174	-1.01412154628333	717
695	7.12534649376483	-0.021401703867699	0.0524223823632742	-0.091019397540544	0.00279155627093525	0.0290310817406853	0.0301352133566972	-0.08508932777865	0.00246217765308379	-0.7125571145899	718
696	7.011842184125	0.006215905909825	0.040842150234085	-0.0287078256851833	0.00400629726301492	0.0270861791776658	0.0164475027059497	-0.358981015345083	0.00143700166564476	-1.057047348525	72
697	7.06563648879708	-0.0205766217930483	-0.000833994701655833	-0.0670172740590242	-0.0131304296378664	0.0300026360113665	-0.0123557557445528	-0.215903446161185	0.00431353471741334	-0.933822490380567	720
698	7.74020225108333	-0.0449395985528625	0.0161281921526783	-0.0898202611065399	0.0240199548827936	0.0369778792557837	-0.00853685234013192	-0.07331442378835	0.00630145986791442	-0.783422810584025	721
699	7.39199932013686	-0.0229482447937875	-0.0167470895679602	-0.127521096975825	0.00946144619781858	0.0194026299843005	0.0361151377707939	-0.37696287217845	-0.00465128662992757	-0.767504684170043	722
700	7.18513457695969	0.041624158887705	0.0267379365910342	-0.0638120573960617	0.0142073603073311	0.0187029959521248	0.008836916428929	-0.323818450067633	0.000372520176189925	-0.822226363639058	723
701	7.38808569317124	-0.0176209742340042	0.0298702226669442	-0.0855186422529797	0.00191951719436608	0.0287446538711537	0.0195310037156856	-0.28081005016465	-0.000148014168622575	-0.826097379305048	724
702	7.78704039625	0.0585395209787392	0.0084025075655	-0.096454839418165	-0.0356852340624156	0.0244363438907977	-0.00237089835017692	-0.190704297103088	-0.0121677484017001	-0.776389560890033	725
703	7.1257531862355	0.0724307604194155	0.0145298071018092	-0.0483141033987675	-0.00176555749521475	0.0234933451134079	-0.0248581443290352	-0.0384109681630333	0.000852322912088758	-0.901156907289308	726
704	7.10673764936205	0.0870670172342917	-0.03806361598325	-0.0638057711184391	-0.0409141002704006	0.0185488486402201	-0.0359817222532119	-0.0656610073529287	-0.00618908446068183	-0.804400905342827	727
705	7.34785221404305	0.0178993371364075	0.0345750859187867	-0.069286621526765	0.0134123296703886	0.0233930900657863	0.00778224386508058	-0.194613570396905	0.00162037226688001	-0.730898545155374	728
706	7.19892817748908	-0.017263225105495	0.034975049728412	-0.0685571004209733	-0.0196259166040697	0.0198085138062135	0.0294137470913997	-0.2971188536628	-0.00346022961228257	-0.803523999263988	729
707	7.27094377358745	-0.0206573168261907	0.0511534424686625	-0.0811607265726367	0.0162421638539142	0.0291318544604177	0.0306996685795097	-0.245010411415916	0.00164450071397576	-0.797612939520522	73
708	7.40655150513817	0.0559713699489333	0.00329367180111083	-0.0777628531563283	-0.0248689726069223	0.0302186450012024	-0.0200639167991477	-0.291351895887634	-0.00570695067881924	-0.690803841253514	730
710	7.1087023853485	0.0393409164918	0.0332720623833422	-0.0514343581104465	0.0185156530928069	0.0277428555149774	0.00389601807589308	-0.440633417465833	6.79005566028417e-05	-0.849312869873939	731
711	7.23321202950044	0.106711016381536	0.0335317422954301	-0.0397083241317433	-0.0210561795274396	0.0249109931835051	-0.0178287484942461	-0.267085634752367	-0.00660759518341174	-0.622380520450833	732
712	7.47581440158333	0.0493408885290858	-0.005739355054825	-0.0787245778874133	-3.65590626939166e-05	0.024852066451891	-0.0156111909310961	-0.186677343932139	-0.000830528839495575	-0.868352329523192	733
713	7.19168952715517	0.0269742131930442	0.0287485518417742	-0.07759508642577	-0.0416917439635573	0.0309695885208728	0.0225188162764614	-0.377503219548117	-0.0108808420551967	-0.655374020751917	734
714	7.4148466667575	0.0176058321496533	0.0608358254208192	-0.0622540658346648	-0.00754863945584433	0.0299872885473093	0.000510476401263083	0.0300768936605167	0.00369675687601909	-0.881627033657533	735
715	7.19978158625169	-0.0583873715697083	0.0553909175888567	-0.0737336816296086	0.0394605277922778	0.0304693638321895	0.0483475080692431	-0.269891332547067	0.00568779652094834	-0.737766799850604	736
716	7.78474381041667	-0.1562699274205	0.00811791241550833	-0.138822154041667	0.0336563103862136	0.0273486407566708	0.0730129048536931	-0.164115697487108	0.00368766471643576	-0.887715463673983	737
717	7.26515202965102	-0.0450247754079067	0.0464224051701683	-0.0907362772613983	0.0259542884702024	0.0307926364130598	0.0327696035374122	-0.118205866587017	0.00629538181536276	-0.772806989458297	738
718	7.10362795181667	-0.00979316108341333	0.0326251020843475	-0.0699392497069417	0.00718584879687708	0.0227018659319815	0.00684494030209142	0.218786088275	0.00761991643408634	-0.871626405627766	739
720	7.2965889489611	0.0113715281905092	0.0296958023218642	-0.0977103908112567	0.00394911112266358	0.0302142507253543	0.0299544434350223	-0.4766604746675	-0.00420661049173757	-0.835503362143994	74
721	7.13858798435612	0.0520354923603258	0.018357782725872	-0.0888537419496517	-0.0256222270700957	0.0244356478427776	-0.00177140279210858	-0.172297226513326	-0.00483360391694649	-0.711987371994583	740
722	7.30094642665466	-0.0710449983630433	0.0151686166037	-0.0934252163231842	0.00945117237433942	0.0324980632186907	0.0293017618546648	-0.243568087747623	0.00321588921454018	-0.657287852083367	741
723	7.05430877286667	0.0412524736624158	0.071692738899505	-0.0343243305196833	0.0175495460129794	0.0328432005285307	-0.0112508934885261	-0.225276583751662	0.0100685980909883	-0.930011757888333	742
724	7.04970228859317	-0.014278216988055	0.00404488766759417	-0.0697530946463325	0.0165182366908002	0.0264617773897322	0.00984600733361392	-0.477152553814583	0.00439700941195851	-0.723934885295013	743
725	7.2295560463831	0.06625490544893	0.0489813398059417	-0.0535950317474458	-0.0279201601767807	0.0278520776030293	-0.00386003533382525	-0.194439784928538	-0.00347005720804174	-0.903922470450167	744
726	6.87185782	-0.00167471195287533	0.0693569759948483	-0.0345340859931083	0.00354788893928775	0.0211237458227056	0.0268537815416772	-0.0571944976604983	0.00585145530648992	-0.712628511677658	746
727	6.82916976758333	0.0233817004914825	0.0338178843720982	-0.0421103079616026	0.0379937412994111	0.0190875825536188	0.0201109175825614	-0.156368198856808	0.00738706759343826	-1.00515804817417	747
728	7.28674137428916	-0.0534627796211588	0.0380596879041608	-0.0923990348405183	0.0310820369099752	0.029513915274125	0.0384330374533014	-0.333413618768892	0.00363407660465918	-0.596166151159867	748
729	7.33064582645025	-0.123092693491167	0.0556388320985	-0.100279476038202	0.0241447360205027	0.0267174091602348	0.0498860116914068	0.460896277083333	0.0134668561668024	-0.613153456216083	749
730	7.22290485888686	0.026348733658155	0.0171391922020625	-0.0897722593967483	-0.0146811726274556	0.0302060800695127	0.00532131488631275	-0.291930061455042	-0.00619226300348857	-0.641816184487167	75
731	7.053468420155	0.0313519881609067	0.0204328486520575	-0.0452640001405508	0.00963959428771025	0.0197892092676702	0.00335635810913058	-0.117774639580338	0.00209571720039459	-0.831657342726939	750
732	7.32774272182565	-0.0741382548803258	0.047824991789255	-0.0688449690289942	0.0353676492874811	0.0324766492605765	0.0514022381902373	-0.565987447383333	0.00413272747692084	-0.904304208168058	751
733	7.26934605577528	0.0472088386901408	0.0450312070270761	-0.0592344203225233	-0.0338070901666448	0.0287464205058898	0.0159123973378122	-0.348536463767833	-0.00994281793973591	-1.01381921304167	752
734	7.075012812283	0.03037682948152	0.04607077993026	-0.0329907702774667	0.0271209879363144	0.0260741842861619	-0.00504491961175733	-0.236525043267872	0.00838546457194826	-0.811966198712438	753
735	7.24971682621188	0.0802821781482125	0.0347591735909642	-0.0467410302190208	-0.0192655389168524	0.0277083844299835	-0.00614064024270358	-0.28447298277004	-0.00626369709428207	-1.230340987	754
736	7.29026902646052	-0.095606800807125	0.0445429795819617	-0.0829059660549333	0.0413190906485481	0.0336859497956762	0.0387039408004698	-0.238060267481	0.0100157818952741	-0.77014363187259	755
737	7.4210461209665	0.050866223719925	0.00605641300881258	-0.0684088219607142	0.00484306965681775	0.0350992782578075	-0.0357085398615328	-0.367251450346683	0.000469221691746925	-0.810289741101211	756
738	7.44009167873583	0.11076148753425	0.000909156216512083	-0.0813261881042525	-0.0355660600353198	0.0332415280896421	-0.0381621387501573	-0.272867593394098	-0.00802998844898266	-0.8284401226759	758
739	7.61671106025	-0.00974175402420775	0.0322376035076442	-0.0937925037048712	-0.0432700403621017	0.0387813286329652	0.0181761707709323	-0.339921956988933	-0.0105631693383214	-0.591587648430833	759
740	7.65478156925833	-0.0318884546133083	0.039133210265	-0.0937164858816517	-0.00922647842901742	0.0326820187223409	0.0193432923187514	0.0565393153441667	-0.000829920579825908	-0.522306078558333	760
741	7.14005883515114	-0.105140463891992	0.0482212494949433	-0.0703838984395317	0.0437930266484694	0.0291274210621006	0.0618410089223047	-0.5319263720075	0.00728694681772326	-0.788967110285558	761
742	7.13369949328312	0.055501662137285	0.00280436028719417	-0.0445364964156522	-0.00826172065407892	0.0232330305607276	-0.0242623020056511	-0.2461945149212	-0.00169942632452324	-1.133613201	762
743	7.24337885488652	0.0683812669250075	0.06860765196203	-0.053878968058515	-0.0231172308189164	0.0297919907735175	0.00702637568152558	-0.256996181798627	-0.00676831321617441	-0.576363961309167	763
744	7.0057503639157	0.0680808412275917	0.0275789019094675	-0.056427633218225	-0.0297214455025409	0.0225510148094039	-0.00921406547444692	-0.0750852214008917	-0.00419307568347924	-0.60553657719825	765
746	7.19419074424252	0.00320274103635833	0.0346372169946508	-0.0443818665148358	0.0333645168079008	0.0371055442619614	-0.0152079067883811	-0.30044124545275	0.00882521339463026	-0.747540503672642	766
747	7.42623273837267	0.0418342537631692	0.0536509580504907	-0.0767776611746875	-0.0283171468723206	0.0288538138987874	0.0100163138061098	-0.185727134136165	-0.00691277664837957	-0.855916354205108	767
748	6.89506228091667	-0.00161283650242	0.0221701288717717	-0.0571910675451283	-0.0434292837942139	0.0299781082200071	0.0124642229702164	-0.238035589232	-0.00404226564510016	-0.704464518575617	768
749	7.60298057241667	-0.01645601191415	0.0385876915226142	-0.0752874088411892	0.0144180011045769	0.0274443211200123	0.0337723851002931	-0.323212726212517	-0.000683764858313408	-0.574135538633917	769
750	7.12663919669259	0.0744166659030442	0.0134635754162058	-0.0605581416897762	-0.0246121378123756	0.0290327150553234	-0.0246037792951777	-0.125450444956351	-0.00221905660352283	-0.674946417151467	77
751	7.37663012692938	-0.0158376011861833	0.0306441511698574	-0.0859389332042	0.0108903221887643	0.0285717802460591	0.000952605882188083	0.132782919738058	0.00697512460042742	-0.576356874237833	771
752	7.34268318828742	0.129561745573267	-0.0108897732380033	-0.0697415030616112	-0.0662442238197223	0.0276323078367233	-0.0626034315849919	-0.0433458822485833	-0.00948693735738258	-0.83593906633932	772
753	6.96989331310833	0.0456814466601667	-0.00422173652652917	-0.0560179640357458	-0.0357012582498297	0.0292156001298751	-0.0281886871499819	-0.0700337914084333	-0.00128194437226208	-0.986261378329167	773
754	7.46053816051667	-0.0192042225110133	0.01582226157116	-0.0811374185405742	0.00951276472860025	0.0271014213073045	-0.00272040332867967	-0.0230469345135	0.00563049609088268	-0.928511112458667	774
755	7.3799577482359	0.139328722895142	-0.0198012651164658	-0.0497020145404833	-0.0455533689253139	0.024743864273072	-0.0608601062092586	-0.134177707813308	-0.00797444877937399	-0.712793656431987	775
756	7.19455296778606	0.0167053314303252	0.0306691512162002	-0.0369814754082808	0.0333634628564528	0.0266770466175851	0.00175720564136942	-0.388771000873517	0.00811838300734409	-0.869069303704158	776
758	7.33448386004912	0.0979174501257667	0.0476903119439233	-0.0584503720775425	-0.0242286917778631	0.0293769860601222	-0.0115643064085444	-0.198320969453567	-0.00611039776628782	-0.633302301199167	777
759	7.553120091825	0.0539430539982725	0.0525096421071233	-0.102204855024283	-0.0317105210364589	0.0281175807489163	0.0244342070160548	-0.385720947292342	-0.0126988276226876	-0.485332775833333	778
760	7.21642469374175	0.0128403292207842	0.020531687857123	-0.0758239501935948	-0.0102311476567714	0.0314776177759666	0.00107994350231808	0.041084292743275	0.00169288989997417	-0.827360686213744	779
761	7.22982987178373	0.0517885399148025	0.0302654878078258	-0.0745440737030917	-0.0199200918536331	0.0303828821332076	0.00274742285724558	0.023750190378	-0.00508937520509758	-0.649579763214067	78
762	7.18156548075981	0.0893154030169483	0.0119856672414458	-0.0662107996118242	-0.0652932564525472	0.0249527362487578	-0.0185970464337694	-0.0134460962254417	-0.0114108169758182	-0.764590220693049	780
763	7.328099429445	0.11716545444075	0.00934406809715833	-0.0447801455508708	-0.0518865997844056	0.0272376245574012	-0.0360548647488961	-0.0771053514338667	-0.0101019827366592	-0.928384037714917	781
765	6.93033255316667	0.0322779198878049	0.0181485009272501	-0.05317136567122	-0.00285959295817308	0.0246588481985455	0.00266557433679058	-0.285981476784484	0.00179363559382859	-0.884319967642608	782
766	7.10153851614567	-0.0294168752348361	-0.0061255427463	-0.0656816767035042	0.0384077846874119	0.022781058763009	0.0160408046720438	-0.335125369335833	0.00690810638453451	-0.835397975894842	783
767	7.388368339096	0.0333544664287225	0.00572368189705417	-0.07116169985947	0.00608733412700458	0.0218992795779835	0.00574169214042158	-0.282352428669465	-0.00266418597801966	-0.80765178108785	784
768	7.1323160081325	0.0752415405589217	0.0602357083005342	-0.05143248148854	-0.0169080329586722	0.0248536703868317	0.01043871869658	-0.155498085492509	-0.00424203503125174	-0.599969908095	785
769	7.29339279509107	-0.0202406855399312	0.00388850354049917	-0.0585574714011575	0.0342707913838319	0.0240684587457844	0.00735276023460058	-0.281604890513747	0.00650517316002059	-0.9698649030825	786
771	7.20881977032598	0.03152265701767	0.0280418258115017	-0.0680910459265106	0.0136852660394786	0.0176514566025836	0.00571191730549317	-0.121813242578842	0.00320078646380854	-0.805340974028296	787
772	7.56915503521667	0.0535114026981249	0.02664776309755	-0.0856832034899608	-0.0129740047581814	0.0257899509026752	-0.00514408049223025	0.118464415263583	-0.00293942838797374	-0.525585467825	788
773	7.43164852754275	-0.00114233042226483	0.0318469862863517	-0.115739338835905	-0.016028202537525	0.026489895982748	0.0152857114801064	0.251028688725	-0.00103486997949757	-0.5778038001175	789
774	7.17934258762521	0.0247126168950558	0.0111907430772808	-0.0532842733880325	0.0216105170209611	0.0222698611388627	0.00089683352145975	-0.32934791058295	0.00332353297859117	-0.797820236421619	79
775	7.01344996513833	0.00982140338344167	0.0204077409959608	-0.0630154583080158	0.00153589222557692	0.014769936162323	0.00159255947530975	0.536195302583333	0.00951834264676493	-0.7136859468753	790
776	7.05185346740833	0.0300490127159017	0.0223710709530625	-0.0497968872621192	0.00150563601364608	0.0263694876700291	0.00296470257415125	-0.280199738892858	0.000560850412010008	-0.879273302664567	791
777	7.12540526131125	0.077737842370625	0.0427119191578167	-0.020307874535285	-0.0147569822284473	0.0220002525586993	-0.011434319219803	-0.281104469901751	-0.00263691430416674	-0.84860956009185	792
778	7.34995459187703	0.0165031006408933	-0.0149020566771917	-0.0803905818834658	-0.00660830132896	0.0224391363513854	-0.0200193784666628	0.0291271680675	0.00238205455750009	-0.751164732238925	793
779	7.0273465383575	0.129004107234417	0.0313336712834808	-0.0454980269943775	-0.108375171857856	0.0384983112775303	-0.0579577146871652	-0.154367672405803	-0.0127806042648197	-0.689075958946867	794
780	6.95856013790833	0.08235618340682	0.0083902620895875	-0.030130287352775	-0.0240869911775397	0.0262812209848864	-0.0386053206259794	-0.064147648873	0.00194617586977217	-0.769947562734948	796
781	6.884815193	0.021220051348175	0.0281885962409425	-0.0363178253264942	0.00893448312316858	0.0283848134317984	-0.00023732330196525	-0.123856119185811	0.00578125609470651	-0.757011310984889	797
782	6.91847262016667	0.0103224983734925	0.020514394160315	-0.036777274966983	-0.0110170722066239	0.028002186089062	-0.00792206349143775	-0.241911484360438	0.00296951606365051	-0.665419525600967	798
783	7.76446514825	0.1131137050581	-0.0153141959768667	-0.0943137358194267	-0.0292921564036381	0.0243207570953467	-0.0435008218553078	-0.268099526555717	-0.00986516970244241	-0.850402594091638	799
784	6.93808185006667	0.00174132077525083	0.0242531650520792	-0.0570793825245625	0.00902112575080275	0.02535976631462	0.0112109064034956	-0.334539991036175	0.00371984186839401	-0.834883452105617	80
785	7.35355947884829	0.00122620246954833	0.0351712904635563	-0.0669980609606793	-0.00296382897351142	0.0215599264553304	0.0170544752176821	-0.00236172344990833	0.000140902460038258	-0.980388854669167	800
786	7.11223592281842	-0.0381768649124583	0.0482235169769	-0.0351941918263475	0.0414762375139211	0.0185360712726611	0.0445549301987514	-0.425063194159833	0.00667937805402468	-0.8028821400928	801
787	7.18780081974871	-0.0198965217946277	0.0232658842794629	-0.08459671589362	-0.00850354101593725	0.0286171016108965	0.0160981342306589	-0.255920986749642	-7.6640070900075e-05	-0.751143009833009	802
788	6.83736501908333	0.0295725755239617	0.0638652372469292	-0.0472349774198702	0.00836926998539267	0.0289980280329498	0.0194393252015039	-0.283344518681183	0.00320539430458126	-0.718393171025235	803
789	7.35964350514584	0.0294505035991573	0.0247589238778042	-0.0867278632244925	-0.0256327112214122	0.0262552351991068	0.0134839566332664	-0.105979009177033	-0.00620382798577385	-0.869049361257067	804
790	6.90951951451667	0.0415663397350292	0.00531528921291192	-0.0551688671445225	-0.0214414593405548	0.019670872032095	0.00136085861181725	-0.200875355936597	-0.00185059047542341	-0.844288852252478	805
791	7.24921959028211	0.064520780964175	0.0064461727694725	-0.0723295428802642	-0.0215069168989197	0.0277354226978065	-0.0220493823792428	-0.0594248312971583	-0.00275896746394416	-0.748763747165156	806
792	7.26099276747812	0.106540116559609	0.02686781256211	-0.0353569873336592	-0.0487941573192781	0.035322861041287	-0.0424132907814869	-0.198630577342401	-0.00654967169792516	-0.648303674481917	807
793	7.22899451887332	0.15664525152675	-0.0370168074486833	-0.0567856600068517	-0.0520138073424123	0.0181004106398711	-0.0626268309396736	-0.07158655197135	-0.0100424433967792	-0.996811469166667	808
794	6.9894298039	-0.0296026676967117	0.0237155416371758	-0.0442141184572883	0.0286532958289702	0.02796891035578	-0.00255889089052358	0.0258341192331667	0.0122488990876813	-0.709195882048645	809
796	7.08390424735108	-0.025842048829015	0.0384634980541892	-0.0585042759930469	0.0317366419765944	0.0290504509747864	0.0160878513851231	-0.317957070155361	0.00720715485286751	-0.93762019881475	810
797	7.55883501058333	6.888187647e-05	0.0151410479153692	-0.110374606602483	0.00741089450101192	0.0311054946213046	0.0207731301693431	-0.270509854742107	-0.00294855839982874	-0.9884022658725	811
798	6.77067115983333	-0.0661151652613417	0.0101050165551737	-0.0776250349535992	0.0145370744409002	0.0211061741860826	0.0505824489453839	-0.377378171128733	0.00292522041244159	-1.00989239828333	812
799	7.56835924485833	0.0368147651368125	0.00476980433559417	-0.0910518584737108	-0.00779525876050808	0.0280919203754917	-0.00971282352858442	-0.121772192197333	-0.00467207764623924	-0.530961930366667	813
800	7.18135203556113	-0.00123086808078167	0.0231818881309583	-0.057042734771135	0.00693361337815108	0.0241089690965094	-0.00110830265272358	-0.207239926810817	0.00461590074533159	-0.951488265193833	814
801	7.40571510038692	-0.00403264289226667	0.0518313054309083	-0.0506797409092442	0.0465381587613936	0.0266207951005918	0.0175782134555448	-0.222168552878233	0.00703577086712469	-0.512684958466667	815
802	7.35858132675196	0.0746116957720767	-0.0183534020370667	-0.0555652439771471	-0.0332458941719014	0.0314751602880639	-0.0410013833534508	-0.385572932615083	-0.00695929468224974	-0.656100791500942	816
803	7.40103049665417	-0.0289251083304667	0.0263089974031875	-0.0688287173806608	0.0271062455318719	0.0284032431928724	0.0111499600787697	-0.374521549469667	0.00494211481544742	-0.925027796976333	818
804	7.36620884080262	0.0279786031887917	0.0148791481886717	-0.0774874049519908	-0.0306000874530406	0.0301814290597195	0.00909347020000475	-0.296239433338042	-0.00761181695384416	-0.670724207999512	819
805	7.15979061714042	0.0486328566139667	0.0595146607100983	-0.04477629337703	0.00058035969045025	0.0281216771399183	0.00325836867365975	-0.278064423695267	-0.000907424994246492	-0.684717881494483	82
806	7.51156673125167	-0.07102888114557	0.0482421569983	-0.103758238355494	0.0449923104381686	0.026347701417535	0.0498101557672881	-0.107052147020592	0.00716754714919959	-0.613105452888033	820
807	7.39935891306592	-0.0505910851332258	0.0418742214547333	-0.08668519597846	0.0419416548585778	0.0254197290701192	0.0409853937418851	-0.411324061906133	0.00426520076650492	-0.75087257815032	821
808	7.14850138303653	0.173635237235833	0.0272682514187821	-0.0184285608210833	-0.0903870416046056	0.0322138538986097	-0.0723694117440069	0.149826238383333	-0.0101160841307854	-0.798314681636605	822
809	7.30057876436333	-0.0368755918343333	0.00602497350079167	-0.0806302861448558	0.00940046152634108	0.0297419617459432	0.0289127962000021	-0.305634175381548	0.000718564972119008	-0.8576501235354	823
810	7.10264307878108	0.0776590817640298	0.00119219127677333	-0.0480770910777217	-0.0214884234882355	0.0337031837006312	-0.0567713718125153	-0.2765324056388	0.000904612309842425	-0.910289756716667	824
811	7.56968264408333	-0.000568786208490833	0.005118958167063	-0.102446111644573	-0.0330685492201581	0.0333997790632681	-0.0100396103465861	0.238872212625	-0.000846057926951092	-0.718885934972485	825
812	7.4709040214	0.0484452382969083	0.0578524108087717	-0.0901094590425283	-0.0155239702364639	0.0308474270033522	0.0164343089564647	-0.216714899000551	-0.00597977321438866	-1.10200148470833	826
813	7.30265948054547	0.0726736296046417	0.0140822585161475	-0.0606480003260933	-0.0105820135342098	0.021662471474041	-0.00091700140785775	-0.377080339465625	-0.00577265066968257	-0.539454606741667	828
814	7.45469393250542	0.0308424528596417	0.0132777105945975	-0.0772115276336242	-0.0218650615511722	0.0257989617282378	-0.00740682856250393	0.147378616674583	-0.00213079610786318	-0.5251718963	829
815	7.30201882649986	0.0226593204839133	0.0189320711392758	-0.0542327497983902	0.0345354777157577	0.024565092720319	-0.0120783378631011	-0.07414758261405	0.00897009688416384	-0.705770769319983	83
816	7.07390870181008	0.0232581126575952	0.0421531121552108	-0.0257223784780583	-0.00450327293707175	0.0302996260975207	0.00829577329840225	-0.308648882864425	0.0004119727481058	-0.65780083603925	830
818	7.47288989090833	-0.0142504000371567	0.00201306047633583	-0.0952298799440392	0.00902526447055942	0.0312482490056535	0.003225140479026	-0.252060438547582	0.00234906845130326	-0.822178056007998	84
819	7.18735935805388	0.084457104974025	0.0104117628507583	-0.0477019750218208	-0.027070791341933	0.0298097014578109	-0.0342934732098453	-0.152656773915408	-0.00152113787218078	-0.81792880503865	86
820	7.17343230636676	0.0904432495793917	-0.0127244224105833	-0.0509116951018192	-0.0387220374010739	0.0295717727220355	-0.0415972985906903	-0.297680344000687	-0.00462111636070991	-0.881128790122859	87
821	7.14680444370267	-0.069169419076775	0.0250135556983467	-0.0527683205130142	0.0493691132664527	0.0292493498748601	0.0365183023660147	-0.569501659371583	0.00898932931480659	-0.374179377583333	89
822	7.3056084475054	0.0580729385210476	0.00473022661240917	-0.0475158083071117	-0.00802897088535808	0.0256251241756312	-0.014451269029851	-0.184868089718779	-0.00272871188519042	-0.976449594571667	9
823	7.07335134738333	0.0707707084035277	0.0134794210820504	-0.0416545045872242	-0.0265883254799123	0.0183768270332598	-0.00733551577761942	-0.0370715248752833	-0.00401060256807924	-0.824834051420308	90
824	7.0826848453995	0.155926735030833	0.0531903102650091	-0.0508817265608458	-0.0655626945547806	0.0271899371625597	-0.0133085086247861	-0.157862872662025	-0.0135712821148734	-0.871352594308125	91
825	7.36153111557295	-0.00863756205665083	0.0423765180294936	-0.0857802979467833	0.00829358618659442	0.0389947310105907	0.0106754289506914	-0.320256399357342	0.000224922546999175	-0.714276028567617	92
826	7.23419056426134	-0.0237580572213875	0.0387254127631408	-0.0794960559208358	0.0212394878234444	0.0267299716991426	0.0243979660115856	-0.0237496002447333	0.00506821965355009	-0.72181563006272	94
828	7.1860186528823	0.0743153993244	-0.0101151010222417	-0.0521384655859383	-0.0195548906317868	0.0207406353228749	-0.0205712628030986	-0.101529836138219	-0.00435853794440332	-1.02213775923333	96
829	6.91445690183333	0.0122933886502575	-0.0145714086770333	-0.051049988140125	0.00676055629916108	0.0221513995410319	-0.0227766249509778	0.05358076880425	0.00887741340844743	-0.691883492274507	97
830	6.98845246935428	0.0177296709596442	0.0460198504761917	-0.0564026172845217	0.0100605986960244	0.0289077543021752	0.00438189671626642	0.0039683307735	0.00592173312473176	-0.575028947235083	98
