# Supplementary material for: The effect of apathy and compulsivity on planning and stopping in sequential decision-making
Source: PLoS Biol. 2022 Mar 31;20(3):e3001566. doi: 10.1371/journal.pbio.3001566 (PMC8970514; doi:10.1371/journal.pbio.3001566)
Supplement: S11 Data — See S1A Fig, Table 3, and Tables B and H in S1 Text. (CSV) [file pbio.3001566.s017.csv]

	invTemp	b_OfferValue	b_ForageBias	b_Cost	b_ProspVal	b_MyopicValueNoCost	b_MaxProspVChangePerSearch	participantID
1	11.995058400177	-0.307874924260222	0.248464755072691	-0.131935294042214	0.0702350748986883	0.226340360323973	-0.00561831590736719	1
2	7.83831417189651	-0.301064716045964	0.288924180008792	-0.0901651285539996	0.0462187825052644	0.249943010934156	-0.020537167032685	10
3	19.1405487257942	-0.317171075885794	0.290097873606822	-0.0647782442087816	0.0730129703883147	0.231560476687179	-0.0212589832484212	100
4	11.8502745573071	-0.328213701388585	0.295805723652834	-0.0397768400025429	0.0627932475126329	0.249554727343856	-0.020225980149252	101
5	10.3083293843175	-0.328229218078538	0.236365292255496	-0.0952791940491722	0.0283950774237685	0.274304891952357	-0.0343328980018745	102
6	19.182538257632	-0.294209597846167	0.339126518631647	-0.0675319894270885	0.0702949396242869	0.214879131492721	-0.00710503879742864	103
7	7.94122999450719	-0.354047807675932	0.172386611400296	-0.127818049661384	0.00797359148310187	0.282510268631232	-0.040828475104564	105
8	12.6958434117689	-0.310490738489508	0.276026863025674	-0.0656750326365862	0.0861352803017326	0.246662808081211	-0.00415074852852022	106
9	9.96672899775453	-0.356824744269269	0.236367262808041	-0.0607575903630332	0.0207367847942045	0.279320866200017	-0.0406370898304535	107
10	5.21502651770447	-0.300723480448992	0.293865169265617	-0.0974176735709892	0.0447151840668337	0.230354581410835	-0.0312017031312697	109
11	14.0211265200734	-0.305823015237678	0.267558574168775	-0.09723409089343	0.0809643763813777	0.229666333867796	-0.0148484294481459	11
12	11.1343699469846	-0.355078573701392	0.181311893251536	-0.0891439665859154	0.0664001959790319	0.281612693877509	-0.0240689850788378	110
13	13.2010027822347	-0.291359636674059	0.31383658856737	-0.0984286525829917	0.0640471408662947	0.218611101621796	-0.0047461721164069	111
14	9.40594035958087	-0.309147543193814	0.268092651797299	-0.0989425652357111	0.0498862481904161	0.245373513728105	-0.0274013182038042	112
15	7.04645651309658	-0.409030846316143	0.155564723642103	-0.0677380245578645	0.0167931801219379	0.310735098651868	-0.0268122414782203	113
16	10.0890741531439	-0.338977054585443	0.231466031641563	-0.0874577584028099	0.0249661136462762	0.268774248422789	-0.0446928560445364	114
17	9.28640543850721	-0.331315421349698	0.23745577644595	-0.0872269044192475	0.0447233659759973	0.274846734683991	-0.0210517734744816	115
18	10.3072656441763	-0.337735354884172	0.217859498601787	-0.0980015369880286	0.0662422577944147	0.262195653352673	-0.0107636365381528	118
19	7.53706871831972	-0.304161702334351	0.349500534406582	-0.0731508614836823	0.0211143982173057	0.219786359290755	-0.0250857625417386	119
20	11.7879625913662	-0.339067408871538	0.291253348815168	-0.0386957180264371	0.0122191799041575	0.261922489656629	-0.0466173842561642	120
21	3.9402049718219	-0.424267572899469	0.106952750799735	-0.0837511336358057	0.0179042543951632	0.306630307225234	-0.0409730432820795	121
22	11.9053439302969	-0.332735134064661	0.263239106355243	-0.0717173046581476	0.0272441146498113	0.275126682149154	-0.0260323975383757	122
23	10.6809223485382	-0.387945498345699	0.157590225871024	-0.0691119075410033	0.0392345659510142	0.291221301022347	-0.053439481776093	123
24	15.8536863518249	-0.279031790649618	0.325210968385553	-0.0710601730464149	0.104149490703727	0.207393693061578	-0.0043768498272849	124
25	10.4226526585553	-0.303659344538931	0.282219221135598	-0.079249725148211	0.0545948605212879	0.246821279064895	-0.0328093935376599	125
26	8.20926653069675	-0.294572533460049	0.293353703712975	-0.0967152898166521	0.071027184440598	0.225716470739059	-0.0140357409602592	126
27	11.4853641385125	-0.3166525972375	0.262140282560899	-0.0831164255980993	0.0269601580809731	0.280103039403808	-0.0275456809173598	127
28	9.87026687708398	-0.309643680032315	0.244011255410155	-0.113798246893445	0.0835019531308134	0.234386170786907	-0.000426579491420998	128
29	9.7004352676455	-0.303308940863998	0.376115392232299	-0.036876949583259	0.0456766182817231	0.219001145979337	-0.0113223656197482	129
30	4.9617086760219	-0.411542010290163	0.123910896357643	-0.0920047182594973	0.0380915338768645	0.287408677165713	-0.0423465885839616	13
31	6.95874288395049	-0.286681946242992	0.38154514387529	-0.029224168109008	0.0559817712198126	0.220150047007326	-0.0202013275203246	130
32	12.2654164214634	-0.327366269668067	0.232269917901762	-0.097685590271585	0.03543596651323	0.26801169169514	-0.0378420457152442	131
33	12.6524950515658	-0.308166049544206	0.284774707587987	-0.104770758570915	0.0439542972682978	0.234214141080696	-0.0219048417705568	132
34	9.58856500900374	-0.266816584272399	0.362843356914874	-0.0840779098496388	0.0482462657104825	0.218146195259846	-0.0171955956058571	133
35	10.2438283736528	-0.318573472677127	0.265323138745855	-0.0991601103262611	0.05708259468045	0.237644769278527	-0.0193229560702079	134
36	8.78059139637967	-0.332537989941576	0.303477756252823	-0.0256841194479955	0.0592589329736774	0.245326608271727	-0.0272122024310309	135
37	20.966193340871	-0.327813348249692	0.263949568921809	-0.0855456945054704	0.0319853871753608	0.260669385296039	-0.0283064754103685	136
38	8.18162455725071	-0.393814992937063	0.14599155940777	-0.0798477952608172	0.0612359374481166	0.288144195948344	-0.0282991098534464	138
39	13.8007573984006	-0.287942181170608	0.336068534006793	-0.0693917556585751	0.0702253570655919	0.221318439673391	-0.00932895918622931	139
40	5.7594153479776	-0.490895851266221	0.0250509402859063	-0.0890953050148935	0.00152266865630716	0.300050070293556	-0.0446816038424829	14
41	7.13968162947305	-0.272778381905745	0.347721810850134	-0.0737658356272064	0.0673952763839044	0.215086837347093	-0.0215888699828727	140
42	14.115390475618	-0.302746258221853	0.309784647060298	-0.0741352084287111	0.0758358378804967	0.223821835019068	-0.0010282200793274	141
43	8.89873093549386	-0.299796296578984	0.350210722527635	-0.0534842361786935	0.0556660519491372	0.2193702592679	-0.0176508530480879	143
44	21.1326027732464	-0.288833621868478	0.326290380858789	-0.0652710549661745	0.105071535440607	0.201375196896525	0.00125314952456186	144
45	11.6886213556887	-0.355247267384103	0.207377972486015	-0.103307836931378	0.0519861933471857	0.259957091824	-0.0173786017131779	145
46	17.4335057059365	-0.286617547083167	0.333221739111371	-0.0596666453019329	0.1024713086849	0.204968197070867	-0.00252114772621955	146
47	16.4422423170687	-0.375330597611324	0.179594946738406	-0.0871004828104816	0.056884948325284	0.261822139864776	-0.0387621396568291	147
48	13.2461819600169	-0.32205134632247	0.321295915752557	-0.0165126325075706	0.0341546232181453	0.266228845114712	-0.0319623623171654	148
49	9.61911725431069	-0.312332460923386	0.266546371022816	-0.0789461366111453	0.0478277653090732	0.253952911143726	-0.0397956542904822	149
50	11.6790995566835	-0.293812024478427	0.294762016902249	-0.0911580305692695	0.0530240279232259	0.249167030027009	-0.0135379492872675	150
51	8.43855145726962	-0.415684712191162	0.12244515919995	-0.0539163250293043	0.0422241928394649	0.315962770879654	-0.0474681701762868	151
52	10.8655926111012	-0.27854652251221	0.34601786170222	-0.0591204645909896	0.0828340725008322	0.216404815962731	-0.0120587461306261	152
53	13.0978630307987	-0.372158732167174	0.149382611003434	-0.119295031530065	0.0330845585585999	0.29190196053369	-0.0310631239230068	153
54	17.7582612590687	-0.315370313994927	0.265061253007113	-0.105872757473722	0.0496566454579578	0.241257128272897	-0.0205089087033947	154
55	7.3992184227519	-0.299861371606134	0.280838594943763	-0.0743523248304998	0.0759983440198535	0.243187074089021	-0.023999561044658	155
56	10.824513928461	-0.291680901035834	0.33286002426049	-0.0544683777052283	0.0683815473910246	0.222303475774749	-0.029542845384732	156
57	14.1073099064617	-0.335200399806998	0.251772750619641	-0.0896357748797472	0.04480116093939	0.242559789043015	-0.0351217938502487	157
58	11.8635066046704	-0.315816006404063	0.257385633313879	-0.0861402641058715	0.0424889467466999	0.256624685900447	-0.0407996689815009	158
59	17.0000034549267	-0.317058941624143	0.265558351744469	-0.0864152182388644	0.0680269875520141	0.245086377310169	-0.0127757028919146	16
60	14.9133434932795	-0.304841102389784	0.314645068357929	-0.0598121597692275	0.0798046510205116	0.224380551497154	-0.0100103700088035	160
61	11.1995149969416	-0.351546443952139	0.188120773706045	-0.0977378963477753	0.0269482169077389	0.303482241706063	-0.0271024544377801	161
62	13.6823313942984	-0.269536911981875	0.357935722619646	-0.0563705753197263	0.0527116679917861	0.241136761411697	-0.0206301397324385	162
63	11.984523213699	-0.324546934618894	0.267953196650452	-0.0666013832603316	0.0409089426663689	0.275014932817674	-0.0221023822498277	163
64	10.3380789625359	-0.296798395561651	0.374859387559502	-0.0478743874199506	0.0435844712186433	0.217407836632655	-0.0148180237787775	164
65	11.2208892251197	-0.300085872254766	0.320844255283498	-0.0695030768165259	0.0473295773694139	0.238648003679095	-0.0213653193662539	166
66	14.8227410096372	-0.306770929313198	0.324094484637444	-0.0653484217387678	0.0465093061315772	0.237741207454391	-0.0158708718579342	167
67	11.885281707782	-0.322241351980664	0.29321916833946	-0.0474111667229872	0.0840001131572793	0.235066868687736	-0.0116703143125062	168
68	13.0242892434529	-0.290767509785348	0.355467300002456	-0.0595956502324458	0.0517135621622914	0.218145244500287	-0.0227845360654452	169
69	11.5212108080423	-0.343380557149503	0.22075652716166	-0.0957414439778334	0.0301608667033032	0.271798810683418	-0.0355178941004387	17
70	8.62828985023154	-0.316522832416266	0.31343749560977	-0.0631130095094393	0.0790563110426589	0.211163238493424	-0.00827477888464795	170
71	12.9569537697253	-0.302845951588251	0.308638232560935	-0.0749246708473594	0.032951108903854	0.25373473452834	-0.0241746402774952	171
72	8.21825856080724	-0.36722891596432	0.263795945699167	-0.04014413830713	0.0154958821230482	0.2722441462326	-0.0272637190768139	172
73	11.919543168254	-0.300936785317846	0.283651209013812	-0.0749557930635332	0.053141277277253	0.252250940853752	-0.0346625144816553	173
74	10.5202853049761	-0.319831918520683	0.253323025790412	-0.079362747076533	0.077608440577713	0.242891761171887	-0.0253975857161824	174
75	16.9851180294247	-0.307950579887612	0.307887466690672	-0.0559890730767634	0.0750198230584962	0.238102037262715	-0.00654022807314194	175
76	10.1472208959651	-0.31325677199959	0.266542170296001	-0.0754483683230318	0.0518463024509706	0.249480873891429	-0.0430921662695888	176
77	16.3965367280882	-0.334069375744362	0.251726164613857	-0.0694232999925827	0.0658063833986399	0.256269037522066	-0.020334416680236	177
78	13.016303193239	-0.362403833066495	0.211058324131193	-0.0199834603597874	0.0558621823899163	0.310753164766037	-0.0328051029967848	178
79	14.229121917383	-0.372261787174805	0.180720703060249	-0.0875254214169003	0.0320853891993372	0.286912596377392	-0.0386336109712679	179
80	12.01020250514	-0.333644720268798	0.268812995189864	-0.0654536078476752	0.050829562550619	0.251175362724808	-0.0286521204074555	18
81	8.093144927652	-0.365891333079062	0.208483095099854	-0.0433569188896452	0.015726914683877	0.313113793158137	-0.0431943480110959	180
82	7.71292913025519	-0.35432609769881	0.157214079838624	-0.138207857406834	0.0451107635339533	0.275115631377499	-0.0270366687626323	181
83	9.5599832733827	-0.321483679400527	0.256031558047835	-0.0690772382320918	0.0540250250283491	0.272217954003505	-0.0254038466905418	183
84	9.98224485764557	-0.362872750453345	0.229518005961651	-0.0430544815913131	0.0573715748056949	0.272483355213904	-0.032572739734837	184
85	11.6689042571026	-0.304745885818	0.281845675812776	-0.0760365030260694	0.0622730801311538	0.249006829230443	-0.024897907269833	185
86	10.3037123686174	-0.303043947169689	0.289318939927707	-0.090858117881247	0.0531980918048213	0.23466062737627	-0.0279106024725239	186
87	12.2095241695024	-0.325200601305508	0.307771876644694	-0.0510981614687722	0.0744734433679966	0.225247591846426	-0.00015534642821599	187
88	9.28099530259077	-0.389554730052721	0.214662147011726	-0.0634022940880798	0.0346003247660483	0.273637065767181	-0.0139972541583596	188
89	12.5264419681213	-0.276958279949421	0.347486161748326	-0.0630657014585505	0.0624497214535053	0.227228628491777	-0.0213561980840991	189
90	5.94135240693226	-0.423932844501072	-0.0217094334115929	-0.136458473598973	0.0394469331339589	0.320729085530853	-0.0347640393086249	190
91	14.313113340126	-0.33016219311998	0.288516738590214	-0.0621311124855074	0.0734163481164519	0.227113760168793	-0.0133094900168298	191
92	11.4227361332588	-0.334525772837281	0.258615004963751	-0.0696711494122698	0.0109550567345421	0.266601557043111	-0.0509155381346452	192
93	7.82936605501488	-0.310538949108071	0.331583044689044	-0.0397614298214109	0.048959425987008	0.245067319727711	-0.0192250344856897	193
94	11.2941009008855	-0.338428057392077	0.268552921416836	-0.0463188689178139	0.0489515958738611	0.267954187717229	-0.0275984070450519	194
95	11.8439170996698	-0.313031362282197	0.296501560624624	-0.0514618107629581	0.0434461875174298	0.254116336089191	-0.0406135961198836	195
96	9.67179523809555	-0.333261066825858	0.265016326215883	-0.0779249370846381	0.0431267520335325	0.253691416923598	-0.0238450145210269	196
97	13.102187582974	-0.32400926267101	0.310283249540865	-0.032980126718825	0.0701278815020108	0.238625903187292	-0.0192642870013161	197
98	13.5219691354192	-0.329957319463949	0.292140633899077	-0.068385361889544	0.0503048904108198	0.234010204574089	-0.0231245599802536	198
99	11.3954011459308	-0.332455149898648	0.243450771095883	-0.0745170580515743	0.0548346781341159	0.262809190911979	-0.030919653173439	199
100	11.5566726053117	-0.316227075464314	0.272752030888907	-0.0926117156825209	0.06888253545844	0.232838783781579	-0.0104002921713537	20
101	12.609246088966	-0.310072637915304	0.302820191066011	-0.0885680879641845	0.0659626457568403	0.218137737217818	-0.00148993236596235	200
102	17.1392135016767	-0.359764218707688	0.233917929940407	-0.0880598088742755	0.0311466949465526	0.246731189179957	-0.0383567204457693	201
103	10.1257098810987	-0.330442407958405	0.255676716952356	-0.0720711680550086	0.0542146797490988	0.266013172581069	-0.0171427833713283	202
104	7.71411214223976	-0.368052104332314	0.195877449188803	-0.0910292918078088	0.0498310355337253	0.262382723582883	-0.0303494739487177	203
105	9.79813144859175	-0.31931721860873	0.305641614757614	-0.0594778597158756	0.0505175084084279	0.237982362610852	-0.0249845459333859	205
106	6.40867503139244	-0.321921683475711	0.312814902052788	-0.0472256772186517	0.0364102802188118	0.256218484713917	-0.0175504276607203	206
107	9.730438168347	-0.311743764541425	0.313552704782879	-0.0616332123239955	0.0508747946928651	0.238317842691988	-0.0214870502396427	207
108	3.68283296754566	-0.323887227677791	0.249252701288686	-0.0798169300414929	0.0742913073773143	0.249029044069425	-0.0189278769488527	208
109	15.3708540306878	-0.28179433111116	0.343016842482043	-0.0843696288649993	0.0518568411621573	0.223800688107442	-0.00945664324907693	209
110	11.2314165126212	-0.327670897209337	0.270879771791125	-0.0548415726807739	0.0255086102713468	0.270797776290468	-0.0472672135198499	21
111	14.4174929411273	-0.297089189994318	0.286852233467736	-0.107084561980524	0.0726456723987486	0.221049439564476	-0.00811256265796774	210
112	13.9541086488878	-0.321491299612744	0.209751821751884	-0.101906148728566	0.0640821804660297	0.275756817551313	-0.0257288647548532	211
113	12.8833811415966	-0.333529024863477	0.22553392957424	-0.123025218436864	0.0276777251112525	0.255989161013619	-0.0311818583546017	213
114	9.16374345683037	-0.321889795393366	0.240913143151418	-0.10545696996014	0.046110995620095	0.256816926643711	-0.0270916589906205	215
115	9.73876660716614	-0.287668021666812	0.329143743011531	-0.0768909388971191	0.05379256384249	0.229510174335408	-0.0211199825688939	216
116	8.66735235802227	-0.329951428061968	0.301083751831074	-0.0421317249076525	0.0437608692294295	0.250685511762176	-0.0297815783087478	217
117	8.35563095113205	-0.320919735684747	0.325017310957868	-0.0274918666764531	0.0436548385864195	0.254553284802926	-0.0208675970453507	218
118	10.5929404501793	-0.312451388618901	0.242730459498471	-0.0820826680759974	0.050007752654211	0.285139150509047	-0.0261367393253849	219
119	7.62366172025809	-0.32467979343376	0.272693802862321	-0.0947980511183202	0.0275105082073182	0.242701043866358	-0.0334265454614401	22
120	9.45741408409007	-0.309097316533435	0.29892721216554	-0.0313059192406075	0.0619372111538301	0.258984808384043	-0.037422361195682	220
121	8.75166360617066	-0.340632414852695	0.225792696845426	-0.0827178599750763	0.0576267835714461	0.254871193149014	-0.0377824086321667	221
122	8.99510347737185	-0.289483799636499	0.348259260395618	-0.0338122771202563	0.034302845083204	0.259656433230529	-0.0309511295801722	222
123	11.8982453088477	-0.284757636042796	0.355863254200115	-0.0581228155568679	0.0523044688745246	0.227131132876153	-0.0192447937630496	223
124	10.0734691035034	-0.319947575301351	0.325196272751646	-0.0635265373394666	0.040347442872639	0.227562119408727	-0.0201951971316609	224
125	11.1559535857725	-0.378135102640832	0.2448396249514	-0.0503371713853911	0.0666152255349459	0.231125599317791	-0.0263966399291187	226
126	8.26596948294669	-0.383262304138976	0.153539625175903	-0.118488813423755	-0.0141274121320675	0.29604745531113	-0.0197117631246434	227
127	13.2684232251884	-0.294097783299236	0.30952689609684	-0.0686294152290147	0.0722366757408785	0.228483091184969	-0.0259742550892863	228
128	7.41516730780368	-0.399435958231239	0.0551733428136068	-0.12787993630493	0.0329270407637376	0.33729920177648	-0.0407664973178411	229
129	12.1092967007929	-0.334035116365527	0.233447887805076	-0.0852180826181402	0.0334251864348954	0.275600940758427	-0.0362566012217178	23
130	8.51800784156131	-0.316045630432736	0.346567181449054	-0.0336200951074561	0.0469168012188235	0.234860272426753	-0.0141428262860799	230
131	14.6353277130429	-0.283545920852493	0.325287554100362	-0.0694486309226027	0.0869898156793213	0.220154631215734	-0.00571883233873306	231
132	8.00759361013867	-0.378929115595963	0.207005528677421	-0.0662816222852411	0.070586440513341	0.250837958787055	-0.0225728710579674	232
133	19.2198224895047	-0.287373193756656	0.326994769753219	-0.0647347215443522	0.0780746158827785	0.217635455861085	-0.0243644599872211	233
134	10.5124827821156	-0.311743177329741	0.266737623909238	-0.0930710627302207	0.0635115865905352	0.250121473025845	4.37562558525498e-05	234
135	10.7905950460687	-0.338179267863556	0.303060681063968	-0.0282545205827803	0.0268809241119154	0.260742566708543	-0.0353507141035267	235
136	14.3760623477336	-0.306188485763741	0.299249644044613	-0.058286836784404	0.0447690448179246	0.263791217066298	-0.0265252104286769	236
137	11.0880930491666	-0.364440955337812	0.281267533385478	-0.0121863796531064	0.040924147842488	0.258031218188767	-0.0300439765085623	238
138	12.6912503298025	-0.298413759311926	0.296162022855621	-0.0597141691251339	0.0501578137434235	0.260628501218886	-0.0344318656208381	24
139	5.97507917545233	-0.297607463569464	0.376866018803417	-0.0427959654923261	0.0319915173940574	0.21093752204077	-0.0356566583057981	241
140	9.60492241906875	-0.335308264111085	0.318183448770457	-0.0549306546057325	0.0689655706966187	0.20256275315836	-0.0140572124737979	243
141	17.6602123877605	-0.312985679274629	0.27367534332399	-0.0557242547794066	0.0959762964892992	0.243841805320993	-0.0127195117427003	244
142	8.22140917484628	-0.350764074275607	0.229656713713959	-0.030330088587438	0.0406166480176108	0.301137222687344	-0.0421319747061083	245
143	11.9694976827533	-0.317941597710568	0.250276215368704	-0.0954175440870983	0.0520931408069626	0.244103667535524	-0.0397927059076441	246
144	11.4194030654324	-0.297324805897445	0.336609773155361	-0.0521764748422688	0.067780847453039	0.228402685062435	-0.012513176309699	247
145	7.51686586135151	-0.375838620122039	0.223927194773371	-0.0635809898433825	0.0228073466767183	0.270636443713183	-0.0351857634837839	248
146	10.6737883859132	-0.308646859059564	0.355465855465814	-0.0482008434264391	0.0482524763294903	0.204472834707626	-0.0340215098770631	249
147	7.6867442041487	-0.345020464208449	0.259305426313139	-0.071679928296351	0.0620766958322972	0.231971940167759	-0.0278098058197515	25
148	12.6966142694502	-0.315818274502395	0.28765033114582	-0.070727988571456	0.0428085861748985	0.258569651705553	-0.0221276918222234	250
149	13.3673884649621	-0.283930646674278	0.308249550906241	-0.0923083371118359	0.0732126533586781	0.227884915913873	-0.00760398595825878	251
150	5.78502012391977	-0.32250347853482	0.245892011727324	-0.0964510752032601	0.0442236444742613	0.261727483713992	-0.0262857505840895	252
151	13.4884359204948	-0.302772963588299	0.273187559012296	-0.0789893871955465	0.072651470562329	0.253025835866323	-0.0162795468527864	253
152	7.66728079723575	-0.501296928766782	0.0116298893912243	-0.0542232229595474	0.0063213364032604	0.349973789571924	-0.0238310215193023	254
153	11.6335695958564	-0.320468352282528	0.317488079954009	-0.0332808936847985	0.0686406019612531	0.2316044881639	-0.0252184954633883	255
154	3.37040172051148	-0.34436618895625	0.239134742686326	-0.0853130649457188	0.0561879721788694	0.247269312426684	-0.0224739966792795	256
155	10.7392187074999	-0.328967716058654	0.282554788306477	-0.0540811504729032	0.0643878636431669	0.250919624978309	-0.0135173254474236	257
156	8.05914628253664	-0.328392196955593	0.247622628334781	-0.115573053957014	0.0349320645690306	0.244749048188	-0.0249986406971896	258
157	6.89168954523868	-0.417635190395608	0.0223930324949751	-0.154077054142074	-0.00305800391633626	0.313044265637646	-0.0520094084472699	26
158	10.4205733878192	-0.308039246954	0.328807576381955	-0.049126974249092	0.0576455596995716	0.231830784291479	-0.0224377869348734	260
159	10.6061897873083	-0.348535239687007	0.28005981797779	-0.0321491072295411	0.0530374634677772	0.262552575880623	-0.0163921213730652	261
160	10.4022552965939	-0.321406857979795	0.313922959994902	-0.0470467020257853	0.0479717533313582	0.246435132666882	-0.0193289596177139	262
161	13.9483289612272	-0.296253470548715	0.303311541527071	-0.0781485188239555	0.0559405979757926	0.246677072301216	-0.0162117038480938	263
162	7.75256914050373	-0.41450473629008	0.0939311780461827	-0.113342083178197	0.0329419059341897	0.294950696408752	-0.0458705308304231	264
163	8.6308933006178	-0.343825082889076	0.279049980655118	-0.0295749835497065	0.0736189955307939	0.242947606847497	-0.0257701271474196	265
164	14.0594976526169	-0.328081397240179	0.235254663688794	-0.0973095631688236	0.0492355927112709	0.265186055480146	-0.022796109681583	266
165	13.8801186112224	-0.300799144191077	0.232772491639045	-0.108589669540014	0.0611146323683338	0.267120008823446	-0.0288901896442178	267
166	8.33716411404045	-0.333874980316823	0.196146652280092	-0.154069505133662	0.0545114407310338	0.24228415607951	-0.0122302709205913	268
167	5.63753397608025	-0.287728099615854	0.350865373408913	-0.0501376026431882	0.0442103292751663	0.240644368036713	-0.0231656572321967	269
168	11.7474864458282	-0.326943799826439	0.301892234470507	-0.014166441031913	0.0897379111651588	0.240125268027595	-0.0133102337621109	27
169	8.33233354235602	-0.357375250125563	0.181208628480026	-0.0970384914361268	0.0378752815515393	0.284129530391572	-0.0403994014579725	270
170	8.34620180960236	-0.312837382098418	0.308491399440315	-0.0592089608031645	0.0635197038624921	0.22863503414003	-0.0256460528142648	271
171	12.6217702305176	-0.286968352673677	0.350486249407349	-0.0626514109297901	0.0607603061585365	0.222813953799504	-0.010806011067569	272
172	17.1837505064908	-0.336740881280534	0.225677537426591	-0.109348703217829	0.0507369415503283	0.253433025592294	-0.0219112946422541	273
173	9.36059200569318	-0.397347667619389	0.190300048066333	-0.0696609361892765	-0.00928046511797503	0.280021937995934	-0.0383989016006526	275
174	12.9278270196508	-0.375962581121071	0.143782035212354	-0.115722397801771	0.0227616906514182	0.290965382284374	-0.045546832932525	276
175	6.80191492147289	-0.303278983249943	0.325264244132574	-0.0703761783750292	0.0375097053895119	0.239650373186628	-0.0199017346765887	278
176	9.75106007310369	-0.322325800576973	0.344726750321007	-0.0237179284605857	0.0565115797933261	0.225165613149037	-0.0199239484628881	279
177	16.6556975037044	-0.328026448636251	0.25651270828964	-0.0797609467214862	0.0504875084545592	0.252386310764073	-0.0321302250928396	28
178	10.00250200765	-0.314612932897471	0.274554768072734	-0.109425190399549	0.0722028060585896	0.206686994123398	-0.0201031693497468	281
179	7.52394060813435	-0.412545971853068	0.0710504473349863	-0.156663424601459	0.027482683451969	0.294577761796302	-0.0283436942365476	283
180	9.40557938703247	-0.335433906941168	0.310332554145163	-0.0272741999945434	0.0339277282145863	0.252912329532676	-0.0335229084208575	284
181	6.62265697273164	-0.317847605683458	0.251908119689931	-0.0884030556758683	0.0669694302498926	0.251236190513501	-0.0206174587617332	285
182	8.66704300235922	-0.276315995205329	0.362439705385468	-0.0622772395400368	0.061674051637103	0.216459935448975	-0.0183564356662077	286
183	11.0394500170494	-0.289580153568858	0.329023039579457	-0.0831768541837972	0.0479075180845426	0.220676079955734	-0.0286726066903176	287
184	14.8802320656955	-0.29898803630744	0.287326073472197	-0.116191338871303	0.0462863256945042	0.228565497766991	-0.020533264906334	288
185	7.94330558893523	-0.381178304259826	0.14675440420355	-0.136277644310467	0.0403697512610888	0.270410999817034	-0.0169523333533164	29
186	8.66007375989189	-0.325663279123261	0.284627151827733	-0.0562814564683869	0.0381222049406917	0.25399282264934	-0.0396870705727249	290
187	4.89087976721419	-0.285739308541245	0.318307342163866	-0.103112410208066	0.0529860968608782	0.217575882281446	-0.0190450648172697	291
188	9.15519169895572	-0.305790159819579	0.333429365444654	-0.0580371407230363	0.042733362448375	0.230248364658831	-0.0278699729300854	292
189	9.10948831433594	-0.305258112920178	0.260022383308239	-0.12130074436996	0.0634801908485022	0.227115872255861	-0.0199531273152903	293
190	11.5739856838544	-0.330618465548381	0.270019510504036	-0.0583458858177129	0.0646055091425092	0.250152494600124	-0.0244107353873799	294
191	13.4471174088233	-0.309247578630824	0.318545163322649	-0.0482810895219773	0.0808275054032351	0.225424199428887	-0.0128315212056397	295
192	7.07907648241592	-0.327591440378804	0.268572893650951	-0.062624217075521	0.0646090654407135	0.241751690465068	-0.0338234273601512	296
193	7.56858688085473	-0.289490299063801	0.334494485455972	-0.0848570870063281	0.0481083679477378	0.219367492378091	-0.0210921060713131	297
194	6.61598422214052	-0.43119606745492	0.0976095169883648	-0.0814470660538615	0.0431083937226841	0.294801221217083	-0.0485764569961354	298
195	15.0536983987073	-0.307216744369671	0.311458019193778	-0.0521886314896515	0.0839189530225486	0.230805904663715	0.000816344275418412	30
196	6.12887637592041	-0.389941511032635	0.150314083321797	-0.093200274788459	0.0372127188790684	0.285673556678555	-0.0394339756680186	300
197	2.5061687406159	-0.406356170947252	-0.0926157751464624	-0.0738048357998448	0.0823861517277236	0.299469812970177	-0.0262765071472426	301
198	13.8054210883713	-0.345622573929748	0.181682245641441	-0.132234017447432	0.0359978069279752	0.262832658441102	-0.0402691861439293	302
199	16.298073347629	-0.342410565185221	0.275670822963973	-0.0440539111764224	0.0302115815564702	0.265058374511328	-0.0407444545546556	303
200	4.25237767548447	-0.303799622340143	0.25083335860807	-0.10179560730998	0.0328733866542073	0.270249681091609	-0.0366728769438953	305
201	14.145456814427	-0.317481052787414	0.288309204519513	-0.061689068315198	0.0838972177413397	0.227981441829773	-0.0175879412199658	306
202	11.7891564122102	-0.293641137436841	0.293879941747719	-0.105402104494956	0.0683812836686292	0.212234726723656	-0.0255102636673768	307
203	8.63574869392786	-0.272784824703279	0.355684660512819	-0.0592494537962877	0.0731523282048785	0.222450872897819	-0.0116733472228881	308
204	8.96168897908229	-0.345724910922114	0.199889327400818	-0.0938200191439167	0.0692482942845646	0.258492341579924	-0.0318387652937804	309
205	8.68403322244493	-0.296646787288666	0.415610802650314	-0.00757363565920415	0.01961964828665	0.21906216082781	-0.0198421157145597	31
206	11.4092793718681	-0.374182099999072	0.159571848031352	-0.103397632026169	0.0427587505239401	0.285756144016911	-0.0325741481320517	310
207	10.7155940432078	-0.360646284349754	0.228386694909739	-0.0493630130674018	0.0173844573329997	0.292179226289788	-0.044816367037752	311
208	9.54633011766687	-0.375206412271916	0.202004302855957	-0.0819014922116536	0.0568641987600014	0.253690718877227	-0.0278661023823708	313
209	3.80441743250032	-0.27161835940985	0.413036868220212	-0.0482585760828432	0.0469428531012965	0.197294380145504	-0.0185791261750435	314
210	9.02170843472308	-0.330210815397598	0.280068899553631	-0.0212219999687648	0.050092670114816	0.281704887067622	-0.0297494978292072	315
211	5.22154689057155	-0.417479154631816	0.175025957435132	-0.0661895836294193	0.0309169840459017	0.263177813441206	-0.0371776406856541	316
212	19.4016049493996	-0.298718051962982	0.313098209966002	-0.0699159811426643	0.068796649055107	0.231894637853036	-0.0137968984571546	317
213	13.5199416107921	-0.309794971408445	0.314682212235458	-0.0611695467407567	0.083793156938051	0.214692621741289	-0.00967880857255658	319
214	12.8673675087576	-0.311405814056005	0.250094853422389	-0.101180083381791	0.0752236622550803	0.247006606094125	-0.00767063988955802	32
215	9.84970730829154	-0.326847828067845	0.299137930077043	-0.0627496478802974	0.0360740998446278	0.251291577103185	-0.0191317873830511	320
216	15.3203874748559	-0.306388624357131	0.261579774977322	-0.0701168675348618	0.0882069973735574	0.256993272648576	-0.0122185996449004	321
217	7.78740213806439	-0.358438544751974	0.186141294594624	-0.0842379522357102	0.0529370408835167	0.292903600581035	-0.0214592302133292	322
218	13.0323944895484	-0.304002351482737	0.30875699606027	-0.0598682797183266	0.0488590127648611	0.251946168626346	-0.0251999435759231	323
219	8.53132204351905	-0.297431993603591	0.360451361574265	-0.0512534382803817	0.0592591514578754	0.213898950908237	-0.0115970980007429	324
220	19.6653655075092	-0.293544408245844	0.353238475075744	-0.048108988334036	0.0648261123268374	0.222989470965223	-0.0131547417588806	326
221	12.3395659598704	-0.286622206652601	0.346440586993862	-0.0448011395634429	0.0676391850965354	0.231000465711803	-0.0214066422527879	327
222	13.9509634703315	-0.306698015358331	0.30573719056301	-0.0633195355946264	0.0704796069414885	0.232210270313673	-0.0187045193153466	328
223	11.2541340575785	-0.298370634517751	0.333825663945007	-0.0658397204499105	0.0685707218334535	0.216138497427906	-0.0127313845019082	329
224	14.8039776353287	-0.322246509042686	0.227091594774618	-0.0864289941091366	0.0568322359428337	0.27646607170756	-0.0301785447156833	33
225	10.7567087739824	-0.336820304045943	0.189057638163575	-0.15083169590012	0.0265717629549755	0.26693480735865	-0.0248425287340225	330
226	4.90140217436663	-0.438585359946177	-0.141911068964245	-0.0667793714317177	0.0459129128819641	0.257038002632949	-0.0449540582108335	331
227	8.42249799232336	-0.310492565256771	0.303699789510745	-0.0637651695503495	0.0366473366929848	0.248058136198956	-0.0353808748745927	332
228	19.3906831035608	-0.289257156127622	0.311554412813672	-0.0708822147140141	0.080430237929771	0.233083228206458	-0.00903867233749408	333
229	12.8219889530425	-0.369039782762317	0.184304881664546	-0.07866302321873	0.0578151120869129	0.278873554624244	-0.0298425457945071	334
230	8.52788410481976	-0.303120772068784	0.359549053545749	-0.0415875427857824	0.00141371128256441	0.242529481156752	-0.0315881900800262	335
231	6.15436129836691	-0.339868454699667	0.222237896105918	-0.08029483458407	0.0520814976865723	0.270329990032114	-0.0334989706084519	336
232	21.1127201706404	-0.305315718192921	0.283281330342501	-0.0697428252059688	0.0566366123411543	0.269821301548703	-0.00976204412709893	337
233	11.7197797958432	-0.292601126954623	0.339346825141619	-0.0530286871069329	0.042782627124901	0.240422218888394	-0.0308636240446997	338
234	16.6702371625068	-0.280167537572244	0.320317241620529	-0.0926636076758236	0.0773807482250813	0.215918051597268	-0.00326592605397409	339
235	7.55636289822446	-0.323494460841888	0.215029684428707	-0.134082535670904	0.054745803346155	0.248471011280235	-0.0212662519230799	34
236	6.66779448041083	-0.40327181563241	0.221693032181114	-0.0274449583984839	0.0332552282597651	0.257454017127262	-0.0449471648285096	341
237	11.5121993415545	-0.302821990487952	0.282883244932274	-0.0736234749245452	0.0731676227755669	0.245863776580949	-0.0191976014053028	343
238	18.3639958909081	-0.289627446177007	0.310020852561831	-0.0843482444352006	0.0746214224830461	0.220676633239045	-0.0190099969068369	344
239	7.34796184924581	-0.331253335942375	0.251122880510889	-0.079213605655035	0.0396564681317339	0.264893326881571	-0.0313990662328041	345
240	9.82733776079845	-0.321701135852648	0.286440125415148	-0.0539606623048685	0.0449812092061217	0.256582332424839	-0.035178205563678	347
241	10.2946841166814	-0.296784514926226	0.351115349569565	-0.0253251298225885	0.0733497525069108	0.2291527782306	-0.0186761731476522	349
242	9.61205341925721	-0.356405465018598	0.190102657943373	-0.069825110129961	0.063032126677101	0.283211666803956	-0.0367266702620586	350
243	11.4120245929602	-0.324988671309823	0.279053937022396	-0.0709305021414122	0.0795431021502783	0.222888602827148	-0.0198544535927151	352
244	11.3891814345389	-0.315209937122555	0.244668119491802	-0.12156040382896	0.0611395970483905	0.238924847274439	-0.0132721844759424	353
245	13.9800712434719	-0.325194272655522	0.254101746869678	-0.110454953668207	0.0491728175700352	0.235542933376	-0.0235139682452433	354
246	6.18144665266429	-0.310255293897344	0.334117355582892	-0.0595838847493726	0.0221076295116001	0.237946449068538	-0.0287869642142411	357
247	9.90137231516093	-0.333634391882305	0.235551796112606	-0.0949501670762346	0.0454734907636077	0.266570561445445	-0.0202050462503307	358
248	4.91642181304464	-0.357320853498319	0.185199689436379	-0.0834806976803805	0.0760915185173421	0.261140225550871	-0.035621637590815	359
249	12.2854310157274	-0.302116369175943	0.345656653538724	-0.0527472268965024	0.0176522520363662	0.245151576409875	-0.031019560949963	36
250	6.85355498872645	-0.334709520850369	0.263444445628351	-0.0766074505865259	0.074945492467225	0.216679533455789	-0.0325776353750275	360
251	6.61592628953123	-0.297515007161187	0.334085353222473	-0.0776700161933213	0.0521108517856693	0.218073805939976	-0.0161064342375387	361
252	12.3861614326789	-0.314841199994467	0.31492727782967	-0.0668126654971424	0.0680633700822961	0.219168048292048	-0.00971016945100141	362
253	13.1116980740402	-0.321501859582253	0.247419715107354	-0.123411904446186	0.0317278782582294	0.252622283177049	-0.0190054845258745	365
254	12.5601569530326	-0.281154876134689	0.323276849017898	-0.0955847925991192	0.0902976277919055	0.193688083114638	-0.0105834804432168	366
255	14.4204472038945	-0.319058746005304	0.256084178150218	-0.0888072548520189	0.0416825943045653	0.252733635218657	-0.0410651788183906	367
256	9.35569188804489	-0.301549346222008	0.328312192163669	-0.0725014025835895	0.0495054866056081	0.228985738446576	-0.014173141038418	368
257	6.9961365566791	-0.354631813902519	0.264629654761938	-0.0518093731412396	0.0351037990729717	0.265211508369537	-0.0219809549720368	369
258	10.7693915738819	-0.282241832392488	0.288271128258635	-0.095198694172858	0.0859775280189931	0.224605271280454	-0.0223289349080696	37
259	13.4235791609977	-0.333423241462217	0.231490627669292	-0.0887183789686066	0.05795665060582	0.26748495074524	-0.0170977737394264	370
260	9.81666828943246	-0.365153400226596	0.194844943577705	-0.0354103842966798	0.0676345452727853	0.291578397034474	-0.0433283628823157	371
261	8.6334937961059	-0.326927104533889	0.225953635049038	-0.116604494461823	0.0299532015056314	0.264618251378028	-0.0328134141880852	372
262	3.76020522161303	-0.276997097463349	0.382325733299447	-0.0518954247513584	0.0457374267086686	0.213807251912963	-0.0263462124563911	373
263	14.3420175284614	-0.347393759023155	0.190762364195844	-0.124487186945564	0.0584224586149799	0.250539350271325	-0.0269712569198983	374
264	11.2099108426517	-0.306563678291118	0.2965467387147	-0.0652802856584915	0.0539669673244395	0.249064149669285	-0.0274833558125856	375
265	7.25943051351781	-0.405160985887459	0.120897758368334	-0.0952187717730047	0.0195266102681504	0.32476079182498	-0.0193114546783893	377
266	5.21625966861841	-0.33967454502287	0.276231904821598	-0.068706323008908	0.0513213650552113	0.238492625065541	-0.0204633828443144	378
267	7.10977226544277	-0.35094007904584	0.280991034291598	-0.0377537283394097	0.077241364660607	0.220063865645757	-0.0289330632148098	379
268	10.0286791911006	-0.323283488762177	0.284668970879611	-0.0591634672623569	0.0575598296885809	0.24568610399977	-0.0282994744321162	38
269	7.94175082554656	-0.274143405891427	0.387244988083429	-0.0602647925268565	0.0487306989122168	0.204451318541694	-0.0235241077201239	381
270	10.261947704686	-0.317314765180763	0.248871952677491	-0.0668728869113661	0.0343033272979384	0.285871446629461	-0.0451289946081356	382
271	7.88163067925016	-0.327281229226165	0.26393762928974	-0.0714834347554993	0.0420691525162991	0.255560186906604	-0.038132080248757	383
272	11.0733364275709	-0.335611334949164	0.21469632867795	-0.136162173395451	0.052113037486295	0.240932293664141	-0.0153398874904193	384
273	10.0455173635304	-0.300384477800445	0.284454063784655	-0.0843183080778354	0.080091899551302	0.229924202645798	-0.0178255332034883	385
274	16.233061401364	-0.331208720301651	0.195938987976876	-0.102800847982781	0.0401908564419133	0.297842642300952	-0.0308308517929924	386
275	10.974660538718	-0.319226178341349	0.273559447566933	-0.0738175308227495	0.0329409793712011	0.261820162413964	-0.0367091091916624	388
276	10.3518227608848	-0.3117742656773	0.327719787903171	-0.0724943612910424	0.03564649997578	0.216821904235629	-0.0338580731584336	389
277	3.67099407497248	-0.348985443195527	0.140065677496888	-0.13137635541367	0.0719655808913604	0.277518098610158	-0.0270701102949746	39
278	9.44582865009704	-0.320384259907199	0.266347895247727	-0.0925125900374908	0.0313153042088861	0.254787501662273	-0.0317859659766645	390
279	9.24501054860812	-0.346453165073622	0.23710751720525	-0.0949326810985802	0.0102569187829086	0.274601953604794	-0.0234692620836123	391
280	9.47910933959038	-0.337938628296434	0.213344704563474	-0.112517253477729	0.073047064887238	0.23908990057347	-0.0210394709424646	392
281	19.3586750723565	-0.302120962346294	0.320734643421383	-0.0603873630711225	0.0818549857054944	0.221593274691495	-0.0034181895816638	393
282	12.8048148934787	-0.335640569263421	0.268398985966153	-0.084338881875543	0.0468908892193661	0.222970000830126	-0.0412951632696149	394
283	8.91826411075012	-0.33941677470801	0.252586158649536	-0.0541003819189749	0.0829436357032427	0.244116320195724	-0.0243415569563669	395
284	10.8994628161995	-0.357879997623244	0.204150848268897	-0.0612553864083481	0.0627160111378217	0.275717145921382	-0.0376934534765817	396
285	16.3248703255172	-0.327969079291813	0.218804388787132	-0.0781769675453595	0.0495300247193874	0.283997818627575	-0.0411449894916755	397
286	14.7896930500901	-0.367033311132944	0.21085017216063	-0.0726085596373056	0.0507634267900038	0.258053768656372	-0.039968216578539	398
287	13.9557683632516	-0.368940967779498	0.185867401072483	-0.0848624709511555	0.0219375529308592	0.30216959453487	-0.0304109872561579	399
288	8.93915682521276	-0.313096139687824	0.291618832584715	-0.0627076626037761	0.0570893321537292	0.252520615797892	-0.019970473254146	4
289	14.3476558570462	-0.306057924043843	0.325681537433434	-0.0589372111063235	0.04299129584891	0.248765548923317	-0.0110151688329609	40
290	16.7551024569748	-0.343941951871267	0.263443959560182	-0.058000068147802	0.0552322957927787	0.257197071200469	-0.0196543881945314	401
291	11.2571422201232	-0.326901673271953	0.289170914378064	-0.067717655830007	0.0388994278155915	0.242143179915228	-0.0338480496191918	402
292	12.4936491347148	-0.311888766443075	0.273011416470891	-0.0965062254711157	0.036382374594035	0.258837454077137	-0.0201765440343129	403
293	20.4248581470305	-0.277341831341981	0.333064526585595	-0.0745410058812885	0.0721373802652589	0.229081703408869	-0.00601947261573867	404
294	14.4866456933375	-0.278856526541985	0.333456481608258	-0.0705141722909239	0.067822697035761	0.228822231361332	-0.0185208800754372	405
295	12.0034494678859	-0.332001357099566	0.26095520480829	-0.0346556524864663	0.0821637507552629	0.26352864988136	-0.0235874184791887	406
296	11.2899089670547	-0.349102684519774	0.248274895392858	-0.0169850210667947	0.101862691521878	0.255778363335557	-0.016698219891265	407
297	12.3844372473664	-0.303064509038963	0.27407533515837	-0.105717815708016	0.0448219849418196	0.238457416646246	-0.0331080392806959	408
298	11.4865121825426	-0.353927529096305	0.23283656077723	-0.0481005306714328	0.0457036477169829	0.298231213796837	-0.0152922452025537	409
299	10.5705629215412	-0.278475808820101	0.344004392459004	-0.044320450636352	0.0592856561564593	0.241913182622491	-0.0310536146381208	41
300	7.69689264776395	-0.359323431476535	0.19634826930407	-0.0982156475779315	0.0396660048175362	0.275485216619315	-0.0272305584340295	410
301	11.2950004290348	-0.376530731406511	0.233792492346549	-0.0135979834919348	0.0491419603826873	0.293153952491047	-0.01921679918467	413
302	13.6871238393241	-0.305713534109463	0.312164883715262	-0.0552048366418466	0.0640026754745864	0.245420600923623	-0.0117887511888879	414
303	11.39982124424	-0.352813589859934	0.199605620880109	-0.104067774547557	0.0365082612235138	0.277387714757212	-0.0265354674726742	415
304	10.1120633492593	-0.315331331308482	0.30779975627006	-0.0606169647416085	0.0402004154617266	0.242423531580248	-0.0320716210234053	416
305	4.85473761078982	-0.335259259404943	0.305705763382305	-0.0427279373789142	0.0317830290950129	0.243465035084277	-0.0334895855212926	417
306	8.43483471205698	-0.34009646184801	0.256814688988077	-0.0569409788351793	0.0578885782008029	0.262710981724412	-0.0224031383821973	418
307	13.2584123818475	-0.304995088866557	0.269799476594444	-0.0866047832782667	0.0392040036896166	0.271795003670982	-0.02603553805039	419
308	12.5985465779753	-0.349622011094209	0.270403382939725	-0.0570729703571424	0.0491752077702543	0.238738636950071	-0.0339467586512549	42
309	10.1567820176864	-0.335684369789505	0.274947562342583	-0.0527835144432997	0.0554580371515415	0.253673451050341	-0.0249531836597107	420
310	16.8312145303376	-0.309033791502183	0.252875647447051	-0.0764473120717696	0.0791350366707876	0.26227690086935	-0.0174901732826714	421
311	11.1292963132591	-0.318841624424577	0.340002755610446	-0.0315139323707418	0.0611557622197332	0.21840921738255	-0.0265518991971797	422
312	8.60944520119517	-0.351488505805549	0.257863698497845	-0.0984631978442791	0.0569145356819278	0.214666835521329	-0.0141408870088393	423
313	6.51581338668457	-0.289896175994531	0.4031231647029	-0.0243343410479074	0.0140393218380402	0.225884897040299	-0.0269121460775766	424
314	12.2526619978693	-0.32107902972271	0.259694691264751	-0.0826684718637689	0.064063317737607	0.242083664010528	-0.029482009724171	425
315	11.9258810837935	-0.375822099501137	0.272816593167854	-0.0271000862699497	0.0311624569060652	0.266934430078553	-0.0136896754126138	426
316	10.6030826940397	-0.324965390709	0.232241566042793	-0.11546793269383	0.0650578227552166	0.232345583157889	-0.028928006608631	427
317	8.43009261395452	-0.353706052512683	0.197361997379843	-0.0880331140674437	0.0694204002145586	0.261380558107254	-0.0284184399776407	428
318	8.2819598271903	-0.309061298953424	0.264550568592898	-0.0910168070026296	0.0513562440705061	0.259694699976627	-0.021626744526202	429
319	8.97318405174394	-0.297387289903919	0.298018884400014	-0.0678819384573223	0.053700740115364	0.254670021966685	-0.027178279239763	43
320	10.8069340180489	-0.298627255738683	0.339184974515398	-0.0396969100263608	0.0622164199960634	0.239995142952818	-0.0157678612215933	431
321	4.05173356678715	-0.248756147015663	0.406814004627002	-0.0492066292789748	0.0469278744838756	0.221577719345903	-0.0247293996700778	432
322	18.6625247411295	-0.314590000298231	0.234660347889009	-0.0736090039173173	0.0646842806853198	0.281610504648945	-0.0303333879870678	433
323	10.8735703886354	-0.332315494320435	0.209150788099447	-0.133581458448618	0.0491645103214167	0.255125609402657	-0.0159393833132334	434
324	10.1532061544619	-0.325577804880651	0.28958009150376	-0.0692032101321754	0.0346358132548302	0.250588628294734	-0.0276833679146716	436
325	5.48535737735723	-0.31477358826693	0.31165845417236	-0.0151547536444387	0.0425564318266444	0.255732205062509	-0.0476627365513177	437
326	11.0435836553043	-0.291825530341164	0.331442793987342	-0.0727955086684421	0.0559337298999099	0.227554693323024	-0.0173919287316226	438
327	13.172214417904	-0.3335859134766	0.275996662515929	-0.0612292622096113	0.0333557806745112	0.269151257711166	-0.0233904003002768	439
328	10.9257559200699	-0.316450635141946	0.265303565072242	-0.0563521314165254	0.0541942753100902	0.26993363441766	-0.0372118756942726	44
329	9.2280405658476	-0.343027237154327	0.235110196291841	-0.0792260964504774	0.0621176695335841	0.240302524023819	-0.039712569025983	440
330	6.38614270312034	-0.458375161709632	0.0669105259616681	-0.108842222037822	0.0453211476061996	0.281158548534342	-0.0303630701252346	441
331	12.2375647151319	-0.342768143454629	0.171440933191797	-0.161993641529576	0.0251334609220847	0.271626168766313	-0.0215493310857734	442
332	12.2945767583316	-0.297954512017737	0.355336616737849	-0.0665878625867991	0.0614635755628662	0.204589088942622	-0.00308954418253276	443
333	9.72810127627424	-0.307471743737822	0.278724964899377	-0.0720860841611466	0.0510312631629376	0.251867110954765	-0.0383195461317144	444
334	13.9939194944663	-0.339860796158956	0.24690436081838	-0.0689517891230658	0.0695628154583141	0.255918335629081	-0.0124977396726944	445
335	4.96934433018069	-0.374483590161826	0.126956402125028	-0.135331553663954	0.0670769293605921	0.258311112473479	-0.036198442557956	447
336	7.50351241198167	-0.340164431900252	0.23407406879186	-0.0609962276160254	0.0169091919080305	0.305516214256888	-0.0333748699210991	448
337	9.85117222449651	-0.29236583820398	0.329884250068842	-0.0358390338474464	0.0649061904746732	0.248661564955936	-0.0259086984757437	449
338	7.06119851682693	-0.387132960876128	0.127783593426192	-0.100217643180596	-0.0173985841708594	0.304418400584707	-0.0530528251968784	45
339	11.798985740729	-0.330130474025392	0.248394505309358	-0.0782713618744118	0.0376719612644329	0.263919820595597	-0.0405536450867068	450
340	12.2699825746472	-0.327591416165772	0.250769484041985	-0.0984631236122116	0.0311128919979684	0.263829268577565	-0.0253788634450844	451
341	6.60779454553646	-0.312482499986508	0.291946488988589	-0.081449002148691	0.0404253598441296	0.242734687806219	-0.0285335897161785	452
342	1.4162837090989	-0.341229502625358	0.19943067660677	-0.0935390034874336	0.0722153395136107	0.257936270119127	-0.0297638904197244	454
343	17.6018510247198	-0.278870383118339	0.350008711365331	-0.0828511586882142	0.0586044142347154	0.212526253596374	-0.0132480552594103	456
344	7.6736777609359	-0.354778035528059	0.309509769756765	-0.0177355041792869	0.0123637641082163	0.254884808810937	-0.0261769081430967	457
345	6.64485007081972	-0.292094823647325	0.343843992890844	-0.0529429714785831	0.0270928104474497	0.254981061447501	-0.0234955779293579	458
346	12.3311528361603	-0.294721319017261	0.28474064172145	-0.103353324945531	0.0876528734803951	0.198847385243676	-0.030096330370089	459
347	10.7237758818127	-0.294154934087705	0.330061328783012	-0.0266407817996002	0.0560200562120936	0.254038639890389	-0.0355300363108165	460
348	4.75282186187019	-0.273064736828907	0.373944266953061	-0.0750857414766198	0.0555354119200156	0.202764945173438	-0.0154504675824422	461
349	9.31665881142396	-0.31997265983756	0.280155283431315	-0.0760622298861007	0.0610811327628784	0.236794793784299	-0.0242520591529491	462
350	7.34683375769547	-0.514620072498041	0.0897619474832294	-0.0572209878580297	0.0259917522667453	0.254847754769199	-0.0453543873196799	463
351	4.06147674858194	-0.265936467249101	0.421447342553203	-0.0379390425908125	0.0496624720826348	0.195177122480629	-0.0262839040882324	464
352	7.09952592784687	-0.324576564686613	0.238109748600092	-0.0740964698309515	0.0254723756411474	0.288871406391922	-0.0443133723143012	465
353	11.8957191658343	-0.352662945755208	0.206096817861621	-0.0856471870357158	0.0259618586642328	0.290738077489115	-0.0350783811031767	466
354	12.6491944180966	-0.297079561544979	0.28231584814304	-0.0914100404810953	0.0771996735906553	0.228998131423306	-0.020650934615261	468
355	11.6835187617138	-0.313325842103081	0.219863118404067	-0.133283685502591	0.059922074460361	0.250448512108635	-0.0211000592396567	469
356	11.0505753246378	-0.341030043222492	0.228405408355616	-0.0821232042600909	0.0682304332774407	0.264085375952158	-0.00440532175416662	47
357	5.56018903359185	-0.425728248307246	0.0502679886651761	-0.125622999107593	0.0165463813003059	0.313790640397875	-0.0463388267647791	470
358	8.17609087048752	-0.278863947508375	0.365386573065624	-0.0767898935909919	0.0452159768241348	0.213559050238051	-0.0166655842748712	471
359	14.4111768612849	-0.282969536978225	0.338047113314505	-0.0690848620731194	0.0669559658195381	0.226473691923534	-0.0112572994078432	472
360	12.5643082720952	-0.315195208474461	0.301360353529924	-0.0699693187286794	0.0816271313651004	0.213444214358839	-0.0134670025592447	473
361	15.7743428387595	-0.286617723770685	0.315290630068588	-0.0819761244031339	0.075934405614892	0.222462064073085	-0.0143976804220312	474
362	9.75563326558099	-0.293993217382438	0.319899935597276	-0.0530238013845631	0.0445278134080142	0.249085359364124	-0.0387214069572802	475
363	6.99882210263998	-0.37084021102011	0.142737009544735	-0.0995005657897569	0.0638808222990265	0.289453121010612	-0.0318951595173402	476
364	7.52857295921404	-0.335352637117603	0.279777511724455	-0.0291723932575756	0.0787715736224479	0.243498359769616	-0.0277010267238844	477
365	6.5586116210841	-0.356860009696829	0.214669936581698	-0.0740989190639447	0.0165521870472067	0.289627623822134	-0.037554479458725	478
366	5.11446546168738	-0.366814456834568	0.178348925990925	-0.0986343782281758	0.0577856370136597	0.273458298367634	-0.0186842028739696	479
367	16.2632260402391	-0.296025620110935	0.31207865292735	-0.0734039202146144	0.0703565139249943	0.230607487661174	-0.0141989247326384	48
368	12.2946500681389	-0.370370105927985	0.193058858160916	-0.0966761344288403	0.0373630397058787	0.255891859198678	-0.0452148759202114	480
369	14.1500893325059	-0.31128870907666	0.270710024001762	-0.0826711635912148	0.0543068428812493	0.258559511593167	-0.0203451440109151	481
370	6.14530568625448	-0.369746351879882	0.13967339660859	-0.160740046721719	0.0257655994722342	0.271746158663418	-0.0216355661063791	482
371	13.3497593685343	-0.304231045717273	0.358016684687473	-0.0121518087368818	0.0749983133212629	0.225534852082639	-0.00784008608454551	483
372	6.82152228679157	-0.338726208123375	0.27522160647441	-0.0169748044142996	0.040063666011824	0.290626164996565	-0.0243647957059509	484
373	13.5608159018664	-0.311764867330059	0.281689839561081	-0.0813799459671272	0.0665707992202609	0.240012727499321	-0.0149668125552069	485
374	8.97054557528219	-0.334807925647575	0.313062119287452	-0.0278579683490178	0.0359223679546157	0.258320027502093	-0.0221079036247477	487
375	15.0030934769541	-0.358164928310341	0.222610024110661	-0.0882677234810997	0.0399821299942078	0.262690640179857	-0.0260601419603486	489
376	7.32104988343143	-0.345763641920314	0.217909276335959	-0.104096486861392	0.0325141774331878	0.271508366202999	-0.0228007715567634	49
377	8.65226121769919	-0.331332324969155	0.247781180097539	-0.11281420168027	0.045424578529391	0.225084133759396	-0.0364460165599177	490
378	12.7060110438268	-0.299265918103057	0.28328603851649	-0.0580873740377748	0.0380722763683322	0.274011960941123	-0.0467341295002059	491
379	11.8457234004451	-0.304532913303186	0.340936360076795	-0.036076763428378	0.0627783277513297	0.234892152418814	-0.0164687947945697	494
380	12.827263957853	-0.338287331646429	0.281342247292079	-0.0578634316995843	0.0466285972738741	0.259477594141007	-0.00668043108872792	495
381	13.3899259378434	-0.314929264393227	0.301524250071024	-0.0680892878140124	0.0501771275788361	0.236629753162185	-0.0275481436576433	497
382	7.70081383330595	-0.294200238352323	0.354620279400761	-0.06129788166527	0.0424305969368972	0.222688285328337	-0.0220582039654942	498
383	10.2964798070939	-0.387094720360342	0.207347641042117	-0.0345281512668129	0.0108771885910919	0.297358945344555	-0.0487288476949231	5
384	11.0920507423879	-0.316765116639966	0.224318582975671	-0.127069860088306	0.0354320094662077	0.261742464298861	-0.0328266334919239	50
385	9.11030419650336	-0.395097557254567	0.151638520814733	-0.113630068104239	0.0568733472723531	0.256954692428141	-0.0210975340922872	500
386	5.40802537707382	-0.379434927902497	0.19941753777579	-0.0815387603497131	0.0371715239258429	0.272684309145276	-0.022007991283059	501
387	12.109454958194	-0.383247638316901	0.0573613023022724	-0.182757989807802	0.0287158210974076	0.306992506223525	-0.0365536456108869	503
388	5.93106490849949	-0.356656864112408	0.0892418356516044	-0.182651161300202	0.0554481151114049	0.277786747990635	-0.0365761435651288	504
389	7.55190857426578	-0.306218539719526	0.347858464018647	-0.0564908097479489	0.045073322150494	0.219897281954696	-0.0212040610850605	505
390	9.9565511842676	-0.301090906900665	0.285765414095682	-0.0822871296491073	0.0737528999193201	0.237515030558471	-0.0162546039968161	506
391	7.60530349810345	-0.441195380462566	0.128611059020022	-0.0748478136415013	-0.0147010273704119	0.288441368344083	-0.0387726442705543	507
392	9.0898512532275	-0.339862496530389	0.251728603910255	-0.0790163106990596	0.0445929452949433	0.260631709556652	-0.0204392513826217	508
393	6.62734275758531	-0.291320390690424	0.370792035412609	-0.0494096321181415	0.0563660170247937	0.21133667495868	-0.0162937555718591	509
394	14.0629943780236	-0.319116916453619	0.321276947866669	-0.041908457637849	0.0531581751980273	0.240451013835344	-0.021610504719713	51
395	12.1201015688763	-0.322174290595987	0.25782303315417	-0.0719196442956888	0.0516989347310612	0.271314588454345	-0.0227327313579379	511
396	8.01577432984406	-0.286059972645423	0.365244839179435	-0.0399750171260006	0.0579074118205917	0.227565157534212	-0.0194795110376921	512
397	8.84122035114624	-0.272049832211041	0.324417922678917	-0.0820059416825734	0.0550619528057661	0.243315080320611	-0.0214905829715763	514
398	9.60395697034839	-0.299220733037975	0.332680725842211	-0.0631583905608818	0.075843520744861	0.207921510140779	-0.0179836418348316	515
399	12.0581044934915	-0.36723334122206	0.198018652904345	-0.121745757685617	0.0250214955187684	0.24029722031462	-0.0431636954775458	516
400	14.0385344332993	-0.361988204818522	0.224077350526557	-0.068951084591729	0.00484698842364367	0.281558387980438	-0.0447785339861501	517
401	10.8616368651625	-0.31878092502155	0.324444728492181	-0.0382201711378636	0.0532156910809284	0.23318203120594	-0.0300435471000191	518
402	6.33740504496835	-0.442669260407287	0.127276005088846	-0.0550610688432207	0.0245051122518864	0.311840996756048	-0.0224031682721508	519
403	9.83142130361884	-0.31485134060923	0.269116011905781	-0.07294398415535	0.0666727873573809	0.252780783566931	-0.0213584270538413	52
404	8.81672887301255	-0.335623003605983	0.243317156779511	-0.0846306830050532	0.0430648711965522	0.260360493864147	-0.0310902934200817	521
405	9.53480441129125	-0.356847715128931	0.193217510087035	-0.0691277577742205	0.0911781600259627	0.272464790177637	-0.00105417035558108	522
406	10.2240336435273	-0.413577907727841	0.12802240996365	-0.121112384457065	0.0198143440665933	0.276095793859763	-0.0326731980576908	523
407	11.2881856982894	-0.376753533359968	0.249507315708631	-0.045675334524758	0.0336608742830247	0.260008407190782	-0.0307095634456177	524
408	8.59964029209993	-0.314611082005097	0.301471169115086	-0.0685056078227829	0.0801082088458732	0.21148545547663	-0.0210828529130162	525
409	13.1086319561607	-0.340375524047527	0.278092030936275	-0.0433260260991714	0.0830683416740446	0.238997052347533	-0.00453244913955747	526
410	14.6734526209613	-0.314948153445383	0.26071813839829	-0.0910476428433882	0.0180294552792129	0.278393263035443	-0.0318462172701478	527
411	9.27643199775621	-0.36572743878338	0.199629371436593	-0.0965915043566006	0.023172083655015	0.274417824172095	-0.0344086583643559	528
412	10.4319687184262	-0.333720407438164	0.255558282237838	-0.110555691351139	0.0301447430069502	0.249360239828648	-0.01294581682285	529
413	10.1982277559183	-0.330207237444679	0.251132383048776	-0.103578470937737	0.0546673717194651	0.243974489561446	-0.00671597166594501	530
414	10.1203522960097	-0.3183422459486	0.277015045389341	-0.0524997661512908	0.0293800456172249	0.284762630596682	-0.0352406765000993	531
415	11.7354622030321	-0.287162665703328	0.37103707651751	-0.0385960491051435	0.0674018264651443	0.21466770595981	-0.0175961161950316	532
416	11.4736572096443	-0.356645315088244	0.28210432502306	-0.0459969802810013	0.0210366478614561	0.267012926552402	-0.0165636305747639	533
417	6.02008565928334	-0.384615889331944	0.196016382636572	-0.0472333388053775	0.0369451502469453	0.291496111498662	-0.037457740754389	535
418	11.9248143482362	-0.351493548335621	0.180124263236124	-0.115204333617456	0.0419128909044234	0.283738923070159	-0.0249810166296152	536
419	15.9428258608276	-0.326287946496563	0.268336927406911	-0.0599500978228585	0.0779509799950473	0.242880018111088	-0.0226379180527176	537
420	11.9627502779671	-0.367326679488341	0.203007478637698	-0.0945100844023765	0.0718095267628024	0.240058789227949	-0.019351754850551	538
421	14.8749896730509	-0.294232756610756	0.32267181063988	-0.0742073402929165	0.0807477139360552	0.208416649056071	-0.0169407790089783	539
422	1.76272822042313	-0.387002962892154	-0.0182272801039765	-0.0896480288663984	0.0659381835450017	0.309242387365216	-0.0416928694672593	54
423	12.7409169217759	-0.339930443262049	0.209867664831814	-0.12455762880449	0.0527086430251439	0.254957142470089	-0.0115596150127807	540
424	11.1840851489966	-0.323304387028809	0.321350793898149	-0.0425908402734103	0.0439285549605906	0.242068869934729	-0.0239084391312336	541
425	7.06603731787021	-0.364716565946669	0.189223900064009	-0.0741684531333381	0.0337944558750994	0.296890641318104	-0.0373071041166901	542
426	11.6860864854813	-0.321657519199163	0.225437728835356	-0.141493693832	0.0719963212131248	0.220363116619732	-0.0149870013244273	543
427	9.69072549041046	-0.371687406182219	0.173928920403976	-0.102774708626423	0.0067945678737749	0.291153925256656	-0.0384625493740307	544
428	12.3934026778606	-0.347049234704847	0.272466937611091	-0.0353551253100844	0.0568195626247487	0.253452104357151	-0.0326532246419574	545
429	12.5908056665296	-0.349531534909562	0.319028053430114	-0.0322441479427622	0.0506486401445399	0.22760303762345	-0.0120716748273324	546
430	10.633441508256	-0.333147256234684	0.250788254741225	-0.0683417931946427	0.0755399780746919	0.252622707545268	-0.0138269554091917	547
431	8.72582398742975	-0.305577770679921	0.320154555849985	-0.0843294483639996	0.0372894573055632	0.226829787235607	-0.0224171065769205	548
432	5.22799091414761	-0.402358338047391	0.103747877518968	-0.103402244232017	0.0478004990356528	0.313547236259106	-0.0215144633606854	549
433	15.7899528141728	-0.315649020774315	0.278803670332804	-0.0662983686216281	0.0775979811973525	0.237763850426968	-0.0220451756313942	55
434	14.3733003567558	-0.310465610497928	0.255527202564922	-0.093941549112705	0.0677371421273394	0.244603749832227	-0.026901545274665	550
435	17.4808631159973	-0.331875444142664	0.276753390120854	-0.0605294836420775	0.0843131543654185	0.229854607468866	-0.0104562082997567	551
436	9.26314717417741	-0.312957070075299	0.272528844493294	-0.0541290801323052	0.054204800034329	0.271655720201373	-0.0334971689593681	552
437	12.5406051216019	-0.302825008388087	0.314858453024482	-0.0728096126302891	0.0543876241573934	0.23468008922106	-0.0167601816997113	553
438	5.91762729314408	-0.287050815072058	0.331339077249009	-0.0936365556415519	0.0467113806428465	0.211838884108167	-0.0279175860075	554
439	10.349878039525	-0.367169252572999	0.212273821994835	-0.0713896168880013	0.0195892439021916	0.282167871092287	-0.040519777792802	555
440	10.1600683948381	-0.30151272767192	0.252044815736284	-0.105978569730554	0.0465449564988029	0.260496661714161	-0.0325742711781356	556
441	10.919955710908	-0.315332739672742	0.28450054961783	-0.0717976935880149	0.0608497643221827	0.231256362937746	-0.0358404679811316	558
442	17.526305293745	-0.31080126669421	0.267908060798735	-0.111343481903554	0.0510398533335827	0.241638133909505	-0.0125593290867761	56
443	12.8964289961483	-0.317022637920528	0.292794572197869	-0.0813407610484663	0.0540531189675141	0.237688811061476	-0.0106523057384608	561
444	15.5932046109684	-0.330039131160666	0.28479496947716	-0.050613619486416	0.0402540215115776	0.269371171767717	-0.0223745877840613	562
445	15.2092627732703	-0.336117496591618	0.229901036889834	-0.109703070261326	0.0427080486424916	0.260024054233042	-0.0175957374667772	563
446	16.1623384247893	-0.305538608303941	0.359101323887838	-0.0149090095481679	0.0262305494401673	0.255600007647126	-0.0294690356279579	565
447	8.81376338626066	-0.323667814393868	0.259878353665009	-0.085349719899197	0.0239539107019321	0.256734983895632	-0.0456352722517166	566
448	10.7280733527797	-0.307869061202681	0.311818984687032	-0.0487600528110445	0.0414783541885368	0.257870386694407	-0.0306107884573512	567
449	9.92195533822411	-0.310332300175018	0.249536223272316	-0.091780940900312	0.0688554522603352	0.255112754936471	-0.0223946713945921	568
450	11.6721293590628	-0.318972036375982	0.249099536827249	-0.0745251209302209	0.0319962057317984	0.279978864211967	-0.043619251828349	569
451	5.2810776482333	-0.383406950169789	0.189812198888906	-0.0522840535414505	0.0259429457660572	0.294408690968689	-0.0441263457360033	57
452	12.172924743425	-0.305967967069088	0.258008155112617	-0.108498071584497	0.0360461593780029	0.25933664460166	-0.0305388079667359	570
453	14.1916030340888	-0.301496638078156	0.299338207035686	-0.0618985817676425	0.102901723076872	0.22068803617707	-9.16432598594606e-05	571
454	12.6239102635832	-0.31123307752802	0.288318247177839	-0.0962622013351435	0.0550242727965863	0.228684843909819	-0.0169746188184528	572
455	8.29166598671705	-0.310014178720188	0.342648523902691	-0.0387767204272667	0.0318796265496733	0.240088648822661	-0.0324825317062121	573
456	8.20139270685494	-0.306139566145141	0.302294529162342	-0.0784851774979846	0.0411074608260048	0.249184531259661	-0.0186180279616508	574
457	14.516890709218	-0.340422687539499	0.262612678367341	-0.047796992130836	0.027202568295852	0.270633618826124	-0.0493881229573584	575
458	13.1621858044457	-0.290825826992979	0.336217760864847	-0.0596941454987778	0.0676013093799856	0.218290432806913	-0.0264489349955288	576
459	7.6793833281369	-0.497385499919682	0.102445016033763	-0.0248362405291028	-0.00284132728923873	0.300892950873237	-0.0343357504925065	577
460	12.1043988279282	-0.322140864554826	0.255110482317794	-0.0631489418953895	0.0727800619191009	0.265001636236097	-0.0189917404671206	579
461	6.76877862554101	-0.382388105679176	0.145385764749946	-0.0716181202448555	0.0602788422229027	0.293701126600829	-0.0456412773845162	58
462	10.7710140311847	-0.295608845439774	0.296451615662777	-0.0593720780331793	0.0656363811212003	0.260970244633429	-0.0193769495629424	580
463	7.21624314525548	-0.302935179905692	0.412347771033681	-0.0195234719374492	0.0261060655015623	0.202550933652281	-0.022221684017786	581
464	11.5839067913975	-0.317008705815328	0.317845353545193	-0.0259303500608747	0.0680755135454792	0.240349317120921	-0.0260636535346652	582
465	12.4920193392177	-0.341516537084318	0.277007724671792	-0.043818722750336	0.0690772804669489	0.249929642524229	-0.0118226111251763	583
466	10.7467028501323	-0.327250533264002	0.314019618262583	-0.0637168939713577	0.0305298080133635	0.245517967047655	-0.00863853469312897	584
467	10.5344077521342	-0.308726001794485	0.265243530601746	-0.0824378671921906	0.0662633793198003	0.246482865224102	-0.0300261782789316	585
468	11.2200824923443	-0.330922969128401	0.281537915963743	-0.0515494704172132	0.022052094473787	0.261534858414773	-0.0474525590220895	586
469	9.69408489242086	-0.351826939322111	0.211791244009636	-0.0911843484953258	0.0261814635241065	0.278056350957351	-0.0364463841553005	587
470	11.562414956289	-0.336491167829873	0.294129937353578	-0.037234337405579	0.0136565931161721	0.25903115174766	-0.0498568162517244	589
471	13.1278458745624	-0.316670523024359	0.254022534496202	-0.0867505675917226	0.0582821289646137	0.254885819290735	-0.0284528554290077	59
472	14.1045140514296	-0.342923097718292	0.277971346626537	-0.0249920097785569	0.0439825933693977	0.27014744282575	-0.0364935777534935	591
473	13.3807372809684	-0.361024944149249	0.15447007351339	-0.135709974096976	0.0578045761508484	0.263924882350126	-0.0249079358229087	592
474	10.8219675155775	-0.297979836266541	0.348852125746035	-0.0595434383860756	0.0521828727464758	0.220759312002124	-0.0175973518022887	593
475	8.07881063939043	-0.383782441547367	0.158182492318167	-0.0588026135430634	0.0244268731739184	0.319365506222964	-0.0486590903686421	596
476	5.73912465390927	-0.399293499228334	0.100607541108391	-0.0962383974669384	0.0214015337169519	0.321946311162414	-0.0504895073710659	599
477	11.1805527321194	-0.31349682318534	0.351495093778697	-0.0331000658464041	0.0630534689508742	0.222327481701301	-0.00245440695854678	6
478	13.0690119815748	-0.323818221630971	0.275225764197572	-0.0701247603834214	0.040759163597869	0.250712204061431	-0.0384185079087112	60
479	10.8864064069858	-0.35516102061714	0.299469926388704	-0.0321968751753189	0.036475776241616	0.238316808127462	-0.0338703711192575	600
480	16.4479357750528	-0.358511487077263	0.186225668760593	-0.101557987681026	0.055623832517446	0.274423604756235	-0.0213000589862503	601
481	10.7497112818901	-0.325673429037428	0.237708889431072	-0.0743832387238465	0.0886020511893392	0.254709431073059	-0.013351621778505	602
482	10.7592841249515	-0.281571401977368	0.302535579306586	-0.0896317172483955	0.0898194784396542	0.219779929653954	-0.0117865590297446	605
483	19.9648962275419	-0.288791559324089	0.319240131660862	-0.0692131062562379	0.0665225472016562	0.243226542301252	-0.00263749031255108	607
484	13.1886989329918	-0.286198953367236	0.320749340287195	-0.0618580417894692	0.0888077485022255	0.226322735488173	-0.00981373980997153	608
485	12.8853764318549	-0.342812305937091	0.294492686449064	-0.051352926935507	0.0361346615901123	0.247127768721814	-0.0249764627585859	609
486	8.09413762226212	-0.425047936228557	0.149748342353633	-0.0482251537225499	-0.00296274211803167	0.300155265643923	-0.0509949760270492	61
487	10.6564080606064	-0.314417574985195	0.270287937685308	-0.0949415068709513	0.0530910978750605	0.244194824536157	-0.0203717691224939	610
488	14.1705448842523	-0.329194699897906	0.235869663668993	-0.0880754864262036	0.0482620300092662	0.265589507152286	-0.0320993302413122	611
489	9.23050234344679	-0.308316407872494	0.28874440771814	-0.0532710806677483	0.0267583295886612	0.270136371407693	-0.0497971438151875	612
490	10.8951193908097	-0.319235041262565	0.251666387508553	-0.0939876596333911	0.054634224849606	0.242392822838557	-0.0377026282094605	613
491	14.4385201207668	-0.29951708742915	0.31989974727523	-0.0260973242413649	0.0745069454801078	0.253570432004539	-0.0223742046346017	614
492	11.1835801572276	-0.358522131602576	0.283524676106861	-0.0493074973138789	0.0245184729191321	0.255403016186731	-0.0205891632568702	615
493	12.329140753479	-0.322777281556268	0.248801158800237	-0.0947386306476113	0.0688411413866628	0.236518110422616	-0.0272482335463913	616
494	15.3410111659532	-0.341434999892882	0.223942471313236	-0.0993384608551919	0.0466985526676923	0.266056339135804	-0.0196679009792569	617
495	6.34236728785154	-0.335124957766768	0.20280208039965	-0.132080393697654	0.0645060907545302	0.244416871170389	-0.0146532188762199	618
496	11.773805356125	-0.312230563959496	0.347462054440562	-0.0418556407671153	0.0450448385671519	0.210580993984868	-0.0417536684969348	619
497	7.18857021918036	-0.335676376215235	0.242381591308386	-0.0847374573050751	0.0469655452322529	0.252711312458583	-0.036247407290786	62
498	12.2535852202356	-0.339577770968186	0.210257158263847	-0.113670496954222	0.0680530129136977	0.251133716005176	-0.00826907727021567	620
499	10.1779104458951	-0.325963177020292	0.259438598379807	-0.0992488567407811	0.0324962902688502	0.252328481789112	-0.0275958198653872	621
500	14.569741505829	-0.287360949613242	0.348785708598003	-0.0659576128829706	0.0675877353818399	0.213141854444525	-0.0127543537578472	623
501	10.8685343291483	-0.299206498960429	0.257625318020947	-0.103321671893391	0.0626089312501718	0.244960582825157	-0.0317247644549965	624
502	11.5090766049112	-0.310622462375075	0.340072334743166	-0.0452324920046609	0.073457738742947	0.212546066767318	-0.0111433763437526	625
503	10.3329561803529	-0.344783282032892	0.235814127541337	-0.0846169764676735	0.0793022493726442	0.237056838107656	-0.0110692223711481	626
504	11.1123696044756	-0.312105983603591	0.340288679824621	-0.0265946591292793	0.0491949955510371	0.246059955630238	-0.0186226142345198	627
505	12.7287885032794	-0.28087131744394	0.341704205059107	-0.0570736765418018	0.0908955012290037	0.215183354262666	-0.00284251303992709	629
506	7.64975474667237	-0.336089627546526	0.228391971391792	-0.0858269708347021	0.0394697170632055	0.278411149748297	-0.0286979195105459	63
507	16.4925273992757	-0.31334208394141	0.316130918645329	-0.0485409164812901	0.0701922490419265	0.231536964745344	-0.0167431482693733	630
508	7.57508376893871	-0.372953401103689	0.227494601901522	-0.0341523592291088	0.0619988391793783	0.276020767307615	-0.0177780668654502	631
509	14.4127448944079	-0.287326874445535	0.330832008131399	-0.0638695993460798	0.0449792979612187	0.250790089356687	-0.0202368710635671	633
510	11.2353012793614	-0.335893985581293	0.302819910816231	-0.0429119155933337	0.0484702258319518	0.24941267402126	-0.013849215871799	634
511	5.84586732905639	-0.304382978018568	0.286507816914013	-0.071532130242636	0.082523104050596	0.236022442513645	-0.0132377513221695	635
512	7.77616340709476	-0.287369016577814	0.352873051443001	-0.0521490006862481	0.0620312425252782	0.22364285150997	-0.0190450269839062	636
513	8.71160986778301	-0.472369057269895	-0.0128246025318608	-0.0760809494172667	0.0653836303067191	0.317537557943058	-0.0359854937243889	637
514	10.3099911290408	-0.383942594686299	0.150771106904252	-0.156890363194177	0.0250484535949046	0.254406447817611	-0.0204041687579654	638
515	10.8885351935116	-0.307751897635994	0.35498458333325	-0.020050716111609	0.0726795647883199	0.223803372718884	-0.00652632251458318	639
516	12.3877067091502	-0.32773321254424	0.289372141852507	-0.0316607313571081	0.0671103481331706	0.258628015048066	-0.0218704201560283	640
517	6.99817664303163	-0.339944457983242	0.189204325020485	-0.15033123455461	0.0476435418960212	0.248565946390227	-0.019604747361923	641
518	7.94607405517115	-0.316524557027156	0.268865246959045	-0.0932979168247007	0.0794980252728214	0.225927147871031	-0.00400772836903949	642
519	9.40616781177295	-0.346875665439057	0.216713177605795	-0.092495379828796	0.0810667076985312	0.239475177091538	-0.0195302936603243	643
520	14.8194093181736	-0.314579350792116	0.304262014491005	-0.0755315694268489	0.0679149968631213	0.220105918488504	-0.0128551215154799	645
521	6.4935732730023	-0.35053254157515	0.148461033186302	-0.142159361018062	0.0643292604153718	0.271175156075249	-0.0189145091253903	646
522	14.6294435222644	-0.32219753062065	0.281108946489373	-0.0508733552050368	0.0561484187448237	0.2647322708918	-0.0226605552870422	649
523	14.1417850695526	-0.360067597985182	0.198228546487971	-0.0940323958791194	0.0751162948855204	0.244878601375187	-0.0259166384644404	65
524	12.4480546798284	-0.295634570806285	0.311082641593041	-0.0523172141907083	0.0864355519812135	0.236771783126111	-0.012882553762403	650
525	16.4350981580234	-0.326484701606664	0.264090625560372	-0.0923252376747021	0.0506212585623697	0.240188080884794	-0.0248879272075386	651
526	6.69513002091008	-0.324385242432729	-0.238956189530581	-0.138924442098909	0.0339363303257355	0.230639699368418	-0.030033203061515	652
527	15.0512080940193	-0.32472885833335	0.240871614645865	-0.0800308087390879	0.0633282603999682	0.262577085956552	-0.027505414703575	653
528	10.8801302608716	-0.338473989348231	0.237912381617497	-0.078608560731068	0.0554248130866148	0.258701978308477	-0.0296454398351196	654
529	9.08641301313229	-0.324009105115981	0.27608535490761	-0.0837824947194347	0.0542797711473162	0.24020815109827	-0.0176976240342299	655
530	10.2934091900038	-0.293020942722734	0.319761714241154	-0.0591594308772619	0.0736541240595496	0.233291372738667	-0.0185678134524487	657
531	8.87555120130993	-0.348142482330559	0.26077619189431	-0.0473585253287927	0.0265034114377427	0.268638667785178	-0.0439072517508555	658
532	8.91704751922675	-0.286301096393272	0.277008097427454	-0.0928456082849114	0.0566575757822144	0.26500705726178	-0.019985943225351	659
533	11.6292580135018	-0.329511106652828	0.339935026892631	-0.0408901920320009	0.0586253200049963	0.206307143320087	-0.0209568314322522	66
534	12.8223075718172	-0.322974248960679	0.247186754481757	-0.0875578373567774	0.0364621593950792	0.274793986387959	-0.0293980871121508	660
535	10.7471963703545	-0.326460993766882	0.199959805919001	-0.107032434714826	0.0780688049315812	0.266180506637598	-0.0190206603578103	661
536	7.94756586538325	-0.300304802449287	0.313316984558375	-0.071032709181935	0.0555890241934024	0.226497961795515	-0.0326069112876698	662
537	16.2550523864074	-0.29468179659211	0.289995880429313	-0.0901903824002094	0.0813607218879784	0.227002799858247	-0.0116092277604291	663
538	11.6294203318747	-0.290569989558662	0.297779542891269	-0.0778834348199348	0.0719035971054629	0.242789594584444	-0.0162083422244171	664
539	10.5398603137949	-0.328397207677816	0.285310046988318	-0.0617667232313052	0.028167496514332	0.249068235138489	-0.0447496737918706	666
540	16.5067122038334	-0.29493627528885	0.314716342746463	-0.0799602508747034	0.0558252027231738	0.236969249223869	-0.0132257869465605	668
541	14.7180985457875	-0.29644276290801	0.30236896808079	-0.0689004425353933	0.0356879608398144	0.269215749162855	-0.0260934289149418	669
542	16.2267340736508	-0.307145846150986	0.322461987496988	-0.0441952789823858	0.0857165658560908	0.225503569250006	-0.00741513964926722	67
543	13.0187298747613	-0.335297882368305	0.283513006983831	-0.0692537704673715	0.0358244953619676	0.244242339209477	-0.0297461659635621	670
544	8.71174749546653	-0.307288530215739	0.311795915177842	-0.055449172837543	0.077198977175166	0.231309182947682	-0.00961484018128871	671
545	13.5782738836595	-0.300946523918257	0.34690841448666	-0.0528070747267631	0.0615938927423575	0.221998032675174	-0.00828897450755173	672
546	6.39210547602347	-0.29304340038474	0.320291778802177	-0.0696723925220728	0.0534705741838933	0.243465583602479	-0.0156776764571884	673
547	10.5935196333091	-0.384327074352281	0.222607429013081	-0.0489181743514173	0.0313173004285806	0.267974705164645	-0.0406915844845148	674
548	16.8399736074644	-0.305013210183027	0.29261689996638	-0.0906183300457451	0.085439878677809	0.211284347282568	-0.00796643146813836	675
549	8.48557132783178	-0.328788420805545	0.260237311359372	-0.0839607491662558	0.0267390459529906	0.261018574123162	-0.0354710979942981	676
550	9.11315499563922	-0.344141305407579	0.25509668776876	-0.0684572080566488	0.0481824244136624	0.24921010958164	-0.0334758929600653	677
551	8.42693075205105	-0.278383993752903	0.32577260102368	-0.0799283242082179	0.0582097412755892	0.235548336544302	-0.0197062084996764	678
552	11.2574621063413	-0.33443775730625	0.244289768865467	-0.0696865186996418	0.060127112460733	0.268773956468794	-0.0194976082858251	679
553	4.22566095599064	-0.361946360806673	0.156674621673624	-0.114947928380955	0.0414417348211519	0.287809263783894	-0.0324092573575186	68
554	8.8319635789819	-0.319836208867836	0.291264895561264	-0.0766849716528748	0.0573616619184757	0.230075904543611	-0.0218188641649661	680
555	10.5310098176714	-0.334217374668	0.254775279692046	-0.0754583966128835	0.085383881937864	0.233513681493765	-0.00797401261040546	681
556	9.77350966131597	-0.324357766129189	0.25523349128253	-0.0723312361735226	0.0573727169442133	0.260521217545572	-0.0290198934631987	682
557	13.7984472008867	-0.311486775439426	0.252862134481993	-0.092170816183584	0.0791496342885036	0.244719014274554	-0.016274636423298	683
558	6.23080987399362	-0.356621470995055	0.219798308226786	-0.0821844451474909	0.0481854242775807	0.247758957577236	-0.0440394596177701	685
559	4.84107884823804	-0.309192210814509	0.327590430517134	-0.0618316784265795	0.0391669422122684	0.233784108861183	-0.023571633960517	686
560	10.6540070920164	-0.312679412935863	0.25316278263881	-0.0904635537654053	0.0640607485124046	0.249572507356099	-0.029132239043962	687
561	10.3945974787765	-0.324040683772638	0.288875199613919	-0.0601907981162716	0.0701359173430422	0.232070450275643	-0.0220859152892281	688
562	8.80560989853802	-0.336064533021047	0.261014622084746	-0.0688379206824284	0.0679179478879469	0.240744076751128	-0.0231228302699048	689
563	11.9389815762919	-0.325255662522701	0.265714186706154	-0.0820722177497314	0.0677911773703862	0.234336878198662	-0.0230435807037336	69
564	10.3368981154339	-0.291476548065543	0.390821481149938	-0.0376287611724033	0.0559552664035396	0.206509902159158	-0.011383202595353	690
565	14.7386448943366	-0.305426729742319	0.235819568623276	-0.097540325480141	0.0505741765088428	0.276981526382166	-0.0331327123817746	691
566	8.09776440446295	-0.365648543925699	0.228436900966821	-0.0486719243697981	0.00861659592081815	0.290959605878886	-0.0420961702811859	692
567	12.4424699651213	-0.356307481978524	0.237218279459052	-0.0710071368071275	0.0666688470273632	0.25087664227025	-0.0093157574823316	693
568	9.41477437006556	-0.347626354422694	0.196314232578875	-0.0882362996125346	0.0526010875855938	0.280732059500542	-0.0333028208508304	694
569	16.2918090633197	-0.322764399754244	0.217696593229636	-0.087824623459624	0.0495945599571795	0.282059127184006	-0.0397228396484079	695
570	9.52585581999652	-0.324799802246836	0.24500319058703	-0.103161079353426	0.0603944820509922	0.242955616415525	-0.0210323045894515	696
571	7.38362961004585	-0.333549623533335	0.269970760371442	-0.0676842974164845	0.021982553568651	0.27747249968114	-0.0200011789184616	697
572	5.41840086933293	-0.396998770751196	0.0918772404350154	-0.14064209989872	0.0395705353127002	0.291958390946329	-0.0340141824806979	698
573	7.81590858631779	-0.386727336296967	0.243901901527103	-0.0454412466994496	0.0519178702912196	0.230781597877005	-0.038361386764186	701
574	9.50515437152013	-0.347922344083111	0.161774474725838	-0.123619754941842	0.072789398405349	0.273786973024688	-0.0142041437857164	702
575	7.31924400820003	-0.324962593360952	0.203140626537851	-0.124708002077572	0.047172283300974	0.272427902058595	-0.0250028113302928	703
576	15.8462119736233	-0.315592685355249	0.269420480961154	-0.0768808019237818	0.0838559386338174	0.237629334692933	-0.0116208449958486	704
577	17.8643708011659	-0.32084180524983	0.225903331392831	-0.0994899436865223	0.0669996486810982	0.260992519454125	-0.0244448546934612	705
578	9.83145680618319	-0.312155286738753	0.206548302514491	-0.124005358566857	0.0602425218226976	0.273851654455758	-0.0207331285659425	706
579	11.3345754653566	-0.325674688163742	0.230018245706298	-0.0817876420796586	0.0495454033693834	0.275827745353257	-0.0365587512586999	707
580	8.5886836889285	-0.37780985800003	0.216368098459804	-0.0587056691177682	0.0415299483599773	0.26032907027784	-0.0432276553068193	71
581	14.6703717775621	-0.310150803901463	0.258120852043003	-0.0913667263931965	0.0832622812494952	0.231999958534277	-0.0234847211274581	711
582	12.059818619167	-0.341674203734902	0.244674086046661	-0.0903468693793434	0.0525923502396689	0.2487047606105	-0.0179265796538548	712
583	15.6800915667776	-0.316050721561943	0.284330073458068	-0.0599485237708464	0.0772472680667003	0.243532211901881	-0.0146880499546639	713
584	7.00174982447564	-0.287507865391812	0.39048045248918	-0.0301757134196945	0.0521340619997289	0.213073899667833	-0.0214665307200075	714
585	8.29577355780409	-0.289967515298364	0.35292571292541	-0.0849245180627371	0.0487137353166096	0.205517318075878	-0.0122002994377013	715
586	9.84445951197794	-0.332235081880373	0.243157055307342	-0.0797919980872119	0.0269885160235836	0.274904222448091	-0.0395323559705223	716
587	12.2648501061321	-0.351085246868209	0.251641679204544	-0.061590640934459	0.0248716723257286	0.265301405811833	-0.0425155005236338	717
588	10.4503315273394	-0.308022013282415	0.328646108078183	-0.0475593794178234	0.032791983745994	0.252975935354297	-0.0270390894727369	718
589	8.98105601451129	-0.494678319534428	-0.040712666353938	-0.0660424044547755	0.00975735641561006	0.303984802245693	-0.062215338116547	719
590	16.9002230700947	-0.291633470659039	0.313863919945293	-0.0796319892492248	0.0895832882375493	0.211566765771623	-0.00593971207435056	72
591	10.6043152046051	-0.384743938456977	0.176608146196454	-0.0990873082280809	0.0487254105464494	0.262827883485199	-0.0249588882363687	720
592	16.8065429780837	-0.328278997175306	0.24884914201438	-0.0663983916512078	0.0843232688425195	0.25239014680846	-0.016137619956898	721
593	12.2947727872382	-0.311095367501621	0.276440517668024	-0.0740520999484904	0.0669070339446269	0.248783720172124	-0.0199684711690508	722
594	13.0726067439573	-0.309263749548478	0.331172364558096	-0.053893763941717	0.0447917974183895	0.239143181110044	-0.0183230863686654	723
595	11.623608550026	-0.320781774694655	0.285532675038569	-0.0737525931099657	0.0453348502140242	0.256799934069783	-0.0106562089256342	724
596	12.4621784169707	-0.309837029885398	0.286034122228881	-0.0666441488955109	0.0366731915812345	0.262476431327655	-0.0372373719524225	725
597	12.1008319891041	-0.31484337146497	0.307986999895454	-0.0440142678314351	0.0492329013486902	0.248673919190958	-0.034254773165689	726
598	16.4575734273701	-0.324544335965923	0.228509073382705	-0.101167178080189	0.0581876760584028	0.260206903896294	-0.0261671196198271	727
599	15.1448152331593	-0.325557985277448	0.249882818253263	-0.0959537658474931	0.0379933810580637	0.25360023975436	-0.0359068394442815	728
600	10.7543462944112	-0.376907806237604	0.155139070349722	-0.0634035273305886	0.0315685757244412	0.323966051783308	-0.0462923506917716	729
601	14.6835997440279	-0.292460391098718	0.335134776948083	-0.0589046487041839	0.0589164948335505	0.231932438966641	-0.0209487030715641	73
602	14.8351788803833	-0.3439719440539	0.258971749334008	-0.0829835786225961	0.0372090009376441	0.252476681640928	-0.0210534310101436	730
603	7.93364574085771	-0.332980478245065	0.283746152275483	-0.0600458154335405	0.0296699292608148	0.257072128986195	-0.0320187880243797	731
604	9.70979508265414	-0.366038952794314	0.169515045143175	-0.0886933534385955	0.0664712981998765	0.267581235589029	-0.0412786440725016	732
605	13.4092138578884	-0.354060150617439	0.220878170929847	-0.0575285016295982	0.061718564581204	0.282994431857087	-0.0191620415608037	733
606	11.1397455600604	-0.32871066741996	0.254561011426878	-0.0686140560422659	0.0501475810993785	0.270921202683122	-0.0249968064495523	734
607	10.2694693945099	-0.290437160038896	0.29516129415094	-0.101465906201079	0.0651319391116706	0.227656929670321	-0.0172093666208683	735
608	7.29326959565244	-0.373670961820711	0.114448593206547	-0.14628135021188	0.0428151620119825	0.273646255690878	-0.0473992496589589	736
609	11.6041551363102	-0.335913330820832	0.228049305697406	-0.0673705535020629	0.0614797692334134	0.26953986416315	-0.0372006515593092	737
610	17.8745993819865	-0.328650322785358	0.2378419970182	-0.0941051441100498	0.0517780046010406	0.262801366308638	-0.0233146730633379	739
611	10.5254999012966	-0.361001909490271	0.195801449450472	-0.0936829899576752	0.0252339636842104	0.283123440838175	-0.0369092060710387	74
612	13.6583794732843	-0.314154275883247	0.24383010960119	-0.0980545405834927	0.0525212608716093	0.263303030656422	-0.0269632596013635	740
613	11.3392979422755	-0.368133742172769	0.152125257425232	-0.124908890792103	0.025316200411093	0.288394611334976	-0.0369441544336487	741
614	9.03407542539743	-0.340714607382596	0.298183292737472	-0.0216085312048601	0.0603324949154932	0.254380126639871	-0.00905944699202818	742
615	8.89079595880444	-0.303038240203056	0.292780450258911	-0.0781232959426389	0.0508219114607316	0.255324111213094	-0.0151742388438257	743
616	11.1932987783357	-0.319020305305848	0.22530291793609	-0.109784360139489	0.0292162740801632	0.277910635397491	-0.0363195122494392	744
617	14.6626998184078	-0.306740587260551	0.296642882007423	-0.0785654222370431	0.0481640368012648	0.249156468839872	-0.0175989302057292	746
618	12.9354902532272	-0.312786311126384	0.286817776174498	-0.108857532854501	0.0409391418927639	0.227361797201792	-0.0208097726521052	747
619	6.93008619839521	-0.296301075740949	0.284921472086498	-0.0762417797762694	0.0765592869288039	0.242350588422621	-0.0213543276162092	748
620	10.5326475327586	-0.362820725867382	0.227830327239036	-0.0487336841600841	0.0528684978309308	0.269789565999816	-0.0363465091544039	749
621	11.3126555557081	-0.367909080681876	0.154869339600064	-0.135865237278745	0.0526646186532031	0.264076954120242	-0.0210827555286159	75
622	11.0845535899263	-0.304424234008685	0.297665500893429	-0.0624220758941878	0.068024952130378	0.248294351970238	-0.0156834285440638	750
623	11.921357441305	-0.336320877216259	0.214210876207647	-0.10255945674318	0.0408066008334268	0.283381104772891	-0.0186721086194877	751
624	11.2190936819031	-0.313745346090763	0.31050718299634	-0.0408877156221428	0.0499143249534137	0.247186413524028	-0.0364965673833897	752
625	9.17709037460655	-0.318087872586588	0.230028606675645	-0.109058080904638	0.0466099079111549	0.264181894777353	-0.0307183275987468	753
626	7.65137502493247	-0.395243501634836	0.136642177471602	-0.081692026555027	0.0181462144556259	0.324574916621106	-0.0329002563375873	754
627	15.2675425803226	-0.31367226893016	0.338563061417377	-0.0379991708040913	0.0621438450116285	0.232999762711926	-0.0039768662526916	755
628	10.8800664684594	-0.345838621130301	0.286420701808258	-0.0467110803344108	0.0171441031177361	0.254976062501344	-0.0406902279547901	757
629	10.5003160533735	-0.289034008394914	0.317036099006071	-0.0967590507537165	0.0652350238801395	0.20912841821179	-0.0206793320107542	759
630	4.57229688416942	-0.345004235715638	0.230738950458041	-0.0939634482683872	0.0188999834677379	0.272679446723965	-0.0268811399555402	76
631	6.71036381785574	-0.369335970001014	0.207551876759097	-0.073530188099549	0.0736633409703328	0.24729058831391	-0.0254004078839562	760
632	12.3678997365711	-0.299766151356176	0.339129473865218	-0.029622607908704	0.0374020387104823	0.247468885039847	-0.0444382222848532	761
633	13.0673226028097	-0.324038922320437	0.258390490622251	-0.0670942102159528	0.0714421710730956	0.25011081094376	-0.027798622947915	762
634	10.4023750176392	-0.336362031084544	0.317520811350919	-0.0387615588671821	0.0589244066111696	0.228081506985729	-0.0130779695290159	763
635	9.78176375007024	-0.353677730772971	0.23123695543716	-0.0463141157837073	0.0476236184652538	0.2798710162693	-0.0394990129799001	765
636	9.39521397914907	-0.37611729385959	0.227107721247625	-0.0809181360061453	0.0223286669008852	0.264823809592939	-0.0183883361590761	766
637	16.8330052383302	-0.306953357893307	0.284939755860279	-0.0710520101441999	0.0615089544883415	0.259352015450223	-0.010119575375358	767
638	10.273326077202	-0.29348624906469	0.340440230868817	-0.0831457208358341	0.0481472727694423	0.206209607585894	-0.0274658903960153	768
639	6.74987694833191	-0.388497438053406	0.0717933392198221	-0.133954230673193	0.0469912543543729	0.329977311969855	-0.0220974545935608	769
640	7.05800967567589	-0.329757142408958	0.219493645900562	-0.0993932077357863	0.0459169252536529	0.278513404493516	-0.0234714345449171	77
641	16.7176323867747	-0.328458450916921	0.238968275782665	-0.107043655828595	0.027577633665743	0.269235139584952	-0.0254226518179444	771
642	12.3378746086074	-0.32656508632773	0.298228235038807	-0.0559938323796209	0.0403524509136068	0.24503672021413	-0.0323570532794972	772
643	8.69369688850447	-0.338494005981353	0.273192521135049	-0.0523818309953012	0.0402168434697317	0.266506193921764	-0.0259104811243997	773
644	9.5404805381956	-0.426651632921096	0.0846813077831395	-0.11181205905431	-0.00398089174211329	0.323137113951261	-0.0275770098464058	774
645	6.35789441143178	-0.325333203010765	0.299267839140269	-0.0480266793599843	0.0147870111260041	0.262586367851283	-0.0391890111141242	775
646	10.241610311991	-0.325078009107017	0.302664866908413	-0.086414298965857	0.0383942535167801	0.217032199401323	-0.0283019481806959	776
647	11.3710695621992	-0.304627919057975	0.311734549921865	-0.0521064307419015	0.0775791446793408	0.234745866303797	-0.0148187486133688	777
648	9.79649275928811	-0.304361679712731	0.265680278562075	-0.093933884339551	0.0813219942348526	0.235275920671094	-0.0149529247396549	779
649	9.62553940192141	-0.297784555639339	0.324676439887205	-0.0790618968983653	0.0666429064040673	0.217016136436051	-0.0010070794282473	78
650	10.5470885515432	-0.3363832605857	0.250767407227883	-0.0953733163472539	0.0251512782321674	0.248469492763298	-0.0398871673489292	780
651	5.10417272064095	-0.398073089415094	0.0651708672820165	-0.15749605462194	0.0633096237037301	0.283941100566212	-0.0238261790935134	781
652	16.0246142328097	-0.316339428128751	0.230224079614091	-0.124523978334437	0.0700574949307025	0.238304802192929	-0.0174991711776621	782
653	13.9049862538541	-0.316294056846635	0.285696505064393	-0.0911760304140886	0.0371424115578783	0.247959260593485	-0.0178803557118544	783
654	12.6279267973118	-0.367100011534645	0.144165174719967	-0.124723521208723	0.0504660936060667	0.282923947235093	-0.028929459453809	784
655	11.07117824348	-0.348698610828431	0.208585149836636	-0.0772008366919504	0.0768921925196231	0.271255651990795	-0.00749695509308802	785
656	8.22059067568447	-0.291250865548993	0.326300175707063	-0.0783966873201473	0.0633900244921638	0.216495792629786	-0.0223669060815922	786
657	9.68316657501476	-0.350265257837468	0.220816872832593	-0.0709060784539102	0.0542798129174449	0.271383823167589	-0.0309116814800858	787
658	13.0562494425578	-0.346155732826289	0.259948827515995	-0.075850700268461	0.0410007978028568	0.241663197660927	-0.0340270553986066	788
659	9.0240648527514	-0.37442195143185	0.151473461343366	-0.094356991348899	0.0209403867385355	0.324740807799058	-0.024611614474513	789
660	9.45248986383059	-0.331483619271521	0.228410824079309	-0.0686082607866123	0.0510750275307825	0.280637431633194	-0.0391212298279648	79
661	13.7769471266653	-0.327700840727686	0.248639969130554	-0.086417947628425	0.0499431012072829	0.260665777292132	-0.0250616908234589	790
662	10.1451291492458	-0.332652187264506	0.198510729074239	-0.139347550201936	0.0317345370431909	0.268976563663617	-0.0247166639065224	791
663	14.0800268747583	-0.287721185796154	0.324290271693041	-0.0479232081237915	0.102722509383332	0.217879575844365	-0.0159100200676459	792
664	7.88271095857983	-0.327945788657305	0.244936301415624	-0.105656967188427	0.0365633602607701	0.258643023919194	-0.0224921928605947	794
665	10.2928868456546	-0.3626000312238	0.185408735367573	-0.108409319642618	0.0391185377651172	0.277066829273855	-0.0239201139609602	796
666	12.2509520237061	-0.338421054691791	0.181097250091265	-0.130964166127334	0.0380348953155943	0.277602729598466	-0.0323173749139618	797
667	10.9092567916417	-0.33412246135557	0.234231820094136	-0.103994371179026	0.0455711938283505	0.253081621206257	-0.0271681312000602	798
668	10.4443933537178	-0.331422573425383	0.273157669399382	-0.0577766454714566	0.06494680138985	0.248770144529227	-0.021022779045352	799
669	9.52256606776536	-0.376860792794341	0.19806785858059	-0.0691641219051329	0.0107325306737399	0.300833307682597	-0.0327559290328025	8
670	9.72850875482695	-0.289544305075333	0.318200680132156	-0.0818636115455812	0.060176055185255	0.228360955801921	-0.0198068433010219	80
671	10.9300085910111	-0.316443846165167	0.328783182499769	-0.0210439049645789	0.0653874617837083	0.233651869783921	-0.0289664855666997	800
672	10.276618227547	-0.340860940392405	0.173186223948659	-0.134222329485841	0.0463528703120854	0.27784217637581	-0.0249349326425095	801
673	10.1468031098012	-0.317992814573747	0.247904942620964	-0.112399960873518	0.0644038948813761	0.23305689639935	-0.0221663254248244	802
674	8.62377629274828	-0.32427734235986	0.279914616051334	-0.08914647951926	0.0272578588424669	0.247515344366029	-0.027002313511409	803
675	11.6240938932423	-0.312500302369343	0.299382193022849	-0.087444332801303	0.0586966000188539	0.221199199625023	-0.0173780563793312	804
676	11.9548560187513	-0.357506265710781	0.21757078525676	-0.0747655056336756	0.0446359371262583	0.268574750742177	-0.0356672668568348	805
677	10.4431994756181	-0.328253076230558	0.236743631179524	-0.0996125979251484	0.028992450412991	0.266664788096861	-0.0366925837921829	806
678	12.8122494519731	-0.314840859550416	0.315879895707578	-0.0421699096373594	0.0351366327701158	0.255373803289409	-0.0347349053394815	807
679	15.9171563441529	-0.370128620436057	0.202130252808693	-0.0898088711385469	0.0390309427385931	0.25725019640495	-0.0403821145089989	809
680	5.98566155375852	-0.366659649311854	0.21349368129626	-0.0531407736771556	0.0143369128236902	0.284896708610631	-0.0540272756539923	81
681	12.1821368195332	-0.283900839550105	0.372766232620056	-0.0345120932667545	0.0716322323109155	0.216452062980496	-0.0157823680469422	810
682	8.46685566047441	-0.328292605121492	0.301276664615225	-0.0589854685877287	0.045313524258724	0.234334275482298	-0.0299078005180267	811
683	10.029369189699	-0.273826771543757	0.331463043215123	-0.0832002028192149	0.0665895689002691	0.226916203155882	-0.0142214298486525	812
684	15.032649286688	-0.318674829710952	0.243791742566577	-0.0941810835854058	0.0515357733761553	0.258683766691116	-0.0325764698475736	813
685	8.72422621275339	-0.326990124185537	0.208190386367259	-0.0782159753250593	0.0548514609281542	0.287044895609987	-0.0443722733006555	814
686	14.2623615998323	-0.321475314725932	0.2416957618987	-0.0953156367262993	0.0520844411896199	0.260079213134356	-0.0282927427703368	815
687	4.88018171237415	-0.358656898146487	-0.13610473242334	-0.130402990558971	0.0627152816606659	0.286572574786537	-0.0203654401896508	817
688	8.35264471377614	-0.397438796422277	0.161977981294117	-0.0847394413505502	0.0343324373134369	0.273189451105348	-0.0447175222088104	818
689	8.83894852471361	-0.332262180312259	0.233695766139433	-0.0656477094566625	0.0482174583838182	0.287732158572491	-0.0308626202994386	819
690	8.76743930624027	-0.317772603806552	0.347271771358129	-0.0473934687465116	0.0392108849279744	0.223271530679646	-0.0202566513224353	82
691	13.1784763182242	-0.32680731125031	0.277369540291421	-0.0684589293759075	0.0704385576236261	0.235756609741452	-0.0182560092793143	820
692	12.271828014394	-0.351370261248168	0.231946481594466	-0.0841835262773137	0.0195417047546039	0.278309146375748	-0.0282483264616526	821
693	11.0437431444603	-0.301221177371235	0.304866377420163	-0.0619527082698943	0.0711939718367518	0.2400672975097	-0.0172602514350358	822
694	12.9329491986662	-0.341800768853311	0.191948987022472	-0.125833125607916	0.051612545562316	0.260674441629166	-0.0266893367096019	823
695	9.21824382797723	-0.283091544641928	0.319193742326893	-0.0837608314405908	0.06424348041006	0.226159663175383	-0.0215786863025335	825
696	7.55025677336269	-0.337761308364166	0.274596993913718	-0.0735023824838635	0.0128229317216135	0.259246152708101	-0.0296676843798039	826
697	9.40150553893021	-0.330464201909306	0.21442953822433	-0.091194800854463	0.0776173100200346	0.261939183996485	-0.0219543346740883	828
698	8.68859135932593	-0.382419802823093	0.122785963685048	-0.140715384651416	0.0123120044578473	0.298355304663621	-0.0297790107476801	829
699	8.9595338390237	-0.370150181631391	0.183779177457075	-0.102055176991842	0.0422359240387072	0.276005835133417	-0.020866391922199	83
700	10.0060604072404	-0.348322411409115	0.239048842042353	-0.0592680139100586	0.0206257105313576	0.28267818473652	-0.0442389194603669	830
701	9.04723192843718	-0.295009459601597	0.376369935548449	-0.0266486746227802	0.0566907300120745	0.219646255184945	-0.0186146791094367	84
702	12.7123694868089	-0.313662335805931	0.296402721649489	-0.0712258596029291	0.057239514308101	0.239722413315999	-0.0187882561845485	86
703	12.5812824376196	-0.371801259234906	0.170777085271532	-0.0590988997170708	0.038494260539804	0.306288415856174	-0.0521826978891631	88
704	10.5640176270656	-0.308295968777311	0.319498700608637	-0.0231326276035562	0.0631655677684314	0.251509016993635	-0.0298440832088165	89
705	8.76663295847137	-0.404999062447934	0.176619189693433	-0.039697924398113	0.0642880883701096	0.284321843416227	-0.0243658698341845	9
706	13.349400301725	-0.32356770627261	0.267151912679379	-0.0635872912921542	0.0494094286179734	0.251447548659058	-0.0445285288177702	90
707	10.4048816479793	-0.314822613126679	0.288660160546878	-0.0769064404764736	0.0656730785508224	0.23636429660827	-0.0106655114285992	91
708	16.2146096578626	-0.336592058843928	0.277005802635312	-0.0673931329245282	0.0596585737595666	0.24263681738833	-0.00945774397147366	92
709	8.07307364736194	-0.355613401974414	0.169456351305817	-0.098465777014884	0.0519967953595523	0.283890001187899	-0.0396203543066831	93
710	14.0228506896819	-0.324459390310118	0.248669905819557	-0.0732487459938288	0.0414501671356491	0.281780710508357	-0.029133500681786	94
711	5.83670126717635	-0.36290492648902	0.19815149739627	-0.0517710381778121	0.0312358307197651	0.294557997113692	-0.0558151792591053	95
712	4.83471124825667	-0.30012500493784	0.359578157782525	-0.0604361468791343	0.0407452620668194	0.215968413828973	-0.0170418349611214	96
713	10.5493078283984	-0.38904788328512	0.146037934297629	-0.11249550148566	0.0560153241203103	0.276226842525086	-0.0112972492619555	97
714	10.2431912257694	-0.308366711846519	0.289840757834989	-0.0846387910127954	0.0499404113359396	0.238263066800133	-0.0278152200978975	98
715	9.31454187125932	-0.574647227207124	-0.115360073762425	-0.0472180140026482	0.0773241273922523	0.152621418031629	-0.0207171990102254	99
