# Supplementary material for: The effect of apathy and compulsivity on planning and stopping in sequential decision-making
Source: PLoS Biol. 2022 Mar 31;20(3):e3001566. doi: 10.1371/journal.pbio.3001566 (PMC8970514; doi:10.1371/journal.pbio.3001566)
Supplement: S12 Data — See S1B Fig and Table 3. RT, reaction time. (CSV) [file pbio.3001566.s018.csv]

	Intercept	OfferValue	Cost	ProspVal	MyopicValueNoCost	ForageChoice1	MaxProspVChangePerSearch	sigma_Intercept	participantID
1	7.49433750233333	0.144999474549925	0.151425029804867	0.1273998361033	-0.0977751279219936	0.285883094695117	0.0103170625362348	-0.082704803797	1
4	6.79671379745588	0.111102212121733	0.0787933216887333	0.0555883371625825	-0.0728384324843842	0.119715706754925	0.00741805838821294	-0.125709545166208	10
5	7.29990000105	0.0872650273082892	0.0586303462269617	0.0735455806591017	-0.0527006539277144	0.0942736515611833	0.0070187652882215	-0.288564777591208	100
6	6.81297640064332	0.0658894525126142	0.0427155273888446	0.0508790227092767	-0.046856470739815	0.1293940209963	0.00243673049097983	-0.198656614426833	101
8	5.94345951425	-0.00129288042465	-0.00966250577038333	0.0102615005657917	0.00563516602304167	0.01655551084605	0.00150491746217844	-0.190489321005412	102
9	6.793969568465	0.0916308970222608	0.0622205962540817	0.0571667591505842	-0.0606986908629436	0.116571414272608	0.00667759032105046	0.0658720394166667	103
10	7.38548723063833	0.101351967142183	0.0662127664600483	0.0514650982231708	-0.0591115143734925	-0.0690665657711083	0.009354669086104	-0.17013450028295	105
11	7.38790357833333	0.0790574069895967	0.0794542412186475	0.0836746783845325	-0.0542616646722971	0.177489382765908	0.00340713638882142	-0.128120150222773	106
13	7.29918652335	0.0719499825255083	0.0256617222502984	0.0295056785069317	-0.0319630329711217	-0.011647316087625	0.00195528424693875	-0.262022664179681	107
14	7.45935455275	0.0560430180779017	0.0365029924279615	0.03464029115605	-0.0288585214904417	0.108017995318992	-0.000416861484731975	-0.432059503088833	109
16	7.11378879197667	0.150819472826342	0.0880156180745858	0.0652405920471642	-0.0970960841942117	0.0683483813635335	0.010261953727136	-0.178879745897213	11
17	6.437121318	0.0589233774863658	0.0100536252324167	0.0207812251483175	-0.0293955420641417	0.0512814073115992	0.00146243416433139	-0.60070812125	110
18	6.95476784407583	0.105320410383979	0.0674843367882958	0.0534084418068158	-0.0705985719505958	0.126698637848427	0.00611428847752717	-0.111096983925183	111
20	7.34502678768783	0.142402869064712	0.0806582559830042	0.0654042189821392	-0.0888877328759667	-0.059796175421375	0.00984350247754983	-0.0225641621766667	112
21	6.617403113207	0.166001424412847	0.0860368674985917	0.0553291593968183	-0.104391199174008	0.0324629057977467	0.0124875508640137	-0.166016162268382	113
22	6.75326481661897	0.0563273512610383	0.0682665800727533	0.0700262245502167	-0.0417232281824417	0.0926727115335897	0.00879906953389316	-0.0708299170259167	114
23	6.98290212808126	0.101318426198655	0.101284126073881	0.0869003974924217	-0.0742840580017294	0.160844129330525	0.00908121650002582	-0.241354605280383	115
24	6.90352671691954	0.147704271472825	0.124749440208692	0.0819799462121192	-0.102932095224127	0.170516435997337	0.0100358751470983	-0.387963574157717	118
25	6.87400316065666	0.0911048434224792	0.0559721085520633	0.0632935192248858	-0.055092772109872	0.014707497011815	0.00779002904669907	-0.351192659179192	119
26	6.90863741127368	0.00185865031403333	0.0150835253012125	0.0344324335307533	-0.00539081308442083	0.0924152044418217	-0.00114654324128228	-0.180884785910083	120
27	7.35188241903333	0.106140413360523	0.0615660081176392	0.0539430574190829	-0.0662966935167275	0.0208138826438083	0.00727417528836016	-0.224716043394597	121
28	6.83519066700896	0.128047816146317	0.101898083541945	0.0852200021857358	-0.0882006219594167	0.127061606249083	0.00988113425186625	-0.178523138687854	122
29	6.47690210131667	0.045794857836518	0.0189362686595767	0.0270994781977683	-0.03035449468182	0.0692821458848667	0.0034474897053685	-0.135307187741431	123
30	7.57890936775	0.138617970649871	0.0774851258620742	0.0564132431632892	-0.0793824621277891	-0.103999002019704	0.0120668792039618	-0.141674580034966	124
31	6.20043302033333	0.00769502414798667	0.00175415095294167	0.0233042764306	-0.00295921557709167	0.078766966099075	0.00177571721722567	-0.356585963353238	125
32	7.34598129425	0.102231204349407	0.04367536317334	0.0463515712361667	-0.0561593376210692	-0.0255281135188417	0.00851003943195587	-0.517618460508333	126
33	7.24985868739017	0.177757919195101	0.0994025322828702	0.0674808930370425	-0.106991720564142	-0.0926940906686917	0.0169903871577195	-0.0974404475238775	127
34	6.433349507675	0.0691110102942858	0.0333496965930083	0.041112899064455	-0.0420636008519117	0.119566508804418	0.00517087131256388	-0.0703802038696667	128
36	6.51550974001027	0.0744080892184217	0.0395326557930092	0.0479168848197392	-0.0484199917073117	0.0157501375285	0.00733390956510075	-0.250160749301638	129
37	7.486363826175	0.0900898555266508	0.0967540697909744	0.101711553210943	-0.0591926150582034	0.256271911979975	0.00661394960408425	-0.0529902911896667	13
38	7.20877211070942	0.153572978490775	0.146992662975067	0.104320849307903	-0.105957341520787	0.0207305645228653	0.0175336128855053	-0.222577665246256	130
39	6.41906584258333	0.0296744023711167	-0.00256465432475	0.0206680961013125	-0.01420112589655	-0.0397958866812167	0.00264753127098133	-0.423219854083333	131
40	7.30904182616333	0.1453935673925	0.0799158848819358	0.0679010551904103	-0.086245884321035	0.114029740033346	0.00759253493997004	-0.149208250528536	132
41	7.41166778580833	0.129155898881123	0.0771066031136667	0.0829318324752225	-0.0837442811789833	0.130897725286017	0.00599647399015984	-0.179487510880345	133
42	7.11810812705861	0.1345611050889	0.073956896161315	0.0766261215061567	-0.0895850340835167	0.110190993805458	0.00907480074127927	-0.0549930250036667	134
43	7.19064912537333	0.174107913199592	0.0869241784474658	0.0646913292813648	-0.102223960601516	-0.0779286755720583	0.013039606357673	-0.161953040008233	135
44	7.36758279945	0.110640579685763	0.0837466996875167	0.0757738730904773	-0.0625299959551283	0.121645080255058	0.00716725788929652	-0.0982768523915	136
45	6.80302470681669	0.0651206561471333	0.0274536010164925	0.025218648796975	-0.0359771506278675	-0.157497634968133	0.00971689419452042	-0.18686106950079	138
47	7.05944143353253	0.120797705363164	0.085260225677025	0.0684202073145425	-0.0798941801069158	0.1519416328761	0.0073404702185557	-0.581215229033333	139
48	6.60148367190047	0.150827536417108	0.0943639537687625	0.0679483025575638	-0.102010707018083	0.09622356230585	0.0138335136875944	-0.164065064860219	14
49	6.82582812384152	0.0479958931528917	0.0307204918573442	0.0275957585380467	-0.0273142417221567	-0.0117655556735917	0.00528382147315487	-0.404696766855167	140
50	6.32679921258333	0.0806313580556108	0.0565526932847657	0.0659732393462525	-0.05522977198807	0.221606942086375	0.00382419669499705	-0.273787607927921	141
51	6.3748446475	0.0865214854871275	-0.00504513778121667	0.00431537288796667	-0.0416044507561592	-0.0883386996669167	0.005300740826015	-0.568005802	143
52	6.70640554930636	0.111786604966504	0.0579521267026913	0.0608257273321142	-0.0686646888502417	0.173670877468317	0.00532703356389188	-0.0851705857245	144
54	6.8394113045803	0.0956327380385363	0.0581621498160682	0.0569406033255658	-0.0606348241154917	0.221742249447842	0.00307266647797908	0.067948969925	145
55	6.95840144303755	0.113193510963315	0.08553268275528	0.0577379803225964	-0.0750081448206333	-0.0100046361655525	0.0112211433004343	0.0755078132583333	146
56	7.58337088325	0.191505254107317	0.127739236106133	0.0945835303476417	-0.124605292714499	0.0280508717010882	0.0152784587643371	-0.0973667632841417	147
57	5.79203184233333	0.0126477238532667	-0.0112640590433725	-0.00117358160903333	-0.00583615442320583	0.033535339379125	0.00124123244555508	0.32893928325	148
58	7.73426834016667	0.120299809266912	0.0843810939939109	0.07740628038722	-0.0720411212663133	0.0710706305462333	0.00879336320507744	-0.316902544252475	149
59	7.49292464341667	0.136223500668119	0.109245203714292	0.0788613706873658	-0.08488763574245	0.11017252965295	0.0106627850213723	0.00318843306666667	150
60	6.42803340615	0.0876271476151167	0.0618669756947242	0.06212155613072	-0.05924441031305	0.126457469826688	0.00967266095699757	-0.299227296718275	151
61	6.65006313806841	0.0472829984046354	0.0562413443271277	0.0609270752671867	-0.0363135186140483	0.176752822646475	0.00338141828428919	0.0952185864166667	152
62	7.12387458186733	0.0915283666185217	0.0543887699088867	0.0564304916482792	-0.0517514814604417	0.199437414492642	0.00206243844705448	-0.53138822105	153
63	7.16444550874267	0.121491963211232	0.0778400068789083	0.0696133319937104	-0.0735523385096033	-0.0015315580368	0.0113014644170911	-0.0617982077165	154
65	7.70544107325	0.136439632806508	0.0810767496952233	0.0898424832777592	-0.0778476590281492	0.125604785470875	0.00682824083570884	-0.344892281424975	155
66	6.68027398317676	0.145060908348092	0.0571842309631417	0.0318085185202175	-0.091889119296021	-0.114873833898167	0.0116243650463426	-0.265669469480542	156
67	6.68966501999822	0.0434062392210458	0.0473994797928717	0.02588817524445	-0.0344744832629644	0.00979959616785	0.0039726047418701	-0.537785130725	157
68	7.12202875486775	0.0685333906771417	0.05663807464445	0.064890984684025	-0.0370794082033333	0.118113294013475	0.00714587202036817	-0.120488575408117	158
69	7.55192067225	0.134700806232758	0.0662292343087958	0.043824591967565	-0.0731822608766024	0.0694369877005417	0.00498502948443295	-0.229912360008249	16
71	6.5776023926275	0.0720749890690642	0.0171511104814258	0.014520335288225	-0.0442958195896377	-0.0529347465215333	0.00505135332679333	0.069847446175	160
72	6.98811093958069	0.149843382887557	0.124511172408096	0.0750247593347875	-0.10192069744814	0.149699113584222	0.0120328080357192	-0.260978404024303	161
73	6.95485156840271	0.110102926325878	0.0627683721405817	0.0443026641031125	-0.0656666458080458	0.00852358400634167	0.00768989397437358	-0.31031178147805	162
74	6.78757998223725	0.0902499491051583	0.006326996425895	0.0173034006597683	-0.0460381405475392	0.0059598306560675	0.00396847135012475	-0.0982034416181667	163
75	6.61422754643558	0.0836142747523783	0.0876080612123358	0.0679528994514475	-0.0593926326567963	0.143229444273341	0.00900611971647463	-0.119590608622692	164
76	7.03256297781978	0.067003740371455	0.0436097446505769	0.0597439135226183	-0.0382509878976545	0.243834755695052	0.0013013908717976	-0.512450739475	166
77	6.78525808288522	0.0297629640838333	0.0456021286861157	0.047938046216755	-0.01849029624138	0.0736165669137208	0.00380893472459367	-0.223780557370713	167
78	7.00747832651774	0.0801730131224025	0.0340387739775667	0.02903602978008	-0.0465364380230339	-0.0463846517344583	0.00552310964569775	-0.344999197862583	168
79	7.23811408340117	0.100920082575431	0.0806006159413067	0.0700630831900758	-0.0641922566172125	0.15921315652026	0.00438258468235156	-0.444136525560833	169
80	6.72856050403147	0.137230460285977	0.0979121008986667	0.07364325485033	-0.0925437471333515	0.116283451187917	0.0110421497776219	0.118036054333333	17
81	6.07650201366667	0.0201398021484167	0.0416305581266242	0.0243122570986972	-0.0239611371999784	-0.03968890521695	0.00622246275546826	-0.804456145333333	170
82	6.42024501866667	0.0895754703663683	0.0244547284724725	0.0397854622841534	-0.0532064403254608	0.08481050289892	0.00593403422929808	-0.640281312	171
83	6.55134573875833	0.0892385624461542	0.0434368750344433	0.0649229837522833	-0.056322181656895	0.17478666024589	0.00573707352206783	-0.401997846390417	172
84	6.5683516203145	0.0299613584454217	0.00667787258938083	0.030973943377475	-0.0175111298908	0.156663725103908	-1.5207426408e-05	-0.656089132583333	173
86	7.12331078316817	0.140039121795206	0.105961859003983	0.081563394592315	-0.0954398637524033	0.145013300546288	0.010448779914805	-0.319259872463723	174
88	6.72000917637678	0.0383857581133333	0.0793196431982025	0.0747420154604883	-0.03629755872639	-0.011657854822675	0.0112565605813533	-0.375980344155733	175
89	7.08711799646207	0.147396978198571	0.0300391418677083	0.0346115259861803	-0.083498965133425	-0.23474260426245	0.0123737432423719	-0.319478253407125	176
90	7.11308824617887	0.153545353673842	0.100248794766553	0.0581049630524558	-0.100195802447406	-0.0278042614542917	0.0113673527739953	-0.290807795867867	177
91	6.47232474879167	0.0504624197895307	0.0363903611625275	0.0346457915923562	-0.0392809871777942	0.3094324443022	-0.00348948119089942	-0.175957817808885	178
92	6.35158766475	0.048441557170279	0.0251215319069858	0.0307540028872191	-0.0355108329683733	0.0326368838976083	0.00501604657803002	-0.6882751495	179
93	6.60928071737917	0.0336202138331683	0.0567072723714767	0.0571530622003283	-0.0238407945225369	-0.00975609608529167	0.0105249017586063	-0.453240253533333	18
94	7.64327891258333	0.107203991242647	0.0832460012895033	0.0867412667117575	-0.0559125335262575	0.189190637332113	0.00635503883735066	-0.336485970964725	180
95	6.57360597567508	0.069839788673975	0.0273946901916059	0.0360669756632167	-0.043381625171275	-0.0784243891593167	0.00680505959851167	-0.247463832770314	181
96	6.590170753047	0.07531667000269	0.0601041984438867	0.0589902965358142	-0.04591296055983	0.030856283540885	0.010257036481098	-0.484784720875	183
97	6.70835159253648	0.0474783630422992	0.0377625813277525	0.063573326221625	-0.0316093033146637	0.0840611783969133	0.00537504119310557	-0.474670138348333	184
98	6.5158321137775	0.13249544620795	0.0904367115006817	0.0568180807095325	-0.092295706113485	0.0223408331201	0.0119964166859974	-0.06560279491525	185
99	6.51063408975	0.00437345552025	-0.0344375748966667	0.003777280376875	0.0118651110850833	-0.0298825262240025	-0.00124321203484136	-0.778371305333333	186
100	7.05720120149416	0.089706629768625	0.0503422242143825	0.0498744658259792	-0.0542876518418538	-0.0513857557492083	0.00956743911047892	-0.203835017446622	187
101	8.07165031383333	0.214249278530242	0.0994804910358467	0.0766626203757125	-0.122006369025248	-0.0123334981031917	0.0126126920400404	-0.303042279057358	188
102	7.341805725375	0.103478941122335	0.0899642987305717	0.0775092957400575	-0.0616398273094507	0.400023756853325	0.00067765779224025	-0.25903288995765	189
103	7.00901831142423	0.111764261421618	0.06987933615804	0.0395284855438542	-0.0672583764972775	0.0908675961139045	0.0060926820654199	-0.108938703087408	190
105	5.70632165208333	0.0588966953463892	0.0617109337798699	0.05814755652626	-0.0485352054687097	0.156415761886967	0.00863311302095108	0.158778814416667	191
106	7.09206397410033	0.0706704059828417	0.0344429742698333	0.0277726803315917	-0.0380336904052642	0.00450075918503417	0.00359436706597552	-0.732849962916667	192
107	7.21762542809333	0.0805561175884175	0.0815843961363458	0.0851611024878572	-0.0547305078889675	0.103512436192641	0.00879708532851728	-0.212562560416575	193
109	7.42858274275	0.116040214818644	0.103669738384967	0.0690661037961499	-0.0684037438505908	-0.0495664258278917	0.0126774624382223	-0.270431795053573	194
110	7.11399342947742	0.0565151645050092	0.0689557418956847	0.0706777056856483	-0.0361555090363817	0.144698752408092	0.00542888592336323	-0.0535064364319167	195
111	6.81818814024115	0.10922833056795	0.0747793099997667	0.0618287042109458	-0.0734702744256683	0.0672509861215083	0.00926017171762641	-0.325803085686017	196
112	6.48762498415417	0.0482296811548433	0.0851788843416065	0.0765334761871508	-0.0445864014107892	0.0913473705590258	0.0112321679582944	-0.309229993533531	197
113	6.46334175205	0.06420682154304	0.0068449376815725	0.023033014737675	-0.0337883892627484	-0.012655480210925	0.00605198432982784	-0.0775728982433083	198
114	6.57482208963033	0.0959963577409608	0.0737611458084758	0.0609617322317058	-0.0654607402374075	0.166571680564975	0.00666135197923267	-0.1156680272379	199
115	6.50455499385	0.103940785999789	0.0915324994744775	0.0784294567170258	-0.07060848911673	0.127472970416792	0.0113665745418349	-0.148044609102508	20
118	7.33557284971083	0.0936059069957167	0.0543808629853873	0.0402380618748454	-0.0539014557206717	0.106012798151925	0.00235198095845334	-0.219274046435236	200
119	6.72637695556713	0.0919676995855267	0.035846581486155	0.0305779942692188	-0.0556774980344942	-0.049058612295475	0.0083295883486975	-0.298396219207663	201
120	7.06123776815073	0.0814988345257317	0.0478158488777292	0.0390647255703975	-0.0452907818079384	0.132267551676408	-0.000736707341202908	-0.439826268535833	202
121	6.401368109575	0.063090840309995	0.0306378247098533	0.0292366904697033	-0.0388052065853	0.171619090145392	0.00133611864292173	0.0264879339916667	203
122	6.96523796338648	0.0970576178031233	0.0767943902784217	0.0648786453585475	-0.064939316752278	0.107455427683719	0.00688658629580926	-0.303737382163075	205
123	7.00763790371941	0.0831202803018708	0.0334035577995383	0.0326223816841375	-0.04859614606583	0.0647355760904167	0.00406782398049765	-0.577982821508333	206
124	6.25524823358333	0.111476515076569	0.0514125056917317	0.05018924658492	-0.0738029031069142	0.158108802795887	0.00539484995502188	-0.391523453886	207
125	5.871645631	0.0219992364962833	0.03599241796427	0.0402993844503881	-0.0238750344956092	0.00393868214193333	0.00805617376986058	-0.208263435574124	208
126	7.40414172316417	0.124491805119071	0.0688724187981408	0.0487575446843522	-0.0721294471051425	-0.113158738953742	0.0119927412856325	-0.132518264243075	209
127	6.68243494639662	0.140176235758427	0.122680754919581	0.0835832998805717	-0.101066571351992	0.128409596581495	0.0123782842742779	-0.387651645135292	21
128	6.374501895575	0.0902889252799333	0.0648335089053167	0.04571769555268	-0.0670322363792685	-0.0483322799370833	0.0116347546268206	-0.4677582629325	210
129	6.49945142313333	0.040978447372325	0.0289100578993108	0.0442389673411425	-0.0228367687239508	-0.0151047066942917	0.00469707033075766	-0.332493154447842	211
130	7.16910399533917	0.0870433863512142	0.0512620197933175	0.0483735498447183	-0.0552475954508658	0.135656578919975	0.00129824573679892	-0.280675589719392	213
131	7.02639888363627	0.0858642466582	0.0841195618432583	0.0630874006801583	-0.0574031269326517	-0.0433723933237083	0.0116494746665876	-0.267764446280866	215
132	7.44473388786667	0.150412666418758	0.12730522718175	0.0911856443273625	-0.095612590343175	-0.00948141430532167	0.0156408125201944	-0.0191840327666667	216
133	6.59156255485158	0.072988086008775	0.0380507019480125	0.0333283202906583	-0.0473347602142699	-0.000885517923733333	0.00667318127267054	0.022328116475	217
134	6.74326144780857	0.170760993903685	0.0981726144405583	0.0758564382976382	-0.114356059539325	0.0747660074554583	0.0119096030319298	0.0968277301666667	218
135	6.50572490265	0.0763740901798808	0.00857288801983917	0.00223107871708333	-0.0389539608309167	-0.0218645548027008	0.00415667147770116	-0.493063937533333	219
136	7.25311390702317	0.132010531640804	0.101510959775067	0.0805792677341717	-0.0848569592142449	0.107038579849589	0.00931324121958983	-0.2375249210896	22
138	6.71085605103829	0.0617666242960767	0.0649503370906917	0.0507187622185976	-0.044701793466265	0.07674680235125	0.00684679739946451	-0.261374466136925	220
139	7.60842174758333	0.0761312131454	0.0893422516870694	0.0818558339642892	-0.0462064242608283	0.042994021024225	0.00958361348122598	-0.696469174416667	221
140	7.61863948933333	0.110589993074322	0.0700117110442073	0.0380399602073833	-0.0642342670823683	-0.127417159391324	0.00934363938838442	-0.16659792789019	222
141	7.53230982241667	0.18443801150265	0.121915507009875	0.0906490412472858	-0.112356112930918	0.1272963370509	0.00992261125198225	0.0187274454333333	223
143	6.5568429041675	0.02790702721663	0.0179184182488275	0.0187664267126083	-0.0169574293087417	0.166065560737474	-0.000502861720723167	-0.322567401101908	224
144	7.07593981923857	0.149974694417808	0.132401757938874	0.0862956630123108	-0.102073632815384	0.106537238910375	0.0128200016731827	0.112883055583333	226
145	6.56143548480108	0.0463033187021258	0.0215859956480575	0.058280193153225	-0.0306179509750775	0.231814940023667	0.000941264240042	-0.277396287301356	227
146	6.8289156987746	0.173471930703613	0.09168740554726	0.0499501625470792	-0.104243869376183	0.0503664215070083	0.0121717021421588	-0.244080337176672	228
147	7.72943698125	0.196570597020988	0.16039708969525	0.114676231742681	-0.124293754044525	0.0793273530070192	0.0165417019759655	-0.0973363493040833	229
148	6.59132549926775	0.0129009774391833	-0.0115052947639583	0.0169691396304608	-0.00759327370333333	0.179767519848058	-0.00259349189596902	-0.299612234342027	23
149	7.41478000475	0.141405901492653	0.115522345094109	0.0713125472752775	-0.0892782561152317	-0.0591209852034	0.0152852610546755	-0.533878313641667	230
150	6.73678169445066	0.089532342222245	0.0626352010166825	0.0645512279258367	-0.0574695536594558	0.0696043027854358	0.00990335079002196	-0.182872892030075	231
151	6.38744859233333	0.01246109856555	0.0339991924130758	0.0461759565286208	-0.002570046242675	0.0626408330094192	0.00507568139843393	-0.5711169807	232
152	7.53754895238333	0.205509115541225	0.100032453596893	0.0735520332005133	-0.11971450576266	0.111104997662792	0.00803059094640017	-0.194157438259275	233
153	7.71192910966667	0.07611200741662	0.126894694639552	0.118448088449167	-0.0563873275750408	0.164919718345383	0.0109606460825485	-0.33503420302455	234
154	6.03032529825	0.0488702736518183	0.00794800278360667	0.0286320188456917	-0.0289056003366411	0.169278197774192	0.00302367296564117	-0.783697033916667	235
155	7.30900912523333	0.12999784857771	0.0941633245634008	0.0652499293063442	-0.0835739585403642	0.03783063136465	0.00886322718251804	-0.328670996726992	236
156	6.55417861834167	0.119698478246742	0.0497886871211792	0.0500018458005467	-0.0738356192436842	-0.0242277738660333	0.00997738416748437	-0.619477474833333	238
157	6.45742405330833	0.0288670965374333	0.0190302927955	0.0140161328107681	-0.0156076836286083	-0.0133090390893433	0.00561812122885107	-0.324711104539958	24
158	6.65467549067944	0.138339446662681	0.1163682576945	0.0868280788513158	-0.0952654587997727	0.173060767188621	0.0126743893070476	-0.189597861847167	241
160	6.76331892797858	0.125554809305234	0.053932112625065	0.0343444407278742	-0.0752262368221142	0.0123278240714583	0.00675778773240398	-0.454331651278333	243
161	6.44510147039167	0.0901900869583958	0.0532232239100975	0.0579928009602071	-0.0556610613833117	0.144388501815266	0.00641813854721443	-0.479475731668333	244
162	6.80086573260478	0.0778643339798433	0.0454643945662808	0.0467664145098825	-0.0522209308662517	-0.0987545826456167	0.00931023072607317	-0.0528341237266667	245
163	6.36887526269167	0.106119114060999	0.0638771436031525	0.0517757162891523	-0.0714962146817542	0.124141949102858	0.00858943284594617	-0.181302517950074	246
164	7.42832573325833	0.148381202695554	0.0915574620023895	0.0686133929009333	-0.0861223073113683	-0.217013923189367	0.0196889517978109	-0.184500268239492	247
166	6.95587421017963	0.0941294437240567	0.0830985650994807	0.054983805450095	-0.0588431519128311	-0.111754701730108	0.0117437039377659	-0.503135147441667	248
167	7.2968288736325	0.14724957270331	0.0677513599075925	0.0671630393427317	-0.0861395979658083	0.0743445191047975	0.00681571058047922	-0.0888808712521	249
168	6.49635332699417	0.0813668452475458	0.000981220057533333	0.0026846660966	-0.0403790502734225	-0.00520853168140833	0.00368452690719328	-0.309675544455084	25
169	6.399355541275	0.129864185929333	0.0836118765363508	0.0782547042516708	-0.089239660396725	0.104029503512462	0.0113027508118122	0.0857511911416667	250
170	6.97091056812074	0.140576648843833	0.0973190432327667	0.0679204080583583	-0.0917271511401942	0.0520020924572233	0.00914888035695621	-0.08464662549225	251
171	6.61915789590308	0.080255601125125	0.0700257415202083	0.0583572169462658	-0.0560951468398295	0.0431957844613167	0.00812594488448786	-0.235559301170622	252
172	6.41884954491667	0.00314309710716667	0.0156748701268	0.0327407479103008	-0.00211107106841667	0.006248964772325	0.00561147142319475	-0.745596044916667	253
173	6.57117110432075	0.075408889772175	0.061046103532725	0.0481795914677842	-0.0559727530390762	-0.0390681446135217	0.0108418141789315	-0.313121552258308	254
174	7.04245494610388	0.138412764644908	0.0995786487573644	0.0647326004111367	-0.0872674865707917	-0.126442450419742	0.016266036848799	0.0131976795666667	255
175	6.599893331694	0.146813213633863	0.0559452322981483	0.0647625817301714	-0.091866961647275	0.167040373939546	0.00826465186994337	-0.3093850968606	256
176	6.27480069841667	0.0752040279598633	0.0110662754827867	0.0138805904075475	-0.0390340544605533	0.0820060411933808	0.00306362621911075	-0.643928496416667	257
177	6.473248811525	0.0520872532126883	0.04293817487008	0.0498297388955025	-0.0302921516891	0.149853815893022	0.00324275050263308	-0.26770831070715	258
178	6.55996181828667	0.0732232967624525	0.0661838819694742	0.0507946010930783	-0.046244546990579	0.081325620320525	0.00801439095633164	0.0880443331666667	26
179	7.01948363122827	0.12856571855605	0.0881862153356375	0.0712932926082692	-0.0812595919057358	-0.06253074397428	0.014494411348215	-0.151491960030917	260
180	6.89227107342446	0.09949374025615	0.03671624872801	0.0380954166855358	-0.0560858418141467	0.0639343849018833	0.00376748143854383	-0.120106826657675	261
181	6.84006005562126	0.01001116847335	0.0195699120741733	0.0502143434400217	-0.00216698326405833	0.162298247863566	0.0015794430154095	-0.118638367008108	262
183	6.8220867346234	0.121826833385594	0.043703560692525	0.047484036725315	-0.0721943905779267	0.151699446191983	0.00375141050203442	-0.263474480368065	263
184	6.69888006501539	0.106453003183041	0.0596871719078642	0.0703599807163533	-0.0673965826945913	0.0296223094282333	0.0104349982624658	-0.356804270207425	264
185	7.48065249525	0.125850073377582	0.0910071224532958	0.0771313158767892	-0.0738481560467397	-0.000712457019648333	0.0132469490563937	-0.170850044321973	265
186	7.881201943	0.102645636660426	0.104856697371775	0.0879369569499758	-0.0608948901785033	-0.0261186248967692	0.0104574053383828	-0.125080570970442	266
187	6.96280716724532	0.155834551601143	0.102603276477515	0.0709733565700083	-0.105419773796393	-0.0870175619203475	0.0178397904148598	-0.30861903649868	267
188	6.93362702386266	0.0747048666612144	0.00943524700555833	0.0185915992011417	-0.0364560117544725	0.0707102985932175	-0.0017473705301451	-0.0859344502518083	268
189	7.53616985508333	0.122407030763817	0.0750694632770625	0.0645730175489042	-0.0683217710258115	0.124317026274688	0.00534217179499713	-0.232250455448641	269
190	6.5477110428505	0.0217108089891833	0.0414514201054562	0.0471881097489708	-0.0142183817832533	0.301768423872923	-0.00323714907157108	-0.161579494083392	27
191	6.06794670533333	0.0952239408464833	0.0482111284068358	0.0352900620782975	-0.0651008190434083	0.0615052471408583	0.00766486742150342	0.3370415445	270
192	6.449746813925	0.105126995827287	0.0726792710731575	0.0672735453509267	-0.0701440838303983	0.105700663052008	0.00855322828669541	-0.519546599758333	271
193	6.98506755250477	0.083305940298065	0.049387913891395	0.05466527365452	-0.0487530114349833	0.0367592365483642	0.00778820662897294	-0.187869735150627	272
194	6.54526896033583	0.124366780326417	0.08314373680061	0.072927097280057	-0.0817940210857458	0.142612601555592	0.0111173387120516	-0.0141759933416667	273
195	6.25022293216667	0.0274107563778458	0.0142329295816792	0.01842616809386	-0.0187280911714717	0.0956428422111083	0.00261884895320583	-0.494717195625	275
196	6.65977373342534	0.0480575548688967	0.0404486589302575	0.0340261212118583	-0.0360477906806692	0.03476467183592	0.00617296177869117	-0.4333716573175	276
197	7.17350295097142	0.00886812210406667	0.0324231640033233	0.0389194712097558	-0.00293603483785	0.119194249040823	0.000512225759118917	-0.406326026185333	278
198	6.9420342902601	0.129130359744022	0.102353433755568	0.0758204639124458	-0.0867860701403292	0.155454874894042	0.00923632447121033	-0.392760022665667	279
199	6.350373403575	0.0725202955784992	0.0588226111279933	0.0424909021171533	-0.0514684792577142	0.0911335823767833	0.00833367085065262	-0.362977771798433	28
200	6.88233252955739	0.119647424574421	0.0564581405513408	0.0303351672648358	-0.0705764113246942	-0.136676756525408	0.0119462125302087	-0.113354655839113	281
201	6.80906815856236	0.0842108840351333	0.0737313155735417	0.0679335108236715	-0.0571754644255275	0.220940463654717	0.00357719192983296	-0.447244707598333	283
202	7.05234449640057	0.105208576504629	0.0808097204014658	0.0559368173496908	-0.06711616196355	-0.0256995732278917	0.0101478771938796	-0.111144698693167	284
203	6.71586524961137	0.07395128821701	0.0441056291521367	0.051979066782995	-0.04865115203535	0.189223639801408	0.00183073886973887	-0.134462171002108	285
205	6.86020212496338	0.152699733921529	0.0895144919751287	0.066826443793345	-0.0979446777974233	-0.124229223580583	0.0180204990359508	-0.3191348906151	286
206	6.81531881029818	0.0644299427340525	0.0513326758944508	0.0333939720415916	-0.0425339452691775	0.0598796261456558	0.00243606036906433	-0.416413811423475	287
207	7.08453197607728	0.131558750208758	0.0807349546619742	0.0640129708259	-0.0787717828211808	-0.0197290958427917	0.0118725246647705	-0.134468761952092	288
208	6.61798430357308	0.0934727606272	0.0566365134715817	0.0588635464819867	-0.0628088392425367	0.193302626883517	0.00416368901267791	0.1211403955	29
209	7.48534426975	0.171977496446408	0.0638871909038111	0.0366530086097142	-0.101531582317627	-0.0820607864302917	0.008744712930854	-0.412886003180667	290
210	7.70581775933333	0.109959122379417	0.09567324941417	0.0861856092169283	-0.0765466166997533	0.106563101306978	0.007186869735003	-0.0656793122833333	291
211	6.57080826471092	0.0977753060185917	0.0960997088522775	0.0851027933282725	-0.07331621534865	0.106961597086899	0.0108666904623367	-0.257652550876296	292
213	6.58004464451342	0.113486420942677	0.111060425135956	0.0883038943439246	-0.0799963528190258	0.146832922005363	0.0124446159104503	-0.121062442487333	293
215	7.31200547653217	0.154541039290848	0.0877192619577267	0.0821229573785398	-0.0934932586538825	0.00101294094031167	0.0118527047665212	-0.234986267987543	294
216	7.03705844301083	0.1501548262653	0.0724321197547933	0.0620053596362252	-0.0942204730416467	0.0904628393749967	0.00821867459157233	-0.133180125151292	295
217	6.85301633329874	0.130950776669056	0.0824386368732033	0.0660027584408217	-0.0847702827541583	0.078427704880525	0.00939687422865906	-0.0721921054436083	296
218	6.9106946721628	0.0981881971434526	0.05662775118498	0.0563475893876458	-0.05743408047759	0.0258077429138042	0.00879782393607425	-0.0355587092683333	297
219	7.273806337485	0.0778318110607308	0.0697145591850175	0.0711946070590733	-0.0469615831981558	0.141219914255976	0.00546980246196067	-0.597858986	298
220	6.85134444498032	0.105713690653282	0.065280616567225	0.047610823251715	-0.0677256560387567	-0.002777881406975	0.00763490964756125	-0.276082735304154	30
221	6.83223653186143	0.12305384152399	0.106747541640106	0.0971884153127308	-0.0853468903556377	0.190146420079696	0.00985465532931015	-0.13363871499245	300
222	7.67757310166667	0.14331003706769	0.0755632021368966	0.0766462365208867	-0.08198420516414	-0.00216003769478333	0.0113540866802722	-0.211505018998061	301
223	7.34896812854167	0.0922252608193442	0.03194836487695	0.027003888922995	-0.0469720818384825	0.0336948263517068	0.00369031882439623	-0.309337854357327	302
224	7.63469265566667	0.104778536580383	0.0713495700676583	0.0747503780861967	-0.0604408652978117	0.200468255201075	0.00213799469861775	-0.286363453739875	303
226	6.81342775426309	0.106373368569928	0.0631999386911475	0.0616175839321474	-0.0648362628246372	0.155597107740392	0.00336036450241815	-0.0963942052082583	305
227	7.79889927425	0.0994318778872158	0.0824425822607975	0.0805041386288467	-0.0597563065366	0.0991307906093167	0.00415583537324821	-0.356960390535658	306
228	7.78020304483333	0.180337907037342	0.110038980285042	0.0767964574207325	-0.108850608665795	0.0729623349688058	0.0101274474376153	-0.0724051717836667	307
229	6.694536663235	0.00513483764841667	0.0429755282546083	0.0502369782523967	-0.00901734439853	0.0754308122069633	0.00715122911744219	-0.713043488583333	308
230	6.48259135258333	0.0732487897471217	0.0183529738735225	0.0279949421838183	-0.0463118939445792	0.0128520211083833	0.00356743024313023	-0.649656124083333	309
231	6.66831817245082	0.0823731413310509	0.0576984973104292	0.061164937061355	-0.0592282183242725	0.119955098227537	0.00534232838335435	-0.331260690143166	31
232	6.76125932530658	0.0564060095851183	0.0373161522021767	0.0411735170939675	-0.0374441231003	0.051727426889515	0.00361400785152979	-0.539065636433333	310
233	6.76472461681742	0.143322697269408	0.0981854375863433	0.0551500310392517	-0.0945727250551483	0.0950501791434667	0.0106719349824467	-0.183625446138063	311
234	6.68126011220442	0.133894647791348	0.0553071099679367	0.0500296134140533	-0.0829844663475908	0.128257903182653	0.00479755553575948	-0.326559157339192	313
235	6.48223991095	0.0917898002811714	0.0387683875064158	0.0320710241897	-0.0605239066535644	0.125302958698349	0.0027607839613505	-0.307948047217058	314
236	6.916846877828	0.144370367269537	0.0983590495892658	0.071452323681075	-0.0943643673206625	0.0775073676213692	0.0102681182392293	-0.13151348271618	315
238	6.43615937005	0.0889561094533775	0.03388388394526	0.0189689979718225	-0.059247462470143	0.0211239304690667	0.00576602842313521	-0.404302106084383	316
241	6.9088746969044	0.0866210988614667	0.0260448480055433	0.031924091924196	-0.0504471954564325	0.119063470814057	0.00274713737001333	0.0458228646916667	317
243	6.93739513391506	0.0810561842017142	0.0108558905480775	0.0140466469410948	-0.0400697059663867	-0.172052448937392	0.00534761197626767	0.0331914674166667	319
244	7.46305042039167	0.185907289335017	0.115371319620524	0.08472022734137	-0.121586206356703	0.0899217418320175	0.010604108506555	-0.254963305228492	32
245	6.87385684242025	0.0307220485805845	0.0418380183910276	0.0563719648965392	-0.0240885412063868	0.0829699784318558	0.00336595231892729	-0.261100990948558	320
246	6.91346260510423	0.108551919923599	0.0848900391771237	0.0628558168216925	-0.0660402476328392	0.0285161207977083	0.0127618694085578	-0.0903531816399167	321
247	7.29478318254167	0.101266180793803	0.0959986552358833	0.0799538319599958	-0.0668955377583335	0.0153046304187583	0.0106264166445396	-0.208623715302325	322
248	7.07176130424269	0.04157516371931	0.0589204444000083	0.0547274554037467	-0.0242382535687683	0.2788773948225	-0.00264776314610732	-0.1493666746993	323
249	6.72628570646243	0.0444525459739167	0.00457868038228083	0.0265207234065092	-0.02064616735706	-0.0136142042257492	0.00326520030565505	-0.162541976773558	324
250	7.17469636048611	0.160545376085118	0.113084867627433	0.0730370958803875	-0.102149011058967	0.0507689968118833	0.0134992885878817	0.249982027166667	326
251	6.58974542214651	0.0945647917162401	0.0514968208943092	0.0472316301630592	-0.0577503988089092	0.108977198010208	0.00667323834400567	-0.48065672355	327
252	7.12992402929333	0.0810046158021358	-0.0184800180038333	0.0118338254864667	-0.0279036595388667	0.0438832493918475	0.000581067042434267	-0.91239297325	328
253	6.56775852924342	0.128745412091169	0.09426345631952	0.0683565178456933	-0.0846416109899237	0.0556293085706817	0.0126797669456226	-0.00366871595	329
254	6.89036941430567	0.030656533644425	0.0334311231250758	0.0423317612223888	-0.021738639726645	0.0582223787757433	0.00266251560470343	-0.4481419637425	33
255	7.18748571711167	0.1103949204389	0.0752633871158167	0.0599474747147367	-0.0616555181154561	0.000305174213853333	0.010525563808615	-0.368680473553667	330
256	6.3172020545	0.0563872075934342	0.0415561871993779	0.01381311012206	-0.03171918655105	0.255498959192725	-0.00369095092824769	-0.763503882666667	331
257	5.93948026391667	0.111779837170236	0.0453874463579525	0.0575465959377758	-0.0731441900386933	0.182793106440836	0.00627494399081677	-0.508393163208333	332
258	6.79938801162629	0.0962349027425717	0.0525762208901492	0.0506101427766875	-0.0561191460480104	0.0306421046165917	0.00755785947827254	-0.49322492935	333
260	7.22664796105617	0.132721828156475	0.0658209338390408	0.0438443148564667	-0.0802711681915706	-0.0817741441722333	0.00976304169051137	-0.183472393924242	334
261	6.78301419509883	0.111494500279437	0.101256435351277	0.0809171548031525	-0.0729234159026567	0.073350652121685	0.0137997924843379	-0.29925900961365	335
262	6.80807161301892	0.139602546529961	0.114239719890465	0.0735317194957664	-0.09110499492521	0.0613023497098667	0.0133110920079177	0.106486752083333	336
263	6.99346888953522	0.140882225501842	0.10782274079393	0.0950230069699417	-0.0911296976498367	0.111444766210525	0.0131656027990385	0.0859902843333333	337
264	6.64530100170648	0.0468226883700225	0.0743028324880933	0.0564949291436435	-0.0269079194392894	0.170058392940758	0.00686761342654977	-0.251338924570933	338
265	6.90846562236286	0.0960461746117083	0.0318325944624612	0.0338062638332892	-0.0547799070397908	-0.00941161335630967	0.00712794145201673	-0.243584583989187	339
266	7.61901659925	0.115639720756791	0.0814712402411158	0.0705794403475692	-0.06335507791517	-0.00833542585475083	0.0124951640908424	-0.212958590801492	34
267	7.57886926108333	0.153787316792667	0.128907637367065	0.11142686882735	-0.098844040639188	0.172373806812575	0.00975335420357757	-0.233234754868368	341
268	6.67945414964215	0.07670974256772	0.0344319778900225	0.039209320068545	-0.0476004045593767	0.101593205308467	0.00265418141717327	-0.134868345355695	343
269	7.90895057691667	-0.01222095709425	0.021702080478325	0.0411561610585375	0.0156412658424167	-0.062517707511575	0.000748994198452667	-0.483375998673333	344
270	6.26170352283333	0.042649499666825	0.0684339478351642	0.0746745319704017	-0.0382808900694567	0.138219200463258	0.009144104423384	-0.311292729760092	345
271	6.95922029064764	0.08412644853105	0.0875785881719711	0.0762849097823872	-0.062007401422455	-0.142113617474	0.0167640262841422	-0.497679320991667	347
272	7.59084108083333	0.0856512327549777	0.0447435596683017	0.0336538588391067	-0.0396729431723883	0.0594446899400267	0.00289273292356283	-0.301613846857833	349
273	7.44866957290833	0.0894304305072417	0.0918227413489433	0.0761059435760392	-0.0600326456909658	-0.05765753531703	0.0113380301460317	-0.065451876468	350
275	6.74540508027212	0.0621014796158075	0.0315761577293525	0.0561438383107967	-0.0409547459494628	0.198614329283758	0.00420774506985817	-0.486258090058333	352
276	6.90992810148906	0.0354840850169917	0.0333566520979054	0.0536500437347227	-0.0245945032986358	0.0600073885278958	0.00358516483674767	-0.325708584082967	353
278	6.77234019771208	0.05294945641597	0.0512956224043583	0.0516583500103925	-0.0362927442729008	-0.0456210136468825	0.00761257181639908	-0.0181760296583333	354
279	6.48572410431917	0.103972140007344	0.0629641507848617	0.0579513954783092	-0.0668009638343908	0.134481719329483	0.00746527477454658	-0.17300442228958	357
281	6.8083875478076	0.100659436995386	0.0516643468818758	0.0423631225158275	-0.05935238827057	0.0884967617933783	0.00721950258954814	-0.0930420045379675	358
283	6.4244703424	0.0385801205363908	0.0425534722012813	0.0501281668946926	-0.0295568949674475	0.0422111198095583	0.00734975326218382	-0.09652094521535	359
284	6.57398116611025	0.049722283275085	0.0504912684325517	0.04746113768753	-0.0403433562411658	0.101627581632643	0.005526070694552	-0.298791558159863	36
285	6.59349337891033	0.107825218009367	0.0783749938029383	0.0734153792074917	-0.0699952620805608	0.133794869446925	0.00905435090866475	-0.23070005393311	360
286	6.71938679704679	0.143225025270364	0.037608980800195	0.0261591463581433	-0.0839114582017683	0.0658413564442917	0.00725897356835273	-0.637287486833333	361
287	7.31575209481083	0.181385819529675	0.103550716953394	0.0845276549509925	-0.115790617117408	0.0326439642637167	0.0126122105413077	-0.0235738782441167	362
288	7.60139669116667	0.2191159032948	0.1321649212464	0.0762318305714008	-0.141056339240367	-0.0188102569350042	0.0171791571212538	-0.146312248525495	365
290	6.79747905698662	0.0349265564208	0.0205160147247425	0.043519138352685	-0.01595993310601	0.061668825718025	0.00320685592960558	-0.171034411726758	366
291	7.51504722333333	0.149490993382272	0.113391092643992	0.07060545603035	-0.0904519817286192	-0.0413360811836417	0.01441721257688	-0.242368377983525	367
292	6.3572933355	0.0596622259549817	0.0443220708047758	0.0443726760117742	-0.039895939396555	0.10275344762625	0.00485387044601758	-0.208570654873344	368
293	6.93969893622294	0.0930240878789383	0.0629928648479883	0.06553568048645	-0.0550940459735807	0.105143254937075	0.00720073733754021	-0.167957500800919	369
294	7.36036625606583	0.0754243055509333	0.0514100717864658	0.056255005749058	-0.0415870211048475	0.005841704015775	0.00601973251297616	-0.126996584208812	37
295	7.05565790208116	0.174382194979008	0.0909081516788408	0.0784755531806812	-0.1072505610222	0.00566140707934167	0.0133246059104492	-0.0187864723066667	370
296	6.65357673807292	0.127179135716192	0.0699252610957275	0.0427261591494642	-0.079933786673975	0.0996952420359983	0.00640511642639278	-0.634141101	371
297	6.53390486378975	0.0712205371302425	0.0267688532846625	0.0237967471732	-0.0412235362317092	-0.0645578698676083	0.0076119935459965	-0.126764202442692	372
298	6.93445727253004	0.0763786639983202	0.0530097437821508	0.0453470630108451	-0.0421220285348392	0.09988535707235	0.0020708288922285	-0.481174502341667	373
300	7.09106562174058	0.0562555052726283	0.029446683695925	0.0479098512671415	-0.0274632495176908	0.0241800048032067	0.0042142230463478	-0.3863901250015	374
301	6.40410758245833	0.0140912277554167	-0.00186379029828333	0.00938168799008333	-0.00363582108630833	-0.0766133746732075	0.00267623392599208	0.12816996375	375
302	6.92619089040032	0.066639286376775	0.0990911582202108	0.090767917106965	-0.0463441629518387	0.168466283430033	0.00966938014172292	-0.0874857931764667	377
303	7.16767141328725	0.0646053176533692	0.03465436904305	0.046274188485015	-0.0321406296075817	0.0397896959949167	0.00387922990174323	-0.650476612333333	378
305	7.281050007775	0.088142250131165	0.0548206379786833	0.0494926754213333	-0.0489413223795617	0.0488819618426033	0.00402503373806433	-0.375480765658167	379
306	7.32748731348333	0.1704313430167	0.117934597959551	0.0840820757059589	-0.117188702817858	-0.0924811081085467	0.0182121259178937	-0.321197597098008	38
307	6.46108880408	0.187734170035333	0.104263095947124	0.0859388324775883	-0.127578372653083	0.230471575277983	0.0100389104131114	-0.248149326828617	381
308	6.82369964188778	0.125104723192231	0.0746769327363033	0.0273459805238275	-0.079233510234185	-0.188861136171875	0.0129500162490613	-0.254881778004848	382
309	7.27812586697833	0.0709692514331833	0.0862110231160832	0.0655654140807317	-0.0538992994740383	0.013025019880525	0.00974162626699025	-0.0738190609369167	383
310	7.11471769844602	0.05981450499996	0.0537182454767783	0.0416447020454917	-0.03982736023955	-0.07167771504269	0.00799017349913625	-0.464828478687167	384
311	7.28069063483333	0.108563015298268	0.0414754295720508	0.0440780915929842	-0.0622724097038033	0.169289580241633	0.00215648944822158	-0.977644412916667	385
313	7.23504615357667	0.0874367249973867	0.08836968718551	0.07790644500395	-0.0553233224166825	0.180512038323152	0.0067645876122534	-0.241024045588036	386
314	7.564066977	0.0675237377139958	0.0638172384005342	0.03337412043503	-0.0385764196825967	-0.0561365372443383	0.00453399358338483	-0.5103793544	388
315	6.90440776445409	0.113302813839664	0.0865533673677225	0.0835273555633142	-0.0772481787548467	-0.019250308165425	0.0156481130242117	-0.296509557996729	389
316	6.64383371570185	0.0398139411157117	-0.0050736563966775	0.0244123220006267	-0.0183902850340433	0.056550039897025	-0.000939108854352958	-0.33604301915135	39
317	7.739258474	0.138523488748675	0.112256131499093	0.0983646273965883	-0.0875268600322642	0.180543101493575	0.0102684216670621	-0.269326116643169	390
319	7.09427165822265	0.11717374956589	0.0803582903691533	0.0730025216878633	-0.0751167228463587	0.153862015949667	0.009043539294613	-0.287633715284925	391
320	6.3936741325	0.106315317295188	0.0353793609100091	0.02998713381495	-0.0650497251836648	0.0501186153662902	0.00598656961404443	-0.361700615520383	392
321	7.15371157827123	0.117190218333806	0.0937618430217422	0.0749578885402542	-0.0744775460434375	0.0129179762716917	0.0133016416950318	-0.114373205045093	393
322	7.05566996517745	0.125615726475533	0.0865560429580784	0.0749602571777375	-0.0818578747353167	0.1271386567063	0.0100443725505245	-0.154794114876915	394
323	7.20804475319158	0.213536612151383	0.125883499640044	0.0727240509116555	-0.136423910243975	-0.161541520695742	0.0204950152588589	0.0309664790875	395
324	6.27654123867792	0.0751349551352892	0.0156513072389408	0.0168494840086826	-0.0432245632252983	-0.0299643079770167	0.00610516899791043	0.19805696975	396
326	6.6720247414903	0.0390273122430083	0.0228271651297083	0.0446718224604658	-0.0226174980665697	0.115775041329677	0.000253552198642833	-0.415050395577833	397
327	7.19988207915077	0.129930646549192	0.0870013474633725	0.0636000862305333	-0.0827671821703917	0.109204458286158	0.00628427443598391	-0.0980400615891667	398
328	7.01351909940826	0.137461363412917	0.0917935538729838	0.0730106129218592	-0.0830637965146233	-0.00337227736958583	0.0135535937413046	-0.150906553096527	399
329	7.82265104475	0.142975541945758	0.0733923497395092	0.0535568256652583	-0.0856162879447442	-0.1143806037808	0.00855569287924579	-0.278458314145217	4
330	6.90867846981001	0.101966527501258	0.0925323366543467	0.0861511169690083	-0.0668144919835825	0.185705779358125	0.00738100712097267	-0.220207358042264	40
331	5.87541616983333	0.012910185718545	0.0102830143018942	0.0152450392424325	-0.00821963634435	0.0329465513128433	0.00247883190722569	-0.0221494889083333	401
332	6.87922889239686	0.112461154384571	0.0544806122718292	0.0451012403764425	-0.0679936690743826	-0.0509344275748842	0.0103317805252769	-0.149146806608283	402
333	7.16013437161536	0.200243056576633	0.151102493996618	0.109113133769057	-0.133945650986467	0.0797281960786492	0.0170148525900809	-0.0381683852481667	403
334	6.59711378915008	0.0791318136979353	0.0471280172851933	0.0492410824994828	-0.0482553877924075	0.118058516959857	0.00551369392133567	-0.217854533273814	404
335	7.02453970735374	0.0387464659872025	0.00548820662369167	0.0306494877442825	-0.0166680512594583	-0.125212957011683	0.00424173534410333	-0.658618681333333	405
336	7.266257280925	0.117540458296	0.0699184882410075	0.0653927745303283	-0.0666817778920608	0.0478863301982583	0.00996243914068978	-0.289678841762202	406
337	7.01990218230077	0.183701147232713	0.113638836620197	0.07072017031935	-0.115179031536548	0.0448094490947583	0.0140582522663337	-0.0183069413341667	407
338	7.01196690121391	0.0890902802641183	0.051727933557995	0.0393509821428167	-0.0530837260983775	-0.0838857927086167	0.00777128945256503	-0.255523501345392	408
339	7.0355090657494	0.116449913726042	0.0640435608754302	0.0501444517762142	-0.0697633037177808	0.100584524388383	0.00635724141232425	-0.314078642130692	409
341	6.58174229649858	0.0666636206171633	0.0471063805063667	0.0456180882890508	-0.03968128044028	0.0358966315059608	0.00875064920495928	-0.23311822954303	41
343	7.20110273747308	0.155734858049038	0.118953481583092	0.08578527229735	-0.0993189077127917	0.12827414097072	0.0112127679160263	0.00497257951666667	410
344	7.12612094966312	0.134977333375558	0.0806146583984558	0.0615897290878392	-0.083019946778175	-0.00073185582128	0.0113596412459495	-0.138618625201967	413
345	6.46146429915917	0.112341461067202	0.0949201538566458	0.0716005545381657	-0.0845663018216653	0.162875335015905	0.00980826942323355	-0.00757105425	414
347	6.81744998092461	0.0917204937255861	0.0550500716874583	0.0357741630327083	-0.0568058237001367	0.0275518408799	0.00746175354155103	-0.318027136418883	415
349	6.77556643506703	0.0685202295224742	0.0278952911692	0.0094987724645	-0.038809502390905	-0.00203439300768333	0.00242639280770977	-0.75935643975	416
350	6.85362190487678	0.106153651394879	0.0737848395273125	0.0696001087460925	-0.0694489950058063	0.187575173699835	0.00666992427724725	-0.160377412537115	417
352	6.96359864758718	0.132099466288083	0.0804290164354092	0.0560359784565196	-0.0872227674111	0.057836554262015	0.0095471076809925	-0.585410544833333	418
353	6.78279189397739	0.112277877765565	0.0593124334877827	0.0438616968550175	-0.0702054904526367	0.102630656660262	0.00416376950533676	-0.243542432501933	419
354	7.363433341775	0.098958925030227	0.121874189695574	0.0955413932666633	-0.06896597934586	0.105626247171483	0.0115385237954695	-0.0866771174170833	42
357	6.95907369901074	0.106271227548462	0.0300007221644883	0.0386515299794383	-0.0564164474531345	0.0127667041456083	0.00576784215562847	-0.304836076055883	420
358	6.170174353	0.0598547457141608	0.0517185592655558	0.0560961953961092	-0.0484083471388409	0.037860511202405	0.00948452862943323	0.35116785425	421
359	5.85604325425	0.0955857569438575	0.0481203406671008	0.0440060977131858	-0.064728738422585	0.156762966199965	0.00613945422737306	0.472785547083333	422
360	7.22760167534083	0.108680784550506	0.0441358035046367	0.0373864948866483	-0.0598073172532158	0.12310170744846	0.00170773380327292	-0.19285646230126	423
361	7.74105038208333	0.101727531969506	0.0622464721174275	0.05012294894426	-0.0618469760888767	-0.0898753160907333	0.00918529484417358	-0.326650956756598	424
362	5.68214109325	0.07884710251376	0.0883309052981733	0.0481258456808267	-0.068204267357775	0.171657175818797	0.00910917673410144	0.0227091159833333	425
365	7.09264917125038	0.134198119891087	0.0533761996044633	0.063552199499485	-0.074201829106375	0.198930333835975	0.0037013770055838	-0.0762492206248333	426
366	6.92016059397116	0.153312536936017	0.0830659071632343	0.08539741177152	-0.0934788340085333	0.136768708304217	0.0109529145826672	-0.280847326789617	427
367	7.51446898533333	0.160627946163617	0.0963647911891925	0.06445450007324	-0.09544657740896	0.0364216572407333	0.00913986488143725	-0.133279085583263	428
368	7.410664994231	0.155448780564375	0.114793271920327	0.0764727521234992	-0.100573172627355	0.0914140912294333	0.0102943732448094	-0.0274853567008333	429
369	7.28035679410998	0.0621354425623583	0.0463587423219383	0.0486718880749664	-0.0340487933216233	0.0216735266000725	0.00478379288448658	0.0824037085833333	43
370	6.65324207571142	0.107336788092298	0.077468454906365	0.05640663159878	-0.0737786662040342	0.00873149331536417	0.0113318270253128	0.0270696806	431
371	6.94388397442628	0.042270821724075	0.0592027903775808	0.066474006863505	-0.0338867021732771	0.119316725735267	0.00568119008893523	0.138143305583333	432
372	6.37671895671333	0.0492654519371917	0.0176792751254446	0.0314200018450658	-0.0281483464210925	0.05790256083955	0.00393798530560392	0.27541679775	433
373	6.51299876921	0.0895700007977693	-0.00653977060466667	0.0126697300112833	-0.0452348252716592	0.0650719945604833	0.000472279992460917	-0.481778304355	434
374	5.99035405375	0.08953353497941	0.0967022283127792	0.0838418099678483	-0.067268446525875	0.284005949765383	0.00839239946369432	0.0360798785333333	436
375	7.69148979916667	0.182444678371517	0.0930094946819167	0.0565731731292108	-0.102558024372775	0.07281962858153	0.006972831222603	-0.210704164922699	437
377	7.290500185525	0.105999833973604	0.0329393261158667	0.0519698687429542	-0.0541852684755475	0.0857794648329508	0.00377701486448192	-0.156532120649775	438
378	6.45273837583333	0.0409762303671292	0.03435229923813	0.052762504716367	-0.0278590240812358	0.096866365893595	0.00480882794218848	-0.536231033166667	439
379	7.44840318525	0.0513501590690817	0.0470783651737842	0.0588638093362973	-0.0276348140606583	0.1162184340875	-9.47285987077833e-05	-0.319686989503135	44
381	7.11659465656097	0.0568859455391694	0.0512349176676955	0.0532618836879083	-0.0336866096920933	-0.112167168649925	0.0107960912695844	-0.0875094747033333	440
382	7.94725319583333	0.147860963504395	0.121721302471476	0.0884432497417012	-0.0903653160265517	0.127489576654508	0.0100007971759	-0.130600965238642	441
383	6.48777042266667	0.0301994593400583	0.0389842329440292	0.0446825282615925	-0.0228469204991992	0.241793915766625	0.000217856932185083	0.0364359299833333	442
384	7.37907509120133	0.127165851446003	0.100831377525292	0.0760476097944633	-0.077345866120585	0.0442900346857583	0.00943077484878801	-0.0691014484915833	443
385	7.34527004823333	0.149428811948545	0.0898808337052992	0.0850733687307942	-0.0889275656730858	0.0718595061993567	0.010074930858507	-0.19977391716248	444
386	7.378044315225	0.125623551341552	0.0966914199681467	0.0767324827152825	-0.0770231694969167	0.0897380952983067	0.00879300735597795	-0.18238457615235	445
388	6.10045084041667	0.101097947523946	0.0258577322136667	0.0363947843001833	-0.0660658673825221	0.145659396789644	0.00443142216748967	-0.510479512975	447
389	7.2789224482425	0.0924392487018	0.0750307497450663	0.0622520592006339	-0.0520946369055917	0.0586951843900592	0.00697967332664875	-0.103482699434817	448
390	6.9358418104108	0.145136512044258	0.067678962673675	0.0627810782108117	-0.0846634069326883	-0.00693779474098417	0.0120324968400549	-0.238493303744235	449
391	6.20080260308333	0.0820534890109358	0.0628692902374783	0.05610680721376	-0.0565277526743775	0.182778735837983	0.00673512033630408	0.1479723705	45
392	7.201087420548	0.126751427134133	0.12946200740247	0.109554706197254	-0.0885527713576825	0.256810363118542	0.0104766662657212	-0.120786212571933	450
393	6.52862612944667	0.150823202985083	0.101445650913808	0.0711394894276475	-0.0994617747932844	0.0267973351247233	0.016379731740851	-0.349043657589517	451
394	6.36597287491667	0.100268224359432	0.0354217170472742	0.0366736110566125	-0.0611163227759975	0.0555728949278667	0.00540244400232517	-0.69174393525	452
395	6.98237213560552	0.117165289391583	0.107945880497773	0.0955258189374358	-0.0793711761024587	0.199158537663917	0.00897253527810638	-0.168801582511925	454
396	6.06361112833333	0.0371550315924958	0.0318078683975	0.0509369988150167	-0.0305181138984042	-0.033674363794775	0.00947801757210234	-0.245225008518892	456
397	6.41546936035833	0.0782072116415525	0.0626788761789917	0.0482163467717242	-0.0539866221530925	-0.028035382870195	0.0124189973197175	-0.470689707721917	457
398	6.68722360177203	0.0930639402076308	0.0442492826601133	0.0447119351418025	-0.057428074725005	0.0478296232873842	0.00754025634947	0.0937176506666667	458
399	6.27204648491667	0.0460220546604567	-0.00329079146138333	0.0122564788851367	-0.025805468239415	-0.0305390508036417	0.00388118396544633	-0.0704253588415833	459
401	6.79996453874783	0.0454733925205658	0.0341532609130234	0.0393712804539033	-0.0268342399127633	-0.0121184222411267	0.00524122155000803	-0.210630201940048	460
402	7.21338925589358	0.10803236727739	0.0791951735484525	0.0688328860278692	-0.067139215196805	0.0296591883555383	0.00988760578208287	-0.0722427712191667	461
403	6.91869579540586	0.116836037463493	0.0798169153138492	0.0553908338105183	-0.0761016471982389	-0.032208237677825	0.0126410692417011	-0.272793106111158	462
404	6.86560053435243	0.137468987521331	0.0979080454299242	0.0652826725273842	-0.092207288682489	-0.0592928016099108	0.0139073465926508	-0.289408518471408	463
405	6.79611859278617	0.1615236211947	0.132407533535618	0.0880974917465617	-0.11333040049435	0.256493626314433	0.0118261830882783	-0.4229232059985	464
406	7.44958018633333	0.125470238494767	0.113946303167542	0.114876919662412	-0.0821938030059425	0.077441170296445	0.0141804223480804	-0.103121381559658	465
407	6.67852688922268	0.0910344575533667	0.0678474169127608	0.0660750630125417	-0.0609008883365325	0.0349612385058775	0.00996790961424617	0.243872621916667	466
408	7.0896842024829	0.0871543563858	0.0707709876873567	0.0625407019966227	-0.0536683607145	0.02259639783115	0.0086524782017013	-0.155257589929858	468
409	7.19589252396083	0.0525009185255417	0.0509477993888593	0.0699932324538227	-0.0351968597053408	0.146818615395991	0.00201913833824957	-0.340930844401011	469
410	7.15439955702717	0.14797779192041	0.0933770454834858	0.0731618236395058	-0.0932328138806458	0.0938263833378167	0.0102480906556544	-0.094651261092	47
413	6.8364259684112	0.0351705788618	0.0132482580268	0.039149254279075	-0.0156652848160183	0.0963301013608655	0.00119766010164232	-0.13857186890535	470
414	7.00859744179605	0.109343895695048	0.0550205005719172	0.0487587010450673	-0.0630276883164992	0.144525013480117	0.00587105317302267	-0.491740926433333	471
415	6.54248882865	0.0528785260493092	0.05272210167206	0.0423743885321068	-0.0347794301423783	0.139953265346427	0.0024766434578456	-0.476862265575	472
416	6.58506090468417	0.09667842498198	0.00577213746416667	0.0214324017118025	-0.0556594967424558	-0.0359982601808331	0.00588954847704411	-0.404696724575083	473
417	7.16592159780108	0.0859752836359333	0.0752509836701	0.0538337323351533	-0.0560160241409017	0.0538202676303758	0.00665418804249108	-0.128606773528042	474
418	6.47611494820833	0.102110781819235	0.0659404269940483	0.0338417542272467	-0.0669514235027917	0.132569959658725	0.00600279953908617	-0.45203513952	475
419	6.7915974793622	0.0569576719007226	0.0333504826932233	0.0344074844030058	-0.0322086850760738	0.01141928374686	0.00570093373437559	-0.195150520945808	476
420	7.83086574408333	0.0512143121610008	0.0446264169390807	0.0398381518840942	-0.0163692720810625	-0.177873732819417	0.00813997437392142	-0.280929073944937	477
421	6.60095659441159	0.1243446332663	0.0741266472693508	0.0645640366135175	-0.0803692398530975	-0.0068811978919475	0.0139856547681211	-0.188431262609842	478
422	6.8310793442181	0.0990078460990692	0.0318940471745153	0.0295680355044093	-0.0547663055916123	-0.0233546647583417	0.00667569518958809	-0.149339176935366	479
423	7.36462709326083	0.0920255780197853	0.0245428938166917	0.0335025618433725	-0.0432871231197142	0.0250515547396667	0.00230565578474958	0.0204308299583333	48
424	6.8351200598831	0.0779306907804	0.0456360398338167	0.0435085293648292	-0.0452627070699824	0.0738661050416483	0.00467760131455471	-0.241997585858902	480
425	6.92553923219593	0.129704513152087	0.07575067746475	0.04499793964816	-0.0812696225935358	0.01567723190376	0.0089552857708525	-0.130447846446401	481
426	6.93562346416328	0.104190312667193	0.0392202523432917	0.0321456124002075	-0.0667526015498808	0.185068518066832	-0.00137714181906298	-0.430472011349333	482
427	6.95201494613834	0.108307892706808	0.0969041835405817	0.0792959755328008	-0.0754821629224093	0.037543712122225	0.0112046911797295	-0.246509043586117	483
428	6.65005157382489	0.0366813374330192	0.000920369140505	0.0156653151388783	-0.0161079026881283	-0.0400234153132317	0.00356949625410133	-0.0579751001291667	484
429	7.02535630105318	0.140545510386828	0.0828043794931817	0.0663575695201275	-0.0897076292503667	0.00879909701402833	0.0130988828178128	-0.174495692063717	485
431	6.16046884591667	0.0534718602580692	0.0388055535661083	0.0405108932483407	-0.0329431731734933	0.0463545232885433	0.00647859073204617	-0.229529785569289	487
432	7.8549516615	0.0469393319144417	0.0414133046588987	0.05885013641474	-0.0248003710083783	-0.0299854361497372	0.00271820462986542	-0.6053593915	489
433	7.97152885975	0.0957043283846433	0.12893201104135	0.102632858088417	-0.0626065914157438	0.249982022928192	0.00785920299002983	-0.496833382233333	49
434	7.50112720916667	0.106376641383469	0.11431646066565	0.101917787086133	-0.066797594658815	0.0116096838585292	0.0131659380391462	-0.38174347922159	490
436	7.32965184240167	0.0774619945241937	0.0636719375502158	0.063272168934074	-0.0502625661733017	0.0674380632282242	0.00521196077021273	-0.0848186906811833	491
437	6.17447639016667	-0.0210741893856583	-0.0155231705714	0.021788425415245	0.010440806806625	-0.0718679771200917	0.00379341241328668	-0.151367610630983	494
438	6.94025151810558	0.123962554250198	0.0635331665448711	0.062748320336875	-0.074547428524295	-0.064276577182975	0.0123364722876544	-0.0382518594583333	495
439	7.04080432821082	0.107707387551165	0.0954331722506742	0.0715242490192667	-0.0697695023984517	0.007847942717695	0.0152219209353583	-0.430676286753667	497
440	7.10358134778916	0.121445548427186	0.087587530318085	0.069216212564725	-0.079308336404925	-0.026853219506165	0.0134879374315603	-0.389740294744083	498
441	6.65813743647524	0.0743345880318548	0.0695404541478975	0.0486272004175458	-0.0510090750326392	0.0590019358046408	0.00825676378910538	-0.1361392516355	5
442	6.13356487233333	0.06709909732505	0.0810174079117867	0.07287589960343	-0.0538648357239108	0.0656999015455333	0.012649746221941	-0.140081115406295	50
443	6.70762496517553	0.1422869905741	0.107869628995009	0.0729047253215742	-0.09508884338111	0.177058819218017	0.010239892454129	-0.0828239809834167	500
444	6.40149628824167	0.0494831465375333	0.0294483597985675	0.0327009585744342	-0.0349272512516783	0.220832258370156	-0.000936704992285333	-0.196023269640837	501
445	6.84252489619806	0.0714554313207233	0.0555956751203941	0.0541828698464279	-0.0474333047881975	0.0484537050785583	0.00551841335736225	-0.228599364543612	503
447	7.40974013858333	0.0766244184373375	0.0971745372327061	0.0648670704198317	-0.0495576710893485	0.113015294788592	0.00615412861935597	-0.301870465523462	504
448	6.60052229944608	0.0662176387041892	0.0759184303731017	0.0646746557557517	-0.0485966133426508	0.0616892360437583	0.00938545763917602	0.20557016225	505
449	7.3537152958	0.10682341550679	0.0681815061915158	0.0757245517925992	-0.0659574569188517	-0.0427800295546	0.0110462266343756	-0.240841640713877	506
450	7.275827157475	0.125024534381866	0.11166290293275	0.080601388312725	-0.084564351071775	-0.015941443006465	0.0145446550298052	-0.583016389583333	507
451	6.5908871702845	0.0772374766223717	0.029531964499775	0.0272461502833092	-0.04828354397965	-0.0179109787524083	0.00674587891297512	-0.127554651028033	508
452	6.632730581659	0.0642394270044625	0.0467636547289583	0.0328126505798508	-0.04114868752342	0.165830291503318	0.00241957396990433	-0.4645766095625	509
454	7.53590185958333	0.0612438935737725	0.0338729268699242	0.0320763679805125	-0.0254254724009083	0.263514654949883	-0.00345855330931766	-0.646769127	51
456	6.63106151221767	0.104036039882776	0.0906115237031183	0.0546078055596583	-0.0731779573091825	-0.0387706489742333	0.0115024113860078	-0.25702590304017	511
457	6.93441007329855	0.0528678630904917	0.0546388103373583	0.0452335178147442	-0.035838958787565	0.0748057663270475	0.00414851824927143	-0.4369359670165	512
458	6.75805999978861	0.07475457185469	0.0650582360626125	0.0717618851857	-0.0476455276951675	0.185879369240617	0.00481019832144137	-0.480905570033333	514
459	6.70091799026589	0.112887848497325	0.0460929597738833	0.04018407427546	-0.0691668583771867	-0.004941127250475	0.00853474177297856	-0.164709484338642	515
460	6.46475959730692	0.05001516040015	0.0450534502051603	0.048529433361524	-0.0308527130030963	0.122772998738173	0.00679652805271753	0.101870699	516
461	7.43465446960833	0.117023511612167	0.0485848456615333	0.0409026422513233	-0.0693349220202517	-0.0812452481826008	0.00873580301201071	-0.0814641790973333	517
462	6.91060683886022	0.0738378462327275	0.0690984809517842	0.0449061390724534	-0.051902820604455	-0.0291942071474333	0.00876962340165583	-0.0413667694166667	518
463	6.65849998642228	0.0950724135273917	0.0471134830864875	0.027224930980355	-0.0557042895316759	-0.0786990303185992	0.0099141109666435	0.021076982175	519
464	6.42912826999167	0.0059764536924	0.0180639457385833	0.0212152702773917	-0.00401805124800492	0.178981852746158	-0.00265254587378644	-0.337381409769366	52
465	6.70248128324362	0.0983749812266583	0.0559291679738417	0.0441039784970325	-0.0617499533593443	0.0945232485799792	0.00294208086279307	-0.100983322417417	521
466	6.58389133843617	0.0936552670654508	0.0546652035389478	0.0441027330068883	-0.0610141310377692	-0.053582864434275	0.00759685473862292	-0.304445779785092	522
468	7.45029657920833	0.130012021492125	0.122325163934818	0.103167219269532	-0.0829805197348933	0.159798471261725	0.0103551923539847	-0.00019786042	523
469	7.220024497234	0.161015815020158	0.117341719667709	0.0904318545296167	-0.103909057136317	0.04359175538174	0.0131579411956387	0.0163949239083333	524
470	6.63848493044033	0.0375049237828367	0.0311624529859525	0.037241242076105	-0.0244353971880817	0.00650111773395525	0.00438877957978045	-0.13321557014685	525
471	7.19128283513525	0.149020310997376	0.0731030849065167	0.0598162028244	-0.0848615241750558	0.0504865428570333	0.0072949171370127	-0.0685662890923333	526
472	7.7341078915	0.0777104344363325	0.0465114553999242	0.0513720180794083	-0.0377929705434033	0.163919941622475	-0.000351294858689958	-0.204188122908291	527
473	7.37035195383333	0.081702022025105	0.0607896259644458	0.03450083206983	-0.032366477789385	0.147773787346254	0.00026098986707775	-0.859339943916667	528
474	6.81922676955978	0.153238112908075	0.0877163278828675	0.0427257485068181	-0.0976233878661858	-0.104711121001517	0.0148193922427632	-0.296125490384863	529
475	6.87250195218728	0.111875299524368	0.0139010638666333	0.0365507949821733	-0.0609025384623267	-0.103086368405352	0.00761540689669005	-0.531474022066667	530
476	6.87918066551371	0.0569751240718833	0.0459155362796417	0.0503715602367492	-0.0348771606395743	-0.0473544595649167	0.00903492072735625	0.041892948225	531
477	6.79002330597409	0.0620979859425733	0.0409183355674767	0.0299417708877025	-0.0364893846121058	-0.103485810979875	0.00772630027980367	-0.318409131578707	532
478	6.87932160690282	0.0680084572285476	0.034174668053525	0.0445048580659308	-0.0398060274929083	0.0767227254957667	0.00393125483780658	-0.133040932372117	533
479	6.09669433075	0.0646859262828817	0.0331829193647192	0.0416918609393033	-0.0439157923088192	0.202555579862133	0.00222005404641375	-0.20624318505335	535
480	7.0899559579295	0.0868458360329992	0.0756373069320083	0.0476903160243442	-0.0530173757599092	0.085305691013155	0.00577838557114792	-0.32595808464385	536
481	7.16762735960833	0.141124429892025	0.0699346029132775	0.0595280914266483	-0.08945878243853	0.020546308428575	0.00728752358117413	-0.358203992056667	537
482	6.76473788636459	0.0292164930274867	0.0389976038935275	0.0353541080846442	-0.0148389504779167	-0.0283796683625017	0.00657766348860107	-0.409770276154583	538
483	6.22336059833333	0.0919706069927358	0.0165284093842433	0.00970795448101917	-0.0561098672515558	0.0375955051001167	0.00168011760497517	-0.545069896266667	539
484	6.87491007765805	0.078082730572175	0.0497094539258875	0.0567841696416875	-0.0472984840826508	0.139613775633441	0.005388703311315	-0.385482700637167	54
485	7.7380524775	0.15621728735229	0.105943405385035	0.0708630079724752	-0.0986375037589333	0.123530961331508	0.00668330040509792	-0.422898972289583	540
487	7.19931728471508	0.116921608126669	0.0836216518930227	0.0746317743474552	-0.06945323669565	0.104172003207083	0.00933070584824387	-0.287675309855045	541
489	7.203723682665	0.105050492075103	0.0582372222279646	0.0478562742359442	-0.0593615973948317	0.0542635841793142	0.00580968510922975	-0.07795089973725	542
490	5.97626084616667	0.100443479311522	0.0663090902762858	0.0553111104800117	-0.0666664098341475	0.0347960121448833	0.0118996252571749	0.06244937515	543
491	6.96173133392645	0.162679659325967	0.130506968093466	0.104227062232968	-0.112775771889273	0.0936438907321125	0.0167634529124624	-0.2323448330401	544
494	6.286005148	0.133633221346172	0.0753022437752483	0.0599385814304534	-0.0941197669530808	0.163246377977386	0.00839637109083342	-0.4419294793	545
495	7.19777660259792	0.108697872333737	0.0696268378057367	0.0585658147863875	-0.0687136789752983	-0.0138828040495417	0.00830568700581889	-0.308613616686558	546
497	6.01878005866667	0.0452256460772667	0.0235414812796917	0.0214043748459558	-0.0321275407747792	0.110984506783007	0.00238096723595912	-0.122868470602208	547
498	7.22772636812183	0.133901676840354	0.0676036508682358	0.0511783377795667	-0.0823763842039207	-0.0107318842219275	0.00957894155327785	-0.34352657326035	548
500	6.17036360366667	0.00482996475726125	-0.00466322607419167	0.0212901961218333	-0.00131723659147333	0.153740166076224	-0.0015140759656375	-0.203921376445369	549
501	6.66166215804251	0.0228003045218833	0.0362848452786566	0.0471190224927325	-0.0134162075900508	0.01919898707745	0.00459366257641642	-0.364735841040867	55
503	7.33360191516667	0.0689674256277425	0.0692944262333892	0.0784265510415449	-0.0432168641434133	0.228076799302083	0.00252388666552658	-0.337127627857667	550
504	6.24262604958333	0.0660109669854592	0.039779187499725	0.0379790417518942	-0.0421400827140325	0.220634983392671	0.00163867838499838	0.143627847083333	551
505	6.29133129415	0.0824476125377769	0.0782183586786442	0.0641310878641692	-0.0615288078739383	0.05099195388412	0.0109064188465321	0.126135332916667	552
506	6.8750300738353	0.117504280542798	0.074604325776667	0.0466668776023983	-0.0763415128601608	0.0928689133723225	0.006564766854717	-0.144103438776017	553
507	6.81436780858722	0.06086167100621	0.02621956316635	0.0306741143612662	-0.0313407487621467	0.109749576061594	0.000257733774393583	-0.166560219012525	554
508	6.93620054256391	0.0529158708295917	0.0180239778023833	0.0366157441427912	-0.0234539085921092	0.141540814600188	0.000384497877313108	-0.183071515305279	555
509	6.24106808658333	0.0482715023719333	0.0145798215283942	0.018145518998225	-0.0304381496313417	0.00469717953531167	0.00416920348737608	-0.47987971785	556
511	7.41030143443333	0.166644277792058	0.101722206265333	0.0743237952231704	-0.100190287873873	0.0342905978314883	0.0116995955719973	-0.135497920898317	558
512	7.27731673154833	0.0661944628911058	0.0571768115848943	0.0563557871091533	-0.0412545728293731	0.0194246814720758	0.00620655550389975	-0.233329763117279	56
514	7.333390802125	0.11151168650566	0.0628277257190737	0.0523959053859087	-0.0622713132939783	0.0966865171932375	0.0055999881745465	-0.242659994382847	561
515	6.5757770059825	0.143767395001526	0.0660014387146533	0.0661225136004695	-0.087010007410055	0.117297199652938	0.0103181822710347	-0.380977778108167	562
516	6.53325239994	0.0583301917215317	0.0135605992625167	0.0324598284201553	-0.0350396637607758	-0.0264582568115257	0.00877108893062475	-0.220580644505983	563
517	6.95020972458462	0.0923704332570958	0.0657540865613717	0.055298758638815	-0.0554262592391931	-0.09650762974209	0.012695626138606	0.151524272666667	565
518	6.73704363900195	0.100172167223388	0.0431759065302617	0.0400209874976425	-0.0584683214251767	-0.0193055342832125	0.00872232768626817	-0.0722276247305333	566
519	6.64271240723328	0.0740341444487292	0.038024873875962	0.0248239068069983	-0.0455847231572083	0.0207003870153021	0.00366579689652542	-0.242819263273317	567
521	6.0639849745	0.0961825096155227	0.0416832330144099	0.0315724492796125	-0.0609068707003436	-0.189781501043425	0.0139710754403729	-0.0505149935775	568
522	6.11767491108333	0.0615135251860508	0.0665633828908825	0.0679410564258892	-0.0480341417125503	0.268598645586	0.00412135171263768	0.37431128825	569
523	7.41162963916667	0.110339227007883	0.104324651105523	0.0928701041372558	-0.0694509219760208	0.177972721984268	0.00666824015399833	-0.186456302227964	57
524	6.69110621046115	0.0751461875088833	0.0526130432924833	0.0409642578215325	-0.0484271122390667	-0.014507802353	0.00804200442769002	-0.0676559799975	570
525	7.1578492652105	0.116807957814935	0.0856729685313775	0.0754865311392467	-0.0732717004595992	0.37974387184425	-0.00126280212701483	-0.503684891825	571
526	6.465214787	0.131842101931342	0.13348215423435	0.101132863107123	-0.105216099694175	0.401896271445	0.00756698256609992	-0.473150318073333	572
527	6.87527521741523	0.120753517229303	0.02356850029287	0.01479349064979	-0.0655040095148708	-0.0121352880384808	0.00332324727928985	-0.2760712183522	573
528	7.439830479	0.0603891058914325	0.07304311760633	0.0733397368628133	-0.0325678744541167	-0.0659153139422675	0.0100904764321706	-0.253713807361154	574
529	7.12020685265022	0.115145343330627	0.0865867684647708	0.0784639023936375	-0.0784629066492658	0.239303033952042	0.004604432579589	-0.381903500137525	575
530	6.90131186422646	0.0376246608856908	0.0271513141306918	0.0393695904014063	-0.0217347397979167	0.089447829100075	0.000722992125335725	-0.175831229964941	576
531	6.33921646166667	0.0671450055177133	0.0407368144027033	0.0649833134428503	-0.0379978601191267	0.280424374762333	0.00137357750435892	-0.576676740583333	577
532	6.62403276096733	0.113504309456631	0.0853665565972071	0.0680787573117341	-0.0805472286964167	0.0065653494784275	0.0115658422982577	-0.301291071026501	579
533	6.23010129883333	0.00997767088038333	0.0142625238720683	0.0335900662695933	-0.00530092177735833	0.028857468808375	0.00571805599473759	-0.500712967033333	58
535	6.90230764248558	0.0243826799568042	0.0410363374608583	0.0486152774954433	-0.0194464915107933	0.0430636357795083	0.00511988997861983	-0.172920457432175	580
536	7.13078749205332	0.093863695691145	0.0401396004852117	0.043210697480075	-0.051929284329138	-0.0308077308388648	0.00749916841419708	-0.291514483773942	581
537	6.70795539883939	0.1239608602648	0.091326509813215	0.0615207534383008	-0.0820415431212967	0.197046925543158	0.00836011132605201	-0.163857037243594	582
538	6.53905171445	0.0549735372838083	0.0236849098669233	0.0397834007206658	-0.0398427101338833	0.231010077735533	-0.000625751272433733	-0.3190780890298	583
539	7.52027109841667	0.145567000629675	0.101322274875217	0.0859148449543483	-0.0907807677038869	0.0834327008125833	0.0108489522712278	-0.04061403166325	584
540	7.55881210641667	0.104549932687532	0.120394391437112	0.0931741322937408	-0.0712865748772944	0.158857098006442	0.00839167171604957	-0.200943146863101	585
541	6.17686024275	0.065496935822315	-0.0037387080388	-0.0095093618631525	-0.041537293376655	0.2084836270879	-0.00339943055286015	-0.690004738	586
542	6.97718066653237	0.0957848255436	0.10070664801815	0.0823374733838783	-0.0711111068322542	0.351913582367083	0.00168190072288717	-0.165908495119403	587
543	6.55308095152417	0.04181550285105	0.0698116099218771	0.0595404845878967	-0.0338615781412082	0.00532562685849167	0.0127034756679006	-0.390579599097	589
544	6.54223062932417	0.0835125288694833	0.0406793517761208	0.0279140267805125	-0.0511844525747792	0.0679550629337742	0.00395368630328342	-0.28040197745885	59
545	7.27375189503667	0.144679692029356	0.0962422864704708	0.083108124855265	-0.0917834913582158	0.274373063015492	0.00472233548797417	-0.0255940488983333	591
546	7.14602022805805	0.0852202794114442	0.0570353230803292	0.04852108356614	-0.0509602706848363	0.139388099231768	0.00198343306328292	-0.1745236835027	592
547	6.57182672643058	0.0169661763892807	0.0181606958507958	0.0259659049968858	-0.0111184211116958	0.01479416514625	0.0034770153247725	-0.0720571038700833	593
548	6.56358185286583	0.0558041554433242	0.0302267300989823	0.0323406639452238	-0.0323489744877325	-0.0824206055982417	0.00867938563452413	-0.5011840629	596
549	6.4071128985	0.0713514534941917	0.0321948262061842	0.0348726824977175	-0.0442818406411	-0.00763153250363333	0.00692641460469217	0.3421819225	599
550	7.00778379859583	0.141864260445667	0.114123428567175	0.0981301650131817	-0.0950386855116292	0.000394339281083333	0.0167277380776884	-0.117856856069333	6
551	7.37179980556667	0.161073741012142	0.100427308292392	0.0732368791377233	-0.100837261605386	0.113484110779664	0.00919967619410592	-0.02051623288875	60
552	6.55105966807667	0.097475054294905	0.0546529992337	0.0418066777577458	-0.0592771672711512	0.0421369479672	0.00693003169197615	-0.425189849802567	600
553	7.02143593985747	0.110860072072123	0.0306987542194592	0.0348561111751673	-0.0626820204440167	-0.120245224457833	0.00935266300010767	-0.149247976180793	601
554	6.96668885940755	0.0894693000165246	0.0525192581439617	0.0680277329725283	-0.0499923485057567	0.129565550907259	0.00841862086139167	-0.309792939342136	602
555	6.5124215839925	0.0822877559754925	0.0727370019278423	0.0737083404180683	-0.0560866377712033	0.36839037918475	0.00218030364565103	-0.479739823691667	605
556	7.16038972340017	0.15533699636136	0.11886745495765	0.0921060230286292	-0.107274290774488	0.124835343507342	0.0114132390345373	-0.165681205824186	607
558	7.2627194269345	0.181711294797348	0.108588996104888	0.0945379894682589	-0.1132950326317	-0.0120576826503167	0.0172282321858088	-0.183279306957887	608
561	7.28780176941333	0.118504871934192	0.066325827117595	0.05845527245086	-0.0688888443669968	0.0963038943565183	0.004794430370827	-0.360006266946042	609
562	6.71528925991134	0.0972196286135667	0.105777055493576	0.0789170417978783	-0.0705976619232558	0.220572956489508	0.00765212245709952	0.24796371575	61
563	6.9537779740416	0.121013585833242	0.0807511008329758	0.0680633720276042	-0.07342604741191	0.0892330812197583	0.00811918202100558	-0.098893997365	610
565	7.09663190834013	0.107089469894625	0.0576416925897625	0.0719025667974242	-0.0666183079212058	0.271471054843058	0.00149259325869475	-0.162958889255083	611
566	7.85832165391667	0.108885123947258	0.0763550013121658	0.0663575056288978	-0.062656641323675	0.203608224658267	8.552605980375e-05	-0.259952918853308	612
567	7.32543436725917	0.0958581831779758	0.0244620241854235	0.0247616410741317	-0.0503906643071333	-0.143939552531592	0.0075212638880585	-0.196077764749988	613
568	6.26258743066667	0.0511434302822693	0.0241498700110172	0.0510864562648179	-0.0319253239169785	0.18344775614329	0.00182015164538024	-0.47718191645	614
569	7.82420152616667	0.0957422178116542	0.109237407492101	0.099535119151075	-0.0643307993084667	0.145253793950452	0.0090294559849063	-0.301263048178675	615
570	7.06812093556278	0.136607647107965	0.0841321851810917	0.0449923846216325	-0.0873211565132792	-0.0701142864739333	0.011556103858563	-0.118045291308792	616
571	7.09533502938037	0.0896222540497525	0.0479204143365267	0.027891513410765	-0.0552527477971592	-0.00265332356571667	0.00350613175823042	-0.428671579968333	617
572	6.61997368477375	0.067224321394055	0.00093368964885	0.0158046772469083	-0.0380631645528425	-0.000736847580409167	0.00279868909816077	-0.542769058933333	618
573	6.62296331315075	0.126002942904534	0.0488987082075567	0.0384491090744575	-0.0823930982023456	-0.0319055747379142	0.00911846598831492	-0.259280129062517	619
574	7.50020102816667	0.0690746042333158	0.0623505579194758	0.0621645641972598	-0.0360049254590092	0.0937221846517617	0.00454592727437916	-0.332793546702058	62
575	7.12092906538825	0.159486100539769	0.10835623771731	0.101242087841617	-0.103322349364564	0.119819218727558	0.0125852166815817	-0.349560141601483	620
576	6.70302713462974	0.0668586943534308	0.0348002016843443	0.0428464669104714	-0.0358566666993833	-0.0524046773391417	0.0097319138321123	-0.397107963472667	621
577	6.50927781864917	0.0997042698994367	0.0433837621389383	0.035621365349615	-0.0613902455158325	0.103152358808525	0.00482295901120406	-0.0363107184108333	623
579	6.53501350877317	0.0552534054952467	0.0225778889262661	0.0217058861180517	-0.0318826317860891	0.02040458128725	0.00456577516988048	0.158178233166667	624
580	6.45252700522225	0.100997665181247	0.0733675780776625	0.05611865994515	-0.0698796410971825	0.136339318423317	0.00653930317700508	-0.00177731790833333	625
581	6.63861954409092	0.0921106982755784	0.0297272198841825	0.0419508334711367	-0.0564661418636958	0.0152694417346	0.00599162135164682	-0.43279706986075	626
582	7.47428149966667	0.09551008210605	0.0468987475432042	0.030704365201475	-0.0449044027156742	-0.0149073523570583	0.00492818720618203	-0.506252703808333	627
583	6.74156460029302	0.136308416434617	0.101221234482371	0.0850307791471225	-0.0922633898101275	0.181229521138317	0.0106273045728682	0.149790260666667	629
584	6.70764171407542	0.0650007862353433	0.0354638482677625	0.0368848403451787	-0.0424543782871083	-0.0686541095891667	0.00871201706245581	-0.209224453003349	63
585	7.01485082439571	0.124369421173575	0.0981386624142708	0.0821400929994658	-0.0803283552210508	0.189590288036949	0.00848837911039652	-0.160620466786033	630
586	7.38159407465833	0.166711157733667	0.0541864789859079	0.03914559353369	-0.0995958450837708	-0.00502904524463333	0.00627052625652677	-0.437482498473333	631
587	6.51588775185833	0.0555299894444675	0.0807478701901358	0.0803058403999058	-0.04677647179395	0.121371177255672	0.00809787381584024	-0.207553506971649	633
589	7.00820191211355	0.09278430740625	0.0456939476469869	0.0256971351861375	-0.0521873913964412	0.0595647199609108	0.00206161258120442	-0.36995462316375	634
591	7.07914560556791	0.120343553450488	0.0664951065567258	0.0463912877077667	-0.0670669859396406	0.056644476692575	0.005992369807954	-0.312506832877408	635
592	6.98054551015167	0.0623788331471237	0.0668941433789325	0.08091026967504	-0.0384416721393333	0.258936629706417	0.0029005188069385	-0.028125487625	636
593	7.50268677291667	0.142152658278104	0.0447020824327754	0.0533763854685058	-0.0772709623546447	-0.0366427677880333	0.00862221154203033	-0.234863404241142	637
596	6.47676734595	0.0504782442497917	0.046163586784559	0.0527807344082092	-0.0361141498640308	0.100879758383418	0.00558116244820556	-0.178806607800275	638
599	5.94119608133333	0.0169933836985	-0.000637309140783333	0.0150587364496417	-0.0123889863382772	0.209405252495517	-0.00114653592753917	0.492310973083333	639
600	6.48076001823333	0.0290429096371217	-0.0221817662733333	0.002416717217675	-0.0120355127324917	0.0687164926493583	-0.00456073652234867	-0.537950148758333	640
601	7.06863124594096	0.0746471024794383	0.0559894405896033	0.05771865466394	-0.0524933055331558	0.0176623284148321	0.00562585160689309	-0.0681407532721667	641
602	7.0223931081479	0.11718528032438	0.0915473410255458	0.0854634498929302	-0.0819709612428017	0.162598165342008	0.00821962058167342	-0.196515764766607	642
605	7.51523065025	0.120653041244043	0.112269694350325	0.0877676390661	-0.0796477113235	-0.0167703097048083	0.0140718467282214	-0.178790245565821	643
607	7.49068207133333	0.194560590871358	0.1430446327055	0.108324217604042	-0.127661908475167	0.0376182689050333	0.0187583416132732	-0.249973338961971	645
608	6.99152071062406	0.160047395168214	0.117547778389067	0.100852066937442	-0.108258410158158	0.171841832249342	0.0112048541322938	-0.219940460964125	646
609	7.177299164452	0.124465905921041	0.0657472434057658	0.0501888805826633	-0.0734733279389617	-0.0438547964058083	0.00906593325667267	-0.426444790791208	649
610	7.69002692691667	0.114838968694887	0.0580751395631967	0.0404888783826167	-0.0600278174679983	0.0463132460207975	0.0030793638233158	-0.237360868287126	65
611	7.01230119284221	0.0870587132532192	0.0487740324603358	0.0582956996380331	-0.0536838198632875	-0.0142256815390475	0.00918358475154426	-0.379288339505567	650
612	7.11044151309663	0.113226808970678	0.0780271180414638	0.0648239712876208	-0.0699534218112267	0.208184151950225	0.00288033210092033	-0.0725581407435	651
613	6.5551804581475	0.070872536557	-0.0126499393621333	0.00389856981295	-0.0393107630301147	-0.016114104887425	0.00449219435561675	-0.583403134425	652
614	6.79609588519947	0.136472621719247	0.0525458228538258	0.0470107131710575	-0.0801259735394567	0.0212128303133183	0.00863084014680198	-0.298718287322233	653
615	7.411675191	0.0893894184138	0.0474872170179667	0.0515651388893833	-0.0522890652465675	0.191611815076579	0.000572389331577283	-0.22013192420465	654
616	7.42375571491667	0.113532426553175	0.0588374047622591	0.0555456593071392	-0.0637711320294206	0.0588338674790983	0.00471865077611931	-0.207376098884425	655
617	6.59799241524717	0.107665280201759	0.0819828110791158	0.0674536288068258	-0.07254941038265	0.0998897039479749	0.0097701117667015	0.12678000325	657
618	6.65696809321025	0.0779922554129833	0.0461482692145408	0.0438778797523833	-0.0473396372200092	0.0507784061186317	0.00710733826260508	-0.157834351032208	658
619	7.4888552691	0.0774013538977292	0.0749694008164633	0.0746169930669558	-0.0473873512731333	0.124946479312829	0.00496995533199733	-0.020158992765	659
620	7.308639806405	0.104881547941671	0.0797469531560033	0.0702342759390808	-0.0623063471751164	0.0454611301340827	0.00758168820821758	-0.0636798029763333	66
621	7.64373019075	0.12712151073295	0.107863077206718	0.0831746551243825	-0.081644443376505	0.16018334692885	0.00758297937535367	-0.251117208824289	660
623	6.68413728469517	0.161479167603641	0.0963194748592867	0.0679652213998983	-0.107852981666745	0.0319288752714825	0.0125494212034601	-0.065960159594	661
624	5.43751620033333	0.0512284304597167	0.03840326881488	0.0332547095708	-0.040493745181865	0.179881519089938	0.005558137598625	0.414273849333333	662
625	6.57632997365417	0.123765765561445	0.0811755570275953	0.0606998767147393	-0.084423236349975	0.128193733522858	0.00943445120174108	-0.236700147408862	663
626	6.68993292060133	0.0603270574357067	0.0189950150415008	0.00187780629365833	-0.0311540928375642	-0.045009863339725	0.00340010995804117	-0.233945293641258	664
627	6.69336122952805	0.0893426776225492	0.0480457147661408	0.0496928933995867	-0.0535273328767708	0.133452779988807	0.00372448242892593	-0.014488091335	666
629	6.37435028028967	0.11221174594398	0.0715988120558575	0.0443968015508242	-0.0726863425251042	0.0164437700537167	0.0110525867518979	0.12458372075	668
630	5.95073376	0.05978100007934	0.04250300412733	0.0406081494424167	-0.0445879494590083	0.0738369615302667	0.00846537655339292	-0.267282650864282	669
631	7.08252310276525	0.118223114302574	0.0409705563631567	0.0289239701514183	-0.0632199699657243	-0.146010228700725	0.00851946524243817	-0.156695988943633	67
633	6.06096391608333	0.0612281237570392	0.0489550509074317	0.04659348938727	-0.0458834348634843	0.164926512470598	0.00547070757672558	0.28689444075	670
634	6.14495609333333	0.0559786674768142	0.0393569406393667	0.0464270416933517	-0.0395402014609702	0.162279815688433	0.00541662241002325	0.0210939174666667	671
635	6.56924749077917	0.063126860294885	0.0194000853106333	0.0315863339936083	-0.0410305858783183	-0.0349816271275457	0.00377905631394508	-0.354818070631983	672
636	7.2337629042035	0.0981758091661304	0.0658726801772867	0.0445377532276308	-0.0611311795846075	0.0623311624640417	0.00567813327651665	0.0950633355833333	673
637	6.98328293150936	0.0871229127745575	0.0298455082255042	0.022855494419125	-0.0482466002463067	-0.0585460024428	0.00487750098837059	-0.13073644452685	674
638	6.76103905199728	0.0389451584092767	0.0501857030700758	0.051118844055195	-0.0277354290412992	0.228176307084958	0.000329491351343583	-0.194776735031515	675
639	6.47678115720502	0.142129599932265	0.0802971977948052	0.0451566699586417	-0.0918820310641025	0.0535431704078917	0.00950635444216892	-0.217844774992257	676
640	6.62480869959775	0.0685602722690717	0.0438745956750142	0.0528889371339808	-0.0510253465484433	0.0183286614721917	0.00794797917491688	-0.411648767980833	677
641	7.72829758166667	0.0966524427966475	0.0746974059149525	0.0598957813012867	-0.0572207642789158	-0.0117521276031	0.00830764103808583	-0.192599150104706	678
642	7.38597011658333	0.072774095919975	0.0593131846262975	0.0744184224815567	-0.0409403083905192	0.131281740304897	0.00598501235809917	-0.796968952416667	679
643	6.27412319175	0.0907219844392352	0.0575744087904767	0.0328037107557067	-0.055821434149875	0.0532926532918667	0.00848830393497835	-0.257320368948965	68
645	7.29797426658333	0.212586284472683	0.110296110027565	0.0857655206922742	-0.128519646322103	0.0106644835254167	0.0148359585536006	-0.0863910893126667	680
646	6.6163095756675	0.0728199582484483	0.0415852317223825	0.061069227502615	-0.0452186853907093	0.204489115393919	0.00342463432251277	-0.271041572150333	681
649	7.13339429139097	0.145139310796023	0.0961001509294292	0.0738024258728608	-0.087674618708013	0.111847233385858	0.00988545101780041	-0.0956113668382917	682
650	6.86428193649925	0.10038263053926	0.0567093165459925	0.05166260667538	-0.0587851322325017	0.090663894476135	0.0071161364290355	-0.146323064108842	683
651	7.53891112483333	0.169901662991883	0.108900062704197	0.0788169719287817	-0.107882375630859	0.00562588085810417	0.0123136938077859	-0.0749012033681667	685
652	6.41388241591667	0.0386596991254083	0.02493166214918	0.0335233122450092	-0.0247704764067167	0.268943078757883	-0.000630411462469183	-0.239503403816332	686
653	7.18876524808383	0.136713114941042	0.1113629975832	0.0871180685446025	-0.0933607942324508	0.1452858730001	0.0114617094096798	-0.1404547738879	687
654	7.41720121216667	0.1744005274289	0.12988507976399	0.0857238035912992	-0.110706647135007	0.0829942409748492	0.0140627517630079	-0.297049647132147	688
655	7.532764535	0.174100705462667	0.11623202663917	0.0868669698816967	-0.1071578332811	0.0532141578090625	0.0137329492304429	-0.121092723868258	689
657	6.90997723688183	0.110482670699566	0.0736867631158283	0.0527957161288467	-0.0718904774797275	0.10778506774233	0.00513885004155666	-0.151621312481702	69
658	6.43626345291667	0.0673904395986728	0.000325809658475	0.0107993119076338	-0.0366348357297417	-0.00991229135930833	0.00400205794077292	-0.7042498645	690
659	6.33549827048333	0.0206609475310833	-0.00698995849179167	0.0266200137923518	-0.0090219597656425	0.0302017437809783	0.00166387272734667	-0.148569972808567	691
660	7.03461040758543	0.152599513869432	0.11132859011769	0.07106263982111	-0.0993049453004367	-0.0964769973903833	0.0175472887281022	-0.304181763050667	692
661	6.56139189243083	0.0760444658488292	0.0531947331095717	0.0507311376235758	-0.0491639570289092	0.109445399085973	0.00382342443796381	-0.196907853371441	693
662	6.52668951838917	0.0976049754948092	0.05640645335883	0.0491781476562559	-0.0637947755329925	0.0807715421872061	0.00654972317041225	-0.294787051659958	694
663	6.98805667919339	0.0970859703195465	0.0844846918501633	0.0658095427522767	-0.0666349817107667	0.075358308251825	0.00930277750195485	-0.14645463663195	695
664	7.54196397958333	0.18777845537975	0.0686004821607623	0.0625947744203483	-0.107628591649693	-0.108365999328058	0.0119903777277334	-0.384571961946625	696
666	6.78316383108066	0.148492676377742	0.0839502234146	0.0587207376823433	-0.0916339346038933	0.102395323466118	0.00947933529527172	-0.341552153195175	697
668	6.93502792183506	0.142028050655125	0.0932753772659083	0.0574211865751825	-0.0918975818025117	-0.0547433150367817	0.0136388516066593	-0.172151315626842	698
669	7.16356822740067	0.125865757204523	0.0446864879400003	0.04866274223206	-0.0709308560250258	-0.114868347820083	0.0120938485000893	-0.289294978608976	701
670	6.8142320588827	0.111105677140367	0.0425530635548196	0.0329445376374717	-0.0605084801162526	-0.090306639553925	0.00841814341923785	-0.267040777967525	702
671	7.13301771927362	0.153762045195673	0.127396518100575	0.103397249171992	-0.108506402939856	0.0690449683179517	0.0148743867185675	0.122473224333333	703
672	7.01500372431732	0.111543992012187	0.066867409243375	0.0471818465117333	-0.0680666049670217	-0.0227293814828083	0.0100405418544716	-0.0957413674954667	704
673	6.9511239491583	0.0553863125412567	0.0670105364788474	0.0488766834770221	-0.0351637657882583	-0.0535459734816275	0.0111204139188405	-0.351985543988533	705
674	5.52693132541667	0.0523892810477167	0.0232279585291083	0.013859583520625	-0.0358075136772942	0.0712792121747117	0.00698122961135275	0.0384237414833333	706
675	6.84703774442445	0.12852466390825	0.100572137745183	0.0856721309556908	-0.0850454844766375	0.12699507939355	0.0114468779756672	-0.0523442256508333	707
676	6.71007063363682	0.0589610240937533	0.0431840271944728	0.03171214432645	-0.0360785329790983	0.00538158502281667	0.00425989615078703	-0.382667283245633	71
677	6.56485814748917	0.0920088898187167	0.064325474283729	0.0815739986044597	-0.061354003579095	0.190698744475892	0.00909183082339782	-0.47841601605	711
678	7.32137354553667	0.0982964036873083	0.0738286826445025	0.0584687519438667	-0.055627486122125	0.198454044633742	0.00329919606065478	-0.102993153300083	712
679	7.38207324775833	0.165171965608258	0.087991428352795	0.0640020746877967	-0.102371622822753	0.0760672055585475	0.00811803269627983	0.008582075075	713
680	6.88821665524561	0.107143787415055	0.0283291438207675	0.030929802316475	-0.0654587611357238	0.0513775669814583	0.00366123427868608	0.00370858930833333	714
681	6.97506019482077	0.141071900108317	0.0981138771722292	0.091571510531	-0.0951077001445821	0.145973283252664	0.00879358877170352	0.00593639883333333	715
682	7.11484726340322	0.139008348549148	0.134637900197213	0.0988059572565358	-0.0965229552474858	0.10443802133472	0.0143577563855597	-0.203468544835555	716
683	7.17218179134333	0.132996386375777	0.0788398429458303	0.0697334662345773	-0.0798035651476521	0.150500784490121	0.00644677970661981	-0.330690988571485	717
685	6.32266881183333	0.0565549064258583	0.04681743227558	0.0418898704835823	-0.0368576261744592	-0.0111949239343503	0.0107488158198948	-0.4416962698125	718
686	7.2629316902175	0.070026963566125	0.0429451132068525	0.0459744101299275	-0.0357284101991892	0.0233300597550555	0.00517472478199437	-0.181507745943067	719
687	7.393085116725	0.0883113996422417	0.099489137256585	0.0910362393072209	-0.0620714705996109	0.155397330208425	0.00748348660630017	-0.241992618218919	72
688	6.73249169451061	0.0981962418628767	0.0711930019086575	0.0550280622504672	-0.0647761713952955	0.0966884459162583	0.005023980046532	-0.115442117852417	720
689	6.6400677821656	0.107642723794087	0.075497228529835	0.0603995468655483	-0.0743820662415358	0.147438051710892	0.0088357140915477	-0.294858963253494	721
690	6.22239815025	0.0919407692227267	0.0499565738981358	0.03993801008085	-0.0586555565276658	0.0351143770189	0.00846186669244533	-0.314667095024519	722
691	6.91654530578492	0.12234766337275	0.0653766223295333	0.0631160506855842	-0.0727705785453031	0.07980674351964	0.00990680811491447	-0.246691640652381	723
692	6.67927326760195	0.0878231844273737	0.0291627887846375	0.0316508852712317	-0.0449768892297017	0.195580043187808	-0.000281812568250333	-0.335906506641933	724
693	7.61931688641667	0.144394178459111	0.0852029378986858	0.0808359431566125	-0.0935218542047267	0.112004821441366	0.00410021332461808	-0.148502929799853	725
694	6.96946224165025	0.0967936254386142	0.0872864355656504	0.07788823695343	-0.0642396828932808	0.07881334297087	0.0113492655007492	-0.201609775531999	726
695	6.89730501636584	0.150618020526038	0.12689863624085	0.0924301478214083	-0.0967566166004967	0.0472383085041117	0.0176016882491494	0.0274626715583333	727
696	6.6189288488325	0.135465234492087	0.0864700692285842	0.0692984272201088	-0.0872380409252975	0.100073425783883	0.011085327614273	0.0844629489916667	728
697	6.49962900755333	0.0583657526015775	0.0395654684758142	0.0454507831734333	-0.0416174091092525	0.0418606509364833	0.00561407090522626	-0.407977701738583	729
698	7.26700496855833	0.0888936919378017	0.0660050947369733	0.0721177667690817	-0.0547841779565442	0.211721222415291	0.00193142412663223	-0.316618239009917	73
701	7.31514887247667	0.0901162596044841	0.0122655585903867	0.0251610001296383	-0.0440151489260342	-0.106831934464033	0.00563968114282858	-0.144593080740757	730
702	7.83630686691667	0.0706059522532417	0.0749797413660258	0.0854212105842767	-0.0436994643796567	0.243562682736367	-0.000395396907604667	-0.496223932958333	731
703	6.361936847	0.0843969581510737	0.0314798698660367	0.0396302973988458	-0.0533115823933725	0.212416456216392	0.00232191727847358	-0.58593257245	732
704	6.76957685344039	0.116976467972542	0.05639078813433	0.0377959731412408	-0.070474099430825	0.0840199829917583	0.00484607674919292	-0.379020271749583	733
705	6.85135970092936	0.071878484684375	0.0498154678165783	0.0469751417879442	-0.0445274207302483	-0.0666542776716333	0.010609628065832	-0.294827966535251	734
706	6.56580277567167	0.0917362533617167	0.0525347900549625	0.050902598325715	-0.0579049341600875	0.117411965171168	0.00840412157567372	-0.267391230343713	735
707	6.97941103634899	0.0758367425240775	0.0416001957638883	0.0454882338293658	-0.0459063439625467	0.01676491942062	0.00527388133544433	-0.13301863780755	736
711	7.38039862048333	0.110239347039338	0.0624618287746679	0.0584457812756983	-0.0615797212714225	0.0110066715056417	0.00908888764495776	-0.192464993530192	737
712	6.561671064102	0.122968791176729	0.0827955185512035	0.07850968672385	-0.0847123691334392	0.361135368470167	0.00136365694109972	-0.494384520633333	739
713	7.04339423745045	0.158136085085685	0.0888352076171075	0.0583335062927451	-0.0988203838416092	-0.023791075895925	0.0138331878906055	-0.02626060168	74
714	6.7988252957978	0.0921093408686407	0.05978355028853	0.051136787803345	-0.056269138361415	0.0790481173132083	0.00555308939835117	-0.148730407063108	740
715	6.91786600067798	0.115631297025093	0.07223313572236	0.0630302960134467	-0.0741243285382658	0.022648214520575	0.00882311173233367	-0.202720286854808	741
716	7.06927187467142	0.067498873666015	0.05314227042355	0.0522128336608475	-0.0392817430289867	0.05575870834998	0.00779001231771141	-0.466345088864167	742
717	6.5998190721965	0.10397657197724	0.0694921847915317	0.0673489240855267	-0.0769921379085821	0.114413517439428	0.00769296502067815	-0.420402679307	743
718	6.4654827365	-0.0326494741308333	-0.00373011249161667	0.00595425309439	0.0190872362125833	-0.0485882334966833	0.00284937687061162	-0.718171575583333	744
719	6.38124877916667	0.0341449531020583	0.00633346482491083	0.0126389554656967	-0.0199269845324692	0.116769551759279	0.000743383908213083	-0.594631381666667	746
720	6.69131008246767	0.0755002024904383	0.0490127443689917	0.0484461855945558	-0.0494432306492108	-0.0251508679181417	0.00765940789190477	-0.0589294900548333	747
721	6.59825030755783	0.161826124050332	0.08403511955132	0.0657930420794967	-0.0999972332050583	0.207472617762557	0.00447388520713258	-0.302072926158934	748
722	6.81212923409152	0.0806020972321292	0.0346934621687292	0.0386199611480133	-0.0441279250287942	0.122519252247925	0.00195488895789772	-0.0598929421777583	749
723	6.77823031391859	0.154347686255012	0.0811551080981075	0.0798901803632113	-0.10139660648888	0.0285980721672367	0.0126157331847946	-0.04534690305	75
724	6.49657592656833	0.131074156423783	0.0574055246615717	0.0459995299200017	-0.0837271340371547	-0.0832843892626092	0.0100613841261903	-0.201460200073396	750
725	6.67708002367421	0.0509851635413067	0.0432206919573208	0.0405063227423912	-0.0326267188816567	0.150680150860739	0.00254187251471329	-0.457370055806667	751
726	6.15604917966667	0.0675965416524325	0.05940144024666	0.057482882579595	-0.0512353974793683	0.226879662974833	0.0059137927475526	-0.308347175976125	752
727	5.69077094191667	0.00587859200283333	0.00123248514971333	0.02791995216405	-0.004005733521275	0.13851122280583	0.00390759025771893	0.146582586583333	753
728	6.90980250180121	0.08354367738248	0.0655912035460083	0.0441137837136117	-0.056083019030605	-0.0499203937005667	0.0107561862396051	-0.0981997297669583	754
729	6.76404239095338	0.113742439056043	0.062695273282695	0.0538775873166117	-0.07122864925731	0.0314205825331333	0.0112596118699347	-0.106553974195408	755
730	6.85681399568476	0.0950625517266317	0.0738873687466	0.0600181772280192	-0.0624382077833992	0.119891556973717	0.00820669780835263	-0.0607635371641667	757
731	6.2063310625	0.0577708958574833	0.0502936774207983	0.0393861792972383	-0.04462579832751	0.0976312556101	0.00735976232611392	-0.11665665477245	759
732	6.99436279417944	0.0731863859738725	0.0431361617026	0.0550284462594992	-0.042080453608995	0.104785564228376	0.00526234433703699	-0.193415795078487	76
733	6.49657970108333	0.0584358640879325	0.0203399174206538	0.02227195694087	-0.033934434015805	0.051556624917825	0.0026042251991341	-0.413202245430417	760
734	6.74047908774477	0.0820026381391842	0.0531206505188133	0.0327750877240932	-0.0570589020993516	-0.0729185490456192	0.0081146347402235	-0.313901561032772	761
735	6.83868302809462	0.0239889251445	0.002096709088	0.0144873528703667	-0.00630675254730833	0.00167617437681083	0.00196633890530108	-0.348166440464988	762
736	7.1855679354995	0.0749482177200875	0.0675851978839373	0.0381311019212842	-0.0452091227816775	-0.204790795975058	0.0111694244970602	-0.317521434267325	763
737	6.76949066210348	0.114087476954117	0.0858051654826675	0.0796606741687936	-0.0780703265266267	0.1085817956384	0.00916445562891425	-0.145411121385617	765
739	7.841722566	0.181256786944852	0.121407819555787	0.0892800619955808	-0.111605956697289	0.0706917927006417	0.0103198931264667	-0.215262214171388	766
740	7.64711572491667	0.141686976124718	0.0906586948235888	0.0709060860327183	-0.0805469817204125	0.120950360953958	0.0087841778705405	-0.133564100622733	767
741	6.9921207336455	0.115576203990896	0.0930858427251867	0.0706922667118367	-0.0757427082853417	-0.045976118018	0.0125469574629077	-0.0397246259833333	768
742	7.08780726384534	0.0480357795043167	0.025805614929665	0.0440531799086595	-0.0259251453732633	0.069937576464975	0.000682738172088758	-0.384849820774833	769
743	7.1200843680963	0.188334633371908	0.155617302706483	0.105282375812717	-0.122501739394723	0.172284607537612	0.016801477874468	-0.0307987377308333	77
744	6.63758844302377	0.105415030180907	0.084720859869285	0.061366674508905	-0.0699595169762	0.128494072100512	0.00908310482638958	0.285000243583333	771
746	6.74065603168729	0.108910691610116	0.0767159067809387	0.0678101598789725	-0.0757312863103917	0.168079609813233	0.00705072118178808	-0.297844976041651	772
747	6.80537485203606	0.0557713814075033	0.0301785874506036	0.0306968122557083	-0.0286579001227517	0.138755762821192	-0.000791584836193842	-0.342441913760333	773
748	6.193942846	0.126758514803583	0.0358719249585218	0.0308613462693383	-0.080056162904985	-0.0521400563360333	0.008783716942496	0.205513359916667	774
749	7.64130180741667	0.175555753798502	0.114951599901242	0.0904839231858167	-0.11001318728062	0.122319627894967	0.0113233676858135	-0.211870528322658	775
750	6.92352790507455	0.169345101478264	0.120620054682058	0.094167489412475	-0.114893876474282	0.0726115936889708	0.0141390891640475	0.01112561905	776
751	6.81421581495168	0.101639100423047	0.103556548150653	0.0778642350697075	-0.073418816201795	0.302183880419058	0.00405390350070875	-0.147735718152525	777
752	7.23528727516501	0.136923994861025	0.0426523370356775	0.0388807277153283	-0.0766084350731559	0.0054939011129625	0.00636371537490994	-0.150254990966642	779
753	6.68929014072966	0.0768355042695092	0.0197845677020725	0.0289662325845378	-0.0411839462859167	0.131432362940918	0.00169341475855008	-0.30529143294475	78
754	7.29399758783333	0.0928992501998417	0.0843176621592856	0.0792920166168515	-0.0593619139947108	0.116811925779062	0.00686327492706913	-0.406251117222767	780
755	7.60213738575	0.133145992187571	0.0889643358441233	0.0710017858048992	-0.0802692053571742	0.17093564218945	0.00319389780037365	-0.175061834593635	781
757	6.81338549874391	0.100946559936385	0.0829454151232808	0.0605244992696936	-0.0697836312529608	0.0302101397963583	0.0115536736062418	-0.0576279493483333	782
759	7.64592906575	0.185695284967892	0.138269731005142	0.0981723538620933	-0.116330787679758	-0.121727443222497	0.0181602802923532	-0.260737269625227	783
760	6.637666600682	0.0785798814653542	0.0587193045838417	0.0618797855132517	-0.05073162118497	-0.0863293852115517	0.0133585220344437	-0.433776112595833	784
761	7.33903348346917	0.0923616880932208	0.069458074700275	0.0654337773679808	-0.05756350756474	-0.0555603865305	0.0106120035300707	-0.153201956469663	785
762	6.64925834129158	0.0759896367694992	0.0591742210806517	0.0583746501966033	-0.0516026599985367	0.149108434815324	0.00481923917739775	-0.247398181113125	786
763	7.00299973125822	0.0710394459482767	0.0727502475835941	0.0574632751162733	-0.047100238197775	-0.0545830331470083	0.00987073386865264	-0.421004580378333	787
765	6.273892521	0.117240970160876	0.0817425651223693	0.07113025093438	-0.0798518165674408	0.0786583289002833	0.0118460989233792	-0.134112882651792	788
766	6.54582426223333	0.0592678214218492	0.062059553955275	0.0436672859919033	-0.0434461209003983	0.1021215636559	0.00565026368689567	-0.136338876302892	789
767	7.59643857058333	0.118399673221956	0.0687549575034283	0.0467453423049833	-0.0654837325977425	-0.0499675333611025	0.00858539426547943	-0.258799835713575	79
768	6.84349774424743	0.141290550458593	0.105289934986916	0.0729413903576175	-0.0965183757447333	-0.058486411171475	0.0168630271154395	-0.334504117201067	790
769	6.54367665992667	0.00754859850030333	0.0401179474834167	0.0424234615548733	-0.0083770805044375	0.140860182520488	0.00173189045066275	-0.026464520635	791
771	6.72036633672867	0.117021112868491	0.0862592269997708	0.0711188082148033	-0.0760552482833292	0.134310140112957	0.00945446177470935	-0.2799755572331	792
772	7.49362157483333	0.187895995178625	0.144842766925992	0.0921984266879792	-0.123958457716342	0.155818806031243	0.0138016993860359	-0.278674755721127	794
773	7.338119648775	0.126503073219469	0.101331662098331	0.066975487611181	-0.0833053269892975	0.0531763579036083	0.0100926939659768	-0.288918686623517	796
774	6.63354809662233	0.0219029891810833	0.0340575525245583	0.0347283302867133	-0.018897479888355	0.0601466377105233	0.00320671784538305	-0.160005300709257	797
775	6.49168716430667	0.0370653450154333	0.0155394191379325	0.0319362434033714	-0.0219752951521558	-0.0170433007892227	0.00558432643449025	-0.424712130865	798
776	6.71108021530405	0.088518136953925	0.0338918958911358	0.0274863346388958	-0.0525566317639663	-0.0319768593154333	0.00608988724083955	-0.195474862294808	799
777	6.67827349837883	0.110563457857987	0.0842336808751967	0.0518495296635487	-0.070493194558759	0.175434693345085	0.006921065307335	-0.473593980885833	8
779	7.10377721763977	0.156309700205539	0.107481932971308	0.0756127056799825	-0.103321300642299	0.062856363675625	0.0121898352015453	-0.0584155904989167	80
780	7.11346850810411	0.108894943910888	0.0562241024349323	0.0693750147999667	-0.0613174627099108	0.045914960510415	0.00849667957375573	0.0678566345666667	800
781	6.09308988908333	0.0145633069628583	0.0125982404903317	0.0294607166610154	-0.00984055461572	0.152329607183433	0.00213844782944717	0.0366597117083333	801
782	6.74605147081747	0.14581356775615	0.033248052905947	0.0318205518536648	-0.0852926503763969	0.07143741447235	0.00396557224643017	-0.360091041052333	802
783	7.69974795566667	0.164191786898174	0.0932072068073667	0.0706696302304783	-0.101405736133149	0.0870015401700667	0.004980002001839	-0.497648191925	803
784	6.37283225991667	0.0284500309313083	0.0376076666620833	0.0459104633256908	-0.0220163454176267	0.0705389820792417	0.006566172542105	-0.251541574791838	804
785	7.29634431066667	0.100026633957423	0.0269428419368425	0.023255411048035	-0.0462410962647621	-0.068346598647425	0.00543217966953991	-0.563488316958333	805
786	6.25968487775	0.054989303776018	0.0393222884385542	0.0143379846489533	-0.0383956686061442	-0.0948030480178583	0.00701297759637888	-0.525599927916667	806
787	6.91649794088418	0.141429926226818	0.046391636024635	0.0404471581779467	-0.086094420965385	0.0513614009703917	0.00628111264607553	-0.223001532044975	807
788	6.41960996770583	0.0924583970834433	0.0917621746061883	0.0696081696685652	-0.0653090323126842	0.0988111945488361	0.0102932387866923	0.178253792666667	809
789	6.47694596944167	0.103018923979742	0.0601007686631442	0.0489667340241858	-0.0663366002598117	0.0940926384265283	0.00635918044661767	-0.0928823436195333	81
790	6.38268550325	0.0185142477173	0.05835209424498	0.0769804640176625	-0.022850095315475	0.192152441056158	0.00609702847785375	-0.703611448666667	810
791	6.66671919109235	0.107153027081467	0.0975708132874517	0.0802188232765244	-0.0745507140524082	0.205732045794133	0.00850819012254824	-0.32037624756975	811
792	7.06660366323428	0.0999701246048975	0.0704542819728947	0.0547847377221783	-0.0622252492680387	0.008840246854675	0.00856886740243142	-0.178500948852917	812
794	6.23126624233333	0.0565919034076708	0.0278814848196808	0.04279319083783	-0.038490743107432	0.233584995835417	0.001732016652174	-0.393767022980583	813
796	6.3904911695	0.06945656523105	0.0588660010362683	0.0542080854715375	-0.0475177813916392	0.227909123201792	0.00318849976696375	-0.175365587588379	814
797	7.24605598043333	0.128720315372827	0.111694269665675	0.0850029230227825	-0.08361149742477	0.128952690182533	0.0115928495384359	-0.406534652365	815
798	6.03769480883333	0.0661820095028517	0.002370633450075	0.00937856034452417	-0.0434304963399117	-0.0600738091421333	0.0094029182099659	-0.50970892955	817
799	7.47586792458333	0.157427700089892	0.10018177427816	0.0731644945181333	-0.0964574176090483	0.0286586122242	0.00934077250910642	-0.219857239024117	818
800	6.53051017506083	0.0758603176735268	0.0184843828978783	0.0225512408503917	-0.0478187888827658	0.0867513651599017	0.00195266546544281	-0.136129378411467	819
801	7.4581863515	0.113463051054398	0.114225309563667	0.0761460999172183	-0.0659273554621208	-0.0293991899507842	0.0132620332984611	-0.124516947069083	82
802	6.67403254770183	0.0850402749659851	0.060409964290975	0.0641342821625658	-0.0560790128275917	0.186224313754758	0.00587055149577217	-0.0921178719174167	820
803	6.80852039776439	0.0729067440917971	0.0579882334447042	0.0598653250835732	-0.0502089301349766	0.0833788050754608	0.00734651306728751	-0.679890325583333	821
804	7.39948871665	0.195204771568225	0.114492146472617	0.0718961368428758	-0.121968884935666	0.138482389024696	0.0100201889268247	-0.161265354493778	822
805	6.74354683839321	0.0954343484359968	0.0428925388200108	0.0392044432412575	-0.0551426396388702	-0.009508872729425	0.00832654683677025	-0.271029745669768	823
806	7.33345941840833	0.109759157270596	0.101045292484556	0.0960724426045675	-0.0730514852084525	0.294754539081583	0.0051295342495835	-0.164687048969743	825
807	6.4671832408225	0.133743213592442	0.0455827308271467	0.0356116399399818	-0.0760747064853308	0.0876658909505417	0.00587296250832292	-0.287762380229992	826
809	7.00806265014183	0.153822508690775	0.112355217623458	0.0799823705661567	-0.097502752720525	0.0993410978181308	0.0135408784425029	-0.181509917925191	828
810	6.70134680852335	0.0512738812296333	0.0345466761411503	0.0397663184437708	-0.037139783485015	0.0802302946137833	0.00137741330721567	-0.193231317599748	829
811	7.23496069561	0.0890449781155133	0.0621695910960508	0.060901010634055	-0.0549127046629481	0.1660947366088	0.000739004460605583	-0.226292192345684	83
812	6.77121285687949	0.10328222886496	0.0549241352683083	0.0508071634794483	-0.0639656830400323	0.0560234884663508	0.00902114662019766	-0.407142267202	830
813	7.48218261408333	0.0668815240026608	0.0644662892984333	0.0463739115610992	-0.03916221080841	-0.00359415602846667	0.00644280198335808	-0.0304082150458333	84
814	7.19167761219433	0.100845920072916	0.060556978551205	0.0669884015214842	-0.0599371536145826	0.0711813100399492	0.0098777793507755	-0.381308038442393	86
815	7.01639523587198	0.144075855627078	0.133220144369207	0.115081709224608	-0.10472498803295	0.30932289081375	0.0101970649168592	-0.241333393077955	88
817	6.82340922420678	0.0558706072740917	0.044718574061335	0.0537717251127817	-0.03272380361654	0.26771933222681	-0.000137623489350508	-0.106862211907656	89
818	6.83539134589048	0.02675696284647	0.0335153353802983	0.0462830859385757	-0.0182787847127942	0.225262735946792	-0.00185582219261308	-0.4291733921225	9
819	6.66206883723458	0.0981216802177298	0.00897918153970242	0.0103261843602033	-0.0520819448878933	-0.0570638945596658	0.00340760483983125	-0.399391824316333	90
820	6.48652716665917	0.0639413790210066	0.0230380208114917	0.0317381043839125	-0.0366081906508967	0.0178527489990878	0.00611735013766583	-0.0500302165066667	91
821	5.88666030966667	0.0314900270442342	0.00749178540969917	0.0308170199046267	-0.023354435891485	0.2510839860189	-0.00105595571761567	0.0946706326666667	92
822	7.0388592884018	0.0779215420920333	0.0354798515428467	0.0508708080585058	-0.0482505276382	0.181170645540375	0.0003385062895917	-0.437607407924167	93
823	6.49116219292917	0.117108777037392	0.0615376161263868	0.0517798549532142	-0.0766558490430833	-0.0527146255116959	0.0127698408501322	-0.289489481235503	94
825	6.67295632700413	0.059484539043955	-0.00154283197604167	0.0184186707528917	-0.0296960729818242	-0.0503777038410567	0.00377187885536209	-0.12023307338025	95
826	7.44879021563333	0.0678169359846632	0.0737872700498	0.0607385618722733	-0.0407866721864208	0.103866236671783	0.0046777925465605	-0.0658979061693333	96
828	6.75741909721077	0.0638978114877375	0.0458400875213692	0.03380025702168	-0.038077325007195	0.0476008103430217	0.0056256557293015	-0.621999217	97
829	6.78579547557183	0.0794689685879667	0.0700362595814258	0.0531460152413577	-0.0580945445494217	0.0399966490636875	0.008400471697471	-0.0602384000695833	98
830	6.20072946558333	0.084329041741535	0.0385477485416992	0.046036020898666	-0.0554232424400858	0.248277588017648	0.00284416654115042	-0.447372624715833	99
