# Supplementary material for: The effect of apathy and compulsivity on planning and stopping in sequential decision-making
Source: PLoS Biol. 2022 Mar 31;20(3):e3001566. doi: 10.1371/journal.pbio.3001566 (PMC8970514; doi:10.1371/journal.pbio.3001566)
Supplement: S13 Data — See S5 Fig and Table A in S1 Text. (CSV) [file pbio.3001566.s019.csv]

	t_l_invTemp	t_l_SearchBias	t_l_Cost	t_l_Myopic	t_l_ProspVS1	t_l_ProspVS1mAdapted	t_l_PrevSearches	r_l_invTemp	r_l_SearchBias	r_l_Cost	r_l_Myopic	r_l_ProspVS1	r_l_ProspVS1mAdapted	r_l_PrevSearches	schedID
1	12.215303598515	-0.16217561825024	-0.164543590084595	0.167727359818389	0.146141589306714	-0.138105082223649	0.0172350385580442	10.0474006893107	-0.214502371628372	-0.153822604095904	0.148750190809191	0.0972077389190809	-0.154418908091908	0.0315388964764236	Sched1
2	11.2365467869649	-0.0656231169872664	-0.121876014272628	0.0715685662138651	0.135819119772748	-0.188347745360785	0.170487061229266	12.9078983516484	-0.00498572054405594	-0.0709966777622378	0.108415687012987	0.150996595404595	-0.202514433566434	0.21093386013986	Sched2
3	15.2769846036174	0.160149497917677	-0.185128188837767	0.028360452963622	0.128830784721689	-0.0737122023347891	0.0322675712010794	13.751245974026	0.173091164735265	-0.189698882917083	-0.0454352260182818	0.115647743856144	-0.0292648855921079	0.0663123090879121	Sched3
4	14.8793732203333	0.0299208139627527	-0.15991419389781	0.171476272334232	0.178177334839312	-0.0711274433217974	0.184983589125475	13.9465108991009	-0.055211028963037	-0.152995535264735	0.19850883016983	0.150979681418581	-0.0728474416483516	0.186739655844156	Sched4
5	12.5473096649055	-0.0631928890541023	-0.233821045563418	0.207005836826813	0.105416948696725	-0.0805988030842462	0.0718161614292403	9.63525342657343	-0.0498259266333666	-0.327059906093906	0.172762472427572	0.13521535974026	-0.080740844055944	0.0282215517263737	Sched5
6	17.390828150007	0.00335819833533516	0.128707976092291	0.0718370297797002	0.2023247198785	-0.106800179042664	0.150435236384872	14.0323809190809	0.00214843686313687	0.170082804095904	0.0681194706793207	0.177771068931069	-0.0883844598401598	0.157787495704296	Sched6
7	19.5671237684815	-0.00531720509519686	0.1360009785872	0.0128805786395739	0.181528303808491	-0.100947484309968	0.271133657910092	14.2478795804196	0.0109907902523876	0.169416101208791	0.0036940912886114	0.14060274025974	-0.0671099639095195	0.295224231768232	Sched7
8	6.67470558781942	-0.0205809517692908	0.0069356521148614	0.183067279840647	0.198991012713267	-0.192539318453635	0.195380592316338	3.80316076923077	0.028054561018981	0.00486664895644356	0.20734611018981	0.239731984115884	-0.155301448251748	0.191038386213786	Sched8
9	10.8391191618768	0.0732478430151816	-0.0708750157446606	0.2844804481613	0.00883191169378158	-0.147050104580901	0.0786875862875111	11.5275417782218	0.0695286428571429	-0.0933257078921079	0.278373954045954	-0.0204662027316683	-0.149435197402598	0.0942604180819181	Sched9
10	20.9045042851202	-0.168872574243499	-0.12699347761694	0.138631430898779	0.0945331220753179	-0.0494713398997801	0.192986787432263	18.5514046353646	-0.249866295704296	-0.196889589410589	0.117608605194805	0.0656083604295704	-0.0387376380109891	0.14544232955045	Sched10
11	9.42900879735745	0.077328398537381	-0.181805334454857	0.23580865252037	0.14476461701587	-0.0672226621128158	0.0531476196554574	5.19150766233766	0.053279828625974	-0.299486371928072	0.141534445454545	0.190818496403596	-0.0942435201498501	0.104691477732268	Sched1
12	11.4616479468843	0.0507267093136906	-0.00157880348308024	0.0848589451921735	0.127892066557601	-0.118376965215032	0.280231975693288	13.1726042957043	0.00633540819120879	0.0233707600911089	0.00339606345684316	0.0435566706913086	-0.257281871128871	0.382886616383616	Sched2
13	17.6013856099327	0.144765191180075	-0.266997584754744	0.011126642906802	0.236584416511023	-0.0153786055368219	0.0499079396181931	17.351357022977	0.142061034565435	-0.258144923076923	-0.0194738268376623	0.218340310689311	0.000570509058941059	0.0714470118181818	Sched3
14	14.909199016361	0.115060432886006	-0.153178924798979	0.0827753576533807	0.0755246648491451	-0.184670927261388	0.192202833009516	14.7320363436564	0.101051914985015	-0.164426028371628	0.0589976411278722	0.0758605200199801	-0.185196048951049	0.223861432567432	Sched4
15	20.3945993606122	0.156955404251252	-0.103772840279303	0.0382634863451501	0.209412531715338	-0.105980454656526	0.150389571715396	15.593735034965	0.153476575724276	-0.137222900899101	0.0095281422181818	0.224255924075924	-0.130991795904096	0.126669117582417	Sched5
16	15.8111110168546	-0.0198846060995664	-0.106681543882611	0.156159117190539	0.0785018691772364	-0.112393926777894	0.114247665656225	12.2425944555445	-0.0155424692447552	-0.106016498601399	0.158884015884116	0.0117893999539461	-0.135886041958042	0.121029738461538	Sched6
17	10.5657367090704	0.236803266299074	-0.0479204044386268	0.016243300688588	0.233889410003655	-0.0650786088503795	0.160701684717308	16.1964645354645	0.221745158841159	-0.0754347486513488	-0.036493123565934	0.180869278621379	-0.0840201796703296	0.173727443256743	Sched7
18	20.9425709938507	-0.0343665244175445	-0.00284270801399099	0.21566887911723	0.119907200605583	-0.204810686083996	0.129393772800257	13.1132800599401	-0.0511132392287712	-0.00823875194415586	0.217566638361638	0.116732393806194	-0.194704030969031	0.126522308191808	Sched8
19	10.4223068229596	-0.159901819677921	-0.0325626579179342	0.158643183040148	0.218109073111099	-0.0134261279660267	0.150358342833187	10.3389956443556	-0.18632417032967	-0.0186735598865085	0.0832282212587413	0.25666273966034	-0.0314420033416583	0.113772414883117	Sched9
20	11.6835982879346	0.195591384540035	0.113000905650581	0.0311651392325637	0.0603903254801263	-0.236844259570078	0.122855558337563	8.80518414585415	0.246343027972028	0.122931396303696	0.0390836954106894	-0.0144570003300699	-0.209906450549451	0.115574758741259	Sched10
21	20.6730073154252	-0.223652155499688	0.0509383425431627	0.112350684379907	0.00681344255743039	-0.126153969871793	0.230111045612044	16.9824553146853	-0.257029278721278	0.037911669241958	0.139391462937063	0.0131219667872128	-0.119578266743257	0.189080295704296	Sched1
22	17.6229325962793	0.202268533240249	0.00854987837016119	0.0685462739464586	0.154404278448973	-0.129063597073755	0.179412624444202	13.4336721478522	0.245709385614386	-0.0105674708928072	-0.00305566596083916	0.100554922877123	-0.147090865234765	0.262922649350649	Sched2
23	14.0311596402487	0.0794944131549834	-0.0523882411817697	0.0923602486572931	0.27708282290754	-0.0671154334410702	0.121836798184364	19.6984477522477	0.0449004285084915	-0.070146275004995	0.107296237762238	0.250927475524476	-0.0900605705294706	0.14685677942058	Sched3
24	9.37745816404253	-0.128112165565422	-0.0168635023156328	0.148898938603663	0.213839621143197	-0.0430047690842851	0.212830291026188	14.6205326173826	-0.145035408491508	-0.0332158119713287	0.161348091808192	0.182267966633367	-0.119406506793207	0.205760689310689	Sched4
25	15.8325655565225	0.196688796279521	0.0391635231746213	0.258764718858377	0.0676468756094024	-0.0414028886316849	0.120183570117911	11.0643612587413	0.190124314585415	0.00240208309620379	0.225950775224775	0.0561404437012987	-0.0764574742487512	0.165435694305694	Sched5
26	15.1134724652359	-0.110186075296104	0.10171551932956	0.231183721168722	0.0491127252901509	-0.0511622380231061	0.194370266944129	18.5157695804196	-0.108096774925075	0.103833522677323	0.276505120879121	0.0502455155544455	-0.0692454314985014	0.131218617082917	Sched6
27	20.3782852844366	0.200978370919938	-0.18717302725751	0.20529693777599	0.080916573045064	-0.111936134010779	0.0043921185556724	15.7579920379621	0.203849641358641	-0.210533067932068	0.198527746253746	0.0750029111888112	-0.115836613086913	0.00222384099154346	Sched7
28	11.7286220747405	0.124031196706443	-0.0394894925966413	0.213978008179432	0.0739340280251963	-0.160844444103091	0.170611737189147	10.8654766333666	0.128585081518482	-0.000121903664535465	0.214799145854146	0.0767139457542459	-0.160087564435564	0.152243127872128	Sched8
29	17.1340183301525	-0.0837127658158482	0.0193831134890625	0.0223029190094234	0.172480384544312	-0.249381215138186	0.196510930852243	11.4175681718282	-0.0833543689560439	0.0446281522987013	-0.0203198528401598	0.130124420879121	-0.255244408591409	0.243973405594405	Sched9
30	7.57257795920242	-0.135129027645301	-0.00586105002203072	0.243672685885498	0.151895055796341	-0.0343469939610526	0.0333144513048182	6.43228072927073	-0.164618284115884	-0.0592996119880121	0.215521944055944	0.119592326747253	0.00520116320879122	-0.0947930571258742	Sched10
31	5.52476500447749	0.0542801049569292	-0.138181355662207	0.133358709199097	0.218729623121166	-0.0326729272796182	0.196537792131475	4.94037919080919	0.0299046175034965	-0.0957766248301698	0.0240414370001399	0.260239852347652	-0.0990276304595404	0.256319686313686	Sched1
32	14.7998314560889	0.0127253078940103	-0.1969854846533	0.169527248035473	0.0779927941268077	-0.225501031830998	0.0859471783771117	14.3069167232767	0.0420256080589411	-0.206077501498502	0.191644685314685	0.0893370614885113	-0.193235434565435	0.0476411125874126	Sched2
33	17.8914091629446	-0.24238942705634	0.0612284446457442	0.0550558601340549	0.22856758580203	-0.00049809176892386	0.0819110738562315	18.2647204895105	-0.265284401598401	0.0727680313966034	0.059916769418082	0.263998606393607	-0.00329893765250749	0.0719692113186813	Sched3
34	16.6708394139573	0.0236366684619572	-0.049388766081381	0.145993008418262	0.13348661882001	-0.172505692869082	0.183463610829063	13.4955341258741	0.0225722486286713	-0.0569388012747253	0.0934053581418583	0.117233297102897	-0.195182568431568	0.226042271728272	Sched4
35	16.4419927897702	-0.0938271379675934	-0.193328893562259	0.137437748073265	0.193826627898309	-0.0365530251415356	0.0825589950115271	17.7188196603397	-0.0815069068931071	-0.131122675524475	0.144533307592408	0.290037315684316	-0.018058246621978	0.0729226613386613	Sched5
36	11.6713801755307	0.0787092860583122	0.111298553079649	0.204137014213166	0.0624348137403629	-0.0483417934166771	0.22305461859223	16.0657988511489	0.0672688354145854	0.0437670573126873	0.205977686313686	0.0470320994965035	-0.0927554848351647	0.273057655344655	Sched6
37	8.74443120757688	0.136041771854344	0.0315273104169481	0.19461775839949	0.171723021852752	-0.0945062229121455	0.147288150594801	9.50763855144856	0.0907072821078921	0.0362413370104396	0.226003326673326	0.179543638361638	-0.11600672057942	0.135697792207792	Sched7
38	10.7695055444525	-0.199508878596159	-0.0373723570770752	0.108774832256729	0.189942250924489	-0.0597195796891567	0.198760402723188	10.7844472627373	-0.25598835964036	0.00640230758141857	0.107783900883117	0.159923804795205	-0.0941048255744255	0.182165758241758	Sched8
39	18.5350207532236	0.00403219274029587	-0.118601573306222	0.194860605654696	0.232382972993943	-0.0610156993718504	0.153360956409532	16.5760590709291	0.0311424139395604	-0.130436806593407	0.163345785214785	0.272769911088911	-0.0476539105225774	0.0979888932067931	Sched9
40	17.5900289589845	0.0397919688330456	-0.0106374733728002	0.235046765181988	0.0190555612042108	-0.169407485905527	0.222722290752223	14.3103799300699	0.0739008606493507	0.031989746043017	0.209178185814186	-0.00553230104715285	-0.135025383216783	0.23398133066933	Sched10
41	16.5117732499385	0.130153028686736	-0.0200670522975549	0.139709199634771	0.0619577913411524	-0.239541154674723	0.151319266850497	13.5972160839161	0.160881278721279	0.0257402784292707	0.143312687612387	0.0107593462791209	-0.223969436563436	0.141468256743257	Sched1
42	18.678148484803	-0.198667210324308	0.0527860505927179	0.0721395934152155	0.0924568335048447	-0.0506024641238276	0.248819069277088	18.2575206693307	-0.248940291708292	0.0712420808174825	0.0380859504588411	0.143620062037962	-0.0336262729035964	0.208453352547452	Sched2
43	15.4310225907514	0.0134909995608757	0.110339275778596	0.176432058480149	0.0538382730477347	-0.268849904992607	0.0956749009277079	13.1742121978022	-0.00206463795444555	0.121736112487513	0.187532864135864	0.0458484974173827	-0.270665460539461	0.110499062637363	Sched3
44	5.6008922192812	-0.169508231035418	0.0182333285659586	0.139039405533517	0.14039084302553	-0.179827722013439	0.155011536706021	4.49410271728272	-0.219350087012987	0.0285786341428571	0.0914756173556445	0.154812076667333	-0.229981865644355	0.157072520799201	Sched4
45	17.8795868648215	0.104136636967809	0.077246202863189	0.265132302781716	0.152426389411519	-0.00196728301735663	0.0174126013239112	10.7333065134865	0.0597960880819181	0.0993161054945055	0.286145120879121	0.123956376323676	0.0262675293836164	0.050133037992008	Sched5
46	19.2529306125437	-0.222465819006761	-0.0457348279721193	0.195216393589052	0.105262782835338	-0.00620359422502572	0.164181183169928	14.9436464935065	-0.321137547452548	-0.0122394833711289	0.204833465434565	0.164039423676324	0.0356973272027972	-0.0493252004095904	Sched6
47	5.61019182147931	0.2206670494766	0.0896099707984544	0.121180312590323	0.065953928036743	-0.0425740691429123	0.0966417437167068	3.86493710289711	0.211488647952048	0.0561049450412588	0.00192492494315684	-0.0886847836172827	-0.12615052999001	0.126011555954046	Sched7
48	16.9749247366011	-0.272121824790474	-0.0229493129260659	0.0716999531506464	0.0215294123191726	-0.254283782129955	0.0830130065690308	18.3154623476524	-0.225475906093906	0.0280541793761239	0.0792922879120879	-0.0215385751276723	-0.223412231768232	0.153289692707293	Sched8
49	21.1254061839912	-0.177033654884383	-0.0350969102457166	0.215457997653272	0.0979915243975829	-0.200383101601502	0.0206558516929107	15.7934267732268	-0.15832264975025	-0.038744423003996	0.244852727272727	0.0984667431568432	-0.190884002997003	0.0147039522671329	Sched9
50	17.4449709688313	0.181096360643732	0.0165855438390625	0.17846551274077	0.0321330408287631	-0.199021131288326	0.114235598714929	15.9712426573427	0.146709321378622	0.0178514860396603	0.199597575424575	-0.016196566574026	-0.211070178821179	0.106061493106893	Sched10
51	16.6957309674943	0.100005125035501	0.0628828429634297	0.133340672903729	0.172749612344554	-0.193701949277598	0.073698652652937	14.0167493406593	0.153871247752248	0.0812982174825173	0.0930356718281719	0.16272053046953	-0.198333240759241	0.0739314362637362	Sched1
52	7.97270609294058	-0.170933736957399	0.0178841349073772	0.18397315256674	0.148537575145561	-0.15998655264169	0.111567545833237	5.41024161838161	-0.298999752247753	0.03106040383992	0.171838466083916	0.101982647023976	-0.207446295904096	0.0923207495544455	Sched2
53	13.8099982771683	-0.0514042286093529	-0.0210291179924591	0.211350661795202	0.146139515882267	-0.174519174041905	0.154157165931138	14.7014414685315	-0.0452579477422578	0.0399485326853147	0.231670215784216	0.196578103896104	-0.142791726073926	0.116746823876124	Sched3
54	15.5695224428596	0.146345113635877	-0.0545489868009059	0.110929672049704	0.0564767059435848	-0.170636955437093	0.228426053210281	16.1508754745255	0.160179625374626	-0.0677398565534466	0.079327117882118	0.00335292558151848	-0.175631006993007	0.267702102897103	Sched4
55	17.2249922739553	-0.173727864820277	-0.0948439959047839	0.0599130885516282	0.18072074268907	-0.0121200842168846	0.178552506499069	14.3261175024975	-0.1588834997003	-0.0791391386463536	0.0836790799200799	0.17022818951049	0.0219633780502498	0.160150309290709	Sched5
56	18.1903850211362	-0.0706308569805158	0.12184248382712	0.0799559585622262	0.190511872054781	-0.113039400828937	0.174630963757791	13.6047101098901	-0.0715188099290709	0.171360466233766	0.0521894148361639	0.204586746153846	-0.0839910480419581	0.196826715384615	Sched6
57	21.4726953415779	-0.106308781320323	-0.0764292615007734	0.116871427747342	0.0757232940550249	-0.223169846938259	0.0487045707776643	18.7119625374626	-0.0800821781518481	-0.0131566996338462	0.0917329875124875	0.107376336803197	-0.224765985014985	0.0488552064476523	Sched7
58	13.7476742840577	0.0360882971795658	-0.234176408602558	0.149037874466703	0.206582552273183	-0.109840443957754	0.0143688651754512	12.1257283416583	0.0233871650085914	-0.273741150849151	0.115141001998002	0.202818420579421	-0.129564094905095	0.021901273988012	Sched8
59	17.4608803351402	-0.0579558666497229	0.0178925203554248	0.155748488716983	0.0848028540585422	-0.246045614454724	0.142400886241575	10.1528934665335	-0.0345136129131868	0.0128478193452547	0.106823176423576	0.0523589623836164	-0.286618985014985	0.175374536463537	Sched9
60	19.1843304432517	0.132588665618454	-0.051787474577704	0.171564491079246	0.187325096081788	-0.196683524069282	0.0508353415395336	13.9924027272727	0.115059238161838	-0.0659495458441557	0.181444184815185	0.151699772327672	-0.200654809190809	0.0611159896103895	Sched10
61	6.24138555065728	0.0242861129726418	0.162324973158776	0.279724029178636	0.0104018926690812	-0.146563773465941	0.0517834724695141	7.16847467532468	0.0270933680304695	0.259192744255744	0.257872571428571	-0.00566801085164834	-0.0823768728506693	0.00707028096528472	Sched1
62	6.45754603505062	0.0601469880310452	-0.0610083612949951	0.160599402361528	0.17085027287146	-0.144578066701928	0.153723206863679	6.43139608391609	-0.015346000540969	-0.105728195274725	0.0902211786031967	0.192428866433566	-0.158021483716284	0.236139105894106	Sched2
63	9.58283236538462	0.0118533221648533	-0.000169945710095357	0.0878006688285479	0.135050710684392	-0.217208460031451	0.252522636682001	7.74254612387613	0.0278573987814785	0.0279703008561438	0.0870964515984016	0.086043323123876	-0.229989200799201	0.256504608391609	Sched3
64	20.3280983139881	0.109190762314282	-0.152893981581855	0.149060034018709	0.0475674253148876	-0.119473301724797	0.179039222161297	12.2218627572428	0.137562050949051	-0.190506361638362	0.099696503996004	-0.0104734088235065	-0.146465190409591	0.189584508491508	Sched4
65	17.362700366958	-0.0167452495344116	0.025923721702004	0.115956364879628	0.226861647743948	-0.130069782330259	0.132268235187846	12.9875404295704	-0.0434907346643357	0.0194504093177822	0.0655453784805194	0.192831008691309	-0.11901318051948	0.197476356543457	Sched5
66	8.94367001768852	-0.0896772060302205	-0.0160646649818115	0.0512841183135267	0.16187443266096	-0.0659609127632143	0.281481561065321	7.56198471528471	-0.115597056853147	-0.0336721972517483	0.0514783608001998	0.162677089507492	-0.0222366221015984	0.277824395404595	Sched6
67	5.18539427169767	-0.113200988381784	0.106399633582871	0.147221769131886	0.145845276778081	-0.0460894184449739	0.217968894759163	4.24627284715284	-0.13374305996004	0.225384774475524	0.134840720868132	0.171171145554445	0.00688722146673327	0.199838253146854	Sched7
68	21.773816524206	0.00891338216756517	-0.267982705184027	0.0818314128374486	0.178062915821147	-0.0526287299678335	0.135549009683863	19.8692414585415	0.0256771728	-0.246033539460539	0.109032773226773	0.155014308591409	-0.0222912056745254	0.146262619180819	Sched8
69	8.41780852162356	-0.00931861177868224	-0.123792435951082	0.221121500924252	0.0361867882138988	-0.157466221533735	0.223504818553365	6.94011434565435	-0.0230512614370629	-0.1230514299001	0.202235584115884	0.0635638689780219	-0.166365801898102	0.221911942057942	Sched9
70	18.8059216665693	0.0461566120750178	-0.217399026965817	0.0762544670863524	0.0655121207046648	-0.112029761801988	0.240866089171546	14.9983043456543	0.0781182856793206	-0.233356744255744	0.0304978151140859	0.0624046628326673	-0.0919119212577423	0.30943041058941	Sched10
71	14.7534121709834	-0.143625714754578	-0.16516967839649	0.219365645774583	0.00285803391809537	-0.196623860675108	0.0486468293700687	14.1129932967033	-0.19507587012987	-0.185224226773227	0.141585452147852	-0.0337228237372627	-0.235352744255744	0.0722509646353646	Sched1
72	10.2623062121383	0.0157320418701103	0.139695513430955	0.278400337907645	0.121437933448205	-0.10606532752019	0.0341104600640703	9.53554810189811	0.0129936644971428	0.154002280919081	0.262661578421578	0.121056691308691	-0.0929701332667332	0.0455611242573427	Sched2
73	16.2444622033727	-0.184455531509795	0.102025096929545	0.102873453007332	0.10489931762586	-0.0874076537474099	0.101491125726886	14.5357038361638	-0.206201317682318	0.114543402297702	0.134650172927073	0.149051708891109	-0.0439226925994006	0.0426028584045954	Sched3
74	14.6826350633131	-0.110878273944562	0.00676910470717923	0.163147879542966	0.228967670663464	-0.0760789986212188	0.154243252852482	15.8055255744256	-0.0956026444555446	-0.0112138814568432	0.107493877722278	0.225895476523477	-0.153900516883117	0.205389285714286	Sched4
75	20.6342068052243	0.132553041853519	-0.164768652046107	0.16404889106268	0.164280496552545	-0.130116901174306	0.053627605293679	14.8954831768232	0.139154204095904	-0.255316377622378	0.128650521378621	0.0966261391308691	-0.15876506993007	0.0861553818181818	Sched5
76	6.21309319979345	-0.181281507413511	-0.0747970671706528	0.20505020922158	0.117814881579154	-0.129730638892987	0.0724072811832751	3.81130625374625	-0.27660255944056	-0.133152853836164	-0.019944875400999	0.178330101668332	-0.189908448051948	0.112571271478521	Sched6
77	10.2554938390457	-0.115012043687165	0.00546181072861652	0.0791444846158525	0.19337746348642	-0.00152754886740517	0.297586063743598	7.74820017982018	-0.166482666103896	-0.0165623386580419	-0.0181309454917083	0.240426263736264	-0.0375329787522478	0.336539134565435	Sched7
78	20.1034552764013	0.0847224010798603	-0.0509865851529783	0.20356690395099	0.137972115559688	-0.088006590651456	0.196966819371526	11.6939033366633	0.110638269530469	-0.0331572254897403	0.217565592407593	0.103447773396603	-0.070904605894106	0.257606609390609	Sched8
79	7.10180481881415	-0.0635212927722573	-0.054834872248129	0.168041902876934	0.176785410128656	-0.187314532697372	0.151695268345505	6.5460336963037	-0.094380093056943	-0.0572269594715285	0.138283224275724	0.166829267432568	-0.191676755344655	0.180837435264735	Sched9
80	6.20945755638948	0.090209518667558	-0.0796977692275841	0.0137372751264622	0.189407166965416	-0.21746529638901	0.158320776881601	8.15008401598401	0.121673956943057	-0.0932448372167831	0.0294269460063936	0.228990298701298	-0.113214322177822	0.0877283356643357	Sched10
81	5.7080235181559	0.124882600030635	0.105457033419735	0.0588574433892128	0.0885606186334917	-0.181836964223778	0.200797882698803	6.53339947052946	0.095221131972028	0.0734611858551449	0.0549364994275724	0.0463549193606394	-0.213674925374625	0.313394408591408	Sched1
82	14.3804694572236	0.100235382574108	0.0455153342994337	0.218652901487565	0.122914653212714	-0.0470829584352757	0.198586822360611	10.415258041958	0.106974129470529	0.0533784570999001	0.219398236763237	0.0935266008011987	-0.0240495335737262	0.24260678001998	Sched2
83	17.7701550093388	0.197263094208952	-0.0800615971524559	0.207134841627568	0.096729371494826	-0.0471728988567412	0.106051564388948	17.1736333466533	0.190371839160839	-0.0979805234765234	0.20417882017982	0.0699729621378622	-0.0353551323524476	0.134988932267732	Sched3
84	17.7098562147328	-0.111027317274984	0.129451202793883	0.0192298709999875	0.144957573652881	-0.242064084722925	0.0549010061347967	17.024948051948	-0.112541816783217	0.12379008021978	-0.00599631959970029	0.11062058061938	-0.291194284715285	0.0568198598401598	Sched4
85	20.0044595336291	-0.107776706166691	-0.0911633683309292	0.142778300975207	0.0722252199100199	-0.173696026612902	0.201684091172898	14.8116510889111	-0.182262451548451	-0.106888623676324	0.129295798501499	0.133261426773227	-0.160735261038961	0.172334604195804	Sched5
86	8.09658529745918	0.202169323927361	-0.117278083280473	0.192964467360204	0.00172258171720212	-0.0890956286417466	0.189396851303005	6.25035847152848	0.241607529470529	-0.110195290509491	0.140591191308691	0.032783382982018	-0.139359108791209	0.228973608491509	Sched6
87	17.7546466875985	0.0959083263694282	-0.198126788923718	0.153086220426436	0.177736413197657	-0.125088022609627	0.0472754238790227	17.3189899100899	0.103427228171828	-0.215598478521479	0.152364436563436	0.183486225774226	-0.13743954045954	0.0371987095704296	Sched7
88	6.29914854609613	0.185723547338996	-0.139311861842777	0.0298939978070794	0.115943619948924	-0.233732889512132	0.0499440831532864	5.03417206793207	0.268676204795205	-0.205111438961039	-0.0511361178107893	-0.00193825171901099	-0.222648795204795	0.0141368926455545	Sched8
89	6.73213838827847	0.0712383816274165	-0.156905815970389	0.283677819754658	0.115174033310027	-0.0189291671900232	0.0239433297336649	5.30349003996004	0.0750230536149652	-0.276049551448551	0.232031805194805	0.0357048439230769	-0.0117548212136564	0.07051884298002	Sched9
90	14.7729450065321	0.101120388406452	-0.0245367141694169	0.133337641214256	0.143383749218877	-0.184155970053785	0.150826012083146	15.7953348451548	0.117147299300699	-0.0432032291478522	0.0737271955044955	0.156753775824176	-0.215650831168831	0.164389104895105	Sched10
91	15.7289440577471	-0.194184779772949	-0.0723708024668224	0.199702853745823	0.10214461950994	-0.0227234357077549	0.169447767876772	19.2621403396604	-0.195777467532468	-0.0677811670839161	0.216766482517482	0.131878124875125	0.124624658741259	-0.06185594595005	Sched1
92	17.3422885138835	0.0837330545053762	0.052146214325079	0.00274500304517612	0.229187403851956	-0.117018795112571	0.205728812338034	19.8224651348651	0.0815917768631369	0.0675108499020979	-0.0175498435051948	0.192912623376623	-0.114131672527473	0.245107643356643	Sched2
93	10.6990156659034	-0.0612999562840701	0.0875940999831503	0.0836500245579075	0.212030495869055	-0.238279366157569	0.0614170015368025	11.495309020979	-0.0560960007592408	0.168223242757243	0.0454218443181818	0.252356809190809	-0.232388430569431	0.00409402446384615	Sched3
94	17.9442913056766	0.10760768776705	-0.0111495313681351	0.251508310849053	0.251477752660039	-0.00316373778345956	0.104087256099594	17.6557713886114	0.105835002897103	0.0122446661896104	0.268254017982018	0.238303724275724	0.0232272372271728	0.0833497863136864	Sched4
95	10.2481337446799	0.179935399920536	-0.0982338059248135	0.0706843398514673	0.153298918594232	-0.139670965941702	0.173588014866153	10.1186843056943	0.120105033766234	-0.196982969030969	0.0123089656387613	0.104391825594406	-0.183595242757242	0.277746827172827	Sched5
96	7.30281039400329	-0.0923853996838428	-0.143996741298655	0.058277286621617	0.00897617422538743	-0.288085939121296	0.118343364344064	5.60262768231768	-0.0436893764795205	-0.111682152887113	-0.0315796731883117	-0.0889208554855145	-0.28835055944056	0.14491785004995	Sched6
97	12.0415691487386	-0.0724783355654331	-0.157344667520724	0.127157840075526	0.0818338619014678	-0.0191679465162948	0.23991886314804	13.9863353646354	-0.0743086384785215	-0.166296746653346	0.136555893006993	0.0846525407992008	-0.0202991403236763	0.201067245554446	Sched7
98	7.12174874498975	0.230876994790315	-0.184718415051009	0.136745163409375	0.0363313867396877	-0.029387886466487	0.121070235893394	6.12272142857143	0.312689685314685	-0.274965356643357	0.0458726764358642	-0.0387231607072927	-0.0107565969985415	0.115205615234765	Sched8
99	16.4998940995828	0.196053824264399	0.130246137850793	0.132752139355335	0.116575961953704	-0.0560479686386649	0.0989923215117392	15.698726023976	0.248360202797203	0.143826245954046	0.0681362708791209	0.119510141658342	-0.0272111795645355	0.115608636463537	Sched9
100	15.6731747449772	-0.0581344303339412	-0.183946411426694	0.0862051165083033	0.143274073392552	-0.0552307238503385	0.218843988582577	9.56700092907093	-0.0325823962297702	-0.254743622377622	-0.00645714618771228	0.151654324525475	0.0640941824225775	0.21119215994006	Sched10
101	14.537724326163	0.16867746130405	-0.154501033506638	0.00679988438793617	0.179249125040552	-0.132826956597206	0.177993752487343	10.6950102097902	0.201308446553447	-0.17244851008991	-0.044130214501998	0.171767742367632	-0.150983998401598	0.174188188211788	Sched1
102	8.98669083541384	0.150098057488063	-0.0313460988158772	0.150576422260204	0.237872685343258	-0.0354070387117003	0.136265056826305	4.58347052947052	0.24431172997003	-0.0970261536968033	0.0321352666813187	0.250855211848152	-0.0682076144905095	0.177482267432567	Sched2
103	6.49149350265382	0.0314270794137961	-0.0971565709323977	0.107124607812078	0.260623304102713	-0.0408998992060238	0.15996911222222	6.28852683316683	0.0152882653416583	-0.00731350354105895	0.0501659553106893	0.376235642357643	-0.0203249906765235	0.145437934635364	Sched3
104	6.29775871209044	-0.0966992375313995	-0.135207455568697	0.0420205636299658	0.207448367386926	-0.0893187381577869	0.104882810639383	5.70888887112887	-0.16921828986014	-0.00671662434565435	-0.0576038897762238	0.329047458541459	0.0194168991063936	-0.0316297832367632	Sched4
105	19.9078544238273	0.0554681339608279	0.140915841013833	0.251870373683813	0.194922143083879	-0.0202270906051928	0.049778481809155	14.6157433866134	0.0273074942060939	0.141149397402597	0.267084693306693	0.197189662337662	-0.0341835491148152	0.0438598798521479	Sched5
106	12.4859237217468	-0.247435134187132	0.0290036553585637	0.0272697511370893	0.220776537254882	-0.000244088184123968	0.206919745792399	9.1292652147852	-0.282158457542457	-0.00406862092786214	0.0676727647841159	0.26961735964036	0.0809328513198301	0.136485365294725	Sched6
107	8.05256684076186	0.129880529155891	-0.0601291135453646	0.135338343179608	0.0172026208170052	-0.216903648540059	0.194549104200262	7.94589848151849	0.132231642057942	-0.10676230964036	0.0777603835354646	-0.075768606036963	-0.227297057942058	0.245904639360639	Sched7
108	11.5992055976742	-0.200357923802578	-0.0706673717936637	0.21637038045568	0.0857147874929427	-0.0579194725608854	0.147146438224977	7.04200801198802	-0.257600153846154	-0.0349632534526903	0.151457271348651	0.102684223076923	0.0201021792837163	0.153223212312687	Sched8
109	14.8446919482262	0.151060909270557	-0.292841860349293	0.0184792964542947	0.0331923200689764	-0.104201114887731	0.0552782392664762	13.2231755144855	0.130916393806194	-0.277853136863136	-0.0234453425101898	0.0433448095844156	-0.118935691408591	0.0541442605694306	Sched9
110	17.3124850472392	-0.0890907471851689	-0.162010949273629	0.084697183871165	0.17375410744999	-0.200650156918658	0.0805094264406611	19.0790316683317	-0.126057128271728	-0.223529702297702	0.0255277116085914	0.147595176523477	-0.213342958041958	0.0761889756243757	Sched10
111	9.47211679433062	0.0142474751906774	-0.166221386411606	0.156475805895917	0.164267947314239	-0.101201703365739	0.163017113288733	11.861624995005	0.0200542338107892	-0.186380966733267	0.139114274125874	0.19590356953047	-0.115592806193806	0.142397375024975	Sched1
112	21.2506370513653	-0.036655986314337	0.107335363844798	0.166379957346203	0.132384153061979	-0.00905944921342499	0.273543351401938	15.5532784015984	0.0339490399058941	0.100863729270729	0.140977202897103	0.0943267920479521	0.00258513292007992	0.332175621378621	Sched2
113	7.66545830677632	0.224214401241051	-0.0815661870413872	0.0110187872730474	0.179944842508985	-0.0462259906359462	0.174572013945388	7.36035135864135	0.267500755244755	-0.0820675397752248	-0.024246521909091	0.0919323633723277	-0.00368891550662338	0.199213806193806	Sched3
114	14.5780619678767	-0.209964487192875	0.0995866984600999	0.0377247715190724	0.141961568972323	-0.0688598906960443	0.0395587427936047	10.3242792807193	-0.175679113786214	0.146226032967033	-0.00770261684749251	0.189591400599401	-0.0763657535044955	-0.00309134556993007	Sched4
115	14.3863952479402	-0.215935415741284	0.0528916890136683	0.158527731451137	0.0730711663258597	-0.0936912186910082	0.133591914620746	15.3503014685315	-0.335907024975025	0.110726970352647	0.100391670969031	0.033934731621978	-0.192079545454545	-0.0428622328186813	Sched5
116	8.69587263258509	-0.303925983003035	0.0017550537142619	0.0613588660658285	0.00172213228208045	-0.0399074001471667	0.258727875199886	10.251446953047	-0.407346208791208	-0.0230812514903097	-0.0267254939584416	-0.017962584201998	-0.307427831168831	0.0715581692899101	Sched6
117	17.6983550320169	0.148523052380396	-0.16168724389244	0.143857121409036	0.0520658388964303	-0.170336357261418	0.138502655711983	13.5032886413587	0.178397783216783	-0.197368550449551	0.105164241858142	0.000941553166133866	-0.172219375624376	0.159612619380619	Sched7
118	12.9649276356022	0.131250762209864	0.0907174371820865	0.00234584682216003	0.086802705049388	-0.191145761201182	0.209015156864736	11.64702002997	0.0950194432267731	0.0497709551008991	-0.00740241675547452	0.0799992163836164	-0.198861373626373	0.247693236763237	Sched8
119	20.6862691357907	0.196963315081091	-0.0636380989392012	0.136725481941373	0.0772275652927939	-0.180610925747086	0.0524656212057623	18.8960381618382	0.253624105894106	-0.0574310660339661	0.13608356993007	0.00812739854675325	-0.194952241758241	0.0452880888111888	Sched9
120	12.9962425213885	-0.00878367074971126	0.00551537116717845	0.0570425937571401	0.173627628932944	-0.26626405548922	0.213357123265347	11.3906096103896	-0.00654212902567432	0.00704941443016983	0.0291770996904096	0.146409073726274	-0.284207706293707	0.248554023976024	Sched10
121	14.395373119828	0.166309838360239	-0.06252642136054	0.149390795283205	0.162811866481234	-0.0758036309181827	0.1807085964108	11.9583018681319	0.197885919080919	-0.105178325674326	0.0698290243556444	0.124104241758242	-0.112086736463536	0.287255473526473	Sched1
122	13.5829593364608	0.230691774240233	-0.0317042395668876	0.211086174766757	0.0863714117958569	-0.0359285600547846	0.170147436275838	12.5072323676324	0.267605066933067	-0.0308338320988012	0.243368969030969	0.0456151494342657	0.0319096745408791	0.117358147162837	Sched2
123	10.0744036049865	-0.195878547178377	-0.0571912646669696	0.213934187769066	0.0834798855670401	-0.139923292243612	0.0892943099720554	8.76077673326674	-0.194403600399601	-0.0562453182647353	0.181958612987013	0.0772752454325674	-0.146541363536464	0.136504650987013	Sched3
124	12.0534706984446	-0.202917347431698	0.00778298502485632	0.171373446517416	0.238133772436058	-0.0709208993617307	0.0047513026458988	16.6575290409591	-0.188018840559441	0.0798545452247753	0.181612116783217	0.19803354015984	-0.00196562610969031	-0.0173393491758242	Sched4
125	15.1081469088024	0.140685878154849	-0.0374729099360395	0.111462208019252	0.00675673716959741	-0.0826896716507629	0.28374624431975	13.9648376823177	0.171200661638361	0.030024142076024	0.0882024951248752	-0.000365770889050949	-0.0361440605644356	0.276565654345654	Sched5
126	13.4069283417932	-0.0558974158020091	0.00351089043442863	0.257549210497457	0.0291848928146701	-0.150954948357714	0.235963192799604	13.0929123976024	-0.0493404766832168	-0.00904401356312688	0.270195895104895	0.00331571664418582	-0.153955209090909	0.228068373626373	Sched6
127	15.331519188138	0.167537227387201	-0.0926849229619175	0.115352832575829	0.139804052956489	-0.0487989637900271	0.155582530520467	14.4681042357642	0.163458676323676	-0.122110346953047	0.0896153430569431	0.123788251948052	-0.067042155944056	0.171367615384615	Sched7
128	17.0832441740815	0.155958077438685	0.060605207293984	0.203900401551562	0.128771283048181	-0.194433948589314	0.039187771540434	14.5524452747253	0.155964478521478	0.0677657135864135	0.208108584415584	0.118851512487512	-0.21063601998002	0.0207155033964036	Sched8
129	8.19428203178663	0.147678167109218	-0.182292275069185	0.178639796864632	0.147687823268717	-0.0361952755996031	0.0913649063860279	7.36946530469531	0.161221762737263	-0.237783790509491	0.161408923676324	0.092810142135864	-0.0216338944703297	0.103455505274725	Sched9
130	18.716073505327	-0.080073444038657	0.135167051378156	0.244122944827208	0.0955713848245058	-0.0993730499508271	0.0696254291396399	14.0623077122877	-0.0528306242287713	0.174544432567432	0.246907067932068	0.109875320679321	-0.086384990879121	0.0637048021178821	Sched10
131	13.7545541115408	-0.203017424271346	0.0240583983577459	0.0991993210023656	0.226483559838702	-0.0857683526065839	0.134273912637554	11.3230006993007	-0.229849200799201	0.0189641157166833	0.0551702629200801	0.258293934065934	-0.0780253020849151	0.156302674895105	Sched1
132	15.5970872873766	-0.00563976193344404	-0.0939686444809424	0.182698605397299	0.123041962532921	-0.0919916771050786	0.236253040753803	15.2936034365634	-0.0147778796223776	-0.104005022677323	0.148993612487513	0.129274546653347	-0.127998835964036	0.235457743256744	Sched2
133	17.0121720663195	-0.191824792468225	0.148082669545748	0.0920919138298634	0.178057851999684	-0.00856676756310621	0.0101371139537713	16.4059163936064	-0.156495527472527	0.145647446453546	0.11107304032967	0.192795691908092	-3.66361407592408e-05	0.0507264953286713	Sched3
134	20.2720375057852	0.0568267884583517	-0.157455635746043	0.00575316378776875	0.260270734631614	-0.0933607595496143	0.139779871346284	15.2250885314685	0.0497585819270729	-0.148119061238761	-0.0952622140459541	0.287393543456543	-0.10430003986014	0.1540161999001	Sched4
135	16.6760442247021	0.0847065947399525	-0.0690946718005468	0.197752415611752	0.123547186979273	-0.181208193258102	0.09781647631838	15.1098336663337	0.0904778592407593	-0.0400905867064935	0.199073193806194	0.123560847452547	-0.191127656343657	0.0874906718281718	Sched5
136	5.47658075312464	0.235865851021674	-0.186715528554985	0.0420592825502209	0.0172947384299167	-0.152767726796002	0.124611709767025	4.83613147852148	0.259454055944056	-0.16759978961039	-0.0642154266643356	0.0401342922114385	-0.209711384615385	0.162220046853147	Sched6
137	9.95730613544979	0.0847706613651336	0.0269325343161625	0.26735042708284	0.209867617823794	-0.0942756513917925	0.019367277482338	10.4694171028971	0.0878350774225774	0.0586410668181818	0.26100354045954	0.189125631368632	-0.122464574825175	0.0201370922227772	Sched7
138	20.1856579950786	0.0663057178236396	-0.12110143023598	0.206806558821796	0.113932857108777	-0.106781242052925	0.168807170182796	19.2597643356643	0.105371272627373	-0.135773624675325	0.202174387612387	0.122777592007992	-0.0844762204795203	0.188430556543457	Sched8
139	7.81806298059144	0.310171683497812	0.142729773650122	0.0365315647204404	0.0482862389843434	-0.118612651495351	0.0148901687895596	6.86850604395605	0.328349104895105	0.152239965734266	-0.0156410437506494	0.0756120637932068	-0.0904738246773226	0.0182976425517483	Sched9
140	9.99277714349018	0.211941515512452	-0.154151090587376	0.00888632873384443	0.144242429531354	-0.179567969129257	0.0872076426813103	8.77042173826173	0.202126751248751	-0.188777967632368	-0.0791159652547453	0.160522925874126	-0.174028254745255	0.0966948847152846	Sched10
141	18.0691863080645	0.236272585862606	-0.190434949156167	0.0334792350290814	0.085798547378728	-0.166863434121039	0.0500648468706561	18.6306641358642	0.264398118881119	-0.192035773226773	0.0296684232927073	0.0650701415784216	-0.157144819180819	0.0478913304695305	Sched1
142	12.0849505158389	0.2350221623706	0.06067470215265	0.0629888295924416	0.0175704722609777	-0.250130283104178	0.117339226915569	10.7421189110889	0.195815591408591	0.0243207605333666	0.0732353903796203	-0.0342960573986014	-0.291863760239761	0.15690916983017	Sched2
143	13.7269079282088	-0.197123530330134	-0.191836924675459	0.0379544849615108	0.0344175747872151	-0.144206945027317	0.164560893565499	13.7116100699301	-0.234283311688311	-0.208289781218781	0.0441707878321678	0.0124545840763736	-0.109472481218781	0.157624382517483	Sched3
144	13.4320366632859	-0.067414149120463	-0.186540347290601	0.0441946184838746	0.266821676571463	-0.0295937736419884	0.0689096431582598	15.3688153846154	-0.0397084359579421	-0.195590851048951	0.00729628084415583	0.254077504495504	-0.0583751736943057	0.0979503724975026	Sched4
145	8.47014006962977	-0.262933914981379	0.0610316483764361	0.0533501991930768	0.0772228975590925	-0.157007171799682	0.0998038438106458	5.23898707292708	-0.278976706193806	0.0965599975224775	-0.114704241575425	0.143681075694306	-0.137702740889111	0.124291505575425	Sched5
146	19.9375930340705	0.0144088138090242	-0.220018313426459	0.157009627782467	0.18380506327528	-0.00125649348926406	0.00348004895463588	14.5793904895105	-0.018604259466034	-0.257066633366633	0.134153381318682	0.138557578021978	-0.0268835951308692	-0.000555036282417582	Sched6
147	13.719095138333	-0.123638671466256	0.0908290670401756	0.228011776991014	0.191385736790373	-0.00339885549145601	0.121131445103201	9.9111858041958	-0.112761472241758	0.136174126673327	0.125499672774426	0.239734376623377	-0.00775642115314686	0.135107845694306	Sched7
148	21.2571897574173	-0.0747974852664378	-0.104071498735092	0.0102768588822127	0.212554604464036	-0.165307294716078	0.195292048139147	15.8830745754246	-0.0626075548751249	-0.141101200899101	-0.0796062197102897	0.152077099000999	-0.187212372627372	0.198235731268731	Sched8
149	8.95144314330006	-0.0319810978822434	0.0557646558923943	0.248429098076604	0.0645578769677044	-0.153177043860127	0.177378596514147	8.79928894105894	-0.0705428708071929	0.0503996102917783	0.211509650349651	-0.00694573657964036	-0.19813228971029	0.194562017982018	Sched9
150	19.4992880187503	-0.0239162316253623	-0.106592044093406	0.221544059276871	0.202091655465107	-0.188370972880697	0.0170775083674918	18.7466916083916	-0.052052550889111	-0.103698056043956	0.223011416583416	0.219121679320679	-0.181378267732268	0.00809447350739262	Sched10
151	14.126323226712	0.0634275859641762	-0.172509480750772	0.0522576323656031	0.20858890665435	-0.173532093056006	0.10177424079976	11.6462003096903	0.0963433533466532	-0.234470197802198	0.0449711811934066	0.203531575024975	-0.110727459040959	0.107924481018981	Sched1
152	17.6414879965007	0.0895933295368805	0.0511568323893967	0.133463645930752	0.206138501479868	-0.0218245361314123	0.222256975032847	15.4265836263736	0.0762507658341657	0.00982381244122877	0.0944430493306693	0.203315693306693	-0.0364193011275724	0.275093262737263	Sched2
153	13.1609636210624	-0.173893407607393	-0.206981824115852	0.0899936272607271	0.111937780717583	-0.0926999035998468	0.0509280562780552	12.8205891808192	-0.171007277722278	-0.244055622377622	0.0965192832167832	0.14254305024975	-0.0660293973726273	0.0532514481718282	Sched3
154	18.921583709316	-0.153835498314532	-0.0290069510157697	0.189922887544867	0.170501472339595	-0.185458975783661	0.0616334036450953	21.7163466533467	-0.166373447552447	-0.0243966293126873	0.23060902997003	0.176105670829171	-0.152325776423576	0.0368399191448551	Sched4
155	9.73808481307948	-0.160927955197182	0.0764820377821186	0.114247690755434	0.201282126272082	-0.110836889081774	0.107025657556624	6.58458002997002	-0.202652927972028	0.0817451836263736	0.00846774608341659	0.323623266733267	-0.0940127770229771	0.137085475424575	Sched5
156	16.0870733465302	-0.00858979182838251	-0.205972968033189	0.0584265594166075	0.136132672146821	-0.159844889594097	0.195564035538894	16.4380311588411	-0.00320703478912088	-0.274686853146853	0.0126276090917083	0.100334358841159	-0.165806472527473	0.197391788211788	Sched6
157	13.9088259201046	0.176681256019706	-0.134345812891889	0.104512271574809	0.192153972890057	-0.101235243551992	0.0982170159526976	14.2769888111888	0.195513924075924	-0.156654786913087	0.0851021408591408	0.204278897102897	-0.114851681018981	0.0746651158841159	Sched7
158	10.1926900154158	-0.0286723693354526	-0.0929926655874011	0.0708069460268446	0.215920520644108	-0.071011187326313	0.23663409340789	7.93389677322677	-0.043235899035964	-0.0810618898631368	0.0512095164356543	0.232106504495504	-0.0773185643358643	0.247458856143856	Sched8
159	7.67610192101088	-0.131719760160198	-0.21315919409407	0.211032095721148	0.155148083888231	-0.0305523441362804	0.0034610292031621	8.26130130869131	-0.129565106493507	-0.19791767002997	0.205144415584416	0.205276704195804	0.0123323063895683	-0.0148903634585414	Sched9
160	14.3178495993116	0.106897204580668	-0.0711360169641867	0.188212237077976	0.0680963454628116	-0.232302797825083	0.0896787556815725	11.4007246053946	0.15984368031968	-0.0731435082517482	0.175681324675324	0.00135065688771229	-0.232603964035964	0.0883470773226774	Sched10
161	12.0425168078472	-0.0229272214301795	-0.115662906064196	0.170987799860345	0.12574488420741	-0.00148987828525733	0.133836267817936	14.6239446653347	-0.0653032047691308	-0.0873373885114886	0.13865963026973	0.129411833066933	-0.0811517152167834	0.150597432267732	Sched1
162	17.0533250085349	-0.0447984227592051	-0.111158952287289	0.037313457837848	0.307611012421827	-0.0519127289421307	0.0992293553027574	13.4122899300699	-0.00186156533956044	-0.0950214875924074	0.0607828551501848	0.294545638361638	-0.0193005631898102	0.126147262277722	Sched2
163	11.3726701344512	-0.15400262971061	0.0757928357234997	0.134870948601353	0.0977392579998429	-0.120158658823084	0.197458872596235	7.56354813186812	-0.140444019889111	0.105093123506494	0.0969157028971029	0.0659416029142857	-0.108368386793207	0.276117143056943	Sched3
164	15.4809073117471	0.255923525262858	0.063248223174258	0.0483558023391731	0.076055158562207	-0.226917001799556	0.0393715140701888	12.7493229570429	0.325927695304696	0.0497218750129871	0.033690451000999	0.00878451879640359	-0.244966593406593	0.0264460302727273	Sched4
165	14.3664328169138	-0.101025638749405	0.0385401980005561	0.133211085094052	0.0409782971179442	-0.116997147431761	0.282913009650924	11.4445303996004	-0.150187502797203	-0.0310022390964036	0.0140847180699301	0.0810217949338662	-0.120787519935065	0.368454693306694	Sched5
166	5.69655712163423	0.10904797614567	-0.149378940896469	0.143913027885102	0.0814911730200912	-0.218292567060935	0.0667084342776722	3.34460125874126	0.173138296193806	-0.316694142857143	0.105419744325674	0.0425446994506493	-0.221763382517482	-0.00144330533886114	Sched6
167	17.9893119600548	0.224427610537434	0.0761224975499904	0.160468391014865	0.140330713344075	-0.124625627636179	0.0427269431545228	17.1985414585415	0.267883257742257	0.0515609914824176	0.147679518681319	0.123922552147852	-0.131879268631369	0.0460293180819181	Sched7
168	18.0657848305961	0.021040849282678	0.0695405904275649	0.125192289542789	0.107356898893349	-0.223873185228941	0.176225569031579	11.9968374825175	0.0620925506343656	0.0674529887712287	0.118623483516484	0.0566421053436563	-0.2286361998002	0.183329292707293	Sched8
169	16.947818606154	0.198146442891786	-0.117686023418399	0.137450898138818	0.058910138268405	-0.0224612845135328	0.172469436692531	18.1596006793207	0.196495794205794	-0.0928778704295703	0.151984276523476	0.0678706901518481	0.0061568255076923	0.173291861538461	Sched9
170	17.5203263093365	-0.00229715071978278	-0.126782875382563	0.192113920867454	0.0914068265355524	-0.078237963781856	0.213490686531832	7.72340999000999	-0.0376622417628371	-0.249998607892108	0.0970122258311687	0.107093240524975	0.0404094477567433	0.303562708091908	Sched10
171	21.9941344609438	-0.0597695710237555	-0.233886679074601	0.0958670444236086	0.042414738343509	-0.180798236611766	0.0654141024943307	15.5427217582417	-0.0531785037412589	-0.229392688311688	0.0732969068931068	0.0172009325247752	-0.202507446553446	0.0760437044955044	Sched1
172	6.20937729203322	-0.223975332098065	0.0732488635170006	0.133309676604686	0.145545606243961	-0.137970553989463	0.0375221227984889	3.95166316683317	-0.311742505494505	0.0262743913836164	0.0709397182717283	0.0954590371488512	-0.194455835564436	0.151345446213786	Sched2
173	11.5901653698337	0.0359707537976291	-0.0701770857909269	0.137974920305904	0.192853696136066	-0.0461566780193479	0.234970069202064	11.2174531568432	0.00232549052557442	-0.0626423428431569	0.098953140889111	0.186637489010989	-0.0518300059200799	0.245750020979021	Sched3
174	9.04961428729017	-0.181906261754564	-0.191721226146014	0.0489011594625829	0.175088904074132	-0.0852465391307344	0.110214418089896	6.39816283716284	-0.164999992307692	-0.225587878021978	-0.0695860073466533	0.249710675724276	-0.0759866970397604	0.0986041591108891	Sched4
175	16.0722544884227	0.202324120925418	-0.0991595705367018	0.0978879489215438	0.00656042771104634	-0.190456660604606	0.1971741190392	15.9044602397603	0.220238281718282	-0.144256455744256	0.0626863445854145	-0.0325657489130869	-0.194030028971029	0.222373228771229	Sched5
176	19.6722725620318	0.147802810777044	-0.142765844027496	0.121861649857155	0.119377850869581	-0.170084775925988	0.121893875701702	16.7862773526474	0.143836612887113	-0.179381824175824	0.0970765111888113	0.0994364236763236	-0.18167355044955	0.13793305004995	Sched6
177	5.96988599559402	0.000802458354515341	-0.241776798226761	0.0569286372657018	0.0438214094709506	-0.106986286686239	0.179777809522576	4.45421276723277	0.166079909190809	-0.197088353096903	-0.0193536320460539	0.0686544092637361	-0.0132565928537463	0.122118859678322	Sched7
178	19.650391144836	0.197689986811384	0.0417348342677434	0.153506425416052	0.0146183458028187	-0.204706254864792	0.144569400300779	17.7921458541458	0.180172385614385	0.0466728674825174	0.151446723076923	-0.0284865306382718	-0.21800607992008	0.149791347652347	Sched8
179	15.7503543041654	0.0610107933263081	0.0519173724462689	0.202048865825945	0.0650866643197197	-0.239613198393898	0.134741127487683	11.1892631168831	0.0808373381618383	0.0451507985094905	0.176405167832168	0.0168076676693307	-0.255752685314685	0.158126377622378	Sched9
180	10.9714316575416	0.0760518602914418	-0.247630137955372	0.0402815495413982	0.105165399182215	-0.158530220686865	0.113887147312101	7.69733291708293	0.0297848252958042	-0.398569208791208	0.00047133854992008	0.0938275306327674	-0.141255663836164	0.129363827072927	Sched10
181	19.6241011687258	-0.138282975127269	-0.0626235451747524	0.171786360686343	0.104102969241771	-0.113528842388732	0.193958461117688	14.5753505394606	-0.153985294505495	-0.0223855465593406	0.182366471528472	0.110669289010989	-0.091834867932068	0.187623808191808	Sched1
182	12.277692037229	-0.161000121818552	-0.0492107252624942	0.131266428635959	0.198210659261364	-0.105220891434514	0.0217524998827298	11.5358778221778	-0.180347443756244	-0.0917283053126874	0.113672912087912	0.120001252494505	-0.0252287040689311	-0.0800271365974027	Sched2
183	19.5115165992343	0.174933172418973	0.0365167206534974	0.0800726030631784	0.105446389363342	-0.101465453195678	0.0452133374282458	15.2511757742258	0.17539184015984	0.0461917273086913	0.0776107715404596	0.112351253946054	-0.0619462591568431	0.059764943956044	Sched3
184	13.2173545490891	-0.270486731744012	0.022015848638286	0.0205996569741018	0.284549579939038	-0.0513752694485786	0.0320963954729217	14.4585638761239	-0.283246105894106	-0.0208971045714286	-0.000738331405594406	0.249796819180819	-0.0299740987372627	0.0342448148320678	Sched4
185	15.8759754106904	0.125615778196764	-0.0456304774186208	0.0628329320303467	0.0865743424144486	-0.266084027326009	0.122007317284208	14.0502046253746	0.149744482017982	-0.0451206195285714	0.0216295381952049	0.0966947978021977	-0.299339133866134	0.115871907292707	Sched5
186	5.0019977431641	-0.001021499961589	-0.188865518783673	0.0657043748570213	0.15595664439078	-0.101355129041454	0.0407708559299852	4.29844146853147	-0.0129249641989011	-0.204798562237762	-0.0303513952937063	0.143222050589411	-0.190907031188811	0.0800363377622379	Sched6
187	15.8103689465549	0.211876050316101	0.104093229801556	0.106262660738748	0.0269009865812056	-0.147223663486917	0.188497988395026	13.67454000999	0.163900699300699	0.105224357042957	0.113865279220779	0.0783956156843155	-0.154845731568432	0.196125506493506	Sched7
188	12.0042698258529	0.148684204797531	-0.083419971813009	0.152409844339423	0.180949543023043	-0.15639311998505	0.0724756181008052	12.5327119180819	0.181534142857143	-0.0796124557042957	0.151516438561439	0.14880818991009	-0.153479542457542	0.0778378460539461	Sched8
189	12.4015715552032	-0.190413006624118	-0.119864013548836	0.120911893995181	0.21236461175439	-0.131374294440802	0.012179782760555	13.3185078621379	-0.208177143856144	-0.112621010789211	0.0531123508401599	0.244251082917083	-0.141535188711289	-0.000895204394645355	Sched9
190	12.0567066675286	-0.115962129850075	0.0577091580976656	0.119186621269405	0.141965317395137	-0.00955527306346322	0.139948996759741	13.8988946253746	-0.104319892687313	0.0638203529638361	0.187924619380619	0.154279399100899	0.0388999196556843	0.00154685126006993	Sched10
191	11.1570614965608	0.095510102387396	-0.228401131050257	0.118253158102331	0.112499597075414	-0.136764178382874	0.0621601019977713	11.1921912787213	0.150892291608392	-0.199916667332667	0.119386457342658	0.0845027008191807	-0.149321131068931	0.0360018289749251	Sched1
192	21.9399528382165	-0.186343487718327	-0.108584810701229	0.089511763027998	0.212867898767214	-0.09868836146279	0.0830802436591821	14.2839401098901	-0.182002130769231	-0.0758941064295704	0.111558671328672	0.298361735264734	-0.00212288828071928	0.0538557194305694	Sched2
193	7.96748581976721	-0.150952479781692	-0.223132924368854	0.0804280077732235	0.0499089069543657	-0.17197690218141	0.0756761667432623	5.73911488511489	-0.222813689310689	-0.287286942057942	-0.0764930281000999	0.0234248972515385	-0.152165467832168	0.0880299745594405	Sched3
194	12.602286532627	0.135832842590836	-0.0636453136070599	0.208316451197503	0.0489635881317349	-0.160138247754853	0.174515807314858	12.5925401898102	0.108856588711289	-0.104577068731269	0.187211653346653	-0.0164799881918082	-0.190991345654346	0.207579837162837	Sched4
195	6.12958212708843	-0.151042667429768	-0.191247839244881	0.188552438700764	0.124198441521161	-0.00306267995808268	0.12002737525768	6.39235883116883	-0.196733294205794	-0.201516981318681	0.136704951738261	0.0985815338931068	-0.014740968983017	0.191552888011988	Sched5
196	19.4354649509303	0.117859391972885	-0.212288884157974	0.265685471281625	0.0678600364457652	-0.0437906792984095	0.00979890770624504	16.8278277022977	0.139172117182817	-0.227895657342657	0.254175654345655	0.0802535647752247	-0.0425697513336664	0.0230931943546453	Sched6
197	16.5681614628515	-0.144557634668125	-0.0878016718532843	0.155257719565441	0.124090546427982	-0.144342397150729	0.132035248403459	14.1633873726274	-0.142391666733266	-0.0227192981053946	0.147091101198801	0.177580286713287	-0.150124742257742	0.1273981999001	Sched7
198	16.1624760339702	-0.0205945710808722	-0.204523328593635	0.214189121722101	0.00395315900753934	-0.181961248227121	0.122098169578806	13.5400567432568	-0.0158453805460539	-0.227173034965035	0.177310682317682	-0.0249682270266733	-0.200811053946054	0.122106392707293	Sched8
199	8.38414580816991	-0.184809865814228	0.0383492009650971	0.124694227993047	0.242622072024949	-0.0511235012836335	0.0803928185761368	11.8541137762238	-0.175595628171828	0.0737233284205795	0.125160896183816	0.232317947652348	-0.0579594306108891	0.0299489993452547	Sched9
200	13.0932791711898	0.0361427230947414	-0.105809378450319	0.0312358275382862	0.205777778096924	-0.205108572649667	0.141908403379098	10.1035748451549	0.00772981763376623	-0.167525634965035	0.0339998802547453	0.205347537362638	-0.194043332667333	0.129695266833167	Sched10
201	15.2661682960731	0.256736199709933	-0.166311362715587	0.111687550616273	0.0782387304826211	-0.0684076755293919	0.0595115549128575	15.7999033866134	0.282476471528471	-0.212849649350649	0.0698409826073926	0.0590101228571429	-0.0946990148851148	0.0660234964335665	Sched1
202	13.2086518420303	-0.00436550810339748	-0.181837763153736	0.13505193814251	0.0953972914270756	-0.138874264541526	0.149328992493612	12.1987946853147	-0.00118202930689311	-0.223221742257743	0.105584686813187	0.0287179506427572	-0.159849071928072	0.198217977022977	Sched2
203	16.3231596111709	-0.136040622515007	-0.0137765218459683	0.087138856081867	0.196147962987278	-0.179502928665003	0.162410599681416	16.8336715084915	-0.141279144355644	0.0112750662015884	0.079799584935065	0.211601358641359	-0.188760856143856	0.159093658341659	Sched3
204	5.84479233909562	-0.120329819492219	0.0590941576104016	0.142923536593704	0.0363095625812093	-0.290122970300497	0.035169922340231	4.15375242757243	-0.120565947420579	0.106417051791209	-0.00764445075724275	-0.0162383878951149	-0.331046753246753	0.0896782142181816	Sched4
205	6.53168929658561	0.0306355139506718	-0.103943345027788	0.293570212327148	0.0901079912568384	-0.148112341601592	0.0315485864729836	5.88806758241759	-0.0102307704981479	-0.149169945354645	0.309649791208791	0.0274278993728272	-0.175859440959041	0.0250033998487113	Sched5
206	10.0880512685113	-0.0984948554210815	0.0604201037060237	0.171771435709595	0.124478952687623	-0.117087342494625	0.205177553378789	8.45483186813187	-0.0632863372050949	-0.00669795524965034	0.214553838161838	0.160603568831169	-0.0929107316143857	0.213085287512487	Sched6
207	13.160986069942	-0.213472867022875	0.00994442302110138	0.115261740557106	0.0168025993384002	-0.171293259992709	0.166290201218577	10.8638805794206	-0.207195822177822	0.00652034594625374	0.0946498954945055	-0.0338627163604396	-0.212080894105894	0.155729835264735	Sched7
208	15.1168632946355	0.172850267276843	-0.136535060313735	0.0528104066439829	0.23675912547965	-0.00734367146192524	0.142705053765806	21.8888932067932	0.179696817182818	-0.140612464935065	0.0404007771368632	0.178880404595405	-0.0428985833410589	0.192995536363636	Sched8
209	14.9700913586608	-0.0763809528564487	-0.241307740981231	0.126087238837468	0.0459754499120929	-0.228299751715018	0.0270015625978654	10.5816052647353	-0.0989291882117881	-0.23305548051948	0.119745145354645	0.0393679607120879	-0.226551653346653	0.0470422803076923	Sched9
210	17.3435267019959	0.267201323353419	0.0175006207379231	0.021186181493357	0.0593359678534266	-0.152078020716013	0.20104776560586	17.7458528471529	0.293992373626373	0.000546092799200799	0.00404478942917083	0.0426821160629371	-0.149474694105894	0.2602766003996	Sched10
211	15.5550731679615	-0.161334421729699	0.0898668219461408	0.194196304086434	0.0883531573589154	-0.00733022907564292	0.186725639878151	18.3939729170829	-0.180871693306694	0.115739635964036	0.17221650929071	0.0809612792507493	0.0125143761508492	0.189115826773227	Sched1
212	10.4280369693836	-0.0699726838726039	-0.104704942533289	0.150922404641124	0.0712232575000349	-0.0860171541130221	0.173487728105318	8.40948494505494	-0.0821828361838162	-0.10682805984016	0.0774911803496504	0.011245470584016	-0.15339337032967	0.232003837162837	Sched2
213	9.70000856833573	-0.261102674738694	0.0830478302405699	0.0373279310647588	0.00404796363152737	-0.0819962427087391	0.260612130595061	7.16682545454546	-0.19782474015984	0.172190971228771	-0.0341498398321678	0.0872650071148851	-0.0186981406513487	0.283320333166833	Sched3
214	9.59833226271418	-0.172169742076753	-0.105008919328203	0.169829085060314	0.134461677073229	-0.118448091303336	0.126062213620865	11.0136989110889	-0.200949126873127	-0.066030013949051	0.151428208991009	0.166071951448552	-0.183179938561439	0.152084254545455	Sched4
215	11.908471341717	-0.169021076389399	-0.187230240383734	0.06532883504254	0.149401771489204	-0.0895499891653845	0.129589215938474	12.9518821078921	-0.158749520779221	-0.197229714685315	-0.0171361338246753	0.157273352737263	-0.11861372987013	0.164007279420579	Sched5
216	19.0581080564677	0.190026081972429	0.0605920019869415	0.105552437983761	0.0767959721316186	-0.190346110199676	0.169116082672193	18.3440782217782	0.223178931068931	0.0566993649750249	0.0868942293706294	0.0960922019980019	-0.173738492507492	0.145714364635365	Sched6
217	9.17491321349134	0.0385632221253469	0.0214323969211581	0.104696491327409	0.204723144428914	-0.174661582234804	0.199388958624558	11.8950018181818	0.0631490395504495	0.0293820650405595	0.0845355281418581	0.149775122277722	-0.200227988011988	0.228263925074925	Sched7
218	5.75611419784634	0.00951228180389689	-0.0491663181399264	0.226418696751271	0.129660034067906	-0.21695040553545	0.0806721678283421	6.0059944955045	0.0119991793335664	-0.108066104183816	0.266016757242757	0.159353303396603	-0.180989482017982	0.0449442027372627	Sched8
219	18.1204974551419	-0.151326728766451	-0.0729818924565089	0.178146263935307	0.152724213584648	-0.106211846576314	0.158964248735251	16.8322486913087	-0.141361016183816	-0.0797710324675326	0.146013304695305	0.108750541158841	-0.144903117782218	0.223077833166833	Sched9
220	11.363076310961	0.050379802081772	0.00403155747362948	0.144692139600675	0.140816593712858	-0.2703090850564	0.114221221309965	11.1141735364635	0.0825511275724275	-0.0177906653252747	0.145281588611389	0.112797484115884	-0.226551983016983	0.106742342857143	Sched10
221	5.34426917333265	-0.0811960064685511	0.0816503824837339	0.207225484625891	0.11607982201917	-0.128696041841109	0.166622894406357	3.44957507492507	0.00924000024733266	0.0844206523226773	0.156605971228771	0.174003409120879	-0.168625690619381	0.180660226773227	Sched1
222	10.126982236596	0.129475652199979	0.00835041049729406	0.0914169425276588	0.144692865917798	-0.188494452421904	0.207174967784371	7.76996932067932	0.159071801798202	-0.0174991904090909	0.0437385175934066	0.137919961658342	-0.199503688311688	0.301999909090909	Sched2
223	18.2668504264715	0.00941072940217956	-0.328458082631728	0.0366164062287107	0.0477282565833505	-0.0414203247042257	0.178890721061025	13.095631018981	-0.0358546707991009	-0.36372903096903	-0.0600365857897102	-0.00251865646673326	-0.0589968653076924	0.193488610689311	Sched3
224	20.6341841349033	0.175158648202587	-0.0916727377471951	0.1373305830276	0.117164970890953	-0.180152452554522	0.108905946202332	15.9535801998002	0.159097576123876	-0.0606655185714285	0.148746182617383	0.164205546553446	-0.166056244755245	0.107695746053946	Sched4
225	7.5948401287794	-0.0744375787212693	-0.116932029151283	0.142682297843152	0.155530701460809	-0.156790558925424	0.15278382838348	5.03772946053946	-0.0710867252407592	-0.22735938991009	-0.0129829805290709	0.231889826973027	-0.19638352027972	0.140883744155844	Sched5
226	13.9304862150564	-0.126468307289429	-0.0863872294061676	0.243405429787213	0.0574479319380193	-0.205934267225453	0.028673364231587	10.1869294105894	-0.120186685914086	-0.0711353994505494	0.271106327672328	0.03523699078991	-0.257871706293706	0.0121614442727273	Sched6
227	16.3271919278134	0.0119952842238955	-0.0924235342842188	0.179364117182973	0.0903185603081014	-0.19559346718046	0.182977287091981	18.0953273726274	0.0207604912323677	-0.121761617082917	0.163407311588412	0.0760968011988011	-0.197915563436564	0.180333635364635	Sched7
228	10.8965898844669	-0.212877315865107	0.0606428309118234	0.210177024579794	0.0516436040286777	-0.191874248205611	0.0225498294361398	9.03477934065935	-0.223021166833167	0.112665207992008	0.173179128671329	0.0893100528871129	-0.138532314505495	-0.0658674788494506	Sched8
229	9.17587811156139	-0.0247644775829564	-0.00669384659134528	0.375085959874019	0.111315015300741	-0.0369479885001296	0.0690391342336603	10.5542725574425	-0.0184185686545455	-0.0216465351583217	0.354905352647352	0.139939323776224	-0.0832283274225773	0.021724969765035	Sched9
230	12.1801568116675	-0.0205686666639874	0.107738654109768	0.127316025288622	0.229528334412162	-0.0816770430715234	0.0375898561683476	13.7810831568432	-0.0306456686150449	0.0796532424975026	0.192672046953047	0.171251503796204	-0.0832144035564435	0.0448811412364635	Sched10
231	20.7264916550147	0.1111384484048	-0.00450134574042732	0.314830145733614	0.0183555426250112	-0.168707368949113	0.0495433543475929	25.9121203796204	0.142300913886114	0.00546092393436564	0.306670698301698	0.0107505407676124	-0.140333794205794	0.0406881922077921	Sched1
232	21.6169838562364	0.152267412546957	-0.0820074804970227	0.129889718359244	0.109353166143245	-0.156633095508107	0.0748562392105219	17.5038658341658	0.167481003996004	-0.0774509619380619	0.135286100899101	0.0679075165534465	-0.143615181818182	0.0994247046953046	Sched2
233	19.2012685550423	0.20373409078527	0.0675609733331962	0.0403414217003301	0.207349148842775	-0.167472596413806	0.0905896031738684	15.8535350549451	0.229679318681319	0.0626139842657343	0.00513218626263536	0.204082953046953	-0.168614793206793	0.0997767940059941	Sched3
234	12.0457521350594	-0.0560840536128853	-0.069203980455456	0.0982720263934064	0.0338262144528675	-0.217433236472361	0.240948875279958	10.6111356943057	-0.00904465280159841	-0.0333167871611389	0.0508600095583416	0.0923775958241759	-0.238335847152847	0.245145754245754	Sched4
235	7.29743357667037	0.17153585412124	-0.179973076457581	0.11811625416011	0.106405669869233	-0.100905232931132	0.13053729102973	7.38632684315684	0.173629890809191	-0.191848904395604	0.0577078131928072	0.0601349523886115	-0.0750966865094905	0.274344942157842	Sched5
236	5.20048081895223	-0.145907039595618	-0.142800141979232	0.156419361689175	0.0808085661347589	-0.200993287250153	0.0597612857529714	5.70007217782217	-0.137087369330669	-0.118783408991009	0.144143992807193	0.137991564435565	-0.274672315484516	0.0300237662421279	Sched6
237	16.9649330994277	-0.0594559807518045	-0.0269280957501167	0.109686540003558	0.157002541069821	-0.216818271958413	0.209788049911157	12.3601554045954	-0.0453892713946054	-0.0850298565464536	0.0934941461338661	0.151841195804196	-0.205467461538462	0.23647662937063	Sched7
238	18.5204790144064	-0.0744970597547106	-0.04295656098663	0.230220629975005	0.0906534445915458	-0.219770484077929	0.0791877012617068	12.6162848351648	-0.0302929157942058	-0.0345552254803197	0.310203491508492	0.0371764782957043	-0.211484496503497	0.0555864911888112	Sched8
239	12.3554991874595	0.000328488856334126	-0.0614522281509339	0.240776803537745	0.0591884559890101	-0.246067665420307	0.0938122329518992	10.7124438861139	0.0152045401303696	-0.115994556343656	0.215767413586413	-0.041959669741059	-0.239486054945055	0.0958110635364634	Sched9
240	6.96296073821107	0.169461971068704	-0.198516991195994	0.0722830574777938	0.064660864169425	-0.156104738767735	0.133481600641423	5.6975903896104	0.182334237362637	-0.249390753446553	-0.0418624791747253	0.0564219014292808	-0.200823186813187	0.185091138561439	Sched10
241	9.4618981513702	0.14038156310401	0.0185955659766646	0.0658919392441223	0.0941448598646681	-0.33718023493406	0.00402114973810286	7.09224739260739	0.114446044255744	-0.0243609829679321	-0.0118648918306693	-0.0372359677977422	-0.420119738261738	-0.0200106525457542	Sched1
242	19.7691214557811	-0.0397562477849444	0.00156247879485487	0.190557376411951	0.00995318008938729	-0.268924186988948	0.198226669700976	16.0011922777223	-0.0321966604962038	-0.00118303499476523	0.188737712287712	-0.0555370347242758	-0.246486807192807	0.17385163036963	Sched2
243	18.3488633656576	-0.0588561066123489	-0.150102983628035	0.150879454832943	0.155704606886559	-0.103268552388703	0.1682549801875	15.9077948151848	-0.0819316183816183	-0.190988126873127	0.0931694790209789	0.157939114585415	-0.112897052647353	0.18707672987013	Sched3
244	8.57566699159351	-0.177807258016248	-0.0815384706000134	0.0610041135672695	0.135548272289194	-0.12897717015081	0.188827409585089	4.65777687312687	-0.343845031968032	-0.129648397833167	0.0320740763955045	0.213192688111888	0.0471902795454546	0.0669417904536464	Sched4
245	9.02084843504459	0.151232041288864	-0.0384663540163939	0.158284565913377	0.165951947043181	-0.167154999854596	0.0185796690191809	7.71592881118881	0.171704263236763	-0.0233847831654346	0.146149715084915	0.186694204795205	-0.145619404495505	0.00678481733636364	Sched5
246	20.9219193061659	-0.0289034243712743	-0.0968436296958626	0.177025154163368	0.0465550708426248	-0.184761326692031	0.175649350938139	12.2074704895105	0.00729448223146854	-0.130156414885115	0.159849798301698	0.0185919432438561	-0.16789952957043	0.208310346653347	Sched6
247	10.6659746485816	0.129070763895405	-0.0490946913222723	0.226513411686898	0.0785153451268688	-0.0791449907638648	0.209240638697729	12.5086976323676	0.161770833566434	-0.113936691708292	0.181211227772228	0.088493288871129	-0.0313774097695304	0.235020891108891	Sched7
248	15.5864730261788	-0.0791022807561445	-0.0135962555780171	0.0474135496017714	0.187339545841809	-0.156063892749339	0.220334076200313	14.8523872027972	-0.0257783975605395	-0.0116366463734266	0.100002063136863	0.165152008691309	-0.140573793306693	0.221922582417583	Sched8
249	9.41253256773659	-0.185205828559204	-0.1284775489919	0.124925720346468	0.0496743714871901	-0.120162939259263	0.0963611464418976	7.15405095904096	-0.143007691908092	-0.203884164935065	0.0589152510769231	0.00994350265834166	-0.120679276103896	0.181207156443557	Sched9
250	6.03364553573849	-0.0463495997179198	-0.249376652824118	0.0713672500451906	0.0110687276077599	-0.0618611064736035	0.25274475458805	6.13570594405594	0.00302775395404595	-0.300705469530469	-0.0525688616559441	0.00226543613466533	-0.000529194245754246	0.292825917782218	Sched10
251	6.7560906451625	0.172083614627062	-0.186965714523013	0.197341738029155	0.108427801606942	-0.0255384035284213	0.0705949719370018	4.7998616983017	0.257200623376624	-0.180407636273726	0.0919068153546456	0.145121138711289	0.0353498583448552	0.173366255584416	Sched1
252	10.3918444101659	-0.0658683560572941	0.021692188633074	0.156574265512642	0.117003120343976	-0.161499743835303	0.179232480575292	8.13894531468531	-0.0798664370729271	-0.00115757808381618	0.116598073626374	0.113694231168831	-0.225101854145854	0.173059723676324	Sched2
253	6.55983098436637	0.00550070758175905	-0.227058127119943	0.0563586512083118	0.154615690712726	-0.225898042219724	0.10080805576405	4.84445000999001	0.0164795427564436	-0.283599254745254	0.0183148542176223	0.195749717082917	-0.244843222777223	0.0659223961828172	Sched3
254	11.5910115067128	0.137316838915922	-0.00858580413892048	0.124970035935593	0.0974778660815599	-0.224498912213038	0.17986400264351	13.247448031968	0.181280375624376	-0.0178177860845155	0.153353940759241	0.0488746904374626	-0.205362952047952	0.186694281718282	Sched4
255	17.9700071886614	-0.119369819358142	0.0172546278164987	0.182324655299497	0.201033046283775	-0.180897152695219	0.0924066094109155	13.9958986013986	-0.094341257942058	-0.00606482858561439	0.182350689210789	0.23626844955045	-0.171171037962038	0.0985778344655345	Sched5
256	11.7031285208685	0.0482307831700538	0.00296997920241158	0.282253767744381	0.0692301633857808	-0.211486779388874	0.0826978208967858	10.8758173026973	0.0812376295904096	0.00890293507342656	0.267533231768232	0.0759465065934066	-0.193107484515484	0.0807211942057941	Sched6
257	13.909046160873	-0.099833995896371	0.0531225406255209	0.126195417398795	0.232965346660037	-0.210831044810237	0.0128778349558835	10.8637963136863	-0.103938777222777	0.0902939865134865	0.0941379172737263	0.231731902097902	-0.197838175824176	-0.0170548064442557	Sched7
258	12.4489848145348	0.169020661011735	-0.00489434564690887	0.138931407194594	0.166477682543581	-0.159549354191153	0.166802858146049	12.1341893106893	0.169338224175824	0.0190411143267732	0.161582703296703	0.161179737062937	-0.145781686113886	0.152953733766234	Sched8
259	15.3171179870165	0.0588840000434204	-0.159597737120916	0.0361130156545904	0.249332053915719	-0.0666821780519721	0.0242462243629887	17.7076387112887	0.0272410664893107	-0.209749537462537	0.0183235353616383	0.233693473526474	-0.0667763725074925	0.0389845649090909	Sched9
260	11.1090787128748	-0.0928908769466607	-0.19382307927054	0.166011387176748	0.0606376858448657	-0.0312178914009631	0.226644452742007	6.39947143856145	-0.0796151367222777	-0.289509982017982	0.0767810990729271	0.0361987440941559	-0.00406998505364637	0.297459713086913	Sched10
261	10.0625215685891	-0.162360310547893	-0.166536793373055	0.0187344769824756	0.102204738236141	-0.224205696238037	0.0997099192227479	8.00632723276722	-0.159899182117882	-0.216890751248751	-0.0711417275166833	0.0388881424288711	-0.210425031468531	0.105114090709291	Sched1
262	20.3715652134102	0.0269176292237393	-0.215352987513021	0.202441281083538	0.162687492104596	-0.0775857187171812	0.0834782915624269	14.950622037962	0.00110505741138861	-0.244334771228771	0.146953541058941	0.198740318681319	-0.126212897702298	0.102648941658342	Sched2
263	8.95983343583206	0.0885204624560868	-0.198613897865964	0.0895025536064908	0.221276162756131	-0.0548308667730139	0.113647527056461	7.00805520479521	0.116364168131868	-0.222218823176823	0.0724681387172828	0.209035901098901	-0.074796267102897	0.109848994325674	Sched3
264	14.3215595508797	-0.195414886625848	0.0291668106902443	0.142320470419864	0.197632927624642	-0.143285552690742	0.079658296932107	15.0693976323676	-0.179304253746254	0.0647772121838161	0.0972847219780219	0.197192253746254	-0.184073101898102	0.111559830669331	Sched4
265	18.9286405196835	0.257433953069575	-0.0606302113059298	0.209400969002046	0.120789632324685	-0.0045874001160781	0.0512337081522003	15.0847701298701	0.237093067932068	-0.0441291679550449	0.222370163836164	0.135978503996004	-0.0404349140131868	0.0638639961038961	Sched5
266	12.6816249882911	0.0327116658592665	-0.0398528545593975	0.0839179182910373	0.155331714514859	-0.0491216838088078	0.202134326995963	12.7867445654346	0.0387073706356643	0.00725010711668332	0.0592070216383617	0.152229985314685	-0.0920327882077922	0.182611017982018	Sched6
267	17.2378843801881	0.00435071466199323	0.0737259624112898	0.101428911695085	0.158432894575334	-0.17904237236776	0.149430455133089	19.3540137862138	0.0192466714294706	0.0805880934065934	0.0353091258951049	0.196415081918082	-0.156528825974026	0.169116534465535	Sched7
268	8.66313398963948	0.304295967558996	-0.0183903324847104	0.0242029281886631	0.0102646999524173	-0.119405325072814	0.0851926812066818	7.47935046953045	0.265115811188811	0.0204394403417582	-0.0461148588111888	-0.0106156193336663	-0.160471052947053	0.0904228816183816	Sched8
269	21.451599355907	-0.132235646347805	-0.0204890529590658	0.0834629992975129	0.210582373860069	-0.209685905751676	0.0507333040125811	17.4691925074925	-0.155170228671329	-0.0193585693559641	0.0216143413304695	0.252476042957043	-0.228008707292707	0.0295467430380219	Sched9
270	18.7331010326644	0.0439204374651796	-0.0924033275987501	0.0457008683021048	0.138522727319593	-0.236330252049741	0.181217733573529	14.7331131368631	0.115671851348651	-0.108287920679321	-0.0244151318897103	0.120000112587413	-0.24027320979021	0.166195392607393	Sched10
271	10.3370039707418	0.243540383570875	-0.0919093948287947	0.00954068579963746	0.107612762398462	-0.220136887627987	0.0363607398867981	9.33818067932068	0.325682664335664	-0.0943245828171827	-0.0738810370429571	0.00952249569530469	-0.179887188511489	0.0160666453672827	Sched1
272	10.3002249221459	0.119012919286268	-0.172452546477904	0.171941737831678	0.125053139370448	-0.0643363517290234	0.160886612937873	7.35159012987013	0.180623332467532	-0.232363334365634	0.124337653446554	0.187526907492507	-0.0255147943786214	0.133138485834166	Sched2
273	17.8203324252723	0.213183001068898	0.0270976390357509	0.19858957185777	0.203655845121881	-0.0404326702908659	0.0829611104445885	13.8114497402598	0.182598936063936	0.0134137899078921	0.250026816183816	0.22277414985015	-0.0379270512625375	0.113318923476524	Sched3
274	14.9518677405118	-0.204415328858312	-0.262017627069938	0.138102037127152	0.0554056705201429	-0.0246387044214149	0.0234538726783192	5.95052239760239	-0.307776602397603	-0.257132354045954	-0.0704725835700299	0.0757371366293705	-0.0666268037058941	0.121635192437563	Sched4
275	16.7314683211058	-0.23841769459936	0.0744959085501267	0.0913231216444462	0.222377975943743	-0.0271791204189238	0.0403067700943073	14.4193559340659	-0.239154284715285	0.0963285841758241	0.044215661024076	0.295481703296703	-0.024973358330969	0.0190668029698302	Sched5
276	11.4738235583365	-0.0925556456646747	0.095333891642092	0.119567471589513	0.116553368600997	-0.178556126313542	0.159369636158412	10.939931988012	-0.124629895804196	0.0968955046853148	0.139032663136863	0.120703893556444	-0.129203637362637	0.130220309290709	Sched6
277	12.44202795039	-0.0741611718409086	-0.0877552470243415	0.222389331745998	0.130116870396011	-0.0605311198884695	0.199199392524175	13.0072863236763	-0.0527056030209791	-0.105132482857143	0.210381912087912	0.113005512487513	-0.0812137742557441	0.248480102897103	Sched7
278	7.45968131553837	-0.167850282784563	-0.0264596307728457	0.124560160571654	0.226574581514214	-0.00676705588113913	0.21853495601957	6.43069371628373	-0.11617029545055	-0.0406430924614685	0.0866018467392607	0.095641215997003	-0.105395957499501	0.377050771828171	Sched8
279	14.2709727791138	0.177948333738983	0.027550472668041	0.151486171649072	0.130517755494601	-0.119203760228673	0.09984696071708	13.4571988211788	0.238020648351648	0.00201732142127872	0.131652563136863	0.0854374442557443	-0.111094232567433	0.109853577422577	Sched9
280	9.9829071633086	-0.00528596157029722	0.0546427653015166	0.0335944668646424	0.248659342017611	-0.291880339016971	0.0565323339886414	8.5332315984016	0.0137429426823177	0.106236673526473	-0.0403418629510489	0.257752873126873	-0.258519818181818	0.0198828823534865	Sched10
281	12.0742745957001	-0.153254056213486	-0.0255806175603917	0.138175790989332	0.0145439290432061	-0.159255130325071	0.230232310702032	13.8416560739261	-0.160034387312687	-0.012123853055986	0.0988245063936064	0.0202621120202797	-0.251044613386614	0.213678337262737	Sched1
282	11.7560461044134	-0.190537824869369	-0.138783871805633	0.0626098494921426	0.0284736412091345	-0.152955491119031	0.150123777327824	9.98015091908092	-0.223569231768232	-0.0805071915956043	-0.00145141960629371	0.00727559302687313	-0.170187713586414	0.15192360959041	Sched2
283	12.2254156562201	-0.0979342622005059	0.103218702438524	0.15927272957165	0.0346659316692599	-0.232825101292917	0.0113043390922939	9.37524127872128	-0.0382965960895105	0.129295542157842	0.157539259240759	-0.044729614331968	-0.21619410989011	0.00360820112867133	Sched3
284	12.4585872204452	-0.145255435898951	-0.0563794046844164	0.0937139997385376	0.139502853257104	-0.0127387390163358	0.231982379960188	12.7937516283716	-0.136361995504495	-0.0984873620379621	0.0910593966633367	0.122754715184815	0.0266445690132398	0.211884574425574	Sched4
285	17.4038068013454	0.159512076001424	-0.22459135214336	0.0658901576501642	0.0786075762531376	-0.0423732733921386	0.191916722047291	15.2087352847153	0.155938363136863	-0.212741917082917	0.0373807217433866	0.104068664105894	-0.0630190618161838	0.218501606193806	Sched5
286	20.8570952606288	-0.00734556332294425	-0.282926106244835	0.142052855226032	0.166214716153736	-0.0475366904791124	0.047038696951139	15.1647375624376	-0.00387056935754246	-0.303061417582417	0.131557665634366	0.108865355824176	-0.0764023604615385	0.0998870520979021	Sched6
287	18.2986153461387	0.2015345391738	-0.150727505537456	0.0733730742101353	0.182622502652958	-0.0192089444205519	0.168991838173412	16.9862892207792	0.196752238761239	-0.165217758041958	0.0713005948441558	0.20265505984016	0.0142756902237762	0.183389166533467	Sched7
288	6.27177756740193	0.0808378465255478	-0.10657862132477	0.0800774787495834	0.109671551976602	-0.189008916747998	0.164544613300224	5.0739673026973	0.110665682493507	-0.141768903143856	0.0894560567032969	0.0423810649000999	-0.187837266933067	0.202299865134865	Sched8
289	11.002998043221	-0.160989312506481	-0.08057096314329	0.0738902278182456	0.0179698074907252	-0.245149003609888	0.113364101836204	8.38731070929071	-0.182739365834166	-0.130095228271728	-0.00343534285094905	-0.0118930219731269	-0.291292261738262	0.0594733398181818	Sched9
290	12.3778762595029	0.146708358999447	0.0754595637229169	0.174380384186543	0.0682576219756753	-0.166243085580235	0.1292189698589	11.5639923276723	0.158967022377623	0.100596727122877	0.164876127772228	0.0418960596144855	-0.188452632367632	0.149680909090909	Sched10
291	10.8023697513881	0.193487971362288	-0.128693580609542	0.115055294158891	0.104628347441046	-0.110663267622893	0.136258319378936	10.0091390809191	0.19674917982018	-0.158361217382617	0.129283011988012	0.123513868131868	-0.10823515044955	0.104196091108891	Sched1
292	20.026219467452	-0.150234142655484	-0.145371874601658	0.245791756926909	0.142288153378351	-0.0375840790478438	0.0323965975346759	15.8504697302697	-0.107830252747253	-0.109072019080919	0.254616160839161	0.0986143107892108	-0.0509543467473527	0.120268265943257	Sched2
293	14.6568260302409	-0.193514389365878	0.0421675087426572	0.0487648214987526	0.288404755486441	-0.0759740610799905	0.0306392477673026	14.7619896703297	-0.15509827002997	0.103623406693307	0.025862816452987	0.368329690309691	-0.0663494333726273	0.00580893611888111	Sched3
294	5.15404209186685	-0.163331150777267	0.0739173419471606	0.10976925500772	0.179196014034699	-0.153682936984925	0.072401895437234	2.35878341658342	-0.267364914765235	0.128823918267732	0.0320503047935065	0.230052853362637	0.0546592055154845	-0.00441154042557443	Sched4
295	10.8372862826783	-0.0498365061575312	-0.0595892286422717	0.222778353644461	0.116822452631688	-0.0640705901534001	0.230015361898846	8.99966499500499	-0.0343818927460539	-0.0570678868483517	0.174301415684316	0.135136808871129	-0.0720630350669331	0.309569156843157	Sched5
296	11.704181412828	0.177539049787002	0.0974954278249754	0.174232673323621	0.0437326757108382	-0.0513833928797631	0.204419915392128	15.6630728171828	0.184839393606394	0.0872484024975025	0.174011568431568	0.0471482920619381	-0.0294890937651348	0.220859332667333	Sched6
297	12.9269045952243	0.126688445050969	-0.0712156944900821	0.0394912521456856	0.017249609271161	-0.198648385600055	0.262978946411228	10.8483244855145	0.135381793306693	-0.0475678449040959	0.00724401008461539	-0.0309846452178821	-0.200654541458541	0.267953807192807	Sched7
298	9.40033142796271	0.0185844877904386	0.0828916846231584	0.0153951858043584	0.202680337230419	-0.242260204170537	0.174487521376631	10.2681625574426	0.000118958674925075	0.124011800699301	0.0154645443000999	0.205886766233766	-0.204944675324675	0.171236367632368	Sched8
299	20.7819035289814	-0.0615570273917411	-0.0964569314970788	0.163947298936203	0.0361699556454263	-0.20840223650279	0.152065137845509	13.28833998002	-0.0466162652202796	-0.0757753475924076	0.186357615384615	-0.0385328161938061	-0.230626561438562	0.141696044955045	Sched9
300	10.4710563940942	0.269387252775396	-0.0674971488374367	0.147955565320963	0.0479110361737179	-0.119112783286382	0.0311681926109333	7.58216236763237	0.309478291708292	-0.0919146263736264	0.114566238361638	0.0417884871328671	-0.155737726973027	0.0163437977212787	Sched10
301	18.0063787419045	-0.0759199214123037	0.0277016111160613	0.072931331748435	0.0608412767745521	-0.199244450655008	0.240684587112852	17.1408696703297	-0.0335583689601399	0.00106983554385614	0.0759100857742258	0.0877696197622377	-0.180766371428571	0.288031904095904	Sched1
302	5.86888019845163	0.129056509704226	0.0394529003643462	0.183107574803845	0.129318601314166	-0.191454946184919	0.10671208486393	2.64879185814186	0.213825394905095	0.078044793104895	0.124808172015385	-0.00285143765884116	-0.218993486313687	0.192182756123876	Sched2
303	17.7314540577763	0.000371617989324825	-0.220244959283794	0.201122325664998	0.150740659979851	-0.142058537968455	0.0524067076943668	17.5699931068931	0.0289111264091908	-0.250850732267732	0.172964965034965	0.114917860839161	-0.144956060839161	0.077726022977023	Sched3
304	15.5403710095985	-0.201854248137547	0.0754697861495132	0.194938656327125	0.0446507043383856	-0.14443450204487	0.101830418092956	12.427672047952	-0.194403072927073	0.0733129585514486	0.216414408591409	0.0206886354185814	-0.0861349364912087	0.17990411048951	Sched4
305	14.1070395293418	0.039443654386291	-0.0580243355390923	0.201296653670077	0.294722731266117	-0.0077046066170267	0.0588156746715824	10.5965161838162	0.0438056265484515	-0.105511878077922	0.151996789210789	0.307965566433566	-0.00542972653036963	0.0804056771328672	Sched5
306	6.57375857717956	0.0773930889101745	-0.0730483122496162	0.0476517982014422	0.209498258345257	-0.0764225431059691	0.234453097413872	6.12041551448552	0.0961249248351647	-0.0601235364275723	-0.0323053758181818	0.245547536063936	-0.0290402513893107	0.300289764435565	Sched6
307	9.19876302986907	-0.0162282583751591	-0.193594598451016	0.0348950561925587	0.204091392670891	-0.109445497765955	0.189105154799968	8.94895650349651	-0.0395614933766234	-0.196038206993007	0.0646711141618381	0.243851498701299	-0.102146546253746	0.182322066933067	Sched7
308	19.5225979012916	-0.139641235794531	-0.127007381685524	0.109306844961765	0.183687280306193	-0.0174360007900699	0.18677036091403	17.3331795804196	-0.147909853546454	-0.147978411988012	0.0914372002997004	0.156787067532467	-0.00972104218171828	0.182099193306693	Sched8
309	11.8686230394612	0.0484719156777694	0.0996261275145089	0.00429010740528541	0.235725895783376	-0.102152198742992	0.106536267408749	12.7215774825175	0.0131861578806593	0.108094244855145	-0.106804802297702	0.219245340659341	-0.101045422177822	0.111039178421578	Sched9
310	14.746939105572	0.0429516209164898	-0.0183092393070134	0.228428183262797	0.253891055670249	-0.113605276612269	0.027193460980014	14.6353052447552	0.0782169342657342	-0.0464667903636363	0.202440416583417	0.261289256743256	-0.0955031620379621	-0.0189019071929071	Sched10
311	20.755948490466	-0.157258895810133	-0.00370947038948612	0.1433258509422	0.137607788741833	-0.0447567776226589	0.249394042378721	15.517298981019	-0.153588030369631	0.0321227315818182	0.0891159492167833	0.205538591408591	0.010431378664036	0.248301968931069	Sched1
312	6.79506673229043	-0.124575167496171	-0.192556320775274	0.0189928627966637	0.177626824481504	-0.187202546067951	0.0669533215510445	4.94507601398602	-0.126147822877123	-0.23598122977023	-0.0448486653076923	0.19518962067932	-0.20992384935065	0.0870385615784216	Sched2
313	16.8877171942014	-0.119670290368423	-0.259274319656461	0.0228475062258672	0.113312051827019	-0.041503865897627	0.156947426360793	15.6696383816184	-0.105728046353646	-0.230256925074925	0.0583884953046953	0.1171018003996	-0.0156967691042957	0.189689927072927	Sched3
314	20.9433081379346	-0.17687268199961	-0.0698284090566949	0.166447204665793	0.11438088367478	-0.0901064522885492	0.185702940591732	20.5133460639361	-0.264779193806194	0.00643758442167832	0.197323849250749	0.144178826573426	-0.120264553546453	0.0558107093807093	Sched4
315	16.9017766026092	0.190821601079469	-0.16087924987511	0.127346131088575	0.099780968341437	-0.134284278933714	0.0351827656274084	15.1159753946054	0.190527028971029	-0.255775365634366	0.0719332123876125	0.0271967843407593	-0.188827221778222	0.0512579609390609	Sched5
316	18.6394141296085	0.1684114798544	-0.190215629965752	0.117105418669719	0.0719559997763155	-0.0105315342231277	0.198880404326723	17.650083016983	0.190489508491508	-0.249204489510489	0.0891607544455544	0.0924348918081917	0.0218473128935065	0.128040967132867	Sched6
317	7.79971023816362	-0.106442274579134	-0.143348349287985	0.0522755247097713	0.179118141103354	-0.171383312053645	0.160291827136807	7.21466745254746	-0.158034563436563	-0.173863682717283	0.0235331474735265	0.162477547552448	-0.203566034965035	0.204085676323676	Sched7
318	20.7567139021402	-0.086062445185309	0.13014012677092	0.142776145129085	0.0350601049342142	-0.0379185825689662	0.281351371125318	19.1367035964036	-0.0686706941828172	0.120440725474525	0.10929023985015	0.0577561100199801	-0.0855143814685314	0.290301256743257	Sched8
319	7.60109119682319	-0.208319604523567	-0.0884455024476758	0.127682528728714	0.00400912258938953	-0.145725403631869	0.206342410261062	7.90326504495504	-0.182293710689311	-0.0809569138691309	0.0480468372957043	0.0349822152783217	-0.171097437662338	0.329487917082917	Sched9
320	10.396649103352	-0.125568013191121	-0.207756404838648	0.0203660412535189	0.114655156546305	-0.197400784369246	0.118963193286972	11.5493983916084	-0.143082765234765	-0.242541122877123	-0.0214266286761238	0.0873272601398601	-0.192672624375624	0.116917942557442	Sched10
321	20.3047306754344	0.0350086861979419	-0.0231673315756805	0.202441948709794	0.00229498464511854	-0.0753749145147877	0.3246174129579	18.5770355644356	0.0474359044255744	0.0123736486815185	0.186324622377622	0.0265309168171828	-0.0403131518911089	0.333732065934066	Sched1
322	9.60362789227851	-0.16213252119844	0.0860848472871682	0.166987506025081	0.0788021941489366	-0.161352269951262	0.145692096482971	6.86699636363636	-0.19875128981019	0.092379714017982	0.233879979020979	0.105532843486514	-0.0856611207992009	0.134749349320679	Sched2
323	9.62917648494769	0.074775609270822	-0.0700307244446389	0.0977220416451395	0.265927179953968	-0.0993354855172077	0.123396845399679	7.91943616383616	0.0850150276923077	-0.0323466825584416	0.0512032096813187	0.310762564435564	-0.103113821108891	0.126814270429571	Sched3
324	15.9847452137444	0.232329511781717	0.0207881278067351	0.154887918569187	0.061934731555979	-0.163901717059816	0.099018457077249	18.7953241758241	0.238773513486513	0.0471057356643357	0.143672117782218	0.039100693244955	-0.147905132667333	0.116875166233766	Sched4
325	14.5352427234853	0.148077584546879	-0.0910494414391716	0.178460514441935	0.179874889796267	-0.175102198195302	0.0360313440618477	13.3922437962038	0.169621694305694	-0.0907133196803196	0.196857956043956	0.142731884715285	-0.186437945054945	0.058485413886114	Sched5
326	5.59964493283178	0.218268133595341	0.0917277979390373	0.0951916743879058	0.16449083836999	-0.00630885668242943	0.203187110877403	4.69541143856143	0.267005462537462	0.117191682817183	0.0312423980986014	0.202744229370629	0.0470683268887113	0.22004184965035	Sched6
327	13.6292875967984	-0.0410367804861819	0.0739119192884689	0.172306361505298	0.0625865080686175	-0.0760314291170092	0.246407929965451	12.7899032567433	0.00349191418861139	0.075279642157842	0.170741086913087	0.0168144630825175	0.0302772317812188	0.290699969030969	Sched7
328	6.7035731105784	-0.195972234193755	0.0887305161497829	0.0513579924347922	0.136326225573444	-0.198906785587818	0.128809682692567	5.20825129870129	-0.249523697402597	0.128552838371629	-0.0962866064962037	0.1290900904995	-0.146193422747253	0.130659290128871	Sched8
329	16.6684431710624	-0.259327152472329	0.000158861422976736	0.000730483915474514	0.129518544992858	-0.179186399875235	0.169457421080398	16.7559784015984	-0.271390541458542	-0.0480294369761238	-0.0476813297552448	0.17146099060939	-0.161685876723277	0.116933714485515	Sched9
330	19.8153645749401	0.216247488274134	-0.067784007494156	0.12820753601789	0.110087432538238	-0.146365837104281	0.0905657883976465	14.0259951348651	0.231882154845155	-0.0933332743256745	0.120976704395604	0.063784921948052	-0.161568994005994	0.102056631568432	Sched10
331	21.4905961847199	0.0949610568691801	0.0526819730014574	0.156503699434444	0.0319964701754546	-0.234991472152162	0.181290560596064	18.0617577422577	0.111186926473526	0.0813403087912088	0.178884120879121	0.00734946372087912	-0.214980112887113	0.165366653346653	Sched1
332	15.2310465040716	-0.230012358031422	-0.042618047195257	0.112502420075069	0.222857426598477	-0.0724909581870297	0.079216913600785	16.3442699200799	-0.274044084915085	-0.111142777522477	0.0679796414235764	0.18470703006993	-0.114710115184815	0.0436185619760239	Sched2
333	19.7592440008118	0.0226817674488664	0.0186321804110063	0.246614688232458	0.218940241291161	-0.082207647481457	0.118948844135462	11.2725193206793	-0.036687960454985	0.0107727832519381	0.215229003996004	0.234832603396603	-0.0965375904095905	0.172342481518481	Sched3
334	19.1873417371088	-0.0430638686102396	-0.188136976198511	0.0933146131965986	0.163008274446338	-0.153841732032334	0.147966075251403	14.0880883916084	-0.0156811374301698	-0.224781703296703	0.0718085516383616	0.232141425574426	-0.118714016283716	0.11439891018981	Sched4
335	9.39883544212262	0.196917865467926	0.0200896378471767	0.190084339235198	0.0875365996350715	-0.202602988778126	0.0974871838428812	7.04910639360641	0.283098812187812	0.115934006093906	0.0822841998301698	0.049929953075924	-0.257880784215784	0.139600078921079	Sched5
336	8.75460539658738	0.197414235794024	-0.138216247312231	0.0287104288398615	0.156752305742223	-0.219710461971162	0.0286960486188552	7.44651547452548	0.204411386613386	-0.182530289110889	-0.0443272558761239	0.101162668731269	-0.255261330669331	0.0357204150659341	Sched6
337	21.5721993295913	-0.195949992499966	-0.181562244272668	0.0740810123998895	0.161608812974637	-0.127465914655967	0.0545119891396233	19.760604025974	-0.192917296703297	-0.162699715284715	0.0490306316853147	0.170114444555445	-0.141481658141858	0.081531642957043	Sched7
338	14.5483178715806	0.0973885828534963	-0.260226422243654	0.0955297084164384	0.135939104135488	-0.0408920031567563	0.0737930308507052	11.2524652947053	0.0730197790209791	-0.311172967032967	0.117418633266733	0.142482861925075	0.0179020701518482	0.0802682076403595	Sched8
339	13.1353732679947	-0.199178322638435	-0.182144660692793	0.032435988472763	0.164547368479935	-0.117877143637839	0.0661017324814928	12.1078182717283	-0.222967554445554	-0.139558188711289	-0.0267644445659341	0.211112303696303	-0.0991324896103896	0.0939414931068932	Sched9
340	17.1935680732114	0.0125321286441609	0.020529437515948	0.207787683011418	0.262418534285703	-0.0887111848424691	0.0846970313943633	18.577396023976	-0.0154363718569431	0.00311761708471528	0.19125531968032	0.271136143856144	-0.103751286613387	0.116406129270729	Sched10
341	19.3165510442175	0.209784695010927	-0.0817944736223692	0.0969695580969737	0.191358173996661	-0.0556830406449029	0.147587650306231	17.2400175824176	0.223380210789211	-0.0593667415214785	0.0923734622377621	0.222950048951049	-0.0654179779220779	0.160817883016983	Sched1
342	15.2885446820547	-0.128935504814367	-0.196921938757631	0.179737087683699	0.195995807813505	-0.0228561133544051	0.0109734965029177	18.3510098901099	-0.107463764435564	-0.182539410589411	0.169089612387612	0.228179135864136	-0.00726197616743257	0.0323148273126873	Sched2
343	13.7225523511802	0.132293370778647	0.123573794841537	0.17775669435134	0.00745898066156793	-0.213059981340082	0.0861632062955308	13.7864658241758	0.161366104495505	0.159301842757242	0.148409774225774	0.0183076851811977	-0.240975756243756	0.0696303636363636	Sched3
344	13.2777930042437	-0.191250850154795	-0.123625796036402	0.169814887283311	0.0803081388611421	-0.0250393697064469	0.181104396224525	11.4283726973027	-0.223194195504496	-0.085824090455944	0.0985691777432568	0.179987106093906	0.0897311804975025	0.0874426507202798	Sched4
345	10.9032585212969	-0.115939916690657	-0.00305428044864096	0.181954045225678	0.12704374030457	-0.133550334157286	0.191258347489597	13.7015474425574	-0.143085327072927	0.083221341948052	0.187668080919081	0.169746974325675	-0.0857368195004994	0.137141029070929	Sched5
346	9.7161347474533	0.179573194647047	-0.159237786221975	0.230860188260718	0.0427787856642343	-0.0141584840277056	0.139025066187394	8.9742271928072	0.160472293406594	-0.183483905494505	0.244849648351648	0.0873736054145854	0.0253885142267733	0.128365451180819	Sched6
347	17.8108385286509	0.0999373445815849	-0.184449905569944	0.19859075832684	0.121271068212435	-0.0436030185366227	0.0902913738646782	13.4910245654346	0.092191200999001	-0.21707068031968	0.169618102897103	0.109437493706294	-0.0680355467232767	0.0872073581418582	Sched7
348	12.2850590468292	0.119758677401944	-0.0486748138969917	0.0928726553621925	0.103733559633728	-0.182862951043974	0.192352465817928	10.0831686213786	0.135828335564436	-0.0362508818187812	0.0630694107392607	0.0865153027972028	-0.231987664335664	0.211958700299701	Sched8
349	21.8650118802307	0.161221224437605	0.0607938464095334	0.118197622406737	0.0168546012595859	-0.16400881006439	0.238261509574679	18.4852268731269	0.217368296703297	0.0409667878281718	0.0331123242626374	-0.0241084354796204	-0.223129606393607	0.265757837162837	Sched9
350	8.72148231418022	-0.108343202579524	-0.0204340505921096	0.147490087826854	0.201192710975135	-0.143926828018615	0.163583803095896	6.80862911088911	-0.187008586513486	-0.0436082877132867	0.0595215485264736	0.224491764735265	-0.181263232167832	0.222300966033966	Sched10
351	21.449648345575	-0.220282942038199	-0.0260750690109939	0.145871591517363	0.0972792213632771	-0.186638545501578	0.103252422958859	20.8555000999001	-0.264869569430569	-0.00633439731488511	0.0765571948651349	0.115012053746254	-0.256488361638362	0.126031114185814	Sched1
352	12.4760099402912	-0.10311582013232	-0.211265723980573	0.0891173129536116	0.198614075095751	-0.126342165438014	0.032967236849622	8.80342281718282	-0.107473273326673	-0.236454797202797	0.0878159226773225	0.180033988011988	-0.133001508291708	0.0216057430294705	Sched2
353	15.0444877764748	-0.0207861019530702	-0.0976106962284345	0.205993809931384	0.10636343000731	-0.133783169277719	0.212347479529396	12.2270312287713	-0.00748538496881119	-0.137035870629371	0.267128271728271	0.0888160427672328	-0.0789859616283717	0.190272822177822	Sched3
354	12.2869644712646	0.145252515246942	0.025867639024543	0.180214578883531	0.165192492132455	-0.0879642908455334	0.184674682396171	11.7955346453547	0.176941794205794	0.00478484115114884	0.203118457542458	0.130581799400599	-0.0499471712777221	0.196457859140859	Sched4
355	21.4184818039611	0.0472767415123107	0.0576787419048964	0.00113164437815022	0.161932306310725	-0.231898673142249	0.100743956024646	19.1534671928072	0.064903917982018	0.0805915394605394	0.0636413592207792	0.153293176223776	-0.168975716283716	0.0908623236763237	Sched5
356	13.0614410824835	0.208878566503673	-0.175905306340438	0.244210772115772	0.0133014888831676	-0.00944662179003339	0.0405202025564685	11.0968853546453	0.198430654345654	-0.177963507892108	0.223680964035964	-0.0275473791303697	-0.00227142972177822	0.0728037513356644	Sched6
357	6.92496880431346	0.142225572043707	-0.0729485899236903	0.148718791068822	0.181779642727034	-0.18182929951971	0.0417407165876149	5.97766005994006	0.14015666003996	-0.077599141958042	0.148184657342657	0.206762047652348	-0.150213210889111	0.045140288984016	Sched7
358	16.0978262512414	-0.0683068337740831	-0.107663781800398	0.0917126380425267	0.192828140960939	-0.110188672684226	0.20144646887599	11.4003499000999	-0.091316831988012	-0.0810288101310688	0.0855475976023977	0.260270087912088	-0.0917724132127873	0.195055000999001	Sched8
359	19.1976194633672	-0.177423191686528	0.0350688098246449	0.0274243529512522	0.257917369342528	-0.186729974275501	0.0568920262030232	19.1556072127872	-0.165859303796204	0.0485465652097902	0.0611279907042957	0.2537439000999	-0.174586031968032	0.0480056825074925	Sched9
360	11.1474080102931	0.14137921656137	-0.15333720566821	0.218441312086315	0.205713630875479	-0.0384106229232306	0.0225120049019371	6.73885363636363	0.198334430869131	-0.194661796903097	0.113544022427572	0.26885684015984	-0.0792653720159841	0.022279242515984	Sched10
361	11.8724216634585	0.00261550020603417	0.0476293542742823	0.189929304383895	0.235103348462103	-0.0740659216695004	0.171314990205743	11.7483323476523	0.00103604166223776	0.0502586575584416	0.193736620379621	0.2462235994006	-0.0596228413096903	0.170359418781219	Sched1
362	15.750622958337	-0.18722309511629	-0.0505509657960103	0.0394012079719144	0.214382234301502	-0.146295063242844	0.0984686567654345	17.6629920779221	-0.200639122877123	-0.111203776223776	0.0366803453315685	0.189955156843157	-0.141341144655345	0.0855224346653346	Sched2
363	12.3005583225754	0.218161269860986	-0.225498340338924	0.039118016291614	0.0252463131242093	-0.0638369014532771	0.188316384532192	12.5935042057942	0.254528477522478	-0.204738826173827	0.00112956958361638	0.0737698551978022	-0.0768446926033967	0.225309217782218	Sched3
364	14.3797380914887	-0.189649302817757	-0.197500346313079	0.0834757498841948	0.0602087631147959	-0.00319613671608179	0.17174365516105	14.7794166133866	-0.211434593406593	-0.215326766433566	0.0405216531618381	0.0576131113244755	0.0273452922697303	0.100287945206793	Sched4
365	17.6104160260881	0.0261674014487275	-0.001310939617087	0.267948016191765	0.0465938413969996	-0.278114434376696	0.0996436936359374	15.9280271328671	0.0429241587402597	0.0417751764900101	0.250087987012987	0.0246019413976024	-0.27630051948052	0.0983050904095904	Sched5
366	14.9253963158294	0.200613924436204	-0.0963240970539271	0.26336201936449	0.0484936182978327	-0.0842808449400107	0.0259661468464551	11.8794731268731	0.203055637362637	-0.151736194905095	0.247201017982018	0.0321313316673327	-0.108032418381618	0.0136861503988012	Sched6
367	5.57052382295226	-0.115920341715327	0.0532860398768893	0.175883674885452	0.170939074558021	-0.143527167626387	0.16239780112849	5.13784437562438	-0.181700533866134	0.0283181531719281	0.12551111028971	0.250111158841159	-0.203632645954046	0.11201717012987	Sched7
368	7.04078779593463	-0.170318118242291	-0.138912538933817	0.148601596668739	0.165933764759206	-0.103800750124388	0.100994970087279	4.97937095904095	-0.17168742997003	-0.13480719047952	0.127888393046953	0.216715197922078	-0.131123933166833	0.110735958421578	Sched8
369	12.1314226167721	0.000559349023964886	-0.0270664112385228	0.250014686024485	0.16657585233084	-0.193797323396294	0.0992890046818294	9.52103149850151	0.00864613411408591	-0.0185601679754246	0.258164557442558	0.15110766993007	-0.213029602397602	0.10537445034965	Sched9
370	18.2476695931145	-0.0788424780547131	-0.163327875403922	0.122688110541323	0.171178637739	-0.0628549966763418	0.162908569445819	13.9211023876124	-0.0949776133866135	-0.238555060939061	0.0825274387832167	0.162272823376623	0.00265948331798202	0.16200558041958	Sched10
371	10.9434095134093	0.20622868740991	-0.220836426440517	0.140091223483044	0.0188065413566176	-0.0318987379224641	0.11320601380308	10.8036821478521	0.214196104895105	-0.175057475524476	0.172808362837163	-0.00505730054945054	-0.024488492425974	0.108394146553446	Sched1
372	11.2937709922561	0.197117654490332	-0.188952014841354	0.160216865788223	0.0906030002502592	-0.0172407478928472	0.143847784985012	9.71917012987013	0.211140193906094	-0.254083431368631	0.087274102967033	0.0839163333781218	0.0223700178135864	0.156343502997003	Sched2
373	8.55083461815604	-0.155698805226841	0.101567841394473	0.0478710855842817	0.265757167930596	-0.0890073439131279	0.0541343423470404	6.36143737262737	-0.158369495704296	0.141610191088911	0.00657641852747252	0.275597171328672	-0.0420083661261739	0.0329984056779221	Sched3
374	17.6450256475894	-0.0388889786030178	-0.202562677734748	0.190934015560954	0.163961742154251	-0.0389477378679162	0.115742934082243	14.4486491108891	-0.0348632691078921	-0.164564494805195	0.198149546453547	0.197101568031968	0.007848490612997	0.155246946153846	Sched4
375	13.7185697175318	-0.0810560941722095	0.132628551226773	0.0062633153960871	0.253378778375401	-0.109880948223145	0.150471776542996	16.7118294805195	-0.0710402726773226	0.0794345055044954	0.0327656082498501	0.169459338361638	-0.147861969030969	0.239119893106893	Sched5
376	10.869784846106	0.0947892641737929	-0.13480677549143	0.0788929289299989	0.160096734791858	-0.114089583344277	0.203634153575447	6.17280032967033	0.119459735514485	-0.195115824375625	0.0375882063863837	0.0802394243786215	-0.102086322482517	0.282587333066933	Sched6
377	7.65764458729163	0.0731302498677475	0.0187196700401203	0.109643288628428	0.0629620284839788	-0.212932613152487	0.211983730673006	6.32513499500499	0.113165076973027	-0.0114269935154845	0.0893578746783218	0.0245064937171828	-0.211150896103896	0.239350147852148	Sched7
378	8.36355528229114	-0.0602636154329528	-0.107363537422034	0.169024117246962	0.11782162274496	-0.184516763027969	0.0930335114297427	5.30172217782218	-0.0680107434255745	-0.165905306993007	0.115086327772228	0.122697178641359	-0.186087037562438	0.111082447052947	Sched8
379	19.8727943293836	-0.0516995312080042	0.0082779495886481	0.223950343214822	0.0715697250803519	-0.187218213401368	0.219408365698568	15.718597972028	-0.0759499762737264	-0.0118861466506494	0.221392213786214	0.0142107525784216	-0.200100045954046	0.226726762237762	Sched9
380	11.1981972266408	-0.0388875686325582	-0.11851551216294	0.20930282862328	0.150595380856853	-0.198482369868851	0.063355873351015	7.96811253746253	-0.0530633854086913	-0.131858425794206	0.201137153846154	0.199222106893107	-0.255407055944056	0.045256484686913	Sched10
381	7.9983974905874	-0.147540520066394	-0.216907151391687	0.0885317340747597	0.063718173245919	-0.00517885904320243	0.0349897560351089	7.41939535464535	-0.167794838661339	-0.156757423076923	0.0529900335774226	0.106164879821179	-0.0974013141758241	0.0544707913013985	Sched1
382	15.1525337273781	-0.1904396140741	-0.050607635314098	0.103992542330862	0.137162380087869	-0.153140653492849	0.171139203162192	16.7477372627373	-0.216776785414585	-0.00452298679970029	0.0651134265041959	0.138875703476523	-0.178695599400599	0.211668236763237	Sched2
383	5.18566506616857	-0.0176930316077162	-0.212108818579626	0.152186082392861	0.182250416643318	-0.105546260491747	0.10202892768646	2.48834963036963	0.11025134937962	-0.314103796603397	0.103455572713287	0.198574837065934	-0.0625156952537463	0.116028553462538	Sched3
384	13.1776715289916	0.0474764071328576	0.0808434280848344	0.0883949806537154	0.275054763337616	-0.109547008875613	0.115386873188398	15.5808966833167	0.0478964535241758	0.107313387512487	0.0760605523476525	0.296734011988012	-0.0888782691308692	0.119463630869131	Sched4
385	19.5987982526219	0.0585586788988943	0.0170806025775162	0.310503022442288	0.0408061377983204	-0.15443425315279	0.0842551792693823	20.2512826173826	0.0316409085874125	-0.000816032254345654	0.309260683316683	-0.0259480341256743	-0.184293468531469	0.0987934465534466	Sched5
386	18.9555469699616	-0.126937573731715	0.122980683878994	0.131712349755612	0.00771452338545466	-0.0986128254152877	0.237476281470365	14.9905768331668	-0.135150862237762	0.159872514885115	0.103788454745255	0.0168503862787213	-0.0926543112887114	0.243720474825175	Sched6
387	7.80824293535561	0.0314105648159315	-0.0813948808666035	0.134651240876259	0.151809004352609	-0.175294671071885	0.140421554523954	8.20450224775225	0.0161061716456374	-0.149254564335664	0.110960161738262	0.123233693506494	-0.181907084215784	0.159745018481518	Sched7
388	10.1367222981132	-0.129819077010545	0.10161040248593	0.0253669304873607	0.211031550142459	-0.0185571445453282	0.184658150379222	7.75417863136864	-0.159466511388611	0.0911860055444556	-0.0616322242375625	0.2289165004995	0.0443081636385614	0.143492526623376	Sched8
389	8.36271772790542	0.00540297806537823	-0.174946635874624	0.0594797677855613	0.107735855479174	-0.161762704895979	0.206910250099522	6.74939346653347	0.0297454394235764	-0.169731237062937	0.0842260533866135	0.133620213886114	-0.135407760739261	0.20481667032967	Sched9
390	14.144831928938	-0.171947175822389	-0.0407629293245701	0.18476437951549	0.151191837742277	-0.142435438291868	0.105453699292748	11.8149077522478	-0.238948685314685	0.0156791997073926	0.220181431568432	0.177988397602397	-0.125985172127872	0.0928933932067931	Sched10
391	9.93478491376034	-0.151966016930257	-0.100478231688208	0.0417241050391841	0.0511911983739873	-0.22233217352283	0.180006612797711	7.85940113886113	-0.176289248451548	-0.0714563186413586	0.0696672656743257	0.0979522954655344	-0.174216807792208	0.181922153846154	Sched1
392	12.7722371735794	0.0607604004353923	-0.0556808282522019	0.164101828146143	0.192573480161459	-0.0370263182388765	0.184917075161625	12.2036108091908	0.0554860445694306	-0.115694245454545	0.0822406395854146	0.207298667432568	-0.0689841461608391	0.20904484945055	Sched2
393	8.12098662216398	0.0336504785882275	0.162679145389273	0.0601119193376507	0.00980298925817349	-0.0316102151724517	0.341901713929579	7.45663605394605	0.0209880594978022	0.18187344965035	0.0413280217939061	-0.00505315192907093	-0.0012724936053946	0.351479988011988	Sched3
394	12.3273578402191	0.11254507368345	-0.151771178786556	0.147067473540063	0.0673526739908683	-0.183310391422937	0.127437137884474	13.9775198401598	0.129333244355644	-0.160879042057942	0.101000037462537	0.051901317802098	-0.231532542457542	0.148930816283716	Sched4
395	15.529315426273	0.264869845171011	-0.00163045492820516	0.0538706708643354	0.0876892570583087	-0.132730873777008	0.190698407512351	19.9643568431568	0.231841414585415	0.00644218256603397	0.0846384223776225	0.100696362037962	-0.13944364945055	0.163151441758242	Sched5
396	17.5691603073516	0.0999753822737085	0.105093878421349	0.122146960526216	0.173730707553779	-0.111066326350844	0.177628440399752	18.0389361238761	0.12640934965035	0.115803054745255	0.115931532967033	0.179585438561439	-0.0712902390609391	0.169182092507492	Sched6
397	16.0451309076738	-0.164318724297878	0.0842224280443477	0.198941712508097	0.163436538379794	-0.00663287944340455	0.163651862249893	9.73363036963037	-0.23984400999001	0.0768378043466533	0.192954723576424	0.198910346953046	0.0271475651004995	0.0755709744785215	Sched7
398	8.79959851146513	-0.159563191771682	0.109989517421443	0.00697282673874088	0.209762185310099	-0.243329286234387	0.0252370304784767	11.5015386813187	-0.179787012987013	0.122287377422577	-0.0877252600099901	0.195174273726274	-0.21527945024975	-0.028455974969031	Sched8
399	19.1088995024149	-0.0255358695515529	-0.153532573389241	0.087704921580497	0.104902344885078	-0.212998360521652	0.19981002370241	19.451661938062	-0.0147968969809191	-0.157858494405595	0.106893359040959	0.0950722170829171	-0.186019813186813	0.217441957042957	Sched9
400	20.5991741606864	-0.156897251770644	0.0365560246722566	0.0594025419621957	0.0603685736181698	-0.236275616452137	0.205690600365037	11.3002879220779	-0.138133157642358	0.0408761122799301	0.0338910862768232	0.039959390402997	-0.208051208791209	0.248494046953047	Sched10
401	17.8596084013005	-0.114360204016044	0.0392733052382807	0.0564382786311248	0.238688461424327	-0.123558834479581	0.0939215425082916	14.4967401598402	-0.120696182517482	0.0851899244655347	0.00661843828932068	0.227136463336663	-0.0747895148741258	0.137453111488511	Sched1
402	5.33083888262887	0.195129024432561	-0.149636222318153	0.0248654552375479	0.152822268845372	-0.0855912931501517	0.148859324985072	5.62923152847153	0.201501179320679	-0.0979943191112886	-0.0406958322396603	0.235844856143856	-0.0745389440679321	0.124165712187812	Sched2
403	12.0337413182404	-0.120564355898113	-0.144565601215043	0.159230918528254	0.136075644593979	-0.124431068005312	0.147395935996818	11.3479928571429	-0.181985529470529	-0.242066455544455	0.0676795355344656	0.169416682917083	-0.117859914385615	0.0967582629370629	Sched3
404	15.5992873880355	0.0881837220158649	0.106404955512376	0.13131587272187	0.203071761071719	-0.0444689772041877	0.107745656662125	12.5306833266733	0.0793492554445555	0.113531890609391	0.0979104954045953	0.247083243756244	-0.00966413129590411	0.10625438001998	Sched4
405	9.63683343775067	0.127267758355846	-0.134294223730866	0.0878584521563272	0.177755932794186	-0.0884908294299177	0.103481325436156	8.6355177022977	0.0912618738261739	-0.182632571528472	0.142198655044955	0.187979706093906	-0.0405515143296703	0.0432242185644356	Sched5
406	17.3049049748623	0.183854494037601	-0.0761883219143201	0.210680840938817	0.104170058288186	-0.0258759089358779	0.169836056924979	12.9580007892108	0.182226166833167	-0.0647597045506893	0.159112811988012	0.11615188031968	-0.0628336730221948	0.242891007292707	Sched6
407	9.98315087330221	-0.190500958503914	0.0860025704751543	0.198892903997355	0.117945816921652	-0.105292861760906	0.0535174457417423	6.49031405594405	-0.24606842057942	0.016860881821978	0.228276152047952	0.029877099351049	-0.1052038636004	-0.0367058003486513	Sched7
408	19.4563430904516	0.250031150022334	-0.137754946048307	0.0741937054870783	0.11127015453982	-0.13020750397659	0.0205464582279681	16.0568405594405	0.275172133866134	-0.173612591508491	0.0418717911918082	0.0704269048841159	-0.158600917082917	0.0336529172327672	Sched8
409	11.5922215355158	-0.196677224485268	-0.222410555268624	0.00156956350032342	0.135337571471014	-0.0380188132481847	0.140840463311022	14.1163883416583	-0.18972382017982	-0.165596572927073	0.0326690750578422	0.159824304395604	-0.066122842087912	0.169613884915085	Sched9
410	5.27847619666088	0.0639847323314857	-0.0971212092226272	0.146199437758785	0.0672292116419447	-0.164876378999284	0.213263642361284	3.34342701298701	0.0499893506398601	-0.130989774295704	0.0812738685374625	0.186472269420579	-0.180531573626374	0.25407742057942	Sched10
411	8.27596514593834	0.0905549190551029	-0.0926116179675678	0.157449245827359	0.163982417038423	-0.182165555749368	0.122313622244024	8.77124452547453	0.115218127372627	-0.0885782570689311	0.123980895604396	0.150222425974026	-0.152178351248751	0.192297493506494	Sched1
412	16.0741555686423	-0.1697280596682	0.0362896003030211	0.0229138669186785	0.144777664117117	-0.199112573433167	0.0490047395635105	12.6255874425574	-0.217881759240759	0.00242915888111888	-0.00316890059851148	0.100267715587413	-0.163098834165834	0.05356692397003	Sched2
413	6.07281310629515	0.0757790482618645	0.0127900929009433	0.016788223208278	0.135921542906686	-0.161415272465365	0.272894596373078	7.72480064935064	0.0311113092537463	0.0314120313406593	0.0275100599675325	0.133678201998002	-0.186426808691309	0.287350429570429	Sched3
414	5.03811043091506	0.0976995796160437	-0.112674994949028	0.0322316799118618	0.110506988642612	-0.0483462420186047	0.188237215814773	4.28042468531469	0.106017080859141	-0.158149013466533	-0.147903092557443	0.0582959137338661	0.0475923962627373	0.268733972527473	Sched4
415	10.9685984455996	-0.227606594897892	-0.0392519780665265	0.0316631002889746	0.204829292047669	-0.21573222503877	0.0426587173438423	8.67112861138862	-0.213572308691308	-0.00134312337572428	0.0768576711508491	0.133830877422577	-0.202334786313686	0.0941199458841159	Sched5
416	18.345357493772	-0.151981008154733	-0.124563801709794	0.131280994396788	0.0851802093960932	-0.164320621800886	0.153639727454741	16.3039876423576	-0.151103064635365	-0.107116998701299	0.133528333466533	0.0838343361638362	-0.15297758021978	0.195331886113886	Sched6
417	15.4455069025648	-0.112700645275883	-0.131336652489919	0.297126705780104	0.0385265012651426	-0.0226802416471896	0.0860247028887571	9.80475384615385	-0.118763371228771	-0.14669704025974	0.269252273726274	0.035275013052048	-0.00288025135344655	0.135659914865135	Sched7
418	18.1273921635837	-0.0303552336161049	-0.0441983824169977	0.174678791395481	0.183351804282783	-0.122296721988402	0.193095030738063	17.8122336463536	-0.063668016032967	-0.0463574350109891	0.180119102897103	0.183665877122877	-0.0900756975024977	0.190655042957043	Sched8
419	6.70138009325181	0.0508149199481943	-0.12040156100847	0.10356624715175	0.0730789962342233	-0.21467328682237	0.208188412203948	6.48050107892108	0.0792820117842158	-0.138337383716284	0.126375564535465	0.0259522917923076	-0.218793238561439	0.177273688111888	Sched9
420	19.3632343969555	0.126756248385676	0.0396927483885898	0.13291124295678	0.153122869806961	-0.159360599284683	0.16721734158187	13.2918238261738	0.150664175524475	0.066394993906094	0.120901752447552	0.147530339160839	-0.123476014285714	0.180064932067932	Sched10
421	8.55218493683499	0.073123311092289	-0.0593110069789631	0.262866252810707	0.0370753628953648	-0.198706735016909	0.0965366523780794	8.09341389610389	0.0646284983126873	-0.0883787457542459	0.2258	0.0191308498115884	-0.256980325674326	0.124643613686314	Sched1
422	9.4319876886525	0.190093862823502	-0.123785035801523	0.0755363781247875	0.167994367129282	-0.129608524521939	0.0810737484305972	9.87731356643356	0.237944103896104	-0.0689802537062937	0.0856914375624375	0.160655716483517	-0.1301542	0.0614545038961039	Sched2
423	14.6090147391661	0.00653907475835163	0.128232500413343	0.00727279609792251	0.0383747920947264	-0.277150307275749	0.154449313542107	16.7282987012987	0.0707521827172826	0.128843447152847	0.0394544552462238	0.0631167880249751	-0.20922245954046	0.109356301698302	Sched3
424	9.9796966002637	-0.216596250764063	-0.00442148230886571	0.0974899212518334	0.148724533386971	-0.139288644197037	0.124601665574432	8.06673010989011	-0.248361190809191	-0.0460600981498502	-0.00491407038251747	0.215062722677323	-0.0962733637992008	0.106834476173826	Sched4
425	10.4881691361766	-0.191287870083957	-0.186419971685953	0.170225788574077	0.0419525343176839	-0.0436038622864569	0.173781478812684	9.46593008991008	-0.179925519480519	-0.153152323976024	0.130661830869131	0.135555482817183	-0.086492551853147	0.184037812387613	Sched5
426	21.973244055694	-0.0973081260723247	-0.087975267991834	0.206720235045442	0.081098963012357	-0.0899077288608171	0.0113718190772032	19.393357982018	-0.0959027406593407	-0.0766851029970028	0.201010941058941	0.0782010098731269	-0.0967952003996004	-0.0343983046653347	Sched6
427	8.83052651200713	0.0211868076440769	-0.183332323212573	0.16427902103906	0.101495144785986	-0.0952616596862974	0.213305220646889	7.69985999999999	0.105687232992008	-0.18391448991009	0.0873234572783217	0.106356409772228	-0.0752222852327673	0.262020988011988	Sched7
428	15.0044516152704	-0.204609539372709	-0.0632666616340198	0.114214518206386	0.0480760940651193	-0.148549523120989	0.174777263792285	10.2972976023976	-0.27377854045954	-0.0501462535184815	0.140951736663337	0.0995544172497502	-0.0848810914274726	0.0907342448051946	Sched8
429	9.29894156070573	0.112203289510206	-0.000473015730386589	0.220804898785645	0.163350283751341	-0.130499965155753	0.127253112756439	8.52981637362639	0.125054301898102	-0.00422290661101899	0.207663357642358	0.100843664335664	-0.128380878221778	0.168755315684316	Sched9
430	12.5365876862675	0.194090511857245	0.0785618803649575	0.104808563724548	0.202007638506012	-0.061351374305515	0.149622245756057	7.62090248751249	0.224520293706294	0.102608943676324	-0.0224852151754246	0.247109162237763	-0.0656740385754246	0.216561560539461	Sched10
431	14.1431225707809	-0.0229955925285366	0.0769159641007766	0.192543819682021	0.175873936225949	-0.175049101619889	0.133323646445417	11.8272335064935	-0.0129566510142857	0.0606481645854146	0.234237572427572	0.131431821078921	-0.167779475924076	0.127802968731269	Sched1
432	16.9761641912772	0.205332724974506	0.0525396018934223	0.245667120414491	0.0381395661690074	-0.193849718161731	0.00947574930686365	13.7068190809191	0.233020833166833	0.0339847062578421	0.267845130869131	0.0213317480554445	-0.195256084915085	0.00586525027245755	Sched2
433	21.8106105419044	0.202600328662487	-0.00442188327824207	0.129704425720481	0.128333352279393	-0.00627891863056194	0.24359297124943	19.4666935064935	0.181947835164835	0.00457838568451549	0.121053274425574	0.131340688811189	-0.0200702851158841	0.266364675324675	Sched3
434	20.4984634486223	0.201831441882784	-0.0269649404016345	0.102897070420656	0.204743021656502	-0.151734279631548	0.0942890793961877	16.6332048951049	0.201158328671328	-0.0452228476843157	0.0763065777222777	0.187024712287712	-0.159658719280719	0.111336438861139	Sched4
435	16.389081555848	0.207207886395181	-0.0372142693111234	0.204045246329994	0.127674467187985	-0.0160439192769096	0.165860971517334	12.6635774525475	0.214150066933067	-0.0137863203366633	0.195095943056943	0.126870143056943	-0.0394410308598402	0.17468896953047	Sched5
436	20.3253477750365	0.156634128269891	-0.0722373657964218	0.135051571804767	0.161703343728609	-0.15690272625381	0.118142961780287	15.9621685314685	0.185836351648352	-0.0901746416583417	0.157325353646354	0.104118191608392	-0.12898506023976	0.137696198701299	Sched6
437	21.5082262640647	0.060414820748909	-0.192424332072475	0.0241806510413162	0.191315486062348	-0.173471944179476	0.160679584501241	25.1682661338662	0.054850284005994	-0.189082394605395	0.0426307792837163	0.188160358141858	-0.156819347852148	0.177596838161838	Sched7
438	21.5413102709563	-0.148788393363922	-0.144577181877361	0.145228875509923	0.109794816220213	-0.142496545362314	0.0853111624529068	14.043560999001	-0.191316603396604	-0.176049573026973	0.126216257242757	0.0883714883316684	-0.143809128571428	0.0806859734755246	Sched8
439	11.1729627644432	0.210564789406958	0.0552908783208018	0.0859359578829591	0.00047378022154001	-0.203184819546104	0.165777087301691	12.7085192307692	0.182765149350649	0.00169090662637363	0.120894253146853	-0.0128872425804196	-0.185281481518481	0.157946011788212	Sched9
440	8.29039935263071	0.0171548562661248	0.0174846864002327	0.162657267637523	0.283510953368373	-0.0530054068930825	0.0753145099927909	7.98920113886113	0.00463368397172827	-0.0217144464852547	0.0964104399700299	0.257132377622378	-0.108809358941059	0.132608857342657	Sched10
441	6.8660726138554	0.00598711085208152	-0.144382119383218	0.183407538081953	0.147939519849034	-0.0448283926088504	0.195448913915349	6.48754331668333	-0.0149618598747253	-0.0886330984685314	0.181860031368631	0.212493750849151	-0.0115894770090909	0.215500900699301	Sched1
442	19.9724210115743	0.14889363323616	-0.00701309442268985	0.171649137355019	0.0843847232068603	-0.0782596595511957	0.250000463139565	19.3167115884116	0.144327543556443	0.0182739598818581	0.164263994005994	0.0788559015984017	-0.0853205791008989	0.241199321878121	Sched2
443	12.3324857054002	0.22096339247798	-0.0282174363484248	0.063527943051762	0.180452060909018	-0.0852489147103162	0.167490979902625	11.7364112687313	0.244912147852148	0.0351722475074925	0.0370158344225775	0.257865814185814	-0.0823356470529471	0.10878369020979	Sched3
444	13.7734876086495	0.0998406019082039	-0.186702347141022	0.166141184854614	0.202611046809105	-0.000439836247458677	0.0480886767256221	18.4309831268731	0.140759136663337	-0.159869798701299	0.0860750904095905	0.190894487412587	0.0750143586613386	0.0618622213766233	Sched4
445	20.050950376628	0.185867983489175	-0.161335873521706	0.0211071445301453	0.147269914786584	-0.138533679063063	0.158880868601918	18.7995654345654	0.16334324975025	-0.197098134865135	-0.0222875307106893	0.155116005494506	-0.16244099000999	0.149420475924076	Sched5
446	14.2024549435289	0.148344195028576	0.0602803322276621	0.202941495317675	0.0677181926402817	-0.148930322329249	0.156626368885998	13.1505035864136	0.170485064935065	0.0580375146153847	0.181429963036963	0.057523854107892	-0.146742146253746	0.182893356643357	Sched6
447	8.30413847748549	0.165551275560061	-0.121561375997684	0.105823790478073	0.188155095854186	-0.168642543277526	0.0416698091667054	6.49190150849151	0.195497057242757	-0.165127295904096	0.109695493186813	0.169663243656344	-0.168793260839161	0.0313214410476923	Sched7
448	19.9065491707659	-0.156500761719267	0.0764687700363793	0.15649480028446	0.152231276769687	-0.102482779037656	0.133370127803875	17.7666648851149	-0.215036011988012	0.110711575624376	0.0998977438561439	0.140685352847153	-0.12456425054945	0.141717338161838	Sched8
449	15.5122250774277	0.175403385345426	-0.0669546732704021	0.1211502102047	0.193202484900296	-0.179357388032858	0.024984235101535	11.2929378821179	0.232830104895105	-0.0363496256943057	0.138342952047952	0.13678943976024	-0.171384625374625	0.0161150678844256	Sched9
450	20.5112377505034	0.109794353534385	-0.222116953908308	0.214058520031185	0.0729604738071003	-0.152953669704273	0.000372270427515622	12.2181755544456	0.127398298001998	-0.228084848151848	0.228001556443556	0.0288102044762238	-0.151175986013986	0.0102746499311688	Sched10
451	13.7560020652499	-0.169657373985309	0.105005949396431	0.214298706746223	0.0823806276554722	-0.118448109666205	0.0747150056733411	11.2972402997003	-0.182309201798202	0.131725897102897	0.188527394605395	0.0788101756451547	-0.130638739160839	0.0606301623376623	Sched1
452	9.89461928633473	0.105003789969233	0.0853844014914391	0.0990729439405468	0.142692436910302	-0.187801554754131	0.185807022830732	7.63505986013986	0.157896496103896	0.0917280390909091	0.0545548156176823	0.106917486509491	-0.244041645354645	0.222396505494505	Sched2
453	11.5298060784878	-0.175733805671001	0.0991270311337358	0.133159412031914	0.102941665687977	-0.20703054911595	0.072342382478483	7.61887033966034	-0.187129424575425	0.135265145854146	0.154478503896104	0.0825003847986913	-0.15708794035964	0.0614767557152846	Sched3
454	7.28511351202522	-0.09384335102112	-0.16288356956261	0.151322544902571	0.125613793163783	-0.0744746158355969	0.192052202463001	5.37782340659341	-0.120767240200799	-0.219609916893107	0.168559279120879	0.104630800635365	0.00768975942657343	0.250368788211788	Sched4
455	21.5744526615996	0.242373345014292	-0.170133179244462	0.0143221035309175	0.11450906502513	-0.100541185315751	0.100237240242555	15.9439388411588	0.275543326673326	-0.176507056543457	-0.0129232384431069	0.101379510829171	-0.0932679237762237	0.104553417282717	Sched5
456	10.8798025443035	-0.104283104557465	-0.0446173129530679	0.141368595306263	0.226534858297246	-0.116734832907919	0.107698068863201	9.27691081918082	-0.185489041758242	-0.0431692927964036	0.0655829416883117	0.250886054945055	-0.152883961038961	0.101520708551449	Sched6
457	12.9536347589443	-0.194867874746656	0.122537924122175	0.103317011715725	0.102986196011934	-0.0992826701935732	0.0702647572148165	9.92071878121878	-0.241396484515484	0.123761482217782	0.054039945889111	0.125060099300699	-0.108724492507493	0.0068683517975924	Sched7
458	15.1583493362213	-0.187585389845343	-0.140787801349669	0.1181201978792	0.0721207719974979	-0.10275609554124	0.178373176420066	17.3428583816184	-0.230030017982018	-0.0640867736903098	0.140685847352647	0.102405689110889	-0.0358827460695305	0.204722865634366	Sched8
459	19.4926360520823	-0.230942021926438	-0.172721492689036	0.130776460325874	0.0726210419040877	-0.0749887498086923	0.0602340507900541	18.088174025974	-0.25964857942058	-0.196403023976024	0.0930094837162838	0.114116451448551	-0.110601933566434	0.0462399645954045	Sched9
460	8.67809855113671	-0.0172868103599261	-0.135708311748007	0.17037581141363	0.165589430140311	-0.0355690001034352	0.0587546681729591	7.60110006993007	0.0152827113807193	-0.126678452047952	0.181440791608392	0.197973373326673	0.0169873867599401	-0.00982336397752247	Sched10
461	14.8526749599586	-0.0996878005038752	0.0814300962321481	0.108881767765711	0.135923262380541	-0.183135951507665	0.183770223095324	13.6865210489511	-0.13143572967033	0.082313161998002	0.0877140533466534	0.128682860739261	-0.146112003696304	0.238651348651348	Sched1
462	19.3683821574154	0.0288393079124169	-0.0512045866611692	0.140459114932969	0.175948154081283	-0.199310434940063	0.189839659259451	11.5070365234765	-0.0399227672497502	-0.0848432597122878	0.082789929729071	0.151454348051948	-0.223725926073926	0.276031237762238	Sched2
463	13.0913053144442	0.0298157810932473	-0.0413741325338909	0.134918749379837	0.135594479350849	-0.264680654908119	0.127711099234438	11.5139952347652	0.0409402937530469	-0.028127469397003	0.106829545454545	0.13897734985015	-0.262597394605394	0.148169966933067	Sched3
464	9.8406053397858	0.153776558610119	-0.17273709517987	0.128144511658426	0.0114436486817666	-0.177701482536257	0.175220312058887	9.08639931068929	0.160199232667333	-0.220170748251748	0.0350226946463537	-0.0376485006904096	-0.232582041958042	0.218322837162837	Sched4
465	10.9337528079412	-0.150165170662359	-0.0998229643797861	0.154715746273023	0.156665001513029	-0.0197833743442376	0.0860715520908217	10.0467918281718	-0.125955485814186	-0.0932699416583417	0.164658119080919	0.212260627872128	-0.0520846833156843	0.0628858807172828	Sched5
466	13.2901331676602	-0.102642134586386	-0.257811320265478	0.0177583479221558	0.0676164033706784	-0.217012466642236	0.0534853530759895	10.8900552347652	-0.101111698001998	-0.260924091908092	-0.0419017150389611	0.0332646142250749	-0.270947622377622	0.0507308958741258	Sched6
467	13.4620797701031	-0.123422553965223	-0.0810908671949046	0.184458596437933	0.142780742895088	-0.0779223403149256	0.134085485264408	10.5802008291708	-0.151576205994006	-0.0785415351638361	0.161074417782218	0.185491018781219	-0.0740606160339661	0.146314889010989	Sched7
468	19.3729361578115	-0.145832922640285	-0.229420651770353	0.124806061247025	0.062171411935329	-0.107490568280411	0.0731026001441475	20.4365767232768	-0.117932595404595	-0.202425601398601	0.152485442957043	0.0617279643356643	-0.120208056343656	0.0832860834165835	Sched8
469	8.43057545274612	-0.0895157338704202	-0.203289043285	0.00969250008045453	0.0587124135033298	-0.111562532471547	0.249982316562443	7.43028916083916	-0.0925201071828171	-0.159405613886114	-0.0340169730816184	0.194214527972028	-0.109914838661339	0.196314504195804	Sched9
470	20.1120946564495	-0.0173326211147642	0.0625659249334935	0.254413033492477	0.0960704684873386	-0.0728451856786701	0.158311019455597	16.0857067632368	-0.0158837566264735	0.0612288632787213	0.278525786213786	0.0893907107392606	-0.00871477807785215	0.148370342257742	Sched10
471	12.6368434031363	-0.124468338216166	-0.160718762492755	0.166747467088479	0.0967550307997452	-0.211669940393671	0.0139070054726349	8.95585908091907	-0.135418828171828	-0.220238218781219	0.116930159240759	0.0996420344955044	-0.239282054945055	0.0191508129853147	Sched1
472	9.66874367028877	-0.166739520911072	0.113230519117011	0.0460424775797187	0.0109930677417853	-0.199111299718612	0.144014530449516	13.2630972927073	-0.0853895255144855	0.197093071928072	0.0989151452807192	0.0661692814045955	-0.0958465952947052	0.12739015984016	Sched2
473	21.5170903320458	-0.148342126666127	-0.154957603582812	0.0923388407835155	0.147965008420723	-0.136924032555851	0.156760863825569	17.8711387912088	-0.1726197001998	-0.155190604595405	0.0338438053171029	0.160143192007992	-0.155835391408591	0.182033460539461	Sched3
474	7.1000526774224	0.0539232755345984	-0.108667929458932	0.153873210903656	0.151424899065375	-0.146937644405529	0.17488530592053	4.9097231068931	0.103383548251748	-0.0834566496013985	0.109475582581419	0.175493311488511	-0.208629795204795	0.243744321278721	Sched4
475	15.8610647738802	-0.112831714821577	0.0233207906270882	0.0561859700633652	0.181857405118286	-0.0603547856276067	0.252794204070376	14.2999786813187	-0.119845808791209	-0.00550312248781218	0.114713722677323	0.194875254545455	-0.0430576105187412	0.197067168831169	Sched5
476	11.3665003947911	0.0891789383452969	-0.104760565167421	0.0911877277329831	0.0843563025868555	-0.152471342401428	0.23214093506983	10.3637584715285	0.128299164435564	-0.183658258341658	0.0331344360609391	0.034630817865934	-0.162641944055944	0.173127964535465	Sched6
477	14.647430686651	-0.0559330887806045	-0.0905383105438952	0.20386796049619	0.18209498789164	-0.0982692674593207	0.148556147172138	11.5573907692308	-0.0573956044255744	-0.080738499487912	0.218579643356643	0.214251076923077	-0.0752311487512488	0.121589235964036	Sched7
478	14.7999333885084	-0.0456509386803843	-0.147523962393691	0.10152384117316	0.180808024070023	-0.145934417665041	0.11348791013282	12.8019994105894	-0.0786438037762238	-0.199740801198801	0.0591599432367631	0.188617728371628	-0.142120053246753	0.109232640759241	Sched8
479	8.55283541547021	0.158200070612207	-0.22732465496145	0.201449436547168	0.0391531139192843	-0.0614841210102138	0.0838446385879302	8.91376577422579	0.169914796203796	-0.25058465034965	0.192275117882118	0.0244058732697303	-0.0910505162837164	0.0731579262637362	Sched9
480	7.07012315370122	-0.211828338449623	0.103435020515112	0.125471009015179	0.053311547270926	-0.0158468086508821	0.239258888111095	2.75041103896104	-0.163046117794206	0.00614433482427573	-0.0663722053326673	0.0840303387379619	0.105552030101898	0.343866906493506	Sched10
481	6.67694434266097	-0.0361383190626368	-0.162418743729943	0.252415446916299	0.208653908105165	-0.063728643265586	0.00928622046824185	7.88224943056944	-0.0115676782852148	-0.123619583616384	0.234664082917083	0.202157521478522	-0.0839400952047952	0.0490006387932068	Sched1
482	15.8712271383276	-0.173450199120564	-0.00565585813584785	0.203185133980992	0.135150447581911	-0.195004268933208	0.0834719064894372	10.2727145254745	-0.15892127952048	0.0247784805134465	0.22955476023976	0.130247668331668	-0.223467775224775	0.0775689447552448	Sched2
483	8.91087472153345	0.145336577180822	-0.0508199371953427	0.056182428412043	0.300304125873843	-0.0467030260271728	0.0536709615575419	7.09318423576424	0.135910733656344	-0.0506061841678321	-0.0107957748077922	0.296530355644356	-0.105591740659341	0.0838570021078921	Sched3
484	15.5531241670032	0.198626292508243	-0.101933943492714	0.130078442101807	0.0887483281973732	-0.18466466700093	0.0622940338759459	11.1334137262737	0.247015395604396	-0.090969117982018	0.14775134995005	0.0330281420342657	-0.168355034965035	0.0538579587412587	Sched4
485	7.79054470348686	0.154321697027866	-0.0846320926800147	0.232711667166704	0.22782834698043	-0.0140066774220893	0.047725411994927	4.95467368631369	0.105112575906094	-0.212162099000999	0.216978714985015	0.283385197802198	-0.0161474652439561	0.0415896971488511	Sched5
486	16.1730084354913	-0.0399116918545589	0.0836457031259449	0.286633078665615	0.030342328820746	-0.0211074900552785	0.229515707494521	15.6991229170829	-0.0413536035814186	0.0521733716813187	0.239601781218781	0.0496894488588411	-0.0695357535344655	0.311103083916084	Sched6
487	18.7028260505928	-0.185955724920517	-0.0885284085520351	0.0885531107108781	0.0422511878087282	-0.21465964937978	0.163268241258927	22.8205712287713	-0.278805273726274	-0.115367770529471	0.0157595915344056	0.0725572362037961	-0.240763302697303	0.0693476638841159	Sched7
488	19.8274263140958	0.0847938613952752	-0.152303405543558	0.135841002171133	0.0740484917136197	-0.171950536242342	0.185904647615897	15.0788663736264	0.132727302997003	-0.161790661438561	0.115187102697303	0.0458970822457542	-0.168211105894106	0.195329561438561	Sched8
489	19.3130294374099	0.215218070527854	0.00469220907406524	0.0539292631597355	0.162632127317492	-0.125380450580517	0.190396407118365	19.8530597402597	0.20472677022977	0.00554749878240758	-0.00183972774808192	0.0985564473526473	-0.194207281718282	0.221222835164835	Sched9
490	20.6192980548153	-0.0786440337165384	0.048891536887967	0.142516261146925	0.143208483786192	-0.142696123505121	0.0929541816764042	15.9116732367633	-0.0783864152847153	0.0400407119120878	0.136374998701299	0.13314200959041	-0.111254738161838	0.0820118594305694	Sched10
491	16.2595226088728	-0.217710622163896	0.106486200625059	0.0879509261016624	0.185342189717229	-0.0394515574219315	0.0805825562142384	10.2988465934066	-0.236673235764236	0.118500573626373	0.057682086033067	0.23262295004995	-0.0761708186813186	0.0504162157944056	Sched1
492	12.5349947198922	-0.225796880645571	-0.077357064240083	0.10073818785418	0.0298743802110099	-0.17816791577389	0.106562638576412	12.5228556843157	-0.253756798201798	-0.101151310035964	0.0782155761378622	0.0563859271638361	-0.195023836963037	0.0591804098385614	Sched2
493	12.6950997320169	-0.0756784505472223	-0.0273287575115287	0.244176834340531	0.2231127739239	-0.0829588413953559	0.0776627939838248	11.3263991708292	-0.0463902161998003	-0.00791278917542457	0.230646659340659	0.200233018081918	-0.0965341591408591	0.0920198213786213	Sched3
494	20.5435890084072	0.000487060699731328	-0.183965723632771	0.17450162611554	0.169106908003225	-0.124376925222196	0.160471951339848	18.8973313686314	0.0198807885113886	-0.183631648351648	0.163881863136863	0.187380445554446	-0.104903575124875	0.160200799400599	Sched4
495	16.7305078138917	-0.0822195608200154	-0.0162237104920936	0.180444350490389	0.105251976918057	-0.199661318455953	0.184034700449578	12.4324983116883	-0.104051864835165	-0.0245934866017982	0.131212811088911	0.123332148111888	-0.171793490609391	0.207267987012987	Sched5
496	14.5374094309366	-0.0127269506571121	-0.138948922776486	0.141331133989463	0.096341579314003	-0.026456146320538	0.278588101297053	13.4503384615385	-0.00842050885104895	-0.143048277622378	0.0644232051140859	0.139279351948052	-0.0309807159676324	0.292757121878122	Sched6
497	17.3618085124199	0.103001904759453	-0.0981296710604236	0.0422502192885545	0.230002729174671	-0.156304750178475	0.0503743627938187	14.8867465234765	0.121566554845155	-0.107142457442557	0.0255332870405795	0.227558551448551	-0.157640714285714	0.0462523851348651	Sched7
498	18.7526331651415	-0.105084082904727	-0.160517301036049	0.0568639262969037	0.120268320244946	-0.173059141005859	0.189973589878614	13.8533332767233	-0.121051256043956	-0.197752076923077	-0.0414829749701019	0.196814463836164	-0.167356104895105	0.153149967032967	Sched8
499	13.5601595863608	0.13525708117824	-0.281360840179243	0.0362068631153139	0.0390672666824237	-0.0677774395588574	0.150848424680384	15.5272162037962	0.166566249350649	-0.235485278721279	0.0731324663336662	0.0254613463264235	-0.0674013228771228	0.193828167832168	Sched9
500	21.6913817426117	-0.0154730052929778	-0.221264444918601	0.227820922209551	0.142359123192428	-0.0115154836995977	0.103611077702954	22.5684362637363	-0.00672990216183816	-0.242405729270729	0.258092436563436	0.147568633766234	0.0121161035462537	0.0596880791938063	Sched10
501	12.5754645322704	0.237242433553383	-0.0202893785136771	0.0454917108628682	0.0574648494384472	-0.225631378327768	0.129336174481703	9.85283045954046	0.308250183816184	-0.0242935747051848	0.0183132430556114	-0.00447856665974026	-0.22982678021978	0.107781331468532	Sched1
502	21.5595258461959	-0.203016420726673	-0.0593573167519732	0.00493246284715498	0.143372188679608	-0.179051877746648	0.1217870871191	21.0890033966034	-0.196190328671329	-0.0577646171328671	0.015368923591009	0.099273094105894	-0.211489106893107	0.136707481518481	Sched2
503	15.275994782469	0.197613953090243	-0.18262779788639	0.118588912226731	0.0197805331652246	-0.154587666539751	0.120989994784841	11.3352992207792	0.230205	-0.234225314685315	0.0694168228571428	-0.030560218025974	-0.141215476323676	0.119513973826174	Sched3
504	14.3293840155423	-0.20147502933077	0.0371078824059252	0.0531853491888785	0.191163765454424	-0.15702724452284	0.14677540271685	14.0718815484516	-0.182106838961039	0.0276140315518481	0.091012433116883	0.176192476423576	-0.145650276883117	0.133429735564436	Sched4
505	15.6163146411676	-0.123201493091669	-0.169001834376563	0.145663373690181	0.133930675454922	-0.205348669751867	0.00571460868797981	14.350123996004	-0.107458889510489	-0.161724570429571	0.154530698301698	0.155487341658342	-0.194184698301698	-0.0143159528547352	Sched5
506	17.3446410301939	0.106854805559179	-0.12421276208823	0.15768006797905	0.144606313715653	-0.178414612030136	0.0955876607216908	19.5921434565434	0.130723552147852	-0.13140702017982	0.155687683216783	0.127458299300699	-0.160000722277722	0.098563985814186	Sched6
507	5.74823195502194	-0.124515935286167	-0.213400089697012	0.158148578177972	0.149438650644361	-0.0206581497686127	0.0654248211773663	2.46701882117882	-0.108345438242757	-0.285246225389611	-0.0887330629470529	0.166499203463536	-0.0209456445396604	0.180455885126873	Sched7
508	8.30167742178136	0.0174093724466719	-0.206065115768283	0.0283317205829638	0.206449880605182	-0.226405953157682	0.0338606575863467	8.54210005994006	0.0144170977292707	-0.174346667332667	0.0763421911688311	0.155784971428571	-0.232677922077922	0.0368919398621379	Sched8
509	7.17633250115636	0.142072978720163	-0.032361971173775	0.133146616108614	0.215425668377544	-0.0173698167159354	0.203915314461818	5.59783909090909	0.138838450849151	-0.0356194756220779	0.0735199897124874	0.233504641358641	0.0504217466305694	0.245723653046953	Sched9
510	9.55251922798667	0.115658921273225	0.0427867815894247	0.0476302293144585	0.19311719822656	-0.0986701085133908	0.226070428255792	6.62794648351649	0.0723951871298702	0.115877516863137	-0.0990164324575425	0.257952131868132	-0.132833248551449	0.179432337562438	Sched10
511	9.57682237301124	0.0780523629772111	0.0771729968912888	0.193037314584881	0.154083075568089	-0.13245370470139	0.155776539686819	6.73250823176823	0.149889384115884	0.0821821052347653	0.167214362437563	0.0940980838791208	-0.152340537562438	0.242744454545454	Sched1
512	15.7837971294601	0.213184004171614	-0.0922641454432226	0.126612476294253	0.0623211124402539	-0.141296852708244	0.0392197121079339	14.0757362137862	0.229984474525474	-0.196452563436563	0.0865421520329671	-0.0229270810567433	-0.139664467832168	0.0285249643936064	Sched2
513	8.56856975528123	0.14947568784559	-0.0629722929140245	0.178010121712653	0.223271530204836	-0.0341048946744822	0.115994492790935	5.70754844155844	0.156017055544455	-0.0971427638026973	0.150257369030969	0.27902861048951	-0.0667145326843156	0.0855234617652347	Sched3
514	12.4543555380881	-0.0864922976377577	-0.082905219959381	0.208804743510037	0.0644487160776414	-0.214398564316321	0.103496007107354	14.3654418681319	-0.126540919380619	-0.0347342964475524	0.168317646353646	0.0889737433366633	-0.27761255944056	0.121386467632368	Sched4
515	9.89584769279562	-0.00895278697640934	-0.11010220635303	0.189453961710332	0.202236851128886	-0.060389052503652	0.208785298683801	11.2438592707293	-0.0721417651678321	-0.129974405494505	0.153110551348651	0.187782371728272	-0.052472321917922	0.258807953046953	Sched5
516	19.1980908197547	-0.147435305595423	-0.080194317205605	0.0846852835401869	0.175674348371333	-0.0958276703702558	0.138481877147608	15.3313411688312	-0.180145827372627	-0.043656330507892	0.0544584690487512	0.147102999400599	-0.172324141858142	0.15290937002997	Sched6
517	16.7218543690684	0.103759481136317	0.0181479960367322	0.00948735702206266	0.316515482773797	-0.0786124888205463	0.119355146420516	14.7533017982018	0.104898395704296	0.0270876518438562	0.0381682062722278	0.301490840159839	-0.0806697685314686	0.0963418276723276	Sched7
518	15.0332752143413	0.162475369010953	-0.120233571767831	0.00173767112786705	0.222068061520298	-0.170653780316166	0.0530927942657802	15.3450934165834	0.1882547002997	-0.111982939160839	-0.0393919858991009	0.162506228771229	-0.173191829170829	0.0680733574425574	Sched8
519	16.8662419841754	0.0683729059501097	-0.157513562116338	0.0883658097827055	0.205274341274697	-0.105423506740863	0.137267089411366	11.3403101198801	0.0787613846253747	-0.167201478421578	0.0746821413716285	0.199599434765234	-0.11226966993007	0.169212713386613	Sched9
520	5.6949772062996	0.0672286859794605	-0.0283596980576841	0.125183934473976	0.144213779167803	-0.153668800904295	0.224146476795787	3.12066042957043	0.14043239643956	-0.13849747240959	0.0295225816295704	0.126477535469181	-0.103579401715784	0.331499011788212	Sched10
521	7.38730634587772	0.191562444546246	-0.222329513658495	0.0837981611520059	0.0821053767685673	-0.126214812316712	0.0392505373718506	5.50085085914086	0.244275018981019	-0.272951918081918	-0.0316226923208491	-0.0085667301018981	-0.141822152447552	0.0980351611508491	Sched1
522	5.94796737042297	0.270504678070503	0.0529926429010406	0.113547013895329	0.0667295098055562	-0.00980411974121929	0.210407921489214	6.25411737262736	0.309382932067932	0.0378448525144855	0.0787032209470529	0.019174272305055	0.0947611922977021	0.276255195804196	Sched2
523	20.1691096743812	-0.112455876532888	-0.0998541852235139	0.110855661801128	0.200183096459694	-0.194776971558165	0.079129866427398	18.2284831168831	-0.17704788011988	-0.0974555807192806	0.0512425119330669	0.191071470529471	-0.223663847152847	0.117118872427572	Sched3
524	9.87778128873518	0.179484069224991	0.127082158427567	0.0703767900841173	0.149938134286318	-0.0514650195857838	0.165700470327879	6.92280256743257	0.172316626573426	0.191246054945055	0.0344008724625375	0.155295067132867	0.0287361316218082	0.156623254145854	Sched4
525	5.80627170826032	-0.00600142928689313	-0.217029873780753	0.0730147487960486	0.132116132801653	-0.165897606911724	0.13273733942035	3.99930593406594	0.0704264591528471	-0.33179143006993	-0.0866113458980019	0.0917860601086073	-0.169048745974026	0.127298985814186	Sched5
526	16.8710007565738	-0.18404467783879	0.0159889661032252	0.227828225514462	0.146916347514511	-0.0226926332968855	0.152607581908697	6.8457258041958	-0.4033762987013	-0.0391417988025974	0.0743870440425575	0.150555528493507	0.0139715388046953	0.121139401537462	Sched6
527	20.3643074426413	0.0272735713516193	0.103892201537676	0.115274627683745	0.225244400594263	-0.214956533682294	0.0206511055452062	13.9971147652348	0.012476708104016	0.0807847264735264	0.0607606720489512	0.207259138861139	-0.279816696303696	0.0238083840769231	Sched7
528	8.12213601523855	0.144156010950396	-0.0676232643099312	0.186298803197143	0.188733376372444	-0.135959549118736	0.0757974648417502	5.56712356643356	0.132969388201798	-0.0852420250549451	0.122304908491509	0.266018922677323	-0.152736448651349	0.129702303796204	Sched8
529	12.1824903051357	-0.0831022246513529	-0.124830762009262	0.197308031521484	0.000429463594479916	-0.170016461780085	0.117115018390297	11.0564573826174	-0.0813121344655344	-0.132050446553447	0.225317985014985	-0.00839218603896104	-0.12062368955045	0.0947279756653346	Sched9
530	17.3922745645985	0.169975372410593	-0.271571770916746	0.0828653127327507	0.00301776766630932	-0.0823996452128368	0.0842873208322627	13.5324206193806	0.223558855144855	-0.25468793006993	0.0850690386613386	0.00988769414425574	-0.0369961127302698	0.0946217853146853	Sched10
531	19.6310321674096	0.145529393749318	-0.159790226645393	0.209983137174729	0.154477180172828	-0.0475087019095154	0.0635519080095132	19.1293388611388	0.112514653246753	-0.185956052947053	0.220748063936064	0.111985601398601	-0.0850429407592407	0.100429124375625	Sched1
532	16.6105168369254	0.126687672356423	-0.12840072467859	0.110508603186937	0.0602846989914809	-0.21067906778039	0.146619941460781	11.425644995005	0.178757587012987	-0.120617059040959	0.0739750254345654	0.0230808246153846	-0.228957724275725	0.185181476523477	Sched2
533	13.3316775632025	-0.0540585301963174	-0.174588350364702	0.142331422371178	0.241084539362622	-0.0322377102186807	0.0611665675064978	13.4252302897103	-0.097363503996004	-0.134399475524475	0.10894203986014	0.215373135864136	-0.0829004611388613	0.0971781697302697	Sched3
534	20.5854053164326	0.131972115138385	-0.0466589837261648	0.220418190818655	0.0565751546299468	-0.200775824921138	0.0667002924107575	15.2356635364635	0.135431862237762	-0.0487791794635365	0.256355759240759	0.00419032381498502	-0.1947635994006	0.0417260727972028	Sched4
535	10.6120610907314	-0.00242129117253251	-0.00687571278242138	0.209836631372925	0.242816375116078	-0.0972326172824922	0.195850153219396	12.7160836063936	-0.0204658266843157	-0.00709008831218782	0.228039450549451	0.281076150849151	-0.0668166924975025	0.165012485014985	Sched5
536	17.2173959914427	-0.0460405443271374	-0.152195669123939	0.208108404730147	0.0173989858903837	-0.223108449016272	0.0838948488363761	16.9546292107892	-0.0731973413586413	-0.158946706693307	0.176439062937063	-0.0350477233898102	-0.222102709290709	0.124742406493507	Sched6
537	9.02385320122031	0.171472439826224	-0.167059419481232	0.170782853145213	0.0868458588029107	-0.175133613530723	0.0440834401731109	7.37275741258741	0.208617851148851	-0.170260747452548	0.161618527672328	0.0857712157242758	-0.179607723276723	0.030067733061938	Sched7
538	11.4413342627245	0.134926906105772	-0.162759283420178	0.172491945306864	0.0612117408276955	-0.178426016775327	0.034863857068537	11.5578550749251	0.123919425274725	-0.167215346653347	0.192499895104895	0.0332772386943057	-0.173573718281718	0.0357963555904096	Sched8
539	10.324833045462	-0.0277588882387185	-0.0726034382752953	0.138651894617714	0.134916386364129	-0.0408241295145995	0.28566777230883	14.727582037962	-0.0353491485170829	-0.075568422004995	0.155438694905095	0.165830107092907	0.0330426761399601	0.167149903696304	Sched9
540	10.5559565095554	-0.187711148249089	-0.0314548716884906	0.163311684383169	0.109992424097688	-0.143281614493991	0.170635044037196	8.58601178821179	-0.206780783216783	-0.125778155944056	0.163098351548451	0.0637005897722278	-0.157273117622378	0.114273727272727	Sched10
541	6.86241446898131	-0.262021162536594	-0.228257277348485	0.0161371054309839	0.0387074828337708	-0.10180026500829	0.0484277418136654	7.8662958041958	-0.241806756243756	-0.15257364955045	0.0304243350983018	-0.0599395663816183	-0.107030655676324	0.145870118161838	Sched1
542	7.19643870015479	-0.0295047771111226	0.0107102750123339	0.2354980977355	0.121637792196457	-0.1562928061474	0.191619086169678	2.60811053946054	-0.0715457518332878	0.0393772722736263	0.196203186203796	0.205673396193806	-0.166878116813186	0.197267165034965	Sched2
543	19.7575698196067	0.14092033881776	0.116481253931383	0.0927410468229165	0.180099306263228	-0.184346483063206	0.0458027646505199	16.2291712287712	0.136202313586414	0.151552056943057	0.0815575392607393	0.140866833666334	-0.216216187812188	0.049262274025974	Sched3
544	14.1563720892268	-0.183304872654475	-0.000883196184383142	0.0774571109437791	0.170331594860537	-0.177806169263047	0.180508997979998	15.9485303396603	-0.18818298001998	-0.00928758852335666	0.0878562996743257	0.135689726373626	-0.191065246553446	0.201737829170829	Sched4
545	9.57173262370661	-0.0607534185788196	-0.111067156332724	0.165010824623256	0.183948014176256	-0.00457981846866101	0.215340622963093	8.6730199100899	0.0124132897661339	-0.0478547048461538	0.181035263736263	0.200877634865135	0.041512619305894	0.172806502697302	Sched5
546	14.7398578427299	-0.0109785169595645	0.0894828140940738	0.0313155823652842	0.206754663546252	-0.185089915232421	0.181007371541861	13.2698813186813	0.00645967723726274	0.128813633166833	-0.0131644854761539	0.198025271728272	-0.163272241758242	0.165314481518482	Sched6
547	20.0169364894673	-0.0740809600293878	0.0777655728896565	0.166413902921879	0.167361950066187	-0.132546045842572	0.119581498627679	16.0847728671329	-0.0621209457442558	0.0918733811188812	0.191849148851149	0.197747802197802	-0.111574206593407	0.0954065565434565	Sched7
548	18.7077921911552	-0.104926189070723	-0.0629454076518068	0.0701935551772176	0.0690143619713498	-0.245040599192286	0.0986429622368322	21.8443392607393	-0.132878899600399	-0.120327997902098	0.0264667675478521	-0.00381370452235765	-0.249211716283716	0.0836414677322677	Sched8
549	14.5817350181348	-0.0686937908159038	-0.217252528434212	0.138845743332321	0.0986238257137797	-0.198151569057609	0.0286768664973907	12.3409886013986	-0.0683897875124876	-0.245433220779221	0.108771061538461	0.0734441602687312	-0.201058528471528	0.052948223076923	Sched9
550	11.0286387310264	0.115721100734934	0.121624261961907	0.103563850775355	0.151072182370147	-0.130949955516126	0.114401083026706	12.8860027772228	0.11829394985015	0.108925726173826	0.109746541958042	0.154397342257742	-0.105739898801199	0.117165197002997	Sched10
551	19.2507263966978	0.177505450343985	0.0565730636209752	0.114149804006892	0.270858731994236	-0.0230773188624168	0.0764314334049685	19.632255944056	0.179537836163836	0.056595596053946	0.1092807998002	0.249617274725274	-0.00410347502797203	0.0940747958041958	Sched1
552	7.69939734443093	-0.122424745789472	-0.0115086083132831	0.169910537341988	0.207401542732489	-0.13483738224014	0.0738681766080131	5.27064958041957	-0.138725109190809	0.0460013503716283	0.192024648251748	0.233005097802198	-0.0981266667432565	0.0346905923652847	Sched2
553	12.5527503353122	0.175158264811276	0.114404781783615	0.0809701402822504	0.206042979039475	-0.109913528387497	0.0227369070246677	16.0693454245754	0.209029195804196	0.0959539297702297	0.0657249130869131	0.217254114885115	-0.112473600499501	0.0280038164735265	Sched3
554	11.0714996231945	-0.212818973464759	-0.00844539164259336	0.136579250239789	0.0447994836551923	-0.145028215112616	0.200586733530721	8.14643917082917	-0.203656062737263	-0.00493299663756243	0.114036231618382	-0.0226918433692308	-0.185611054645355	0.252985746153846	Sched4
555	11.032153449607	-0.261523421209256	0.0332173808179832	0.0285644343280733	0.0402107783057522	-0.123778904182941	0.2398193675504	5.53919365634366	-0.358047174825175	0.157239072654346	-0.0509088055034966	0.137681160678621	0.0133475790307193	0.118859944037962	Sched5
556	19.179353396927	0.0460016864042488	0.0243630403145414	0.227770938644045	0.0781190695474073	-0.129467293461967	0.244611475942296	13.2031417482518	0.0372851089350649	-0.00849343163356643	0.202426947052947	0.0404508492307693	-0.162198824875125	0.295687967032967	Sched6
557	20.0747100239406	-0.209951353211198	-0.224584680284092	0.13278042081594	0.0921533778396015	-0.042087463518553	0.0131966183021086	18.5061624575424	-0.209297748251748	-0.252250108891109	0.143382768431568	0.103363362237762	-0.0115666159248751	0.022884826801998	Sched7
558	9.26414360433869	-0.113467662685874	0.0323441049047584	0.0795588401859152	0.211145361581212	-0.0612953555824027	0.097499230905799	5.82134271728271	-0.148781290709291	-0.00776648287242758	0.0528372087853147	0.225697197802198	0.0398533472187813	0.117746589060939	Sched8
559	17.3034587274113	-0.170189639003152	0.100486724073713	0.0160003939081508	0.256483797697818	-0.0940691159007346	0.0666443809811906	13.2113523876124	-0.146410503096903	0.164468733666334	-0.0630578790859141	0.266869094905094	-0.0564033723266733	0.0549795432067932	Sched9
560	7.23764832621232	-0.133070961531322	-0.0821587122042998	0.0704984465274406	0.0721027563007529	-0.254075851405766	0.0852200444138415	6.6915273026973	-0.120238706393606	-0.0547917555004995	0.0691312270981019	0.0928473631378622	-0.318324168831169	0.102825572047952	Sched10
561	18.0894690825836	0.193119069635981	-0.131227861741401	0.0949321781636711	0.123967586511939	-0.11176010580563	0.147260006394234	12.6952976323676	0.234946637362637	-0.163660268731269	0.055235056053946	0.128687581118881	-0.105633918681318	0.168038156443556	Sched1
562	14.488002341414	-0.0910746453905028	-0.0915616879850093	0.0204997133751606	0.284237336758804	-0.154483569661728	0.0710319112905356	16.130128011988	-0.107872631668332	-0.0315208422827172	0.0167856470286713	0.305985918081918	-0.159349594405595	0.0683472821178821	Sched2
563	11.0021949028648	-0.244644573747803	-0.107322428430214	0.0102451838296481	0.123681281416867	-0.109148768233211	0.153306871250564	9.53914637362637	-0.358391123876123	0.000256991514085916	-0.057021108976024	0.202445274925075	-0.0104331927657443	0.0138854628846154	Sched3
564	5.61574457084522	0.150748106245506	0.0129689056231008	0.241936175252412	0.215362553016766	-0.0477904739308029	0.0526673176934093	4.1285289010989	0.136141958236763	0.0945162003996003	0.165716767732268	0.39619538061938	0.0122894182286713	0.0675499537302697	Sched4
565	17.3565520085924	-0.225089024367209	-0.0504241651063645	0.0144583710369064	0.208212329803844	-0.0980214185824167	0.139176239013241	12.4096632167832	-0.197287947652347	-0.0557210124965035	0.0681969292497503	0.196256085914086	-0.0947134866833166	0.113239814115884	Sched5
566	6.01014730440104	0.118449356004129	0.0824165498971598	0.209624587415874	0.0878847884868051	-0.0862612637700539	0.0869194796467689	2.71414436563437	0.188456009320679	0.113883512873127	0.163847969180819	-0.12875142025974	-0.11703963325974	0.168956252237763	Sched6
567	6.66276787043905	0.121931942745715	-0.139112995290554	0.0681761832298872	0.0353135851845361	-0.206422004221735	0.0739157389728917	7.67894212787213	0.128299321378621	-0.168800287212787	0.0026394128684016	-0.0477847944935064	-0.227425774225774	0.0870288670329672	Sched7
568	14.8599706512709	-0.0146064837122806	-0.0163808309805447	0.126185537538935	0.263198080741617	-0.00639424247969408	0.165283775951719	16.7697882017982	-0.042375179054945	-0.0102854560601399	0.0905797966933066	0.285762515484516	0.00350081654545455	0.177277171628371	Sched8
569	21.9978309021663	-0.138713871926027	0.09266258247873	0.125592499739457	0.22773304012586	-0.0871177942931185	0.0805969470729608	19.3905428571429	-0.194662696303696	0.0722621048551448	0.103273896903097	0.282099603396604	-0.0843356844155844	0.0645900143856144	Sched9
570	21.6543468314085	-0.149167829375459	0.0932185063971574	0.147796560027707	0.175036323025992	-0.121361221415634	0.11418563759213	18.2423578421578	-0.148908211788212	0.0776918077922078	0.152139937062937	0.157008572427572	-0.144922651248751	0.125214786113886	Sched10
571	7.2750787317736	-0.141656988371574	0.107513899153754	0.184493559984544	0.149036765602449	-0.0016812355626045	0.150455886447576	9.40820303696304	-0.22917750949051	0.219608061938062	0.0564283248390609	0.220487233266733	0.126953936853147	-0.0119935834838161	Sched1
572	20.9548448209397	0.0981447138233984	-0.155408092378786	0.141569714695664	0.12848301039063	-0.180897481812259	0.0361520067116406	14.9947756443556	0.0670695581418582	-0.168237576023976	0.133623785714286	0.13907183986014	-0.191252846153846	0.0455597762237762	Sched2
573	17.7260919555486	0.0715157311192952	-0.153860067664449	0.233092879506543	0.0959104673586942	-0.125949904398214	0.0863602842122064	19.0783702297702	0.0796336263936064	-0.138826311988012	0.239328454545455	0.0857675249750249	-0.130156746453546	0.103898385314685	Sched3
574	12.4091610525351	-0.0627981673948093	-0.164414847194227	0.108869091733416	0.0917834565793004	-0.0268500437622004	0.168400866500379	10.3129308891109	0.00228828777154845	-0.134233334865135	0.118594228911089	0.154115444255744	-0.0166155154989011	0.210775773226773	Sched4
575	8.49464990931295	-0.139844839307758	-0.199124594083265	0.0864211453571173	0.21441988076832	-0.0516990031167612	0.0793995009911441	6.48647328671328	-0.158095251448552	-0.247908942057942	-0.00851773546353645	0.298252692307692	-0.0507835638891109	0.110967217613736	Sched5
576	7.13508063363344	-0.180482663936288	-0.0422436069819441	0.0587875892767591	0.225308508048462	-0.0799943578240125	0.110891547248808	5.76830552447552	-0.195901629270729	-0.00309808436693307	0.0716620314065934	0.269085642957043	-0.00553452839260739	0.0606065281100899	Sched6
577	8.8112466117907	0.148112768976131	-0.207017576261318	0.00762548284118019	0.0536813624398739	-0.180129383118203	0.169030454202688	9.9180325074925	0.135625691308691	-0.183219821178821	-0.113249574225774	-0.0213995472401329	-0.177159841958042	0.229775315684316	Sched7
578	6.79054024767863	-0.203825847374894	0.0723139051486325	0.124185556071483	0.0403208099342529	-0.199434721456889	0.10056897157045	7.48080282717282	-0.18681156983017	0.0909482441987312	0.102134615684316	-0.012051616874026	-0.251009378521479	0.0838808607992009	Sched8
579	18.3740481776704	0.0541243692865843	-0.17751206505775	0.0285137593768007	0.195058730471335	-0.175770437666866	0.168772421795149	22.8266356643357	0.0120419964795205	-0.150871884115884	0.0405611616161838	0.296218122877122	-0.198958604395604	0.155044432167832	Sched9
580	8.94864546363189	0.193741442482067	0.0451188972604306	0.182539833914006	0.14687842042886	-0.0888576442441427	0.131003098673267	6.92309254745255	0.224972612387612	0.0695285981468531	0.158372024475525	0.13564676973027	-0.114278486413586	0.157832563636364	Sched10
581	17.420325956376	0.193662355148428	-0.102139257673045	0.0223939788387674	0.195271260544147	-0.132123460710472	0.155140648779229	19.3189382617383	0.235176698301698	-0.0771408426573427	0.00308271411158841	0.260797316683317	-0.118452857842158	0.119389032667333	Sched1
582	9.67719478873494	-0.0883754226403582	-0.130532349433082	0.0651075894207491	0.205280208155239	-0.0285298243763718	0.233953057169577	12.9223024275724	-0.0680370474625374	-0.124144841298701	0.0197422014483516	0.20897565034965	0.0803353074975024	0.241334128941059	Sched2
583	16.4955208554234	-0.136434827986333	-0.112174786316246	0.0728516232559136	0.22930345355435	-0.0525357758748054	0.159001205932568	14.361041038961	-0.152285538761239	-0.138142293106893	0.0571385797546454	0.302075616383616	-0.0327978153055944	0.0857784478581418	Sched3
584	12.5745225509715	-0.0976762406399275	-0.0101900327460001	0.187418240603701	0.155291063975645	-0.166894930010248	0.166199256727997	15.0417028571429	-0.0860869488511488	0.0664809036263736	0.180060276723277	0.187212719280719	-0.132953326473526	0.12862652047952	Sched4
585	19.2367446890972	-0.050437567689759	-0.0411667562240345	0.15482449972608	0.0862606402610076	-0.260616132751358	0.131651845753971	10.8301057742258	-0.044293091975025	-0.0237578475617382	0.168649373626374	0.0794925424575426	-0.265697872127872	0.132473263736264	Sched5
586	19.9021041994356	0.118977901758534	-0.158209411524123	0.0861250990005924	0.12084652627376	-0.0728969514232786	0.0514153588356685	13.0218907192807	0.0832413648351649	-0.185042905094905	0.091783807022977	0.0986887474525475	-0.0770268580419579	0.070508623976024	Sched6
587	16.456287412529	-0.245873546525317	0.0947348429729139	0.0595303351580803	0.114333329813967	-0.21229767716484	0.00727286905843162	12.0443916283716	-0.292437808191808	0.096025138961039	-0.0689419705434565	0.142105203096903	-0.19891497032967	0.0234118310712288	Sched7
588	16.1620652491385	-0.173330874699685	0.0978541721352888	0.175392955531684	0.0166907001684844	-0.0588244481170793	0.173085355418093	16.942048941059	-0.182038913086913	0.114937596903097	0.171822122377623	0.0490947436573427	0.0165424112557443	0.203252997702298	Sched8
589	19.6989807646563	-0.202051480096059	-0.0388024886307498	0.124078073189895	0.0746263686642501	-0.0837904968626179	0.222234880073849	14.7953712087912	-0.369310495504496	-0.0172653124951049	0.0503219371068932	0.251343369630369	0.0339036409899101	0.088557086933067	Sched9
590	10.0683453080431	-0.189867216620521	0.0641466150416203	0.0282903909205108	0.217216599598977	-0.099480277135557	0.157382807096213	6.47555127872128	-0.256064425574426	0.0979104252557444	-0.0313745337712288	0.279680883116883	-0.0479491611298701	0.134825767442557	Sched10
591	15.3854270802656	-0.0725046749684957	-0.282741834448456	0.023804802277901	0.00245075226824495	-0.0141149885933631	0.255528459797033	10.3073967432567	-0.091803186134865	-0.251145689310689	0.022041461942058	0.0406793418971029	0.00812420584515486	0.173826726573427	Sched1
592	21.3496695382882	-0.141939954445673	0.113647377979096	0.166675961356411	0.210501009380721	-0.0790539741681958	0.0428151020430277	14.7299722477522	-0.150301563936064	0.115375250749251	0.146577432967033	0.255854368631369	-0.066281816993007	0.007061599663996	Sched2
593	19.0849357567538	-0.214609580435934	-0.00807444772709163	0.0785349591435582	0.211555322988659	-0.137256562852152	0.0110938143178964	19.4588421678322	-0.21255277022977	0.0373740588783216	-0.0335578775214785	0.25825741058941	-0.149633665534466	-0.0650426689470529	Sched3
594	19.140882279651	0.0296762549175508	-0.0823090788716701	0.169121105748709	0.23404887213888	-0.0249839298008085	0.204438499246996	19.4234785214785	0.000192423669100899	-0.0679769390489511	0.183439488511489	0.277472001998002	-0.0332818984835165	0.200413732267732	Sched4
595	13.4704376141809	-0.243122984715891	0.127633045815705	0.284642087198957	0.00908691549978346	-0.00386244347975131	0.0222722391399924	12.7906507192807	-0.236787977022977	0.0967132075924076	0.302251217782218	0.0499707238344655	0.0350448610599401	-0.022742222421978	Sched5
596	10.4981942311486	0.0140391445246914	-0.247442086929529	0.0242422328269395	0.133530216498566	-0.0535372033136357	0.179514878891683	8.85680758241758	-0.0173805915641059	-0.27388514985015	-0.00963546426123876	0.111658350949051	-0.0576583054857143	0.139150887912088	Sched6
597	6.84027261286912	-0.178225623585008	-0.0754786141396897	0.0671611730579171	0.192910248736598	-0.107758239859174	0.140922656864035	8.47251611388611	-0.178053176323676	-0.0621132109783217	0.137884478801199	0.164213917382617	-0.117853598701299	0.123449658241758	Sched7
598	21.0211203864728	0.0472987661934888	0.0614368424473523	0.187376641790251	0.175760037067284	-0.0263680600969978	0.194600639653232	23.6140617382617	0.0182514758586713	0.050039884966034	0.148912226873127	0.181055274725275	-0.069869471998002	0.208614691308691	Sched8
599	9.18603961921667	-0.169228671104129	-0.110669841715546	0.184597372522947	0.148633820051576	-0.105184676466547	0.0916222281513409	9.07589653346652	-0.169559156943057	-0.144984233766234	0.171165937062937	0.168308264235764	-0.135895025574426	0.0839069166833167	Sched9
600	15.6450878226117	-0.073974777657488	0.0490390162416558	0.0120387612674484	0.29912442383475	-0.198271528892524	0.0597891213344538	10.4887818981019	-0.0555191604395604	0.0556553416553446	-0.00504471498791209	0.319177574425574	-0.210242327672328	0.0843033667332668	Sched10
601	5.99855637885952	-0.0368328574870141	0.0786380225776199	0.244677019176393	0.146040717762575	-0.172961589076283	0.0754790149963801	6.22585110889111	-0.102525182947053	0.119950568231768	0.164378926973027	0.154360892307692	-0.223110728271728	0.106934707692308	Sched1
602	6.92946836686416	0.132930574237293	-0.173222895031483	0.199546322370474	0.0749130681267308	-0.0952340550794148	0.0238674242487996	5.31090791208792	0.153262675824176	-0.243242593306693	0.1606605000999	0.00954999712007993	-0.101470888311688	0.0066547258918082	Sched2
603	14.2590276928763	0.111888268503136	0.00731483133456992	0.0995567357097737	0.0537996072071005	-0.026057070593129	0.0562873478803884	10.506742007992	0.102409696303696	-0.0352391030369631	0.0689591933523476	0.0182411453093906	-0.0671623236181818	0.0996427653446553	Sched3
604	15.7421115121571	-0.188895666427131	-0.242858063012507	0.165707487149414	0.093970592462109	-0.0526369789682398	0.00250066124279233	14.709244045954	-0.108514244355644	-0.229711435564436	0.21814684015984	0.137282872327672	-0.00708535708729271	0.0197075552954545	Sched4
605	7.13836426063849	0.0289664887475401	0.0492920637045445	0.130841987305679	0.251931554735657	-0.106854800088546	0.155891810601026	3.44036191808192	0.048384182978022	0.00311727127272727	-0.0249600621500499	0.363300024975025	-0.132634219275724	0.222078975024975	Sched5
606	10.792451647555	0.163099120937296	-0.0865849805434088	0.132147335372934	0.144127026969015	-0.107004833949427	0.113198424566856	8.61353698301698	0.225779273726274	-0.10702936013986	0.147141507292707	0.143967117082917	-0.039288925300999	0.0923187512587412	Sched6
607	18.9144270487959	-0.23319156196266	-0.0510660494341396	0.00366342785711439	0.163351389882099	-0.151799817877888	0.0494257042340687	13.4848633866134	-0.247212654345654	-0.0534024329592408	-0.06560512393007	0.175985679220779	-0.166554183016983	0.0335960095201798	Sched7
608	9.5804243865747	0.121751538798822	-0.10773944516278	0.169054070389009	0.142391643434816	-0.0585090879637234	0.176634696288876	10.8249748951049	0.151925538161838	-0.0735329274455544	0.222684071928072	0.131843775284715	-0.0190441844496603	0.12257361998002	Sched8
609	5.92060660314671	0.0422276213913588	0.0795529245944149	0.064639732231693	0.245578315247308	-0.230142912396187	0.0253976932242378	4.59600629370629	0.0697715967856144	0.0358250048093906	-0.101657023661738	0.179278829370629	-0.253609349350649	0.0563715047202797	Sched9
610	17.9372655874766	-0.151958889784387	-0.0895419660876179	0.138580661671899	0.125568904901385	-0.160975063923274	0.130108657530705	15.3956966433566	-0.164850204395604	-0.0271447463006993	0.126174751048951	0.155257209390609	-0.198786597402597	0.190838811188811	Sched10
611	6.1547855885165	0.000790138938696226	-0.221396412257575	0.141959392650664	0.117632847764518	-0.151057512340284	0.0753603755280794	4.41108945054945	-0.0109139247485514	-0.379495937062937	0.0507709333276723	0.0747468523976024	-0.192150533066933	-0.0124072093782218	Sched1
612	9.32202830043351	0.133533233617671	0.101403200668672	0.0668663496580982	0.106836815250943	-0.270731192696877	0.0398498039487842	10.4077719080919	0.175958721778222	0.161208152847153	0.027801627041958	0.0584549572707293	-0.241621899100899	0.0108730757482518	Sched2
613	9.03505795032416	-0.073000103881953	-0.0882284133576516	0.104467031992337	0.0664852663088567	-0.223895430076278	0.187830233333988	6.49711599400599	-0.0507252592447552	-0.109701327346653	0.159151698501499	0.00935285017742258	-0.181236027372627	0.198932322477522	Sched3
614	17.4653761947338	0.0169788954278095	0.0620785447884134	0.162137023448136	0.287377343687512	-0.0408153654483377	0.14276225397002	16.2057262437563	0.0252456623685315	0.0756709524475525	0.173960697802198	0.233904194805195	0.0160328720703297	0.18507102997003	Sched4
615	14.7122069353936	-0.248493351004339	-0.153327859274242	0.0406435313976745	0.22483975977434	-0.000446211666763572	0.0505483957545333	16.9796103996004	-0.237389493506494	-0.176811771828172	0.0711536214485515	0.151232743256744	0.0194847205528771	0.112064501598402	Sched5
616	16.4230549112334	-0.151490290421635	-0.182282172967152	0.200926334429036	0.0961142319772794	-0.122900472768019	0.0265899934402245	14.5394323276723	-0.14277878971029	-0.192431162837163	0.20875315984016	0.100882327172827	-0.154415936863137	0.0150204055834166	Sched6
617	21.4306083614191	-0.00932597393663826	-0.0805717386021206	0.208798984594257	0.175405352956846	-0.1859763951736	0.0661809980946704	21.3640724275724	-0.00459009143146853	-0.0483530068931069	0.225486699300699	0.164988817182817	-0.188344449550449	0.0750462747252747	Sched7
618	7.5474409376263	0.177982328289627	-0.105702705074833	0.1382044197812	0.0591412061809463	-0.143487379350337	0.154528588994204	6.37718216783217	0.201580646053946	-0.210917661838162	0.103698857342657	-0.0330674214655345	-0.194297715284715	0.158894970429571	Sched8
619	17.7078265172489	0.0942527566360458	-0.0764812278000421	0.13012421782186	0.207566803674014	-0.216750935339459	0.0512609077477547	18.4817032967033	0.100289716783217	-0.0710588744255744	0.144271724175824	0.192542416583417	-0.204948194805195	0.0663134904095904	Sched9
620	6.39710928570842	-0.182520838549875	-0.0523918163334392	0.108581536466535	0.00502565904598438	-0.0637437601892619	0.218326136374551	6.31929949050949	-0.126680173726274	-0.0692922234375625	0.118419919140859	-0.0790598147692307	-0.0253206712157842	0.208556853546454	Sched10
621	17.2885895284948	0.207794236786109	0.0713577637093859	0.175975055268584	0.0747601138288615	-0.0659470843129943	0.177999940427435	13.3279665334665	0.214296771228771	0.0648531905194805	0.181805444555444	0.0616696976523477	-0.0418511789759241	0.255896041958042	Sched1
622	9.02107644579542	-0.245663103491869	-0.0150079127362611	0.067579828393458	0.0964933144280832	-0.0854274047109686	0.154059612621964	14.0093783716284	-0.259011665334665	-0.0166177289511489	0.0286364138896703	0.177104179120879	-0.0835692764135864	0.106310383416584	Sched2
623	6.98502242743893	-0.130620855644235	0.0284836517697911	0.128741814723569	0.146362837302201	-0.258659867690821	0.0383790218940018	8.55758867132868	-0.173169373426574	0.0205553272969031	0.0887467764735265	0.11485734032967	-0.281952986013986	-0.0282961905744256	Sched3
624	9.58388413820182	0.140976679469835	-0.0369753676100829	0.0306818784389315	0.180902011016078	-0.142177982070331	0.217635263629477	8.47713829170829	0.162242969030969	-0.0175554773317483	-0.0796203989310689	0.222489597402598	-0.102306672837163	0.222259218581418	Sched4
625	21.8494857327613	0.094559102436621	0.0549394157131715	0.212777540345955	0.111913108033338	-0.201150712826388	0.10856348197303	17.2411954145854	0.136084465234765	0.052363060999001	0.232776541458542	0.067171204985015	-0.198722582417582	0.106572151048951	Sched5
626	8.81520876984599	0.0333679257338259	-0.0902744671423254	0.21642113146051	0.171585600059478	-0.00631741531633506	0.232528336641553	10.1158596503497	0.0485073782121478	-0.083606799963037	0.210163689310689	0.189412771728272	-0.0156978933929071	0.231594988511488	Sched6
627	19.8074514969907	-0.198336297311051	-0.0205174561724766	0.126695675556687	0.126583283907389	-0.152132831287971	0.162805548488093	15.8417657042957	-0.20491181018981	-0.00124762245004995	0.132639293006993	0.103452054445555	-0.204014465634366	0.152440411788212	Sched7
628	16.1709561850008	0.0349544982622099	0.112445725067344	0.160455933499211	0.177448172622964	-0.121809214564677	0.160852785838604	13.2363754045954	-0.000102477259320679	0.13682355964036	0.124452956443556	0.195902277922078	-0.159854068931069	0.170492822177822	Sched8
629	21.175571654125	-0.0336297448342919	-0.208887969632044	0.0196258598805974	0.177466839305426	-0.239522935121874	0.0363254269008865	12.9503852047952	-0.0525791757972028	-0.231866575424575	-0.0282143618818182	0.124394725474525	-0.244350694305694	0.0478676996203797	Sched9
630	6.45227777896858	-0.0967611056045355	0.0684774154332147	0.0752371171182425	0.107877399119892	-0.211023312428529	0.152030189160376	5.48585335664336	-0.0894597771958043	0.0621552068951049	0.0470162840271529	0.120168410520479	-0.210293683316683	0.165683923076923	Sched10
631	11.6958393973474	0.0637349732328978	0.0262971986351376	0.293080743307915	0.184975338457555	-0.0313974297967532	0.0473437301061399	8.66955810189811	0.0417116593356643	-0.0151649878294106	0.27932733966034	0.197473637362638	-0.0349079049205794	0.0930964689310691	Sched1
632	7.18943495148422	0.0718550859974473	0.0548093082517175	0.0157577471196415	0.13174649670821	-0.0430367211272832	0.280271462030457	7.95002328671329	0.0665289559200799	0.0023859829010989	-0.00836432324245755	0.0657361366143856	-0.115861809460539	0.373120724275725	Sched2
633	6.62302466573588	-0.195085211883117	-0.00402311111952511	0.206318747804279	0.219570106153618	-0.0565813896371957	0.0421747549344113	8.35853163836164	-0.193866687312687	-0.0147643467608392	0.212106997502497	0.211293898101898	-0.0614091667834166	-0.0448561065553246	Sched3
634	13.5247227503547	2.47707870535908e-05	0.004605364643167	0.141949308306518	0.226661206754927	-0.212140315651524	0.187852359881725	11.5845855844156	0.022599940352048	0.0434821866673327	0.158048352547453	0.184161028971029	-0.176115028971029	0.177873646353646	Sched4
635	6.81993939497769	-0.181487969553607	0.0582629289656021	0.0253123307547178	0.162493382816262	-0.0673754298359565	0.22160557847131	6.61590326673326	-0.198521201298701	0.117553637844156	0.0429529729483516	0.226038104395604	0.087938986075924	-0.00725012622970028	Sched5
636	20.4744448524535	-0.093993619080469	-0.170654641037091	0.0644568470742351	0.0872468557475694	-0.160017259975827	0.148091973865439	13.5031111788212	-0.133959718081918	-0.193930238761239	0.0499027138821179	0.0538168071718281	-0.180942635964036	0.134838626573427	Sched6
637	9.71224592480394	-0.043196582537069	0.0184182654381636	0.0863471072338886	0.258561600393585	-0.0267549174366723	0.276511448694076	15.6195797102897	-0.126004639060939	-0.069116978922078	-0.0225703785434566	0.339168823176823	0.00998217732117882	0.196912468841159	Sched7
638	9.84161889457086	-0.0867945953585508	0.05778448814027	0.138541957236002	0.1169533355155	-0.176444345096537	0.209691094472494	11.796571998002	-0.082162389100899	0.0379392111778222	0.073127709819181	0.118171309290709	-0.212575765234766	0.258358400599401	Sched8
639	17.9055382214152	0.191777804745224	-0.115017423532691	0.150779616095842	0.208322161361017	-0.0122746024260225	0.0966124365146559	12.7628956743257	0.227882151848152	-0.0960711041958041	0.146872453946054	0.180594120979021	0.0619760037722279	0.093695271041958	Sched9
640	12.8043280937868	-0.0298141582408982	-0.171272036183135	0.182623428420333	0.160574618913433	-0.175189900807083	0.0778075387313333	9.82673461538462	-0.022295738394006	-0.190927521578422	0.188423619380619	0.150932992607393	-0.18826214985015	0.0751202489510489	Sched10
641	20.4312460680139	0.035842253921808	-0.0277285819574847	0.241267112713839	0.157455013705871	-0.0615394636524662	0.229354114520971	15.2107801798202	0.0415721200425375	-0.0553187920099899	0.236634193806194	0.149890692807193	-0.0309812308544456	0.233430873126873	Sched1
642	21.9940761171307	-0.0611588878066577	-0.0975890503101079	0.236016957940629	0.160470833064185	-0.0986026159810912	0.0767594910972657	19.8670198801199	-0.0696543764835164	-0.089642615184815	0.265706925074925	0.143266163236763	-0.0600790317682318	0.0639564722677323	Sched2
643	7.44645146720292	0.180128322557834	0.0545946993173695	0.205035389206685	0.0682065494487312	-0.230599474426657	0.0261409968042116	5.82672354645354	0.197118287512487	0.0690717953746254	0.188887058741258	-0.0169166738431568	-0.218494983816184	0.0864949580419578	Sched3
644	8.09865248344433	-0.252818582032745	0.0366529514730437	0.0420364921384385	0.0657124113572953	-0.1725218724148	0.147285842657159	8.16981342657343	-0.20051601998002	0.000287523898401599	0.0167666017721279	0.093673836027972	-0.206118504795205	0.200944158441558	Sched4
645	10.2602089589638	0.168538378305477	0.0303952914277768	0.0762569076053412	0.0432745442122924	-0.0918980965674648	0.194578551780352	11.8118318381619	0.155941025374626	0.0721006882417581	0.0747692293586414	0.0325167775772228	-0.0700653332917084	0.216580290709291	Sched5
646	12.0169846889559	0.239110903897934	-0.00916601384431454	0.092871526293038	0.131218122578566	-0.0361331876917625	0.245207155869024	9.51569787212788	0.244850976023976	-0.0135428317413586	0.0454212841198802	0.104938109265435	-0.0177557924426573	0.307647436563437	Sched6
647	5.04173217588309	-0.093648180829497	-0.0633542179307712	0.188824572808045	0.0772277897374025	-0.150865508992802	0.181303171105876	3.2056278021978	-0.101118516398601	-0.11893891933027	0.0975380328367631	-0.0104489099944056	-0.203690627102897	0.306151507392607	Sched7
648	17.3946996607503	0.074959079741373	0.122742337260833	0.0928695158254814	0.121061305874964	-0.0959262851760204	0.165764879921301	14.2483625874126	0.0905103723276723	0.133258335064935	0.0555160158851149	0.129137608491509	-0.0954425272727275	0.179145962537463	Sched8
649	8.47251745014433	-0.162696273831576	0.0494705825080537	0.0601152700488534	0.243214387779643	-0.142693182578032	0.0578027556113799	8.75739557442557	-0.198639190809191	0.0602199061938062	-0.0100153787826174	0.27978083016983	-0.122818168831169	0.0422296776553447	Sched9
650	16.6538978293682	0.0121210735697336	0.120529305070718	0.045432739575901	0.125819629004267	-0.235263675518545	0.178157535690605	12.6968592207792	0.0550740930769231	0.116677246553447	0.0259283455751249	0.11318577022977	-0.245968614385614	0.177260060939061	Sched10
651	5.95305282981935	0.204738901032339	0.0466451248740849	0.0861633862792897	0.124992588294181	-0.201317012036312	0.11942068736134	4.82456264735265	0.275521116883117	0.100232914005994	0.00972200591888111	0.162594618381618	-0.1959631998002	0.133868811688312	Sched1
652	9.13444851179917	-0.155078848528343	-0.214573152384212	0.127302056004617	0.0466986974431185	-0.00525058183299516	0.195391299852589	4.2033761038961	-0.223018149150849	-0.201850404445555	-0.0103426828896104	0.128434784725275	0.017563130982018	0.23071174386014	Sched2
653	16.8641104336604	0.153157844326867	-0.0916396649264117	0.15652315834914	0.10276840141298	-0.12784373708595	0.150326560280275	14.7170462237762	0.181199086913087	-0.0896063789210789	0.137722072627373	0.101161525754246	-0.122229438661339	0.174458951048951	Sched3
654	21.6831747436478	0.0836588399245992	-0.0486388690198483	0.173410356360628	0.112149761574426	-0.135020949918334	0.205288915518998	20.5256411588412	0.0792337217782217	-0.0378064313866134	0.169109238761239	0.160661336463537	-0.131875786513486	0.189714164835165	Sched4
655	12.6270110570945	-0.254799796527908	-0.0383779252460304	0.219456505805179	0.0729883280385764	-0.0820776431089906	0.0162197131077594	11.6612927672328	-0.249070155844156	-0.0955787900099902	0.132393978521479	0.0890224903806193	-0.162059643656344	0.0696818776323676	Sched5
656	9.55854778863365	0.208442547966976	-0.076373371608143	0.0951392299843197	0.086746097047507	-0.147844638237062	0.151718515578687	8.77243184815185	0.219477473526474	-0.0440004411338661	0.0670179964735265	0.100621413286713	-0.144529924975025	0.192352454445554	Sched6
657	7.12420581587094	0.176136222573305	-0.0164167764347446	0.163979369395346	0.206607102175704	-0.0967285039118131	0.0834618685940163	6.80108179820181	0.141092678821179	-0.0198298884018981	0.163953874625375	0.203549455544456	-0.115018735764236	0.13109483026973	Sched7
658	21.7195883475422	-0.184557807365164	-0.0548945054478499	0.0331418479710103	0.189613248525867	-0.136320014505369	0.170432560524242	11.2283459240759	-0.227502959040959	-0.0513404186153846	0.00664172313366634	0.188649121878122	-0.114072053546454	0.158396535664336	Sched8
659	10.6034544812918	-0.215213646411044	-0.0560445970663662	0.211994315751622	0.168575464583364	-0.0054881580722918	0.102439820528	7.14606017982019	-0.269987653946054	-0.0249513596783217	0.185347779020979	0.224571078521479	0.0410246086168132	0.0330904854575425	Sched9
660	16.1181501830358	0.0929828866040584	-0.0920030261702973	0.145476924884425	0.0232719572125354	-0.0383935149200631	0.302927117498112	13.5582727372627	0.0925934316683317	-0.0838044063736264	0.126854213086913	0.0560393151408591	-0.0579070544616384	0.296575210789211	Sched10
661	7.95889908295541	-0.184344661158525	-0.124368321764468	0.153194170318444	0.118447305200401	-0.164889217615184	0.0584195330196236	6.35464326673327	-0.223142798301698	-0.192836937962038	0.0640895848811189	0.139721024775225	-0.218581854145854	0.0535331958121878	Sched1
662	13.2822396133067	-0.181589008280204	-0.0135830641769055	0.0455336210365669	0.25977269276274	-0.18839136879726	0.049764642396134	9.44704978021977	-0.158196115484516	-0.0207317850718282	0.0292204396827173	0.246745024975025	-0.214117173826174	0.0342156171576424	Sched2
663	6.77964183263061	-0.147573465483239	-0.179895361248913	0.100503597620719	0.0346473782728405	-0.213892449070625	0.0968561289723317	4.07469861138861	-0.227874525974026	-0.220237632667333	0.0535593198481519	-0.0168271823617383	-0.285682088911089	0.0798840635424576	Sched3
664	17.5505507336082	0.19037027936704	0.0119788587200411	0.0424634616881856	0.224114958851792	-0.203735311816239	0.0569288355004244	12.9588966133866	0.227149154845155	0.0144046913697303	0.0108548483088411	0.23528382017982	-0.192201905094905	0.0299515301488511	Sched4
665	21.4250532130817	-0.170022733373141	-0.107738151872759	0.126143056764012	0.139715297345757	-0.0516308396778151	0.174468799206212	21.1674352747253	-0.179407094605394	-0.141538005694306	0.0939974343556444	0.200718428571428	-0.0419968364795205	0.141874317582418	Sched5
666	5.52040537844991	-0.122412583147791	-0.0645767149269519	0.217733663057841	0.00500527199460891	-0.138758969808976	0.211761937391454	4.01463303696303	-0.208219592407592	0.0566511511428571	0.134787246273726	-0.015294692978921	-0.23959999040959	0.216234765934066	Sched6
667	8.03917161100677	0.010297554192454	0.0764541194129141	0.147520310972492	0.162777787742105	-0.174483192600928	0.0687134239935531	5.46000561438561	0.122076795464536	0.122899796135864	0.0938147372267732	0.102103087687313	-0.110722730599401	0.0963344972537463	Sched7
668	21.7180554441473	-0.0992379421255393	0.0378254041176356	0.14475632676214	0.191420806941315	-0.0366116669484587	0.229621744272843	17.7082035564436	-0.0967609789810189	0.101606779632368	0.0846105433366634	0.212268172827173	-0.0377834610944056	0.267233881118881	Sched8
669	18.0614482814175	0.0380819338475282	0.161756906176029	0.0468259056120273	0.221780400816522	-0.0535487707563831	0.0861729246959973	16.2879974525474	0.0361254672667333	0.166450517482518	0.0513941762427572	0.149148135564436	-0.0861181064075925	0.13739376053946	Sched9
670	9.25311784478372	-0.12442462677238	0.0945829553780984	0.093319693329858	0.204043306144234	-0.0152681932779182	0.223379593402355	9.53442054945055	-0.076238356953047	0.106145431868132	0.0924020664935065	0.196203841458541	-0.0412839752727273	0.24623851998002	Sched10
671	8.40128911106103	0.124775350098745	-0.0286211506492081	0.153780374553834	0.016886466117586	-0.229679520977948	0.215520629480464	6.71200221778222	0.131825836463536	0.0187935305497503	0.118555751858142	-0.0714277876023976	-0.276926542457542	0.270549150849151	Sched1
672	12.0011248721045	-0.11159057131041	-0.153022156381481	0.156681450911263	0.195997321133155	-0.103282755545746	0.0768683780523992	10.8905007992008	-0.142269102497503	-0.183538687412587	0.113142427672328	0.255667791208791	-0.102948171528472	0.0773281428571428	Sched2
673	16.628121176329	0.205397568682954	-0.0602079924361087	0.182272082970333	0.0517941816000692	-0.152298865060148	0.13204697072702	12.8851167432568	0.266617933066934	-0.0403623826183817	0.178061180819181	0.0269805868648352	-0.134372701298701	0.136283805794206	Sched3
674	20.775097932894	0.188947050799999	-0.0408378639119765	0.0737850938754706	0.123085895857251	-0.120925708589724	0.219222850322412	18.5723728271728	0.177685914085914	-0.0328989527892108	0.0559066256143857	0.151502231568432	-0.116954485414586	0.246890253746254	Sched4
675	10.1518724630847	-0.187076900390221	0.0330633006360209	0.181620011638194	0.199764167697527	-0.145669407960418	0.0318630668552291	11.2827259040959	-0.218663868131868	0.0894901242757244	0.147959427872128	0.206351726273726	-0.177643749250749	-0.00488157033536464	Sched5
676	18.358557718736	0.0875891538789116	0.051807860455231	0.0272922730938823	0.190963996630597	-0.246630348994293	0.0678381781330888	13.5481617982018	0.105098342757243	0.0483023365994006	-0.0420958045994006	0.185123296703297	-0.26720197002997	0.0467885249150849	Sched6
677	14.3574706321573	0.0265934028060439	0.157050913465863	0.111265342548922	0.132167728759508	-0.209841899874623	0.0437306208064655	11.7644006293706	0.0654554663636364	0.184174991008991	0.0831244479420579	0.136523267432567	-0.202400492507492	0.0149901091987013	Sched7
678	6.07854791700232	0.185797132893483	0.035057652828939	0.212767990555397	0.137869274365794	-0.0863232081595917	0.0818657518783719	6.35595887112888	0.151398461538461	0.0648577832537462	0.176819570829171	0.185445180819181	-0.115892425374625	0.11061316983017	Sched8
679	5.83291805322657	-0.0688721129527859	-0.216608906506211	0.182370111044071	0.0431892575883963	-0.215855989805438	0.0148251273692684	4.36021242757243	-0.111236738961039	-0.282670420679321	0.114317765714286	0.0931450805664336	-0.268267501448551	-0.00813981164535465	Sched9
680	20.5106060739552	-0.162270816759367	-0.0548377169534483	0.0603176827427531	0.229081307057729	-0.16758839496283	0.0170908313580001	18.4107904095904	-0.171804938061938	-0.0513919824885115	0.0839505221978021	0.230543786213786	-0.16575643036963	0.00921822710189809	Sched10
681	13.9910853037832	-0.0725337360688501	-0.191217987512542	0.194649400635491	0.111310426552094	-0.0995752083591059	0.0972792129635164	10.8959716183816	-0.0786095665334666	-0.211531306693306	0.181947529470529	0.100773987012987	-0.109861265634366	0.107786686713287	Sched1
682	14.2910900167167	0.0823118021306427	0.0424286899054651	0.217713385484321	0.192579303230653	-0.167077889005009	0.0559849042526054	11.746792967033	0.102939373426573	0.0261346908787213	0.188184270729271	0.199486904095904	-0.210754521478521	0.0503065570029969	Sched2
683	8.96072837689693	-0.0141795237678655	-0.0245802858758248	0.193132702115113	0.227676945037738	-0.203211939707512	0.0667604686685591	6.15927135864136	-0.0543493866123877	0.0262920501043956	0.153601342257742	0.281672194805195	-0.192487223776224	0.0340126828261738	Sched3
684	7.38142565934455	-0.110406416186222	-0.131307732417922	0.230982998264974	0.0172132798419125	-0.126269174295952	0.144055240302493	3.63762048951049	-0.19563129020979	-0.182797131508492	0.151466313686314	-0.072626631062937	-0.0193244050819181	0.235817464065934	Sched4
685	9.31127960430167	0.0617875083152636	0.0326919618523846	0.212133444110623	0.163132313282503	-0.0948939585871371	0.170556498125747	7.9231193006993	0.061858795861039	0.0770153781968032	0.154749108091908	0.167104144855145	-0.144799396903097	0.183805175424575	Sched5
686	15.9377459924908	-0.228036215510814	0.0250327577926158	0.0684212951673155	0.0761613700057325	-0.212815939536017	0.155778203888132	9.88245326673327	-0.281883458541458	0.0665812993406594	-0.0453553463232268	0.012998125681019	-0.216359105194805	0.160003213386614	Sched6
687	14.2707542372594	-0.154890425445147	-0.046851163006678	0.248933401739414	0.21975952442241	-0.0554968592890306	0.022880736169122	14.5325263736264	-0.190047943056943	-0.0127206720385914	0.238878384615385	0.259696302697302	-0.0508345867232767	-0.00728002748359639	Sched7
688	7.96315851131954	-0.0504745329708492	-0.0274650199045862	0.133608785327396	0.183742670826028	-0.146053998857158	0.205746411807115	7.57570255744255	-0.0494478862647353	0.0471899817952048	0.14363077002997	0.255212215784216	-0.112514055044955	0.161322551648351	Sched8
689	6.29849973483069	-0.167048407786187	-0.186893477443899	0.0703034969214311	0.174618936701876	-0.0807216875885608	0.127991704870566	9.19973407592407	-0.155900765034965	-0.154334400699301	0.098019933846154	0.175216461838162	-0.101055415744256	0.162299876223776	Sched9
690	14.4255349936763	0.118768501094447	-0.0530466846634054	0.228999930236949	0.0986202562294777	-0.171614683185885	0.0756238286546926	12.8861983316683	0.120767717982018	-0.0310534470679321	0.229299345654346	0.066333470982018	-0.193135921078921	0.106088382917083	Sched10
691	16.7930874161059	0.17317942270257	-0.217800100812306	0.129478051998624	0.0814830662705971	-0.0571141322462034	0.121221812781777	17.128906993007	0.199300454545455	-0.205189064935065	0.101498476423576	0.0309446745414586	-0.065685275954046	0.167216345754246	Sched1
692	19.3946880192985	0.105577300836578	-0.0137650075259761	0.334338216964215	0.0905833752336307	-0.0960998691036973	0.0112844272195711	17.2359961038961	0.125247405994006	-0.0569770894005995	0.327550205794206	0.0366988081675325	-0.0984242738261737	0.0328044875324675	Sched2
693	13.8653569294565	-0.126615973634425	-0.153786453498145	0.149286131412183	0.0103153030539206	-0.153281158185427	0.165246528932639	9.97238631368632	-0.118172207192807	-0.11619257002997	0.122990772427573	0.0689617141008992	-0.182142544755245	0.182172831168831	Sched3
694	17.0749349040006	-0.0217563080738889	-0.12621968928513	0.0950481732882837	0.00966086336719709	-0.24852896294748	0.198894727854522	10.9205497102897	0.0404041710969031	-0.168245460739261	0.0576365419150849	-0.0223266155355644	-0.219358903096903	0.167703635364635	Sched4
695	13.6066173019804	-0.0960065134079845	0.0863316969431445	0.210246934305371	0.11630560964284	-0.043375082359203	0.00944745479037735	10.2499654045954	-0.123556593706294	0.0972663211188811	0.181334600999001	0.118714703396603	0.0139801976652348	0.0243977488302497	Sched5
696	11.9706676499516	0.00579923230467465	-0.0960163594629784	0.247918450543841	0.0237137349350249	-0.117769250464443	0.16957199916995	10.3039531068931	0.0330095888568432	-0.114768678221778	0.206407160839161	-0.0598011269030969	-0.126413742457542	0.16120325974026	Sched6
697	12.5160396000325	0.177221026227455	0.000430959807062241	0.095099318112481	0.215589051212409	-0.144850894431013	0.0766688920464087	9.40937210789212	0.197675307692308	-0.0817232688511488	0.0137007867368632	0.163889973026973	-0.166112234365634	0.107022796603397	Sched7
698	7.85815048107762	0.186940809847887	-0.123584641850252	0.0210542927863471	0.180792936194155	-0.134550861216896	0.0632574610769354	9.56161767232768	0.181807529470529	-0.16478602947053	0.0774602455644353	0.146428759040959	-0.0616137883916084	0.026134486573027	Sched8
699	8.46912844408929	-0.128904522298877	-0.194016991712793	0.11349229325771	0.0930073149397159	-0.0711727102387447	0.100116957156864	6.18167343656344	-0.11168477018981	-0.22406464975025	0.0840824548151848	0.176419069220779	-0.0424614663827173	0.0898084424775223	Sched9
700	21.2770626917057	0.119027372821575	-0.190357968449641	0.0887132662105852	0.116103399702428	-0.167404550074849	0.0841472422610882	16.8101461338661	0.137034662837163	-0.188139648651349	0.0839767843156843	0.10020462977023	-0.175205034965035	0.0986152045954046	Sched10
701	20.2133762840468	-0.226063129884828	0.0926479886665105	0.00807331253848081	0.0708933229098351	-0.206903683944018	0.150201211145136	20.0492263736263	-0.229538298701299	0.0708503002097902	0.00789092981988013	0.0320222307222777	-0.271968365634365	0.154208568231768	Sched1
702	13.27057268967	0.20470917719239	-0.110165814076588	0.151527589540319	0.0415279516110738	-0.178601004028339	0.106530165445283	9.25843805194805	0.220192828171828	-0.118114054345654	0.103903011688312	0.0360351001368631	-0.221305646353646	0.132270989010989	Sched2
703	6.25591325195981	0.0871832818134286	0.123086857918076	0.123962001942908	0.035587179674563	-0.178968498552447	0.178183757604505	5.51834767232766	0.0706068668831168	0.121126866533467	0.0867262351748251	0.0392230364410789	-0.216358119680319	0.188489117882118	Sched3
704	11.9237013599914	-0.0910873164500853	-0.0632456631071044	0.197034676743429	0.0522361455020468	-0.193751648495115	0.183409561215726	12.4175085814186	-0.102973558841159	-0.0905156541458541	0.146899781418581	0.0719312317582417	-0.236923201798202	0.180452003996004	Sched4
705	17.7593014799866	-0.163086174266898	-0.164538412660369	0.0985843040175221	0.0758367570775693	-0.0634566911048719	0.201800345062061	12.3659637962038	-0.251931716283716	-0.270741340659341	-0.0432218604481518	0.0852999464665334	-0.00827195314976024	0.2284062001998	Sched5
706	20.5912299539458	0.0691646467157645	-0.165994329621886	0.143952931915334	0.0776122297724267	-0.22563767033384	0.0293969737616595	17.9405423976024	0.0692883224775225	-0.161807034965035	0.15317433026973	0.0247048530636363	-0.225038067932068	0.0477106605394606	Sched6
707	5.10439994942321	-0.135930097274088	-0.135737626313827	0.138539750657949	0.0413978107141471	-0.180497240221681	0.171937150303122	2.27092967032967	-0.0996333636773226	-0.161614108781219	-0.0296769087353646	0.0861305061208791	-0.211473460979021	0.292225575924075	Sched7
708	11.5302184153348	0.137176005999672	-0.132313985582588	0.0927876545732682	0.168499703845814	-0.0374626235976589	0.188355969796822	6.76322635364635	0.159082631668332	-0.141299105834166	0.0596178744205794	0.183587468431568	0.11765488978022	0.12998919944056	Sched8
709	5.83512530990337	0.0868790287183979	-0.184148163374121	0.184065955324556	0.0266924962124253	-0.0664735623763855	0.212503553218312	3.12311211788212	0.201786158541459	-0.169246776745155	0.0898634254855144	0.033957995691009	-0.05660124598002	0.313748116183816	Sched9
710	12.416482708171	0.192113784849417	0.0379885414511462	0.154656967719649	0.0436322461449887	-0.151374926145057	0.179736323213691	9.44670816183817	0.209553844155844	0.0148408456343656	0.12525792977023	-0.000823890564435565	-0.178391887612388	0.247499416583417	Sched10
711	20.7529396084059	0.000804638030568648	-0.0837757610294776	0.308421913582097	0.0252743327828867	-0.222592724156112	0.00976850264462705	14.0161739060939	0.0273154802271728	-0.097041727972028	0.301428164835165	-0.0387462217822178	-0.176993184815185	0.0129650777746553	Sched1
712	7.53861316479792	0.0293859614811787	-0.0384781770919344	0.182671348414808	0.192809818383948	-0.209908627646321	0.121894648886248	6.82579924075924	-0.0227868496555445	-0.087676516092907	0.122828920779221	0.173092280619381	-0.236239195804196	0.140893610689311	Sched2
713	21.7286659316632	-0.178150469048755	-0.196550515059185	0.0706193976906206	0.160134476901763	-0.135870824730563	0.0390093387663507	19.301571028971	-0.220492580419581	-0.237467506493507	0.0150807567087652	0.164869086913087	-0.147402392607393	0.0214741706536463	Sched3
714	21.9422684605995	0.183040383923704	0.0599944546313229	0.217925257505085	0.190003390387018	-0.0483257300234548	0.047572156785234	14.4526685614386	0.196607023976024	0.102337157242757	0.219210883116883	0.18475515004995	-0.0309896284911089	0.042841519327972	Sched4
715	8.19645570938836	0.0307433038203711	-0.178645117258813	0.0826243111013145	0.230405662500919	-0.126753256514299	0.117956851233352	10.8556204195804	0.00924051133526474	-0.181260989310689	0.0683668458657343	0.208634604195805	-0.178903251048951	0.133343834665335	Sched5
716	13.2862975296465	-0.200295096921975	-0.143735951501801	0.144954116444899	0.0507225704714556	-0.114248072681132	0.132964398321802	8.97989018981019	-0.242379894105894	-0.131892513986014	0.154766457142857	0.146148922177822	-0.112034466363636	0.0716395197102898	Sched6
717	9.85635113103644	0.168606266729185	-0.136592347853764	0.225578439620497	0.0711340869395454	-0.155303897184479	0.00139959205127197	8.43035646353646	0.183934839260739	-0.203859148851149	0.202888776623377	0.0511492710419581	-0.193075567432567	0.00712093017662337	Sched7
718	6.08351515694513	-0.108734224748709	-0.26362186775784	0.076675075629739	0.172933004371185	-0.0219101258822736	0.0434477457114014	6.79879247752249	-0.115371694505495	-0.304355181818181	-0.0123014847972028	0.184434282517482	-0.0708437898351648	0.0766109208891108	Sched8
719	10.1144102132765	-0.154150827245733	0.109356250134008	0.0567095134556966	0.21275177716807	-0.190063756497448	0.045932052541993	8.79625070929071	-0.192445711288711	0.143894369130869	-0.0236686063345654	0.150342501198801	-0.233695705294706	0.0473118178481518	Sched9
720	9.80924463504431	-0.0641007833667365	-0.150628609979334	0.247199415878491	0.00319237347564979	-0.00100325838958777	0.261929283353221	8.84318732267732	-0.10341588956044	-0.124552271607393	0.225469876123876	0.0959363969520481	-0.00372979498606394	0.188827693606394	Sched10
721	19.1830424638055	0.154344933145884	-0.0913117648925801	0.0100053938191916	0.148634635156976	-0.196061549698425	0.142081529902991	15.5452705494506	0.149878934365635	-0.119248782417582	-0.0364859487074226	0.138540094105894	-0.190069301698302	0.139126188111888	Sched1
722	17.79444517054	0.159439234678055	-0.129061692660285	0.105971958773668	0.0460434245668771	-0.149671660928497	0.198209121587884	13.8572687012987	0.229712859140859	-0.0824133948051947	0.0813481733266734	0.0794492032967033	-0.14146697042957	0.179327437562438	Sched2
723	13.7354996886052	0.078421634537473	-0.033871019911147	0.122663037354992	0.219687559490533	-0.082922583576501	0.173637702403792	13.0234886513487	0.0321821918594406	-0.0389009142936637	0.0826508026973027	0.227611067932068	-0.12917386053946	0.218454956043956	Sched3
724	18.2452245300658	-0.105629484249347	-0.18653626789732	0.0119439355547687	0.199315897848927	-0.228134875245661	0.0138782951755696	14.731163976024	-0.086965170929071	-0.162375748251748	-0.0174312003986014	0.208350535464535	-0.235942025974026	0.0198076988264336	Sched4
725	16.501696473361	-0.120333537185279	-0.212332015107157	0.0492873110208052	0.00289925598733528	-0.250371429139048	0.0632965694974543	13.998237032967	-0.104495874625375	-0.220791606393606	0.0673786953546454	-0.0683123943056941	-0.238164825174825	0.0439697755505495	Sched5
726	8.86586131988935	-0.289957864476298	-0.0401180600678588	0.0864219329202753	0.0530517787787047	-0.00504094159491824	0.212744212025467	7.62249006993007	-0.30416394955045	0.101400695257742	0.00328440856753247	0.187069290979021	0.0700441342017982	0.168349325417582	Sched6
727	5.58264558610149	-0.186485668813734	-0.0507724901339964	0.180249275366871	0.00175088689425861	-0.0819175156745627	0.236650057550983	2.84331556443556	-0.233947409310689	-0.0834775448480519	0.0726505530559441	-0.0139765797462537	-0.14626046578022	0.265588356913087	Sched7
728	19.0294494030325	-0.15772224341104	-0.0196913970559233	0.172558509484381	0.0732901502118962	-0.118128880433968	0.175786519780214	12.5232111088911	-0.104822948911089	-0.0525935417622377	0.162431255944056	0.0383757894085915	-0.118329142957043	0.218038594405594	Sched8
729	12.015975877671	0.122834241133979	-0.087986738656538	0.16658689670581	0.211243243273617	-0.0199184878264945	0.106862736539201	10.1608850749251	0.0755153496223775	-0.0953727532567432	0.2034638001998	0.184184013586414	0.00128682273776224	0.144563901098901	Sched9
730	6.26030766151841	-0.115678002878238	-0.144817484171394	0.184710776997703	0.142983912860125	-0.0587133281920195	0.148908586492918	6.45202366633367	-0.150799371928072	-0.281291631368632	0.0963983653094904	0.0939914620069929	0.0708738236473527	0.0540408065334666	Sched10
731	20.2145031328405	-0.218130230547141	-0.213231638872484	0.171758181255768	0.085233706330323	-0.0662363240200234	0.00364763909837812	20.5710207792208	-0.201463492507493	-0.188722868131868	0.168926340659341	0.12144007962038	-0.0521589255094906	-0.0389074912067932	Sched1
732	5.17010849040357	-0.0877722479933237	-0.102850395816233	0.0522467060799284	0.0537671402658722	-0.212979373588913	0.179948998237797	2.39542751248751	-0.0691557538671328	-0.283746328315685	-0.184503331768232	0.0590348275774227	-0.108436471992008	0.17914868478022	Sched2
733	15.3319531824345	0.10182608972494	-0.157162255748957	0.144548240152226	0.141048609262488	-0.0327438122297209	0.199975234949333	10.5399415584416	0.109061484241758	-0.265225008491508	0.0690865127769232	0.0837869777362638	-0.0302229880538461	0.23699236043956	Sched3
734	13.7125567173299	-0.220950476723565	-0.144485946144197	0.0286974502464471	0.19963499031384	-0.103394137815074	0.0524870000905203	10.14806004995	-0.208698077922078	-0.230921711288712	-0.0736174195864136	0.213378428571429	-0.0449993981779221	-0.00291699742092907	Sched4
735	20.4823291627886	-0.0598821396432931	-0.0691733622384386	0.185682279855542	0.109635768593705	-0.194871143304951	0.117415810376519	12.8989237362637	-0.0321715814227772	-0.0420543888541458	0.190088497502498	0.093027606993007	-0.221896301698302	0.143915817182817	Sched5
736	12.4909387498462	0.156545787274157	-0.1245419056625	0.178536109469892	0.123958855403267	-0.0700264634078811	0.0369406639757818	16.3636583416583	0.147469404595405	-0.125794404995005	0.1908243996004	0.140868092707293	-0.0547740553526473	0.0283730719421578	Sched6
737	10.1262740588237	-0.0153577765778916	-0.107920270732519	0.209658611937422	0.105256358490491	-0.138777832938522	0.189711331846717	13.5904745354645	-0.0378437053206794	-0.126208621278721	0.21910553946054	0.127778013986014	-0.117244667132867	0.183729715084915	Sched7
738	7.50561035025706	-0.24531128718599	0.119124460658243	0.0234500112525636	0.199198808164157	-0.0260980315977168	0.0403758748321487	14.0481215084915	-0.285447273726274	0.134942651248751	-0.0607013533536464	0.152050013086913	-0.0152491913508002	-0.18655637027972	Sched8
739	16.0861910770663	-0.142824900223574	-0.205561951217434	0.189869919727234	0.0305396430876097	-0.040935569378828	0.162301023841065	16.1792898401598	-0.112065059040959	-0.183982271228771	0.212770054945055	0.0983895220779222	-0.0658500984515486	0.144220389310689	Sched9
740	15.5291880948316	-0.195836338279168	-0.167498153446796	0.122402376385822	0.107455424955466	-0.0477722332394569	0.133872656686502	12.5570878721279	-0.190832961038961	-0.18364234985015	0.0949878473346653	0.154558253246753	-0.0204249250923077	0.117576934365634	Sched10
741	6.01981062369561	-0.221830293301354	-0.0517730829141284	0.236508893973907	0.0980955480344477	-0.000336325696879077	0.151697510313823	4.71166776223776	-0.333781248751248	-0.121628078132867	0.0671406833006993	0.039480906402997	-0.0997278960129871	0.233627635974026	Sched1
742	12.94147812211	0.0495554122619043	-0.148179729064538	0.101925098928158	0.0161988139827368	-0.262551258103256	0.146613957027424	8.46496879120879	0.104135710789211	-0.148734175424575	0.0409723516423577	-0.0629981566532468	-0.239677711288711	0.174445572427573	Sched2
743	19.4632937042487	0.166692144288702	-0.0809453977251269	0.188497693679423	0.0688732974139148	-0.0899247768950888	0.201071743573169	16.1156397302697	0.188350107892108	-0.0651340913586414	0.191650273726274	0.105800504395604	-0.0845859447552447	0.173434693306693	Sched3
744	18.9409661346966	0.126367977714224	-0.178763931971533	0.054233113260274	0.105730469220282	-0.256596415963151	0.00665152799632408	14.8364276023976	0.142239861538462	-0.229964355644356	-0.00760597591108891	0.0493412657142858	-0.284990788211788	0.0136527225294705	Sched4
745	20.6407653055844	-0.0767345578180234	0.110335320455977	0.0248901964548808	0.188074217138469	-0.11919379570574	0.233770271557379	23.0707662337662	-0.0600760896903097	0.0764449426293707	0.0683506885364637	0.164498225674326	-0.126091168831169	0.249484948051948	Sched5
746	7.43668747677812	0.160592019445574	0.0638862391161252	0.0647499810055337	0.145645553397996	-0.187707862179789	0.164759052471195	4.03153592407592	0.173072540659341	0.0168945823131768	-0.101180837173826	0.112942321798202	-0.244366654345654	0.22408144995005	Sched6
747	18.2709563678939	-0.137732541563227	-0.11880338391802	0.0597961342413093	0.234453031184182	-0.123946647128539	0.0906100053913608	13.1797902997003	-0.155773384715284	-0.161152451648352	0.00129410622687313	0.175959881918082	-0.134881857542458	0.153191014985015	Sched7
748	10.2209536056464	-0.299746801619785	0.0178349171614082	0.132505488605246	0.142580829725923	-0.00260107915874176	0.0401118976194918	10.391153036963	-0.249849041958042	-0.0485826011918082	0.104205906793207	0.0696378189812187	0.0955064381998002	-0.11898235577023	Sched8
749	15.5495124413065	-0.054668247678113	0.102187334590028	0.0227115630710396	0.183469350004243	-0.142222527825914	0.20745598675283	12.6084785214785	-0.0512147687724276	0.0966810575824176	-0.0129997711686314	0.174049065334665	-0.125244937362637	0.233606648351648	Sched9
750	21.0466159583555	0.00463416456564818	-0.202781722029103	0.167969915975256	0.199897015250031	-0.120224430805807	0.0961058261017501	18.9825952447553	0.00421446343326673	-0.219055190809191	0.133015513786214	0.179394641358641	-0.140836352647353	0.119062070929071	Sched10
751	12.7358339135399	-0.186752175868476	-0.183763544831458	0.19597765600205	0.187414517525686	-0.036535097236801	0.00680539285906586	10.9724199500499	-0.181048545454546	-0.179850175024975	0.193542697302697	0.178359316283716	-0.00450385751888112	-0.0166527342945055	Sched1
752	6.08218972434099	0.0518135686468577	-0.168217623591006	0.198892562914764	0.158455774518437	-0.0925727207744922	0.120518822399774	3.53025070929071	0.0162886340505494	-0.259722828951049	0.120688484478521	0.147715014063936	-0.0815164086373628	0.260316549450549	Sched2
753	5.05522111988227	0.121504425121587	-0.127863145130099	0.207982202268866	0.0221852272860547	-0.0761750437197104	0.216516361871108	5.20791939060939	0.146563028671329	-0.218881121378621	0.177401636263736	-0.0696057732028671	0.0103386676247752	0.214240801398602	Sched3
754	17.1728162694647	0.144115786577198	-0.0497414226638542	0.139076907864576	0.0852561497271179	-0.188486159546533	0.181546852284954	14.5182524775225	0.163605013186813	-0.0451818629540459	0.121192101898102	0.0503689766533467	-0.158609210789211	0.260918332667333	Sched4
755	16.255282205781	-0.158410131735019	-0.101612845188238	0.132516632978228	0.114875563591462	-0.143944018741276	0.172101103245419	14.3577792907093	-0.191631184815185	-0.0705469185764237	0.186468509490509	0.128060806923077	-0.0840942017982018	0.157879123376624	Sched5
756	20.0693250654763	0.12324961781349	-0.0477010079961925	0.0969339642174515	0.165189852961026	-0.194336373787275	0.0787605225101661	16.6490113886114	0.144800775524476	-0.0833587823176823	0.0768678244755244	0.102910491308691	-0.217770136863137	0.088210111888112	Sched6
757	20.8962309134192	-0.133435770693554	-0.0874041936685267	0.0452740515816386	0.197433363051076	-0.201626232944245	0.099975338145113	14.8116026073926	-0.114593800799201	-0.0974482724175825	0.0225507327538461	0.21884543956044	-0.213759408591408	0.114410380919081	Sched7
758	13.0674362014714	-0.0119317154204037	-0.0881387831025556	0.20933181467755	0.159344735018899	-0.11694739880218	0.19374920150263	12.0566210789211	-0.00583440626824175	-0.11227607992008	0.217352494505495	0.16152637992008	-0.100261939360639	0.147836396103896	Sched8
759	14.6493471933527	-0.0712461614739701	-0.0927279129095895	0.0711086134598865	0.191568592509148	-0.211756010764695	0.148153638337621	10.7063953846154	-0.110274667132867	-0.109720068231768	0.0555233901398601	0.213222298701299	-0.221078047952048	0.124479703296703	Sched9
760	20.1161035670997	-0.201235407601929	-0.184877144782218	0.00261328374189825	0.172295896595071	-0.0989429484880084	0.124620599688359	17.4873838261738	-0.189755356643356	-0.177265883116883	0.000500092002997003	0.175457426973027	-0.0767117121778221	0.137340652947053	Sched10
761	6.05414272064882	0.0659227127380925	0.027566993746659	0.250277759416618	0.0941461305381017	-0.16486118628143	0.139288440896265	4.24860101898102	0.0846482293486513	-0.0019545924021978	0.3072793996004	0.00574765019524476	-0.135948442077922	0.164925983816184	Sched1
762	11.2693738358042	0.0757846414819441	-0.175601961523173	0.220180857870744	0.0179091126846524	-0.164773865942894	0.120370618079824	9.8741800899101	0.0565773364065935	-0.203029948051948	0.230779175824176	-0.0175198709148372	-0.176514225774226	0.124582863636364	Sched2
763	17.7460386931441	-0.147189566938568	-0.0285283780943365	0.0559046353490372	0.130225732250245	-0.226977077873493	0.147464361848872	14.7806974925075	-0.16984886023976	0.0425673921397602	0.00477075959340659	0.19444071028971	-0.195400073726274	0.118076211788212	Sched3
764	19.6429954313146	0.160765240808829	0.0533102083799408	0.0563866067561037	0.229500443620265	-0.168866632235941	0.085783464360778	17.5379619380619	0.161544227772228	0.0842905218781218	0.0761398352647351	0.231167769230769	-0.124683903096903	0.0594031593406592	Sched4
765	11.8100350267825	0.302504724438718	0.063509888923842	0.035020919504121	0.115262113441299	-0.0161010710285149	0.104530232774416	8.52586397602398	0.286457805194805	0.112746928671329	0.0027280121982018	0.105249517382617	0.0374302006680319	0.112737394905095	Sched5
766	10.7745732442893	0.0256947227956192	-0.0836176768145538	0.0817129075877261	0.259265884759283	-0.0621020724477636	0.208470503235689	10.7119374025974	0.0452063383447453	-0.106488404375624	0.0114436458111688	0.248707828171828	-0.0792718967152847	0.241743939060939	Sched6
767	6.38364095069238	0.00192020474649475	-0.23157882032459	0.141744580431566	0.0376278515055368	-0.12806041788018	0.216748290605421	2.77714872127872	0.0239076533742258	-0.415991039260739	0.0753973023066933	0.0290069552327673	-0.0291440624145854	0.226296293846154	Sched7
768	13.3258824387023	0.00416776520117107	-0.188075900050392	0.167805525767555	0.16449805875768	-0.183830717314893	0.0993755603778522	12.1619549450549	-0.0540580347772228	-0.203983791208791	0.146914428471529	0.171432017682318	-0.171804904095904	0.0957692952047951	Sched8
769	16.1220779347957	-0.138391965587394	-0.127444539833532	0.171830769879031	0.170545293316991	-0.023190716878152	0.177464124208648	10.4959648551448	-0.108377760297702	-0.0726644690039961	0.156596394605395	0.283828330669331	0.0800312692797202	0.174860911668332	Sched9
770	11.3214117717472	0.115144991404048	0.122592004019171	0.0942729184231593	0.0139106181572162	-0.226743615990466	0.164195473682355	11.8674239160839	0.129157095604396	0.13268457002997	0.115244235964036	0.0294921473529471	-0.1985287002997	0.14802416983017	Sched10
771	6.85896914552833	0.201483248020369	0.161490872288908	0.121256276386847	0.0362185703158638	-0.0484071687286754	0.0780900288595624	7.27081578421579	0.187837771228771	0.168267055544456	0.118562253046953	0.0229156838423576	-0.0497202573415584	0.0959279365134864	Sched1
772	6.87577234893546	0.261199644256901	-0.11653921838038	0.137377265741328	0.0926421554831961	-0.0116795836920313	0.0607868587251434	5.63016961038961	0.263456853146853	-0.161473074225774	0.102162428071928	0.087046519069031	0.00533008809600399	0.0941142083916085	Sched2
773	18.4406308959997	-0.115327100822546	0.0946366194776432	0.239115240288736	0.0732936229413994	-0.0900507905584667	0.143081223950145	17.2371098001998	-0.11225778071928	0.0912813923076924	0.266689855144855	0.106014655094905	-0.0520979355074925	0.151308181608392	Sched3
774	9.65351804401475	-0.244029538686268	-0.150453795158105	0.0420986709166998	0.107090546661232	-0.109510017297289	0.0907020395345108	6.13141291708291	-0.402327747252747	-0.104180920854945	-0.139980954725275	0.079492737703996	0.02875757803996	0.06910478513986	Sched4
775	10.5867341165255	-0.136974039375822	-0.118116982107229	0.172297067681419	0.118542520267251	-0.138530114795622	0.115341449402349	7.00620183816184	-0.146008659340659	-0.0737567816453546	0.178838270829171	0.11746406117982	-0.172938405494506	0.153208344255744	Sched5
776	5.18808147427105	0.0728399360897192	0.0541881265434026	0.148878327416923	0.180284901659182	-0.187973638343892	0.145631820347323	3.28268488511489	0.104078382131868	0.0856289784045955	0.0799165741928071	0.196202801498501	-0.24670101008991	0.196992175324675	Sched6
777	17.4360786897242	-0.063754816573967	0.111463804080811	0.209980925780317	0.0382477528992986	-0.210582790222827	0.111790184001119	16.1820529470529	-0.0661052225674326	0.119537296003996	0.166648556443556	-0.0123684467348951	-0.262222173826174	0.114729042557443	Sched7
778	8.51762651204739	0.28822175520831	0.061111735381022	0.0392498517211108	0.149350761271834	-0.0412571222512873	0.0552738399113944	4.78601088911089	0.376786652347652	-0.0532632901168831	-0.012342380403996	0.0335606636957343	-0.0080896955982018	0.0530911516455545	Sched8
779	15.8439693875771	0.126314910927588	0.0704868536590729	0.17732731940459	0.026276725009362	-0.213503131008836	0.152984335660523	6.32677267732268	0.204360992407592	0.150937390919081	0.102071157507492	-0.051870869995005	-0.240221407592408	0.17950218011988	Sched9
780	16.339170588135	-0.141348347978221	-0.096637982140186	0.211743501509032	0.179895815774401	-0.136206378423407	0.0122791408924106	10.99664001998	-0.157332761438562	-0.0897659707692308	0.207782337662337	0.192671018981019	-0.142567496003996	-0.0120608826760539	Sched10
781	21.5417259336398	0.0361051794513585	-0.186433779122798	0.169390464372682	0.118152468640452	-0.136559062093657	0.151057606792346	18.2613824175824	0.066625847952048	-0.161175384115884	0.180897027972028	0.0979624965034965	-0.13105005024975	0.166899555444555	Sched1
782	14.5490056687294	-0.158074265640766	-0.22289796562669	0.0146107984024922	0.0165310134913234	-0.131336974998435	0.227894833745479	11.1221432467532	-0.182095004995005	-0.23020805994006	-0.0429827822437563	-0.0466406532663236	-0.114808801678322	0.202097574425574	Sched2
783	8.0763952028091	0.166996504661189	0.107287101465077	0.193277793353155	0.0339895599150551	-0.121885208198128	0.0706754509401134	7.83644833166832	0.213984428571429	0.135479153046953	0.215209291708292	0.0293838896140859	-0.0364535317522477	0.0580736171828172	Sched3
784	9.18162487649754	-0.160449648259845	0.0827598690378081	0.0132296761316814	0.166405704698676	-0.168536964572589	0.192720390406451	5.78425442557442	-0.191475896603397	0.129683330669331	-0.106332292687313	0.151035127822178	-0.0659872938311689	0.232346547352647	Sched4
785	11.088057257626	0.193458904498998	-0.107602446272576	0.145162062431286	0.0795175324377589	-0.135166634907672	0.083101059636605	9.66282689310689	0.237596725274725	-0.0739076839112888	0.161184966933067	0.0710574221588411	-0.0788306274125875	0.121895321778222	Sched5
786	6.37719056921181	-0.0885704565143483	-0.118411621261092	0.126367661766489	0.20544913147342	-0.0486998149154528	0.20412084214896	4.67940875124875	-0.129874584438561	-0.0767632135194805	0.0133250572145854	0.473030730269731	-0.0861482834555445	0.103748698412587	Sched6
787	11.690216959837	-0.145464178367618	0.069541363251486	0.0466161545022046	0.25492044020188	-0.119542619644892	0.104319274946883	10.9303944555445	-0.217688845154845	0.0398636464227772	-0.0889110476443555	0.233600135864136	-0.130532933766234	0.112454406493507	Sched7
788	5.81494256659256	-0.172519711985675	-0.127571152641312	0.108672532150708	0.156382553982424	-0.129749292935097	0.11172733660157	6.47040871128871	-0.139844792107892	-0.179411772227772	0.117465784615385	0.121215354945055	-0.139417097702298	0.0998131261738262	Sched8
789	18.8945221104904	0.133017388953537	-0.0566376328691888	0.108049005010544	0.122767194995949	-0.227134496895346	0.118501138309792	12.0256992107892	0.165322854845155	-0.0668313549150849	0.101443862537462	0.0393473687578421	-0.231464677322678	0.158414741258741	Sched9
790	10.7630013766619	0.0715847117474424	-0.0949297258159158	0.0208678184465065	0.13717093594185	-0.235240513561058	0.134291441161978	11.4387044355644	0.0762041985944056	-0.11855635964036	-0.0900012301998002	0.103697794305694	-0.235656344655344	0.142711501898102	Sched10
791	13.7360438657424	-0.0269741886768636	-0.0726272188947743	0.081581199243791	0.252962007819659	-0.109801805632802	0.191693473575603	12.3566649050949	-0.0455137105305694	-0.0949025121478521	0.0802527407662337	0.235346566433567	-0.127444478121878	0.207335995504495	Sched1
792	21.6175961644289	0.212880964817224	-0.0302467789274121	0.0782276770228563	0.170671192396181	-0.102952028103663	0.166451941995612	14.8482594405594	0.231825679320679	-0.090922799899101	0.0538983264745255	0.140262789310689	-0.109384979220779	0.17468096963037	Sched2
793	17.9437444629671	-0.0879949687833273	0.0792032491880535	0.211151810131228	0.14712948436038	-0.105804130984214	0.0704178404674879	20.1474900799201	-0.0747583477722278	0.108434227372627	0.183167280719281	0.154388468431569	-0.102298606793207	0.105758506093906	Sched3
794	15.3625566497244	0.19029716807708	-0.193339310201528	0.0553091161298781	0.0386360411178274	-0.145104787521196	0.162409459011769	9.87156652347651	0.166739708491508	-0.23291166033966	0.0648374612166833	-0.0222649992671329	-0.12181165964036	0.187610628171828	Sched4
795	19.2213045727296	0.095373020393633	0.00014985942551605	0.329437918099553	0.105169236924574	-0.108525397369311	0.010960323004164	15.2051756543457	0.104416042357642	-0.02478517398002	0.353627015984016	0.0658982276723276	-0.0675925891608393	0.00637816025254745	Sched5
796	18.6469902867777	-0.0866585001337802	-0.14839494372031	0.101067396718317	0.110302424968133	-0.155198566161044	0.190117471687799	22.0246995004995	-0.0796300163836163	-0.166950327672328	0.109395539160839	0.0720997577522477	-0.180406455544456	0.200767107892108	Sched6
797	10.1677643160965	0.084831100759475	-0.0887306828538491	0.107563320617153	0.266947916129888	-0.0101597811988099	0.148394306733268	8.4128843056943	0.0914288092207793	-0.129165755144855	0.1209530996004	0.242504163836164	0.0752863082167832	0.131213283016983	Sched7
798	5.95349465841969	-0.00880165953827816	-0.023675248983286	0.161683920920046	0.246189652896289	-0.214582641507771	0.0732876913150952	5.46026117882118	0.0391702972707293	-0.0148327049121878	0.175235176923077	0.249739455344655	-0.189565422877123	0.0728605672927074	Sched8
799	16.6416320292938	0.0423130299558802	-0.0106217912680655	0.181727671189729	0.175599128704668	-0.209805947487637	0.168392559733957	14.0643543956044	0.0839246943056943	0.00806972474985014	0.157108627372627	0.17927625974026	-0.191191213786214	0.163118297702297	Sched9
800	7.01708246240476	0.0281728229749671	0.100531724418776	0.145315128049718	0.154007848077032	-0.0201639198085185	0.274043735787475	7.06197215784217	0.0221126001612387	0.1367105099001	0.125134807392607	0.164294409190809	0.0658619382647354	0.254550460539461	Sched10
801	14.3502925316022	0.124172317530495	-0.122413942448826	0.186666527200577	0.126239451648223	-0.183414562776205	0.0535452769084528	14.5003178521479	0.155184774225774	-0.117450802197802	0.181313395604396	0.128794524775225	-0.169790533466534	0.0477235869130869	Sched1
802	11.2505787368782	0.232796011504229	0.168094134062346	0.057866002035351	0.0366805432667563	-0.107555251119466	0.0537549241050601	12.3986334365634	0.228409364635365	0.12286255014985	0.131565190909091	0.00990287366483517	-0.0766375174925074	0.0571519281518482	Sched2
803	18.5400234039787	-0.200092408286444	-0.0668596364219251	0.14458397067721	0.127697777472408	-0.154525367682547	0.105541181050948	13.4605641558442	-0.21480310989011	-0.0849613283716282	0.125254613186813	0.127706346953047	-0.158560769230769	0.108148133266733	Sched3
804	21.353885141744	-0.128155350298843	-0.130973862568642	0.0767174959048987	0.0865966997825122	-0.216804147051735	0.140037641613618	12.5667576023976	-0.18580113986014	-0.16386442047952	-0.0689660563636365	0.0747058073606394	-0.24431457042957	0.135486863336663	Sched4
805	17.82209941127	0.133205705095935	-0.174210095784513	0.193891526737922	0.185823784121746	-0.0752366942864229	0.0327375425505975	15.6158533666334	0.142905724475524	-0.213628008991009	0.162600893806194	0.218887383616384	-0.0910184382617383	0.0194526395968032	Sched5
806	19.3577467942593	-0.0848306256376257	-0.162563182044497	0.146724447250053	0.143039730980718	-0.15212908836195	0.0617599223875323	15.0666107792208	-0.0898267929070928	-0.160568084815185	0.10776830969031	0.134736095204795	-0.206766988011988	0.0841055495504495	Sched6
807	13.7905979699911	0.204328337886851	-0.0691499455085038	0.118474921458826	0.0169401232786263	-0.164390150891939	0.109646729890452	11.1891253846154	0.241034712287712	-0.118935424375624	0.0955832286993006	-0.017407506243057	-0.133506464035964	0.0791340542457542	Sched7
808	5.34200672590329	0.0688147619853734	-0.149459118044324	0.21401314282538	0.182957683726541	-0.0038565182097002	0.135178819480229	5.31737711288712	-0.040799542997003	-0.0987068099100901	0.216075201598402	0.3048704005994	0.0262982971498502	0.112927207232767	Sched8
809	9.91627644673343	-0.055147873384183	0.0967937426322626	0.0217548445962434	0.196061872360012	-0.143598955267522	0.239171038063621	8.98306114885115	-0.0646301233886113	0.137938178321678	-0.0703604013276723	0.188682335864136	-0.136139577777223	0.248074526573426	Sched9
810	12.158319500028	-0.0251017024751533	0.0690098038383652	0.0324497555732693	0.180104090885893	-0.10756440094832	0.177716993209881	12.2813357042957	0.00157578866732268	-0.00283707550389611	-0.00461857120149849	0.148136066533467	-0.102594938871129	0.228147402597403	Sched10
811	12.1503531461161	-0.229293564714976	-0.102992980435522	0.214680329985353	0.103294301963579	-0.0484739657337138	0.042515942881291	11.8042518181818	-0.28146011988012	-0.15397461948052	0.178585433066933	0.0507920992606393	-0.0461646984337662	0.0123479156783217	Sched1
812	7.07898591493676	-0.0141257207496667	-0.107909865575499	0.161376487578163	0.0702149189198423	-0.204913206734148	0.204249079081003	5.08084927072927	-0.0228285122115885	-0.139798218421578	0.0051692155947053	0.101962184965035	-0.333746744255744	0.246541470529471	Sched2
813	20.8288362000319	-0.204553959966431	-0.0493031268822407	0.0284582440809476	0.230060403939836	-0.102810865753441	0.146170603381334	15.4316473726274	-0.232125518481519	-0.0544087824825175	0.0107527031455644	0.27129686013986	-0.0809965907492509	0.111985117282717	Sched3
814	19.1411398945449	0.183367973187229	-0.106386879960718	0.0421136394157858	0.182224247416321	-0.197008559195834	0.0319840145239862	15.5098266733267	0.184322448551448	-0.119684221878122	0.0414036695044955	0.163991464535464	-0.198174677322678	0.0421499434565435	Sched4
815	14.6962155347503	0.0598163734190248	0.0317606251746916	0.174414517181782	0.235176490604296	-0.176773289329132	0.0352313513496466	10.6964682517483	0.0743649925274725	0.0581570261138862	0.186558778221778	0.224056523476524	-0.160480116883117	0.0396726466833167	Sched5
816	13.3090568592881	-0.188506168255484	-0.144977648038027	0.209079196904249	0.0535164768825266	-0.108643516278655	0.0719419792917308	11.751118991009	-0.219098016983017	-0.14152044005994	0.173634041958042	-0.00164951068931069	-0.150845956143857	0.0772856081518482	Sched6
817	19.8066348406278	0.153081684875174	0.0152164014360445	0.054867854170816	0.0783169531135021	-0.251548474646105	0.172757101473031	13.5334652147852	0.18534108991009	-0.0104085093148052	0.024093880141059	0.0637019371418581	-0.261674443556444	0.168420795204795	Sched7
818	13.7276330943828	0.186583428694452	-0.0591017527736987	0.086945479102172	0.128880822142278	-0.157224727896107	0.179139538341043	10.2613875024975	0.238331434565435	-0.0632702332453746	0.057345012988012	0.0498808235634366	-0.174956428571429	0.204573971828172	Sched8
819	9.737376182489	0.158515475384617	-0.0552158118894123	0.108717211153856	0.146976200006124	-0.149730162801273	0.165269233338439	5.4810005994006	0.239896533466533	-0.0598316479850149	0.100790864835165	0.110742197902098	-0.124173095304695	0.197795803496503	Sched9
820	8.60052835026518	0.172297174032812	0.0525158099574002	0.0558138088683849	0.117413445074997	-0.189616491854518	0.185703045661971	7.00776724275724	0.160097276323676	0.0282301911788212	0.0508295274195804	0.0788401545854145	-0.247894821178821	0.226428105894106	Sched10
821	8.78139765860251	-0.107859105159724	0.0872968942719789	0.0709479582369884	0.208019148262046	-0.118501080915487	0.196315156762194	8.04797885114885	-0.132709387612387	0.089613033036963	0.116580853746254	0.24091820979021	-0.0547031108661338	0.204644072127872	Sched1
822	19.5826511059215	0.0664922422729925	-0.201838090997982	0.0226019756221409	0.0103746166393122	-0.226037846601511	0.186957123705186	18.7520401598401	0.0719776446843155	-0.176745188811189	0.0320786496652048	0.0148014868161838	-0.244952113886114	0.189150874125874	Sched2
823	7.70762686556012	0.198475663563777	-0.166670500769834	0.173698611086047	0.00863334403846944	-0.0834790984834095	0.162125753835714	6.16617954045953	0.16274803996004	-0.229407816283716	0.0919350069030969	-0.0611271038793207	-0.118360336363636	0.255425659440559	Sched3
824	14.0993144177053	0.171468200073958	-0.144336138752818	0.0360339864944179	0.148170602832485	-0.0372649381574497	0.212954806643322	13.7538881918082	0.221026625374625	-0.195378312687313	-0.0600404283792209	0.162383625874126	-0.0344441897522477	0.132933606553447	Sched4
825	18.585156748916	-0.185045337349023	-0.143053303299612	0.114752563583996	0.102212540583008	-0.05402346712574	0.114994314681024	13.3839291508492	-0.153799370829171	-0.164730757142857	0.118376872127872	0.0541038471328672	-0.0237692369859141	0.187896235364636	Sched5
826	12.8242826337018	0.0177840408994966	-0.172706705058973	0.155537555631375	0.119928460203084	-0.154632951018997	0.108034637013545	8.79849312687314	0.0236156891388612	-0.203569990509491	0.0800145811788212	0.107385653746254	-0.197839225774226	0.166754602797203	Sched6
827	19.3872456258561	0.147241849058619	0.0294192030600782	0.180604179219474	0.124521201457263	-0.168580167796816	0.0753103493897908	18.0523646353646	0.174741807192807	0.0561130471528471	0.180990297702298	0.107469616283716	-0.154729932067932	0.0728660449550449	Sched7
828	21.1598314398931	0.0158774090048744	-0.111021192931444	0.206141990383609	0.180222703001012	-0.203734255196861	0.0733253142659354	17.1288414585415	0.0246680549190809	-0.146204622077922	0.184063457542457	0.152733046353646	-0.205195031968032	0.0900406506493507	Sched8
829	20.0870139052612	-0.142999036315648	-0.199174641319891	0.0757298571138543	0.0793479819005096	-0.0789533278132735	0.165188980771136	14.3526045554445	-0.117780706893107	-0.170077966533467	0.0352988250377023	0.100290897957043	-0.0987016482517482	0.178859874125874	Sched9
830	12.0529069500289	0.0989990292387089	-0.166070454687564	0.138779840102606	0.0744973873088769	-0.0148266977802514	0.210384377749943	11.9577787312687	0.125943111188811	-0.177507897402597	0.112382657342657	0.0733946850959041	0.0126152598297702	0.239210949050949	Sched10
831	16.9921613582645	-0.117846311096209	0.10153404251474	0.0478139887105004	0.108897715420278	-0.22670655517558	0.166158234877682	10.9917289310689	-0.145742926573427	0.110553710489511	0.0702580527472526	0.119425203396603	-0.169692921278721	0.148216815184815	Sched1
832	12.5145662533147	0.208528729902274	-0.0523177875029136	0.196822202727672	0.137173402279504	-0.0564021525473282	0.118213160800062	11.9688628771229	0.233076341658342	-0.0451878565551448	0.194868803196803	0.152617260539461	-0.0127342573153846	0.130892240959041	Sched2
833	6.02379610509951	-0.173978519690601	-0.161331395302072	0.127065889067482	0.0293232806862677	-0.172781217529416	0.154580438099483	5.86542173826174	-0.223236397602397	-0.167570537762238	0.0681864883296703	0.0536123624525475	-0.220383467132867	0.196344294705295	Sched3
834	19.2117706367778	0.163120567484938	-0.144970914008192	0.153517675955138	0.0135677679229923	-0.158625639354071	0.162749460625028	16.6806762737263	0.197359376623377	-0.128283409090909	0.155159934065934	0.0178046162221778	-0.122255328371628	0.168817918081918	Sched4
835	17.4668402751707	-0.125167304785379	-0.145081946883122	0.172647124473733	0.07867818582258	-0.113971266041365	0.169879908018844	11.8609156643357	-0.15582445044955	-0.211135575524475	0.108717955244755	0.0670056775154847	-0.139415393506494	0.206716121878122	Sched5
836	16.1831655318718	0.094751884160154	-0.0607653176861819	0.150911854212451	0.0667745689031122	-0.162274980054832	0.230251800035318	12.1776205794206	0.0740415327372628	-0.0865201601398603	0.0788855199700301	0.0110002041643357	-0.240997697302697	0.308624587412587	Sched6
837	14.5588197448531	-0.0941928052681276	0.100840582351536	0.0253943592609747	0.214418139532955	-0.253518237924287	0.0124145964851171	14.6508824375624	-0.0656488044885115	0.165484803596404	-0.00560320058521478	0.231765807192807	-0.209477337662338	0.00462298490665335	Sched7
838	8.18049181811482	-0.174341066089002	-0.187156017228724	0.0110571482099618	0.0955663436624491	-0.122113277046242	0.152006957123686	7.62676652347651	-0.183010216183816	-0.16721817992008	0.016656831206993	0.0340001697068661	-0.143297106193806	0.192189502797203	Sched8
839	10.5458306679098	0.166571333774086	-0.127954364851226	0.199341814767707	0.100807964912799	-0.0830416645742182	0.093794716229043	8.87582854145854	0.166778821478521	-0.129996046353646	0.226486858141858	0.0756317913426572	-0.0703930392527472	0.129830777022977	Sched9
840	11.3019212791581	-0.0123279894911078	-0.196219365102068	0.196943078225565	0.222235611625759	-0.102555301087752	0.0142478804434088	12.3425344055944	-0.0406616681769231	-0.201635627372628	0.139459631068931	0.196205832167832	-0.125181022177822	0.0381722948251748	Sched10
841	21.0666579883174	0.15888337752886	0.09599721454475	0.136817013862009	0.157712884215525	-0.154226622212303	0.0843712788852924	17.1939017982018	0.172395020979021	0.12291756023976	0.146763687512488	0.157839094905095	-0.119870943856144	0.0776702711288711	Sched1
842	9.44776785075404	0.0237256039333307	0.0252588420132661	0.127682427954868	0.169882260341041	-0.0349533578699568	0.290211869199323	9.12650197802199	-0.00169419791728272	0.0427350010964036	0.0990020539060939	0.205836932067932	-0.049881490535005	0.280525791308691	Sched2
843	14.3100238649056	-0.215220044928694	0.168991289761568	0.104646295049434	0.00302423799482623	-0.0221581792693875	0.118395710586821	9.12880362637361	-0.183455144855145	0.173899219280719	0.0832840473826175	0.0584333515294706	0.0649652126503497	0.133081472457543	Sched3
844	20.2120256031414	-0.0688295614498982	0.013140140778095	0.0263715621774665	0.114683940908548	-0.246111726989375	0.257478272911089	17.3149124775225	-0.0741653241558441	0.0227617836867133	-0.0194865597094905	0.114529195504496	-0.214881373626374	0.266658972027972	Sched4
845	10.9607276299009	0.0167229258645868	-0.204382860249072	0.152742379782113	0.118311586091017	-0.110605253323023	0.187871080844206	8.17434944055944	0.00598418648112887	-0.215897655844156	0.0714095193296704	0.102855718334665	-0.16329598001998	0.225872380619381	Sched5
846	17.0814728345841	0.147877758607745	0.0864349644808145	0.181692259031315	0.195398517740723	-0.0095603676475723	0.148517344821914	9.612516003996	0.135845614485514	0.104660926853147	0.128107529270729	0.269509253746254	-0.0321167154992707	0.205361926173826	Sched6
847	6.52127440615746	-0.152003405167449	-0.1934900497623	0.00658879789624008	0.187358968505535	-0.0316468792069092	0.162968914582834	6.51317254745254	-0.174954839260739	-0.140645942817183	0.0244696520328671	0.235730708491508	0.0216560355370629	0.138154713874126	Sched7
848	12.0134808146965	-0.126047629187857	-0.16368724962653	0.00258210539191254	0.0186415929792448	-0.185655581751876	0.228620172057945	12.6854107392607	-0.0777222245744256	-0.125752317982018	-0.0642519101681319	-0.0172334328384515	-0.136883045154845	0.341792913086913	Sched8
849	8.5990834046017	0.090796370460885	-0.242764501521797	0.111479186350013	0.216088146292588	-0.017531331345474	0.0572458708346692	8.95562116883118	0.0828792541558441	-0.256625568431569	0.115361118081918	0.203121283616384	0.0375425253548452	0.0389472821663336	Sched9
850	8.22125708796291	0.0662968995776524	0.0585036501575118	0.191925047348708	0.174871839755301	-0.161661978776422	0.133754257200283	6.56491696303696	0.112366068161838	0.107649401868132	0.180547664035964	0.159096824235764	-0.155071062037962	0.129448600499501	Sched10
851	5.23723306723524	0.17633121773759	0.0722876258717964	0.0422271337648909	0.174375948749442	-0.118084068292568	0.175890288667921	4.33468455544455	0.258125391608392	0.0934029926873129	-0.0527309737642357	0.178014005714286	-0.129376171168831	0.188918174925075	Sched1
852	8.89767942328817	0.0772958004021525	-0.154070032165244	0.12014544051966	0.142399530550391	-0.171032991728854	0.135333819003496	6.99722466533466	0.00415757507042957	-0.286602548051948	0.0477324806723277	0.174793264235764	-0.210041041958042	0.156555574925075	Sched2
853	13.8751965053773	0.117682240294475	-0.11022304803419	0.173469960999892	0.140127834915938	-0.0742351337230448	0.178499617273751	10.4607351848152	0.117394848051948	-0.146683337862138	0.159874567032967	0.206991613386614	-0.0747605809834166	0.151431054745255	Sched3
854	15.7811825534115	-0.00831860561977284	-0.0575347349526872	0.137705866019345	0.128694975202088	-0.224897185812826	0.202808017346087	13.0758388311688	-0.0309410780166833	-0.0446667438776224	0.134488786313686	0.0881826496303696	-0.267480725274725	0.221646313686314	Sched4
855	8.63053837385756	-0.0336383321738181	0.108544397797656	0.148259019216638	0.222171534489886	-0.132699427963185	0.10507501608559	7.94708403596404	-0.0423509645531468	0.101150689260739	0.143137654645355	0.17321227012987	-0.154012641458542	0.133025847752248	Sched5
856	8.08086812710741	0.202856097831527	-0.182141317916488	0.108195894928014	0.196928582869655	-0.0206521496862536	0.039538147746603	9.11420515484515	0.200102430569431	-0.201427701498502	0.0834653361238761	0.173650067832168	-0.0586761189120879	0.0528284003886114	Sched6
857	17.7015372935258	0.0959288802436217	-0.262035270777744	0.113474843484834	0.0233215224383863	-0.0335885482549669	0.198810847913035	13.8591474025974	0.122573213186813	-0.267589168831169	0.0904309871128873	-0.0151297314547852	-0.0857855576423576	0.204885081518481	Sched7
858	10.6220893804627	-0.196036505463903	0.047368387418491	0.0426496187833659	0.19170999383373	-0.213521317330027	0.0639980051345694	12.2379855944056	-0.258906132867133	0.035215613620979	0.0264152793789211	0.188058523876124	-0.186690247752248	0.073964802097902	Sched8
859	10.3431647148198	-0.133590545597524	-0.157411872620939	0.154405939319417	0.183514568229898	-0.0915684945142765	0.0188417260253277	11.3566764735265	-0.160831717782218	-0.200444761238761	0.0972528114885114	0.227057147852148	-0.120091262937063	0.0175901580153846	Sched9
860	13.2037763305278	0.134457452964747	-0.0463638661139872	0.179874155774936	0.0732088749397221	-0.117800706698578	0.198874704343649	9.92920693306693	0.17591	-0.0406603412682318	0.167059176723277	0.0470791641208791	-0.132220625274725	0.209853098901099	Sched10
861	9.48065537125299	0.0314505960694241	-0.103956822539313	0.0786988779585915	0.117020751678717	-0.1951442310073	0.187427114253992	9.75262931068931	0.0174632041377622	-0.169982225674326	0.0560244235404595	0.0998506035164835	-0.202281207792208	0.158043357542457	Sched1
862	18.4891441956525	0.23857243517231	-0.106751158886302	0.00823116222514186	0.103230816545023	-0.186106216130807	0.111644529235715	16.6479045454545	0.271396522477522	-0.141667978421579	-0.0613026424375625	0.092903257942058	-0.173232996003996	0.0816825303696304	Sched2
863	12.9896533731575	-0.111205674461732	-0.116498920968186	0.0124841704600183	0.125614408395735	-0.0316626712822231	0.29411850466581	12.1209560939061	-0.155139552247752	-0.160832697202797	0.00584359214835164	0.136941797752248	-0.0693250447962037	0.216947479220779	Sched3
864	16.3649570380051	-0.0259159857527808	-0.178220014756512	0.170312595972972	0.139668063344033	-0.0915808294641765	0.128106042488449	14.3202891608392	-0.0108241439259141	-0.181020457542457	0.138611289210789	0.134408687512487	-0.145156957242757	0.125762707392607	Sched4
865	20.9716839458001	-0.148772444711485	-0.10602328426117	0.143858392692919	0.0303046183347632	-0.048333703825764	0.223472957963781	17.5919825374625	-0.171833887912088	-0.11093264025974	0.0887341115584417	0.137689572147852	-0.0530975993656343	0.186918174625375	Sched5
866	11.3787288166631	-0.156915417830752	-0.194759647242722	0.0616145766707	0.137973331589167	-0.0522549661624518	0.149583401626472	9.48179059940059	-0.155998267872128	-0.143730088711289	-0.0186950125956943	0.118223452437563	-0.0990524001298701	0.230102404595404	Sched6
867	5.81084318376878	-0.0935505701759334	-0.23516908298964	0.0570039910339961	0.112223246744276	-0.0436186364797561	0.202079827820293	3.27982989010989	-0.021443898954046	-0.268350621578421	-0.0251898757452548	0.159701816736264	0.114795726755345	0.251723843442558	Sched7
868	17.5453338694841	-0.0155392894518012	-0.0451668340496552	0.230116728905051	0.085316171411849	-0.233063294516175	0.132067849773672	14.8892170929071	-0.00189805534631369	-0.0920417215784218	0.230422987012987	0.0283383339250749	-0.272326452547452	0.124977448451549	Sched8
869	8.74003765909537	0.149210489729834	0.0560501494910014	0.111826745087968	0.205450046023155	-0.0737604758524484	0.167672241635907	5.57489541458541	0.128829986713287	0.00568031802597402	0.138047583506494	0.232274434465535	-0.00822140850979021	0.229193505794206	Sched9
870	5.10902255196249	0.14611683958194	0.0901627398877781	0.16077847441641	0.0324253086697837	-0.138422840463661	0.161738302624099	2.24840096903096	0.291372802397602	0.129882039192807	-0.0358201896373626	0.0642404137371529	-0.17314492037962	0.173621576513486	Sched10
871	20.7499980824871	-0.13068142857441	-0.183942404462216	0.08294518378107	0.11881623557308	-0.189259493197981	0.102071571928683	15.2152883516484	-0.138431017182817	-0.191789628371628	0.0639736737862137	0.132255967532467	-0.201650898101898	0.098912445854146	Sched1
872	15.7986559239045	-0.103676220533249	-0.131655260168709	0.0975196928094073	0.173378279024807	-0.0533082319263377	0.171632287516562	14.3964846653347	-0.0842661909990012	-0.139541407292707	0.106260012017982	0.145684874325674	-0.0385022853346653	0.214390116883117	Sched2
873	16.9621345886801	-0.13084787663469	0.100838371274835	0.0341878282245832	0.0263451494811044	-0.149913599958636	0.252722267719763	18.9325298501499	-0.107784357642358	0.116519066533466	0.0168497615177522	0.0497234302132867	-0.204718354645354	0.248580911088911	Sched3
874	16.1360731704779	-0.16584748740824	0.0600399780161587	0.157987189757135	0.0845039297549786	-0.086720394563111	0.207203054817784	17.2954044955045	-0.162427902497503	0.0951566589010989	0.182497854845155	0.140680567732268	-0.0850852648551449	0.132885856043956	Sched4
875	18.6892107196156	0.0107493417912441	0.0258868445705895	0.0870759298672202	0.223493133554666	-0.179724642486286	0.212487643622701	18.3063680919081	-0.0166852583244755	0.0910925340659341	0.0861850909090911	0.197727048951049	-0.172337470529471	0.221481872127872	Sched5
876	20.760456958075	0.166223660650333	-0.106110274708361	0.127965874320681	0.202049770708545	-0.0961480554629543	0.0226160361221593	18.1855487512488	0.172911794205794	-0.123365063936064	0.0978804496503497	0.139462551148851	-0.134174220979021	0.0555002765634366	Sched6
877	8.78489530252036	-0.0537694982972658	-0.0225916814707193	0.255350923818583	0.152920184077002	-0.12661375737573	0.103363965177626	10.5744178321678	-0.0522932123526474	-0.0281897486055944	0.204163498501499	0.107602535264736	-0.213940243756244	0.126097672527473	Sched7
878	18.6542971390555	0.168698971160493	-0.030515910579587	0.0696055936194782	0.148329926918659	-0.164346765389664	0.11891917602874	11.2890893006993	0.180190666333666	-0.0634170922077922	0.00152819935634366	0.122038467432567	-0.195600571428571	0.134982837062937	Sched8
879	13.6752334651922	0.15511914611987	-0.189890051106372	0.0599753761453196	0.127690205751448	-0.102108576755046	0.167572195300312	13.3607493606394	0.203814287712288	-0.153292912187812	0.0303157809330669	0.106554713586414	-0.0825420288311689	0.283031215784216	Sched9
880	12.8324058758546	0.126473834739966	-0.12530610108898	0.0735539706731754	0.199192084819117	-0.169329598172462	0.0615692721304257	10.9184089510489	0.171638513486513	-0.160180252147852	0.0369010163266733	0.176602964035964	-0.172707452547453	0.0609614063936064	Sched10
881	11.3437929134662	0.0870124153588692	-0.193009216475152	0.00375830434336856	0.0667405935688	-0.060054667774977	0.251964159582957	9.29589588411586	0.0695444562347653	-0.190862742357642	-0.034117211047952	0.0896285376363637	-0.0667027360619381	0.247748834165834	Sched1
882	12.3682771126268	0.00989164991353471	-0.174948004462166	0.11151020701946	0.216648073660515	-0.046852648401858	0.145391700439304	15.9068656543457	0.0121263309906094	-0.223106821178821	0.0798986601398602	0.170917550649351	-0.0468926028671329	0.134717415084915	Sched2
883	19.0571955610532	0.10610257761261	0.0718912493235179	0.144111770902899	0.171751573245891	-0.123469068190321	0.136363407905002	14.4621532167832	0.133981809090909	0.121475674325674	0.153512696303696	0.149248232667333	-0.0461650078691309	0.157272953646354	Sched3
884	10.9042420591344	0.00860649992143332	-0.196747310335602	0.0569224463490661	0.0476802357903075	-0.210579864412178	0.238685894288766	9.19801547452549	0.0154213264150849	-0.224144351648352	0.0319506099114885	0.0447515758963337	-0.231670014985015	0.24736761038961	Sched4
885	5.77479790386239	0.049657840660435	-0.194981608051863	0.22534653553971	0.0192152689270907	-0.166123436123685	0.0999365571903884	5.58330387612388	-0.0524328933976024	-0.244692919080919	0.202731737262738	0.0217378523435564	-0.177166994505494	0.107194493306693	Sched5
886	13.1690109696597	-0.23679195022796	0.128203859648697	0.00744492042840432	0.156402887146307	-0.0616969617791812	0.0428101372878696	16.5130902897103	-0.230696357642358	0.156319096203796	-0.0640831297102896	0.144593869130869	-0.05215688403996	-0.0738332422017983	Sched6
887	16.0075897757921	0.0554201563260046	-0.0190710766089646	0.258028749104007	0.1629989232953	-0.0652561778617233	0.00686080658434524	16.5309120679321	0.0740706987012987	-0.0242061605176723	0.241797182817183	0.160567277022977	0.010476982666973	-0.0519532930239759	Sched7
888	14.5029450026111	-0.134920665833012	-0.0553901834210887	0.257980603081188	0.0114124630131284	-0.200279393653468	0.0263576821667255	11.935122977023	-0.123475272327672	-0.0344359483671329	0.291979547452548	0.0173082359977023	-0.148070957542457	0.0292632470989411	Sched8
889	6.90192531438333	0.111996101981358	-0.135321840371789	0.276801161894388	0.00454901548502059	-0.176007667522961	0.0143114969199378	7.44897001998002	0.152358214785215	-0.116080775524476	0.265305468531469	-0.0207757678061938	-0.13417708011988	-0.0355070698555145	Sched9
890	14.1968933724459	-0.257364093959168	0.011637828915896	0.151291484960639	0.0867679416720867	-0.00275252120001583	0.13742616892204	13.2081416983017	-0.245401398601399	0.0720684551448551	0.154141694905095	0.176591033866134	0.0430402809288712	0.0449371799058941	Sched10
891	13.5366615104851	-0.0805007434468953	-0.194663803835773	0.104800273895156	0.0790582757672554	-0.16634054763096	0.174314892296331	14.9519624175824	-0.0882698715284716	-0.189606173826174	0.0902019744255744	0.131684117942058	-0.160741308691309	0.171711599400599	Sched1
892	9.95876262359136	-0.158592677736395	-0.152618497755682	0.190470011351458	0.0344778329395243	-0.126391705899247	0.120022643590448	9.51164809190809	-0.235576756243757	-0.143834641737263	0.219618796203796	0.0365729294205794	-0.15554361988012	0.123601292007992	Sched2
893	20.6959234153416	-0.200301993227263	-0.186067825700364	0.0983123534650315	0.089068841717385	-0.186380859352405	0.00306425768436228	17.0938415584415	-0.202281966033966	-0.182469581418582	0.0646930418581418	0.106054134165834	-0.229387463536464	-0.000227259894185814	Sched3
894	8.94805548531608	0.0307657028752631	-0.0787255202793918	0.0873929569011807	0.207440870349133	-0.134556371236275	0.230029013998338	5.66711869130869	0.0518230661303697	-0.0859205646633367	-0.00283244245044955	0.261922305794206	-0.125828559801199	0.276073132967033	Sched4
895	16.447896813958	-0.153535623542337	-0.150014145970542	0.142772564083189	0.128056816085314	-0.126273341569706	0.125169215217006	16.8804787112887	-0.142494325274725	-0.111923045754246	0.0707995466133866	0.100048862437562	-0.212548498501499	0.212696456543457	Sched5
896	15.4405691221484	-0.0433118506614447	0.0902305852702853	0.0170580587023358	0.00913394562239903	-0.228962844371234	0.226198320108555	11.8041298401598	0.0302262024378621	0.106731923276723	-0.0737904218523476	-0.00826040395194805	-0.153479108391608	0.196552173726274	Sched6
897	10.2445540157556	0.222384473803874	-0.106680137604565	0.021722523586523	0.148211278149813	-0.0882013330862898	0.187810257711867	8.12699004995005	0.195335240859141	-0.140352796703297	-0.118952164455544	0.0742549147882118	-0.144841461438562	0.226904597402597	Sched7
898	17.0058041824861	-0.141441983087377	-0.0110675202415304	0.221988307011907	0.159945859303235	-0.188625456467617	0.0152411986789274	13.6718309190809	-0.12627653956044	0.0129893703054945	0.223223330669331	0.165566991008991	-0.162409618981019	-0.0429929701555445	Sched8
899	8.23891399918232	0.224244560502949	0.0600719562631228	0.0324637002199732	0.242305693551195	-0.0198405912266053	0.149095121638891	8.98033150849152	0.239393754245754	0.0460693485404595	-0.000282950067332669	0.239288334665335	0.0286160835853147	0.143169173926074	Sched9
900	11.7157112994632	0.195747776743999	-0.208839554645946	0.0700732059301003	0.159334094538956	-0.079283973116295	0.0663836812769097	9.98599297702297	0.220143218781219	-0.229378846153846	0.0445586142047953	0.184309033166833	-0.102295541558442	0.0680992253246754	Sched10
901	14.5479523439398	0.138797442821991	0.0393469669715826	0.153568356481367	0.13080695801907	-0.250197703377124	0.0246137101614281	13.5953756343656	0.17495246953047	0.0428287641848152	0.166619412587413	0.105587016583417	-0.236764164835165	0.0116320050913087	Sched1
902	8.12739875544646	-0.0109256632684032	0.0777442012724838	0.192607164860312	0.128845464476343	-0.00333978445427809	0.150495133350541	10.7134098501499	-0.033567772155944	0.114435348511488	0.170156698301698	0.0960003807992009	0.0688142662537463	0.150473133766234	Sched2
903	12.4586231904009	-0.0290202527468716	-0.00345824410157795	0.0099160377399823	0.304825910398672	-0.193797203279829	0.146095988482504	10.4753742657343	0.000176703606323677	-0.0404607374110889	-0.0291913749643357	0.275563714285714	-0.172043527472527	0.171294783616383	Sched3
904	8.65887047576121	0.140571629254308	-0.198808996619526	0.137227355150008	0.0122030737677721	-0.183261687529902	0.111904767049716	8.55599625374626	0.156027226273726	-0.182657614385614	0.0972884570929072	0.00414633431718282	-0.216264345654346	0.113348739360639	Sched4
905	8.93798327460542	-0.0113597115183887	-0.197118200075518	0.191177369494505	0.210993759398791	-0.154430258527486	0.0205739024991824	9.33857361638364	-0.0637165838621378	-0.202586207992008	0.215624767232767	0.21188817982018	-0.126076116583417	0.0319831639140859	Sched5
906	12.6896238418256	-0.117882112204474	0.0632788836695555	0.0436608471993311	0.0265332902372977	-0.113940378827552	0.28014642494823	7.6373327972028	-0.117092419200799	0.100182177582417	-0.0246477076447353	0.0112541928287213	-0.0839103155504495	0.279542473526473	Sched6
907	13.34000291116	-0.130863549150532	0.0454784755291689	0.257221204153571	0.027623367285342	-0.0340199794553458	0.179277660107449	12.1558515884116	-0.190964494105894	0.0497614405224776	0.240003488511488	0.0161200426133866	-0.0244693516127872	0.115892588917083	Sched7
908	21.0256044961837	0.202204772168748	-0.0163499010551423	0.166723461298959	0.0611043925408151	-0.0847908623967284	0.0250307015081194	13.3333478821179	0.224136587412588	-0.0394866648432568	0.116389437962038	0.0163779469617882	-0.0976702258741259	0.0141837210962038	Sched8
909	5.13135604180167	-0.158679441562311	-0.0454191731947658	0.0822868426405593	0.181344800888845	-0.20725107617901	0.104808114304218	3.35921788211788	-0.161592657762238	-0.121059954251748	-0.0924862696411589	0.174847657879121	-0.233479393206793	0.1398805097003	Sched9
910	8.08475518748719	-0.164139956286226	-0.194263820354081	0.0484016581793386	0.157130336042304	-0.106145928881992	0.0733454938164322	6.08692666333666	-0.171842986713287	-0.23967939050949	-0.0408543459130869	0.166877492017982	-0.147404781218781	0.0629109994765234	Sched10
911	18.42135565094	-0.168663603839092	-0.129206345587457	0.170761781610196	0.0456361732371353	-0.16327711217491	0.151192838305901	16.0361121978022	-0.188351293706294	-0.16821067032967	0.154404723476523	0.0445688324675324	-0.161809729270729	0.136620757342657	Sched1
912	10.9304393506519	0.0392177342245112	0.0343821506694324	0.239402027719412	0.031767295806071	-0.216218137365503	0.193562029574986	8.43233795204794	0.0702342347335665	0.0714586866683318	0.234256170829171	0.0259400880608392	-0.162886971128871	0.195122513486514	Sched2
913	15.7603453698308	-0.115310824577621	-0.0614800033160455	0.0979253512225624	0.19324033871332	-0.15087704431586	0.17300522607017	14.1416386313686	-0.106264257842158	-0.0776965246853147	0.0707151587612388	0.168716742657343	-0.1449389000999	0.231093050949051	Sched3
914	14.2638772802828	0.13109642556706	0.0242368382940028	0.13369173855341	0.133253646228279	-0.197992034503933	0.154873189333592	11.5773225874126	0.14292004985015	0.0320288801363636	0.13467275984016	0.109797706293706	-0.18928547952048	0.18324134965035	Sched4
915	12.849748987014	0.148375511911935	0.0395556975605718	0.156709555177731	0.17706365376133	-0.147744727798955	0.117219279928991	9.73782995004994	0.17705012987013	0.114420541158841	0.172759506193806	0.104526028224775	-0.175045989010989	0.135415355144855	Sched5
916	17.4801279643988	-0.0360930663632288	-0.20410671204211	0.165817853440465	0.180012908554998	-0.0414026502437949	0.165069790557076	11.9191063636364	-0.0798055071948053	-0.216120532467532	0.116708424475524	0.179671961838162	-0.0150597807422577	0.207793038761239	Sched6
917	20.4037049520314	0.243173138334794	0.0107688619858724	0.0970412831399837	0.219899551233489	-0.148712371502734	0.0177050424819609	18.3332047952048	0.240517922077922	-0.0116396652881119	0.0933559441558441	0.203828787212787	-0.161717247752248	0.0442409921078921	Sched7
918	7.4502234646086	-0.173522626256083	0.0669057075613758	0.0195673944266627	0.0391481646585091	-0.224252202513026	0.171152302679426	6.6520094005994	-0.133882504095904	0.0912720226673326	0.00747121601348651	0.026906220343956	-0.239069594405594	0.200022152547452	Sched8
919	12.2293960047259	-0.237691427124684	0.0443819137844686	0.100767005772357	0.200389696795767	-0.102967740757907	0.0671312995673094	11.1251291508492	-0.242753757242757	0.0636050179420579	0.16463826993007	0.157734106493506	-0.0520213638151848	0.0490808823907792	Sched9
920	7.06205424288684	0.10817964746414	-0.138808835883272	0.139096355923551	0.101640454098471	-0.185166486895116	0.117954132933472	6.57206824175825	0.147185832467532	-0.173859187412587	0.115000482737263	0.155144301398601	-0.186736153846154	0.079205651048951	Sched10
921	9.499210705488	0.134299536607727	-0.194513288406412	0.0232917575658608	0.188705218757983	-0.0733339288564602	0.174503792701092	8.06072074925075	0.110447608891109	-0.1754828997003	-0.0587848505099899	0.195915925374625	-0.101259516388312	0.242831572427572	Sched1
922	19.8146408553632	0.167404642363665	0.13712235932695	0.00895546338832	0.0612665968910295	-0.090120360505324	0.243664212271951	10.6567188711289	0.199186213786214	0.128126507192807	-0.0810452184085913	0.0221308547347653	-0.0578730423006993	0.263870044955045	Sched2
923	18.2677157913174	0.0597074900426329	0.104129967957085	0.128924217057175	0.262362396641675	-0.0396734603352585	0.110637734185356	15.4980718281718	0.0388490311408591	0.125619535964036	0.0621436718341659	0.30282721978022	-0.0569078901668331	0.120254672427572	Sched3
924	21.1758176707449	0.343138493764447	0.0458059718137323	0.128605397878367	0.0572995063637068	-0.0179387651930785	0.0184991324156949	15.934315984016	0.35124986013986	0.0311867483845355	0.121842043356643	-0.0251639843796204	-0.0339096670781218	0.0344116294095904	Sched4
925	20.9892708989287	0.260820242464462	0.152824532685076	0.0730404065187947	0.100411251814869	-0.0539931272281959	0.0408160925337619	15.9904953246753	0.347436688311688	0.184470214785215	0.00387938338971029	0.0616061037262737	-0.0429729128241758	0.00775011051568431	Sched5
926	15.2264959079785	0.186008851431953	0.0195147946645179	0.0362242728125093	0.162697279912278	-0.217127183757188	0.148567786328518	11.8353744755245	0.186937748251748	-0.00601847189180819	0.013927608025974	0.100187451048951	-0.254422157842158	0.21489063036963	Sched6
927	12.2949824695887	-0.0239604731656467	-0.173892890212734	0.00998324225684115	0.208923219382041	-0.131891844652103	0.218791522862347	11.5679591308691	-0.0578845463586414	-0.16313568051948	-0.0986482763036963	0.214141839160839	-0.131488596403596	0.199508822177822	Sched7
928	12.5294663416238	-0.197142426081931	-0.0128715326084935	0.194099643739171	0.141819426177401	-0.171799963157935	0.0133664928955301	8.18544783216783	-0.204328848851149	0.00558637785407593	0.179148568131868	0.0983360931968031	-0.257511989010989	0.00125505123166833	Sched8
929	20.8807117256912	-0.209635313449815	0.0874560399614273	0.0671676094861632	0.133877245493269	-0.145927251024772	0.059532241306077	16.7050808891109	-0.175182590409591	0.0912752508491508	-0.0239703284625375	0.101209984515485	-0.196904702297702	0.0624395751288711	Sched9
930	14.1226674661678	-0.13037611623948	-0.244676060368968	0.0279928977007546	0.05605235288338	-0.0773571955373282	0.208833778783638	14.1103088411589	-0.0942499282717284	-0.269066825174825	0.0679829978021978	0.00859435226425573	-0.0733380636893107	0.214043874825175	Sched10
931	12.324163321794	0.106419263234871	-0.0913018559938874	0.0362128948710318	0.154013913864195	-0.202084235458077	0.190007430911807	9.61464315684315	0.157893609090909	-0.127951157842158	-0.0127744649502497	0.0627780643366634	-0.209634326673327	0.242332329670329	Sched1
932	18.0563246814462	-0.186925475139922	-0.233878782900515	0.00269335924067419	0.0157727640649987	-0.103356621641492	0.172012584129936	16.6109536963037	-0.215183992007992	-0.298271603396604	-0.121318599000999	0.032252252781019	-0.0679191706093906	0.108441133066933	Sched2
933	19.2597691363774	0.152659014898558	-0.11612790704752	0.199390087984735	0.126564938431302	-0.00719191247995922	0.0950856185833511	16.2513766833167	0.195732794205794	-0.111928655944056	0.165193108891109	0.109990512687313	0.00812737102557442	0.0937126997002998	Sched3
934	13.7171555938506	-0.208645682547942	0.0796090106854905	0.106627802915089	0.0484229225267837	-0.171733625922087	0.161952137328381	12.5790026273726	-0.209025313686314	0.078177447052947	0.104626955044955	0.0581226574575425	-0.167439612787213	0.187354035564435	Sched4
935	10.3712464794519	-0.0346655474570122	0.146733192581899	0.0241006220675823	0.235440548513589	-0.0105909801829436	0.154094443492643	11.2553576123876	-0.0693767851218781	0.232616684315684	0.0040998236541958	0.166783426373626	0.0140673011098901	0.120523299370629	Sched5
936	6.24199938968427	0.0838678064633225	-0.132009287744216	0.0827130144681188	0.07736311214334	-0.131533518868082	0.228566296740801	5.2288287012987	0.148050928771229	-0.182700623576424	0.0431580307975025	0.0390544425554445	-0.164487656443557	0.228264523476523	Sched6
937	8.00002774780136	0.0464770498741697	-0.190366384745329	0.152734800245463	0.125598886024454	-0.115138457611286	0.148002701521104	6.71235198801199	0.0620438617902098	-0.195812019280719	0.150975992107892	0.181749853546453	-0.10095371998002	0.128726953466533	Sched7
938	14.4415795178306	-0.0380566242960846	-0.124975229762009	0.118519118083371	0.155371684524098	-0.0989312538347564	0.193222970593797	12.2995994205794	-0.103225399300699	-0.0601773821858142	0.119304962237762	0.142545632067932	-0.114361471628372	0.203128876823177	Sched8
939	14.5272510364083	-0.0941082621044739	-0.0681407024225077	0.139375950189288	0.24893256441053	-0.0468207808864879	0.107558387178926	14.1933030869131	-0.106947082117882	-0.049222683070929	0.0845397154545455	0.289417857142857	-0.050129690704995	0.114457927172827	Sched9
940	8.25765191752063	0.1812821615666	0.0608423829060129	0.192350628373383	0.0599286883852907	-0.142590306480787	0.168240040930713	8.5874595904096	0.203239000999001	0.0374596089550449	0.204788727272727	0.0742021710289711	-0.112767478421578	0.15666396013986	Sched10
941	6.4793719630376	-0.28245786473843	-0.0781307274655614	0.1513144543161	0.186918449217007	-0.0115478178162011	0.00205743346039227	8.29824174825175	-0.353795953046954	-0.0920299556123877	-0.00204945606813187	0.158128472827173	0.0709056521628372	-0.0721881860329672	Sched1
942	5.1476865397763	-0.138583819969018	0.111055410545984	0.161928981498526	0.0625632550525296	-0.197852761532728	0.101210117584185	5.09896226773227	-0.181530792107892	0.101984273546453	0.0978547317782217	0.0841073741958042	-0.293558336663337	0.0450063029400599	Sched2
943	6.89678781059716	-0.198008279106456	0.0671377574104025	0.15053796599904	0.0391975089341619	-0.181478325837867	0.144009671094095	5.01021531468531	-0.277693417582418	0.115106327675325	0.0364448084334665	0.0977102025051949	-0.0970362069440559	0.238218978551449	Sched3
944	5.9323088088337	-0.107352737092988	-0.122829756041352	0.191084394283296	0.105393644384717	-0.168167576800525	0.0974088223975919	3.83866409590409	-0.177400371778222	-0.190936988011988	0.103142273528971	0.0406862340625375	-0.253910168831169	0.126516001938062	Sched4
945	7.29815084879808	0.0737039282539231	0.13854599933598	0.0549063612894288	0.0971687050704988	-0.250342808416066	0.10500883094343	4.86366752247752	0.0980599607662338	0.188446561538462	-0.0336970051825175	-0.0289256200592408	-0.314769791208791	0.143960224975025	Sched5
946	6.21659982015457	0.154249894175652	0.0633423810888048	0.127203986765148	0.173479667189991	-0.188277503767283	0.0989314582384871	4.49073241758241	0.107767060609391	0.122656194496504	0.0286603415909091	0.19695868981019	-0.288061917082917	0.169556173826174	Sched6
947	15.5043091230855	0.203325331342072	-0.160993948396354	0.0135170196175533	0.191720595882841	-0.143005163723062	0.0262834121770372	17.3162358441558	0.200902823176823	-0.200227561438561	-0.0745619796203795	0.168388274825175	-0.154583911088911	0.0278044058181818	Sched7
948	8.09420721560564	0.0289238553799212	-0.165375241339137	0.00428506489763019	0.284788996120804	-0.204518288998191	0.0129022927239015	10.7482077222777	0.003022251896004	-0.125228987192807	0.0317763438836164	0.307952904095905	-0.164477457542458	0.00974740290859141	Sched8
949	10.1520399369588	-0.0956933593873548	-0.0101165955768723	0.240255973853694	0.152209663584439	-0.133712530257058	0.0866017044938965	10.5726421278721	-0.0816158171528472	0.0690030546443557	0.215761463536463	0.208374849150849	-0.0983267956043956	0.071165704085914	Sched9
950	14.2922632024823	0.0716762866317864	0.110814395306973	0.0482466133742272	0.21059675707172	-0.198560110753212	0.0773791639381658	14.7121494505495	0.118632967532468	0.130120161438562	0.00917896150449551	0.209703002997003	-0.198351568431568	0.0599179661338661	Sched10
951	16.0828895967241	0.028023296032257	-0.244766620152232	0.0547605963365687	0.140946066857729	-0.0351132202062909	0.219411722261631	8.63926890109889	0.0722821895865136	-0.280403141858142	0.0335958354643356	0.13793073001998	-0.0160612629429571	0.224911401698302	Sched1
952	9.4961639993238	0.0618391008610048	-0.291119259742535	0.0249056649032133	0.030741066282192	-0.126649096747595	0.137661428609043	10.0445741958042	0.0869694522577423	-0.300798102897103	-0.0575849434933067	-0.0780057833166833	-0.0532999587892108	0.172638836363636	Sched2
953	15.0832731222918	-0.0687096988536355	-0.0504933383358592	0.0480308255523534	0.201561581744222	-0.190290808319386	0.213670369925248	18.2519123776224	-0.0642464262837162	-0.0503564392377623	0.0754982591408591	0.192217278721279	-0.175117679320679	0.245067291708292	Sched3
954	6.8456503788938	0.137070960911107	0.142430407054077	0.0262709794631256	0.0903185729300693	-0.099378695286657	0.199680664401386	5.92348570429569	0.188263167332667	0.181490222877123	0.0052490706001998	0.0450445678051948	0.0202531794055944	0.213178034765235	Sched4
955	6.41316631122711	0.144508910434202	-0.0834799317163765	0.0618307844488989	0.293099334497919	-4.37095818303629e-06	0.0575801033763854	7.90096385614385	0.0814685279430568	-0.0594351347984016	-0.00596477701598402	0.349437926073927	0.0159913442558441	0.0780777776783218	Sched5
956	18.5357382058832	-0.000449113052508557	0.146014210461402	0.0574007249904621	0.0538904521897496	-0.24554679305237	0.195170774299427	12.8291032367632	0.0364206607964036	0.188025318681319	-0.0175075977196803	0.0287051972134865	-0.283995226773227	0.184322736263736	Sched6
957	13.2252380732887	-0.194088581793584	0.0742518698907738	0.0848498504849988	0.269365660449276	-0.0608387188829761	0.0341976465854621	12.1111203396603	-0.238473053946054	0.0112934437475524	0.0333243389520479	0.229575473526473	-0.0614240548451549	0.0319874405669331	Sched7
958	8.25095015675675	0.0304310320094715	-0.132925149461131	0.166018748161818	0.161459322919875	-0.113067971418398	0.18401792491897	7.41494752247752	0.0736357885184815	-0.163487932867133	0.12767819000999	0.200019496603397	-0.0701635532847152	0.201683662337662	Sched8
959	5.72491494430155	-0.0200853278621276	0.202128918461481	0.0144030419061729	0.211902042744723	-0.0432384143794464	0.0700494985572703	4.57015408591409	-0.0561823003086912	0.107294483586414	-0.0838232397842159	0.153732203466534	-0.111233486883117	0.154416905214785	Sched9
960	14.109418762908	-0.100645550973755	-0.069249693451634	0.0378249336896117	0.169959490380395	-0.150741657231603	0.211467182292288	20.3757136763237	-0.192008604395605	0.00540073823826174	-0.0495765091028971	0.18366026973027	-0.194591512487512	0.215532731268731	Sched10
961	8.45486701069578	-0.252500783981314	-0.0372051339738802	0.0802067332888184	0.276889035293438	-0.0199807065492918	0.0282172043613182	11.5442158441558	-0.276605729270729	-0.0479308670999001	0.144131064635365	0.248470236763237	-0.0497876519846155	0.00568312093956043	Sched1
962	12.2189104018177	0.0706782448453186	-0.127973986805841	0.0754239590778947	0.0957404263804874	-0.189873289263454	0.21604709358218	10.2664158541458	0.0828002761938062	-0.145822288711289	0.0829892983216782	0.0630374715064934	-0.210766569430569	0.251111871128871	Sched2
963	5.39702525442669	-0.139261531450892	-0.146094968767587	0.00563881994442673	0.120093831465038	-0.223424189157886	0.131733093158093	4.14964648351648	-0.135446094305694	-0.189224080819181	-0.01953150506004	0.123371164295704	-0.253480314685315	0.181396115384615	Sched3
964	17.9940406260897	0.0124049198805249	0.0708135626824556	0.176541871008001	0.0873891732942901	-0.117207150141961	0.257316008926206	11.5985287112887	0.0204446941948052	0.087712121968032	0.111892838861139	0.0728922751868133	-0.0935557058191809	0.387506197802198	Sched4
965	21.7928105059945	0.0688399787024104	0.0812195016469144	0.195131215961388	0.201084302708346	-0.162896846309751	0.0766610142037145	16.3687401598402	0.0604833386613387	0.0772441304695304	0.237341406593407	0.162322967032967	-0.175189415584416	0.0691577963036962	Sched5
966	20.3195443787458	0.0616681663767171	0.112934004933059	0.164469119015898	0.0201229690724557	-0.219547919781022	0.147433660251489	20.5564483516483	0.0934893872127873	0.151949997302697	0.137558076923077	0.00511213530949051	-0.228363405594406	0.127811358241758	Sched6
967	16.6663117131614	0.10614634382019	0.0938910458204364	0.167375512101894	0.171813336350475	-0.0971901071393669	0.173530746846226	13.7192061038961	0.0866218466533466	0.154572537762238	0.204396785214785	0.201772934065934	-0.0658241829570429	0.140222957542458	Sched7
968	21.7404338769156	-0.216551400763452	-0.0309686171018531	0.0279427947931668	0.0575620999564221	-0.213033669989199	0.201642439271582	15.8714791608392	-0.176286601398601	-0.0411677104084915	0.000450949911788212	0.0593951186522478	-0.265101735264735	0.216125846153846	Sched8
969	20.1524221273965	0.125021675590704	-0.217608830599181	0.14644956917173	0.199245310416322	-0.0559583533983622	0.0175512290386398	17.6455141558442	0.120776357942058	-0.249617213786214	0.148249202097902	0.148880429470529	-0.0779588908091909	0.0390718996973026	Sched9
970	16.5927071464575	0.162581046272728	-0.183302469710763	0.0389746315237967	0.085341021033454	-0.159340768756858	0.128883501129879	14.3480199100899	0.145077728971029	-0.16274219030969	0.0450671113476524	0.0712391445254745	-0.194567628371628	0.173268073926074	Sched10
971	15.5601324921397	0.0225100134675351	-0.0447894048075136	0.249787179405077	0.172726579210953	-0.102908784557754	0.150866967146836	13.2659187912088	0.0299982865624376	-0.102467025674326	0.248927360639361	0.139583541658341	-0.0729417598001999	0.164035987682318	Sched1
972	16.9104733737753	0.00128957771722924	0.137265254755172	0.148162682884855	0.184192465969881	-0.0924867385385606	0.0973989737890516	14.0210771928072	0.04108062300999	0.179682360739261	0.134964690609391	0.173338747252747	-0.0717452855344656	0.0663601937062937	Sched2
973	12.9332119852078	-0.157561625010936	-0.171159632125663	0.126100293069867	0.0211937644484839	-0.163996208371732	0.147407613428735	6.86824507492509	-0.166705705794206	-0.236817034965035	0.0923052867432568	-0.0318209729984016	-0.156727063736263	0.179988567072927	Sched3
974	8.24155059264029	0.232850641645145	-0.0352306136371676	0.192733211008153	0.203211425421885	-0.0300278881790756	0.0328795826632699	7.88526603396604	0.248911776223776	-0.0326800195887113	0.116897336063936	0.254701586413586	-0.075425648006993	0.0155069441700299	Sched4
975	9.52100577814229	-0.22277774237306	-0.138900041266551	0.0596462646629937	0.218471986697876	-0.0492686179316143	0.0604880823094691	9.43182126873127	-0.247593573426574	-0.0901956914625373	0.0214464553285714	0.292955862137862	-0.050600434447852	0.0554637066153846	Sched5
976	13.3397005728203	0.135132138193431	-0.0876824000229103	0.0295639352509124	0.266540576951793	-0.163179959801187	0.0476736562921247	11.9412541958042	0.178643311688312	-0.0756551756553447	-0.0049368995989011	0.289063250749251	-0.146118234965035	0.0409074181208791	Sched6
977	18.8071932109147	-0.0770006756045678	0.113816042747331	0.184996529614046	0.0896577754972592	-0.0725915480224673	0.226723229745412	12.3735465034965	-0.0350246911968031	0.0717920205034965	0.174380119180819	0.123781648361638	-0.0268810042405594	0.317336546453546	Sched7
978	11.8642616094662	-0.112107238456358	0.115361534056156	0.199086911708731	0.185202546407234	-0.0627911496850791	0.0861169834591075	12.6941938461539	-0.120907715484515	0.124193271328671	0.22260672027972	0.195617978021978	-0.0357537716033856	0.0577247421648352	Sched8
979	12.0956051543048	0.129131732250589	0.0289362393216557	0.157822462673725	0.213863598989575	-0.0560891185406663	0.0986025184349899	8.45947286713287	0.0994942239760241	0.0675223324795205	0.0710043599000999	0.224611305694306	-0.0812954603096902	0.122889232067932	Sched9
980	11.7130043503546	0.246896122852476	0.0551905898514333	0.030201480822203	0.0642531049238155	-0.0558253819499951	0.24505525196141	13.5467041758242	0.214298796203796	0.0392102239130868	0.000157668352267733	0.0259926444797203	-0.099319244155844	0.317237540459541	Sched10
981	7.62191324939631	0.204143465717544	-0.137443422873604	0.0298120386375917	0.0139146832328356	-0.234019857844891	0.133979525570108	7.68836690309691	0.231582995004995	-0.143228120779221	0.0178144384838162	-0.0168521947330669	-0.184988979020979	0.125165754445554	Sched1
982	16.7465498465683	-0.133375614220389	-0.0213537738553147	0.0508798355181514	0.0767956950552496	-0.235987548457925	0.186470419141077	11.4713846453547	-0.180770324675325	-0.0846281787212788	0.0243962611666833	-0.00166878067733267	-0.22008150949051	0.188172462737263	Sched2
983	21.973851219374	0.0260178454220515	-0.080392347026505	0.0535222670886559	0.260104967219476	-0.157739248374546	0.0999302734859478	21.6852542457543	-0.0157875748988312	-0.114697865534465	0.0584847241858142	0.232170685314685	-0.153895657442557	0.0963922647352648	Sched3
984	10.3776708731583	0.0334268495717073	0.0958289239063739	0.224518011719659	0.0926571592300982	-0.202070122776121	0.0588172083847103	8.88587343656342	0.0506391606213786	0.119343689410589	0.223943959040959	0.072202754875125	-0.184196475024975	0.0541018163636363	Sched4
985	21.3895648761607	0.111450772291715	-0.174388214872406	0.0460347076794882	0.166070464926369	-0.182876344939473	0.135947619287378	17.9676298701299	0.12495306053946	-0.213499505494505	0.0366874364745255	0.110858693706294	-0.184045738261738	0.131605856343656	Sched5
986	21.5121815677482	0.0861616312260508	0.047722768350333	0.101267780313737	0.187932019557647	-0.18829757236114	0.0325225791434175	14.3850107592408	0.0615172380619381	0.0959492405594404	0.0781316146853147	0.0934779072927074	-0.217442184815185	0.0459475321578421	Sched6
987	17.4087345702943	-0.0538713684056037	0.0756155830873196	0.199012579552121	0.0332342017824848	-0.0985554189790233	0.237017169104879	18.7532345854146	-0.066805105924076	0.122090424475524	0.212144382617383	0.0349258352787212	-0.0834791316683317	0.190863892107892	Sched7
988	7.52065830320186	0.170572098615816	0.043920114101903	0.262682894964271	0.0132904386823407	-0.186730046958638	0.0541197018862991	6.89024109890111	0.164709463936064	0.0806064692307693	0.249520137862138	0.0317054276485514	-0.179051733966034	0.0432249603626374	Sched8
989	18.2029422202022	0.0837395549739406	-0.0309770803945301	0.163513364548102	0.0696018101943111	-0.119673872565141	0.256559538213449	13.3194166233766	0.14759985984016	-0.01549624065994	0.160683193806194	0.0578539520709291	-0.0840501974425574	0.238022993006993	Sched9
990	17.65079319581	0.174285908550709	-0.0226252729716334	0.0322195629084358	0.187697020113133	-0.086765942657783	0.235804546839244	16.2969014785215	0.196286969230769	-0.0180359298795005	0.0194556892763237	0.184629834165834	-0.121652707192807	0.194275015384615	Sched10
991	5.04644406153958	0.119327723438061	0.0367059543142275	0.208102212147047	0.0592906246123269	-0.0931425585230238	0.132525240289594	4.5663645954046	0.162499453146853	0.0340588781492507	0.16898304988012	0.0717355202957044	-0.0733380514465534	0.147895935164835	Sched1
992	18.1358899098592	0.156173718248282	-0.114456218034165	0.0755973315843949	0.160487187179473	-0.0801932359295568	0.0587878502356166	11.9911459240759	0.154586085014985	-0.142490545454546	0.0434217517152847	0.120808563236763	-0.0846036424575424	0.0796738414585414	Sched2
993	11.9391975310066	0.196371665564027	0.069864452694899	0.127224244669732	0.178469646724688	-0.00204590540064745	0.212795245003213	9.25466347652348	0.229741475524476	0.0790704162772228	0.0581292864585414	0.185352174025974	-0.00830093247941058	0.295151265734266	Sched3
994	14.3298454909951	0.140192091402973	-0.0973505056310675	0.0992841323967675	0.205980526517973	-0.0166060993360128	0.169967340650672	15.1095001798202	0.133365636163836	-0.0850812893806194	0.0600524440159841	0.195122165734266	-0.0401434032007992	0.231996135864136	Sched4
995	13.0316553821399	0.105714699937451	0.0238527027822891	0.228733659126184	0.118116313243728	-0.182131585953913	0.101452955796348	10.5545902997003	0.113741208491508	0.0208604054822178	0.275193144855145	0.100588919280719	-0.147477614085914	0.0828202718281718	Sched5
996	7.92575031421966	-0.162223916078421	-0.194196572671782	0.0905654139467833	0.119542002393958	-0.0494858129332493	0.124378010750338	11.5309594705295	-0.126623673526474	-0.112983601428571	0.0766248362037961	0.140225461558442	-0.126742204895105	0.184108654545455	Sched6
997	16.3283065175045	-0.101983018384837	-0.105967842065732	0.0103110645766596	0.159810684911194	-0.181172176780416	0.178879081504006	18.8753978521479	-0.0835393483516483	-0.102067694905095	-0.026865969025974	0.171692067632367	-0.159173793406594	0.196378322677323	Sched7
998	9.35368767016986	0.2011019674048	0.079422437948589	0.192541119065355	0.0285522017912693	-0.161915535912925	0.0984969682280852	7.65752202797203	0.252296398601399	0.0937644962337663	0.171361832367632	-0.0613670428021977	-0.154509112387613	0.0918639184815185	Sched8
999	8.70748480272052	-0.143161181351806	-0.0864467268635582	0.152494582576267	0.174386438148896	-0.156045548863773	0.108168798648637	7.32425633366633	-0.235729111888112	-0.0857257676912087	0.0365780715448551	0.188320558601399	-0.233963696303696	0.128696185214785	Sched9
1000	5.06085800741195	0.0121976337140329	0.0938875794484402	0.281883901863871	0.184526013124211	-0.0676531515041268	0.0601327374532983	4.2728933966034	0.009818605887013	0.165217971728272	0.20740487002997	0.182567197892108	-0.0963163837852147	0.0808348745184816	Sched10
1001	13.2230766118822	-0.223981812860514	-0.21467827098955	0.0345091090817871	0.251766573617168	-0.00832842579158229	0.0111227519342465	21.4840668331668	-0.321479782217782	-0.281018200799201	-0.00154361375610389	0.218059533466533	0.00379327515214786	-0.00832043818203796	Sched1
1002	8.88377315317571	0.093538478746519	-0.159284355711001	0.176964268429984	0.203974379015789	-0.121245865451356	0.0321634487935363	7.74703471528471	0.0279759946288112	-0.249125582047952	0.138185154045954	0.207412406893107	-0.147686137062937	0.0674644222277722	Sched2
1003	13.1557798230348	-0.117773292282877	0.0585087246592617	0.173819998340234	0.00240696882918088	-0.209768429006601	0.212359593996156	10.5745061138861	-0.120170754345654	0.068749383046953	0.110184332167832	-0.0695191615054945	-0.222058297902098	0.277512714285714	Sched3
1004	8.19873615039202	0.0622974436933431	-0.021954994023397	0.0645132191473636	0.133630550821838	-0.159910433494367	0.170869703386595	8.27606190809191	0.096926905024975	-0.0792580571928071	0.0605001493846154	0.1491708999001	-0.172381023076924	0.14921904045954	Sched4
1005	17.1656770183368	0.15769439569281	0.00206493533839238	0.132527595885462	0.195407948952542	-0.105045100326739	0.0627248982460176	11.412177042957	0.191467587412587	0.0107055532090909	0.0608370005264735	0.194465285714286	-0.133317445654346	0.0753492470529471	Sched5
1006	6.95854876457604	-0.208591915064726	0.0291209905312338	0.0735023248741057	0.123927365538956	-0.0873841315271011	0.237359717898533	4.866210999001	-0.199437800929071	0.0238902021053946	-0.0917943622497504	0.12562190038961	-0.197625126573426	0.253403075824176	Sched6
1007	14.0857156321076	0.222645592044817	0.0121109343252292	0.137230253278807	0.0504107224139067	-0.171917017918761	0.176634619360878	18.168926973027	0.218995661338661	0.016222676342997	0.148526292907093	0.0359065902898402	-0.178912711288712	0.187003055944056	Sched7
1008	21.7578179916168	0.136287484051735	-0.00940386604951796	0.0645594803249681	0.240663819888843	-0.126334847270857	0.119227639261477	17.2244602397602	0.136014366033966	-0.0102761734507692	0.0107005701776723	0.218873884115884	-0.161457878121878	0.157500015584416	Sched8
1009	6.55768901155137	0.109512066719437	-0.116869809844034	0.160036402684362	0.0374197662576408	-0.243167427745263	0.05511604132385	6.68610536463536	0.153012997202797	-0.06732936001998	0.167579521478522	0.0192851632526473	-0.232882528471528	0.0615868009590409	Sched9
1010	8.49794810986528	0.103787008638236	-0.27575929467477	0.0210316590595404	0.160797332639845	-0.0850150588416839	0.056161578412081	6.16390516483516	0.119284195362637	-0.24559088011988	-0.0415252504574426	0.190266257042957	-0.0994309816183816	0.0734348658242756	Sched10
1011	12.5277751999956	-0.164268071375553	-0.143134274325776	0.0695541165596471	0.149728804836341	-0.208618766107099	0.0525294721993611	11.6744903896104	-0.184020711288711	-0.121276293006993	0.0380410411468532	0.15287775014985	-0.226131092907093	0.0991627676323676	Sched1
1012	7.00501059355807	-0.134842315200076	0.0949271915240174	0.211737009113364	0.200527072415876	-0.0293899450964668	0.111608773704598	10.5487446853147	-0.0894532932967033	0.110871657042957	0.252050956043956	0.205016809090909	0.0645436011928672	0.0065676850098901	Sched2
1013	16.2461224934834	0.0181650527862558	-0.163125855638881	0.109130963914735	0.161554991540626	-0.224933467218199	0.0944323393981898	11.7030586413586	-0.0270957123225774	-0.208906502497503	0.112390057842158	0.133605548451548	-0.222647361638362	0.0874225330669331	Sched3
1014	8.14290720309864	-0.12217044336546	-0.102022840829051	0.102255972908858	0.211736544007209	-0.0302582969453598	0.190467947392534	9.42651696303697	-0.089033482943057	-0.0732765204765236	0.112393308591408	0.203416422577422	-0.102912631793207	0.213871944255745	Sched4
1015	13.2139772888941	-0.183760474217729	-0.0118314963616334	0.100387984306456	0.128804452762549	-0.139173713801504	0.204796544063148	15.0651930769231	-0.199129366633367	-0.0467066680338662	0.0372843748351648	0.0997721164035964	-0.179536137562437	0.219165692307693	Sched5
1016	12.713014001747	0.23635460683571	0.0904832106337215	0.0260683726763055	0.017493615104303	-0.283146653237538	0.0424270433734948	12.684611048951	0.25453638961039	0.0939943513486515	0.0104396930023976	-0.0378294036674326	-0.28340853946054	0.0332307575424575	Sched6
1017	21.8254935223908	-0.0532876814332483	-0.171588794234797	0.115226158728644	0.122441753685892	-0.0439500892203598	0.0920975694213951	16.4714095304695	-0.046501230031069	-0.178792088911089	0.14172863056943	0.115775922377622	-0.0411943224445555	0.102936740859141	Sched7
1018	9.13434082030907	-0.0963440154974913	0.12667008896852	0.035649275179339	0.178340366699041	-0.0276490615537794	0.224442636282777	11.5514038461538	-0.120375416143856	0.0906095823376623	-0.0149697718026973	0.191179501798202	-0.0359601461215784	0.271675967032967	Sched8
1019	9.08962124608952	0.0379597151266299	-0.0448855616109182	0.187008595392629	0.261584356725185	-0.0171428257638484	0.170608649394472	8.50506315684316	0.0781912055244754	-0.0866904888321679	0.122297066433566	0.253065978321679	-0.019493088053946	0.210635015384616	Sched9
1020	6.9899241926255	0.13030961023289	0.0874561851080562	0.196305218254556	0.138292218943977	-0.114424106432646	0.109295879850123	5.54584738261739	0.108007084115884	0.122149078521479	0.201663439560439	0.124139266633366	-0.110870224285714	0.146215145954046	Sched10
1021	18.123606001256	-0.187701894249734	-0.129556392616634	0.158690474134456	0.18385399850324	-0.125683693002573	0.0119644843177054	15.8884627272727	-0.212728458541459	-0.0979811792207793	0.187150887112887	0.169656255544456	-0.103059944355644	0.00789799807142857	Sched1
1022	14.7797301443385	0.0103088970408463	0.0856369953769468	0.0153297731151165	0.265181872306155	-0.0553027269772567	0.255156565509525	17.583325004995	-0.040432433596004	0.0527338988611389	-0.0609791933326673	0.250253136863137	-0.0199649794422578	0.271629657342657	Sched2
1023	18.3292380587675	0.0674132613042845	-0.176460301878396	0.162824685735499	0.0887178352386294	-0.177406285644918	0.141974190344749	12.2639436663337	0.115186525274725	-0.21970394005994	0.127127396803197	0.0689687294355644	-0.190601586413586	0.16667817982018	Sched3
1024	17.2250671425951	-0.0918680638558932	0.027470291202204	0.18629705019211	0.195223882395001	-0.0945417466782057	0.18411001029302	21.2567929070929	-0.0847268052947053	0.0332967341161838	0.217482363636364	0.186955994005994	-0.0890897208791211	0.155695713286714	Sched4
1025	18.9107533844883	0.22458174526214	0.0855518323462214	0.00334582359704479	0.12878738933037	-0.259002821270553	0.0296736621919314	13.7463501698302	0.235431058941059	0.103840668531469	-0.0309509518157843	0.108124122977023	-0.271019329670329	0.0135458679694306	Sched5
1026	15.3402373096951	0.148918400336375	-0.112810353040602	0.121111218473067	0.152295847985901	-0.0913669230943785	0.178044477169224	15.1036356243756	0.187885693306693	-0.119378504095904	0.0890593953046952	0.150534848051948	-0.0904270168831168	0.188001036963037	Sched6
1027	5.56036396889121	-0.100947650530798	-0.0777170559392897	0.193232766529137	0.0802903033740489	-0.179247865525709	0.143091341009101	2.38837642357642	-0.158754024745255	-0.143361622040959	0.0658085786033966	0.0504618341058942	-0.19825069964036	0.254395334065934	Sched7
1028	13.9403761036625	0.112632265847652	-0.223689057359224	0.215362074479898	0.0750134583135352	-0.0547774693573879	0.091522918221336	15.4529746753247	0.138678301898102	-0.279901465534465	0.186564921078921	0.0701673597832168	-0.0421765368836164	0.0787187629370631	Sched8
1029	6.19632653936293	-0.00376683393807197	-0.13751635720578	0.144375537828861	0.0568095984495772	-0.210099770017379	0.212661127966816	5.89397233766233	-0.0130908555679321	-0.130363057962038	0.144644895004995	0.0629733241912189	-0.222590375924076	0.200880240859141	Sched9
1030	7.81840911750691	-0.141531905644777	-0.204650118216195	0.0136208400155045	0.0429604457813314	-0.0907406581237087	0.197137222383595	7.03352573426572	-0.147311434965035	-0.211405632567432	-0.109106323846154	0.0776216505644356	-0.112868644384615	0.225990081618382	Sched10
1031	9.16351515330996	0.0838235739102736	0.0295769609845472	0.077695314480291	0.23211581989473	-0.210657059488362	0.130853101899844	6.18981661338662	0.102777196513486	0.0365541556476523	-0.0120047713359641	0.251354252947053	-0.248998463536464	0.151150604995005	Sched1
1032	14.8019938870853	-0.0297249347721044	-0.230538857732004	0.112043145360318	0.148410438748471	-0.0992506559895596	0.105861478246321	20.5090993006993	-0.0429774868971028	-0.219523589410589	0.0800342212787212	0.16594532967033	-0.138525377222777	0.116020160839161	Sched2
1033	17.1476706199732	0.0565855900375413	0.150912336122959	0.0914963174350395	0.158593935810517	-0.139650973119502	0.0740665513714989	14.4373072727273	0.0623123430569431	0.161505755044955	0.0884358642757242	0.144698605694306	-0.138792212987013	0.0698984141858143	Sched3
1034	21.7183039301877	0.182867933025531	-0.0860421656979148	0.230652778225609	0.20295025000871	-0.0362684291884129	0.0185095344512681	23.9903619380619	0.174464692307692	-0.0949908772227773	0.225258225774226	0.208344133866134	-0.0391163717382617	0.0278043426813187	Sched4
1035	19.5261689835887	-0.138297942091694	0.129933932472376	0.115074414236168	0.217100874779077	-0.0604952302572894	0.0499362167984008	21.4160841158841	-0.140698783416584	0.131678275824176	0.0841167093306694	0.26641332967033	-0.0482026581518482	0.0381399599070929	Sched5
1036	18.6138023661961	0.170803626349623	0.0564676256641773	0.0565435527727759	0.192538403498669	-0.160187142653212	0.124192310338862	14.9503195104895	0.158159542457542	0.0705205822077922	0.0573839313186813	0.148307306493507	-0.187879300699301	0.137969778521478	Sched6
1037	16.4661395185457	0.0108241533882017	0.15634786184689	0.142263754465956	0.0711319493401736	-0.144983662322524	0.159051408615349	19.0759231668332	-0.00628478041618382	0.171195716283716	0.102466020979021	0.0510826787275724	-0.143153618081918	0.157292750449551	Sched7
1038	12.0069778404724	-0.117885108137803	0.069925678679861	0.148928094631144	0.00828274892194813	-0.1906893656302	0.230231645745223	10.2815699100899	-0.11322377022977	0.0462357635532467	0.139291035664336	-0.0256194215312688	-0.218478373626374	0.252470801198801	Sched8
1039	16.8783709528825	-0.211570693892143	0.116149661700758	0.211137931532074	0.0359121731127028	-0.0771945119770874	0.114910952285449	14.1314962837163	-0.20413477022977	0.122732365634366	0.171700589110889	0.0461038793985014	-0.0999227028971031	0.114467015784216	Sched9
1040	9.7778908041016	-0.141196141242804	-0.0639524116185777	0.0727015443071025	0.0171899601414181	-0.235466926895059	0.227317704965814	9.51920474525475	-0.0959569062337662	-0.0748083463336663	0.107975116883117	-0.0446841607958042	-0.206674268331668	0.216529147952048	Sched10
1041	6.2522035664014	-0.228912379510063	-0.205333524213018	0.00788716575860523	0.135377039198621	-0.0594911159971851	0.119810649818389	7.6301687012987	-0.227065362637362	-0.185597876023976	0.0100133131273027	0.220814688711289	-0.023039073547952	0.123436873826174	Sched1
1042	6.3579848729022	0.0847290983698408	0.07390196299272	0.164397094906885	0.122147749064009	-0.273831341210536	0.00707829301936835	8.42086144855144	0.105027723904096	0.127759210689311	0.194293511488511	0.0837461991608391	-0.213657344655345	-0.0349201143886114	Sched2
1043	21.690652018436	-0.0239759272932565	0.0872990326136402	0.241046209921512	0.174647420146212	-0.0937203717686257	0.110513855959858	20.0640327672328	-0.00885136256007991	0.108038302297702	0.217554652347652	0.178423844155844	-0.102456317082917	0.118236646053946	Sched3
1044	10.4555963719318	0.0128785265984742	-0.125233832106444	0.164613669084297	0.203183063407743	-0.0844636687584253	0.19480354160602	5.6078815984016	0.0706356263233766	-0.194194034225774	0.0489434324612388	0.321607592407592	-0.0412108318220779	0.191302135564436	Sched4
1045	15.3539368074637	0.179497016900197	0.148692373593008	0.0811720793172828	0.154837196859494	-0.0172116595594261	0.0370296888925086	15.0701244055944	0.19774030969031	0.152022325674326	0.0204141347351648	0.144493864735265	-0.0352085988905094	0.0468386401198802	Sched5
1046	7.10484362166916	-0.245419550904108	0.0854535674422268	0.0276554569143247	0.0769197830716331	-0.139479281619719	0.108903168143419	3.35164216783217	-0.265736190709291	0.0811704238791209	-0.27344164995005	0.111510149110889	0.0196671591818182	0.0589785191583417	Sched6
1047	13.4609606153452	-0.0079156793144203	-0.218204131862218	0.109614340474493	0.00495366984802117	-0.239792249102968	0.124245434656344	14.2922346653347	-0.0044810794028971	-0.241023952047952	0.0125930012098901	-0.0596676215203796	-0.273955604395605	0.15098505024975	Sched7
1048	10.211886123731	-0.131575187782847	0.0909109156693991	0.102336746200532	0.158018233442184	-0.139490336070755	0.186400144712729	10.4711464935065	-0.169984723176823	0.166020231768232	0.0450899129568431	0.172470505494506	-0.147870543956044	0.159979443556443	Sched8
1049	7.86464791174518	-0.142142267551371	-0.216487159944628	0.168078089282765	0.0828982849177838	-0.0643108179884632	0.0140791653827872	8.96933803196804	-0.159780565334666	-0.174518975024975	0.146966532567433	0.110452480919081	-0.093686429070929	0.0389036290609391	Sched9
1050	14.9244135925377	-0.0890294397988049	-0.184234871589435	0.0587089013721199	0.122107502092674	-0.0611215786459386	0.212330417733628	12.5072976123876	-0.048557093723077	-0.157631898901099	0.0288498488454546	0.109955272327672	-0.119787541728272	0.268996331668332	Sched10
1051	14.9614751702686	-0.157495450102118	0.135307890365907	0.0676289110096867	0.0633712223177723	-0.0284163249380798	0.235725315182813	11.5609272427572	-0.145398181828172	0.148239165784216	-0.0129541665653347	0.147363881588412	-0.00709313254275725	0.306057726873127	Sched1
1052	8.67772739297153	-0.143802052904083	0.0861667684811854	0.019217725425541	0.217437331190832	-0.0643762459614081	0.226678454641928	7.61204599400598	-0.154201234525474	0.0700607236913088	-0.0606975356876123	0.28155952977023	-0.0460225627192807	0.237077312487513	Sched2
1053	10.7562777810448	0.129801738683142	-0.225368253271737	0.249862057317282	0.0526152446692471	-0.0140071759523439	0.0609553480682246	9.12247035964037	0.174541376823177	-0.31539485014985	0.201334187812188	-0.0311245820148851	-0.0178563081418581	0.0309836268832168	Sched3
1054	20.6754358950295	0.150291518312117	0.0233434237528147	0.176568344174954	0.0840133642276619	-0.214020611879817	0.133277870849492	14.9239130269731	0.177896462537462	0.0280861833096903	0.15601893006993	0.0710910188581419	-0.234522028971029	0.141752405994006	Sched4
1055	15.2172987544502	-0.193180606423012	-0.125567968410042	0.000283851357444749	0.131277770086065	-0.184978807347213	0.150753581132336	11.2606342657343	-0.14404435974026	-0.129761314585415	-0.0254148403446354	0.0917569723806193	-0.19146233066933	0.188979307292707	Sched5
1056	5.28668357979909	-0.211294478583159	0.0734467004096259	0.103803231031359	0.0649257852443706	-0.114011914811108	0.192254364348915	2.40036957042957	-0.204528082176823	0.179941685571428	-0.0491135446113886	0.010115383054945	0.152201650167643	0.200349375083916	Sched6
1057	13.9519006871119	0.0341683270608194	-0.0208630817904803	0.105157951433459	0.168113895699298	-0.258641889957144	0.104534104952544	7.95586953046953	0.0926239120279721	-0.01240808902997	0.0519962467312688	0.151028981318681	-0.257466425574426	0.0867509255744255	Sched7
1058	8.66746839700616	-0.136119847486678	0.0595555197010746	0.259155635064294	0.261177055344982	-0.0105519600299833	0.00625245614075653	8.77142785214786	-0.141710011288711	0.0831094952547453	0.189589264735265	0.270121755244755	0.0326724363464536	-0.0387291868431569	Sched8
1059	5.6245844517927	-0.0190068537072328	0.0220805042091402	0.108997240725042	0.0574240565758858	-0.219138039905336	0.28130917192508	6.09619595404595	0.0203235381201798	-0.0800429393486513	0.0964255741258741	-0.0121056425036963	-0.198551676423576	0.286578568431568	Sched9
1060	18.1369138878177	0.0990506033781312	-0.132089658717622	0.194585233899339	0.119866990719099	-0.16616518569338	0.0765387475145718	12.0492821478521	0.119555201398601	-0.172932169630369	0.167053060939061	0.0813914099600399	-0.181877708291708	0.0737101861138861	Sched10
1061	6.84166007220682	0.0676392214580477	-0.0546687135158974	0.268694968045839	0.154301965272918	-0.128265152781016	0.0296616192116666	2.35069189210789	0.151357755086913	-0.191753583926074	0.16807505125974	0.107645271044256	-0.201418666233766	0.081871848060939	Sched1
1062	16.9442099127708	-0.0172273369052617	-0.169084203516429	0.121996605739177	0.145037278870198	-0.0837223192354843	0.116859125250913	17.1105357242757	-0.0433843711060939	-0.20929840959041	0.0637050296553447	0.192297551448552	-0.0727396478721278	0.0794652284715284	Sched2
1063	5.00083039104835	0.0121049377985727	0.105612774016815	0.118995553246791	0.0795825758174064	-0.115365243344825	0.264449765177959	4.41422202797203	0.0606811697252747	0.126158652433566	0.0416644674791209	0.103166994959041	-0.125107091679321	0.301328591408591	Sched3
1064	19.3448225144464	-0.0965580982582637	0.0727050230600642	0.177084747389814	0.214926088867389	-0.155986410057867	0.0314287741383289	15.2651023076923	-0.118015093006993	0.094446585014985	0.181802046953047	0.212031729270729	-0.141990451748252	0.0173867930252747	Sched4
1065	15.3664774215698	-0.17142221587636	-0.189142018079829	0.0336441547524669	0.143739245995551	-0.0376375222985138	0.211879077158089	9.92724683316684	-0.261241410589411	-0.196843476323676	0.0642842774284715	0.117642308481518	0.00243183616593407	0.172655026373627	Sched5
1066	10.0406596297275	0.0862714721494907	0.0948503938423447	0.051141316338738	0.0664102202531176	-0.256906599536175	0.110494718028338	8.74075170829171	0.13998358971029	0.145107220979021	-0.00213253771028971	0.00506018406253747	-0.245671695304695	0.106632984515484	Sched6
1067	5.61705992160346	-0.201978492353656	-0.0791547621639994	0.189103606846186	0.0167653724636428	-0.165151379048698	0.143874877382185	4.47986952047952	-0.277988983016983	-0.150192769644356	0.129879332967033	0.0167135121450549	-0.180943513726274	0.142575418531468	Sched7
1068	8.87863519204909	0.215105544380605	-0.129182830850242	0.00356124943893354	0.0574452279824352	-0.0144971914899257	0.278618270562539	10.0097247152847	0.143470891108891	-0.110649968631369	0.0444032835944056	0.0907215933656344	-0.0505180164175825	0.276346606393606	Sched8
1069	19.4521127365573	-0.133788799411884	-0.0578987588298824	0.251586322771478	0.0463095708810826	-0.0225438108888882	0.18119915649204	20.3761253446554	-0.151650426773227	-0.00425093057629371	0.242319338661339	0.0297113570724276	-0.010081442453047	0.195779166833167	Sched9
1070	12.9600856025134	-0.192883371498755	0.0300284039077747	0.00805230567345011	0.154158364464413	-0.216542506331853	0.175146425019798	16.7835318681319	-0.205019605394605	0.0099895640167832	-0.0112322892423576	0.154461108591409	-0.22881137962038	0.163404311688312	Sched10
1071	5.50784126963834	0.16503997181273	-0.12110946950314	0.103822419230517	0.158961269660335	-0.191488772966	0.067843292848204	4.04531851148851	0.23995543056943	-0.0893392279820178	0.0744336677672329	0.239128048251748	-0.20269605994006	0.0790409229080919	Sched1
1072	9.13818455058351	0.213193960433304	0.0156705588796609	0.0168656541414241	0.119873109342599	-0.166706122571221	0.0198016197700469	9.97247179820179	0.235351237762237	-0.000729982263236765	0.0472815562277723	0.0935000771528473	-0.111299901098901	0.0489288715284715	Sched2
1073	7.65048607593974	0.14743883350458	-0.0978141165844827	0.0637992443916567	0.0410829389384714	-0.23722804838292	0.154039544131499	7.70554463536464	0.168001602497502	-0.103761215484516	0.0346469768371628	0.00295392094434565	-0.246468202797203	0.152927208991009	Sched3
1074	11.1533725365648	0.17628624681406	-0.00486918836674464	0.186640758813419	0.187769423218315	-0.185370368547343	0.0383984616918149	8.25289281718284	0.147676628071928	0.0106435267050949	0.132888532867133	0.196005875124875	-0.240761212787213	0.0644393867132867	Sched4
1075	15.4673794601915	-0.136318049996799	0.0710713615027777	0.067153387587962	0.0780836650139034	-0.216290978429287	0.165419478449099	18.9638806193806	-0.0948719945054945	0.0561997127442557	0.120094515984016	0.0325509943331669	-0.185671167832168	0.23045221978022	Sched5
1076	15.062213879642	-0.202850804820541	0.0294489089252804	0.184010463736327	0.106352750631983	-0.0519211165189117	0.181525773137621	12.020402047952	-0.272205038961039	-0.00796578175314685	0.181344938261739	0.026207616795005	0.0102848488581419	0.162707166703297	Sched6
1077	17.4401279968323	-0.24841449346592	-0.0691657629971704	0.0113217373761581	0.133311459105283	-0.0689179558469969	0.159437678393751	16.3683273326673	-0.225068307692308	-0.0391730610229771	0.0789554880819179	0.121319873826174	-0.0102104993243756	0.227108375924076	Sched7
1078	10.9832406325764	0.22773300417832	-0.0559472949604747	0.0016167142730396	0.0298830552294516	-0.0878792055798684	0.206900319139099	13.9318723576423	0.191800858741259	-0.062908814045954	-0.0220876936913087	-0.0318073882157842	-0.139955183116883	0.240579070929071	Sched8
1079	16.2317860488065	0.133101836716074	-0.136913440319523	0.173827464733435	0.140375146524513	-0.155366768519252	0.0784521619175778	11.4741335764236	0.167304113886114	-0.142229601298701	0.176301884115884	0.0877144144855144	-0.152169704295704	0.0861893252747253	Sched9
1080	14.038977043004	0.13315780368728	-0.254663861089171	0.000559027468615018	0.14617426840752	-0.195179434077253	0.0102886748412388	16.3832867132867	0.159819074925075	-0.258800662337662	-0.104666802897103	0.10191202027972	-0.174126182817183	-0.011955051646963	Sched10
1081	11.9800716915761	0.206333512387458	-0.0449287773703763	0.192378978193224	0.00774465119736374	-0.239280457296859	0.0362335936578095	13.354352967033	0.223355226773227	-0.0215443471962038	0.189003688311688	-0.022892031017982	-0.21342011988012	0.0285059425674326	Sched1
1082	12.9384586962422	-0.166092557399243	-0.0711074191160993	0.0165070870467316	0.237952021607227	-0.130451796204347	0.01859752107776	12.5432438361638	-0.204796061938062	-0.173550652947053	-0.0446290358753247	0.0742754771188811	-0.132116685814186	0.0690288807542458	Sched2
1083	6.44879971972701	0.228691754354723	0.0139588397608719	0.0946736009480118	0.142037827745207	-0.232474974718949	0.0316657067873619	6.6651501998002	0.213484400599401	0.0285346039706294	0.083099271961039	0.133526596603397	-0.247427285714286	0.0386012983676323	Sched3
1084	20.0041613231718	0.0197001812445301	-0.208539275104949	0.16016653077928	0.0129974739235591	-0.184295525017471	0.167129149450512	19.7589946053946	0.0331355353126873	-0.222506378621379	0.150048869130869	0.0141355140801898	-0.165407116883117	0.152935043456543	Sched4
1085	15.6215212333072	-0.102446469421363	-0.188710456054781	0.0319710708907562	0.0941290348958978	-0.245976602976859	0.0542080819706524	13.0694974125874	-0.110555522877123	-0.176556824275724	0.00784634245654346	0.103294313726274	-0.243194080919081	0.053449742057942	Sched5
1086	19.5809547938608	0.193540582688246	-0.0645595902613982	0.0676136519185566	0.221751957591114	-0.179774212978957	0.0340768042386436	16.6598957042957	0.211586291708292	-0.0754062325674326	0.0277239793506494	0.20142581018981	-0.194502904095904	0.0444347144855145	Sched6
1087	13.458175414319	-0.138122202277193	-0.129438316390457	0.1051299616879	0.10355095151586	-0.180127371930122	0.136697634458705	11.8881280619381	-0.154475528571429	-0.11817993026973	0.0573256697272727	0.125759462037962	-0.209957818181818	0.146907137862138	Sched7
1088	7.37068059977807	-0.129536323721703	-0.136466475619673	0.219233986970883	0.178727560153383	-0.00377088393985764	0.0156475633246433	13.0388227872128	-0.0984191505494504	-0.198612356643357	0.208884180819181	0.145321931868132	0.00426723147794205	-0.0512884676013985	Sched8
1089	20.0502892836543	-0.140918237551793	0.0327319325732339	0.0664324697335943	0.00425471364778018	-0.166497928124615	0.275419831484707	16.4621827072927	-0.175006591408591	0.061084715983017	0.00476453340589411	0.0113454484381618	-0.132844308591409	0.274273188811189	Sched9
1090	12.2573347901546	0.174555231488642	0.106102072901814	0.11008551674657	0.185601874057573	-0.145543204100498	0.0414787015457357	9.76660930069931	0.158974018681319	0.122387809490509	0.0787701047952047	0.180606624375624	-0.19600715984016	0.0595202579420578	Sched10
1091	20.4664068758121	0.0270901554857603	0.013555861126433	0.243720262779067	0.0636827395660357	-0.1450740549739	0.233767671013195	15.916334965035	0.0583207417582417	0.00742373476703297	0.237974014985015	0.0873545227772227	-0.128024144555444	0.221455411588411	Sched1
1092	7.78750996529244	-0.226251291492399	-0.185275369290097	0.0311775072269402	0.193335096329523	-0.0770897669262895	0.0406010603255216	9.73997465534466	-0.169714674425575	-0.174996911288711	0.0235359974878122	0.224322122877123	-0.0736308315484515	0.0856203704295704	Sched2
1093	15.2267441989659	0.185357256965334	-0.282349591136797	0.0156951778654207	0.0451688681241178	-0.101902243006499	0.0828489549773124	11.2702983916084	0.145400507292707	-0.291687691308691	-0.0122372423496503	0.000221689035464535	-0.139203316483517	0.149816726773227	Sched3
1094	15.0862329759312	0.0845615828999579	0.0251128509891149	0.0660463506452493	0.25977402575814	-0.127344628828066	0.158531545077554	12.9145879120879	0.108685052747253	0.0125569595981019	0.0405292625104895	0.248162389610389	-0.15403921008991	0.155954128571429	Sched4
1095	11.8897963153313	0.197291292761079	-0.0606748092258736	0.0799528730605173	0.186552714065755	-0.110166179477732	0.143005301482453	11.4324208491508	0.177112565134865	-0.0467320932337663	0.0803251815184815	0.194652761238761	-0.0926427417112889	0.187402726273726	Sched5
1096	10.1749279393212	0.00409874039173158	0.0325956717129054	0.0257658190172391	0.254334346509497	-0.256110396914636	0.153965438514384	8.42700199800201	0.00728879322917083	0.0365742112257742	-0.0298776084480519	0.270931202797203	-0.247179210789211	0.138020982017982	Sched6
1097	10.1592794521876	0.229713874959708	0.00887047200210479	0.17094678897178	0.0157462623190957	-0.12577493881683	0.19680338005064	8.9094153046953	0.226891765234765	-0.0337618644987013	0.183756464735264	-0.0304727285516484	-0.18145807992008	0.172654721678322	Sched7
1098	17.5655337980211	0.222535064288857	0.0437754686543714	0.0538349587570429	0.202624569849064	-0.0155642457344313	0.0781929797684581	15.3483467732268	0.203700354645354	0.0526846029190809	0.0423642161678321	0.235030555444556	0.0351094880321678	0.0485743699538462	Sched8
1099	18.3774075555846	-0.109516911817835	-0.109194904675692	0.183088731226771	0.175992011052761	-0.0744791275516496	0.118101277655215	16.1515641858142	-0.105692118381618	-0.118109938861139	0.162702472527472	0.21431663036963	-0.0893475615984016	0.0992679447552448	Sched9
1100	11.0710408877518	0.17072786797888	-0.0940660638773959	0.157333715854314	0.10603545994698	-0.192397273309932	0.0580781196966133	10.6700117682318	0.229746707292708	-0.120153724275724	0.146117173326673	0.0480273412047952	-0.192919371628372	0.0430319022177822	Sched10
1101	13.8225388577888	0.0739269047054669	-0.182418104397676	0.193242758104439	0.0660747835178661	-0.118978016989619	0.0888407848816687	13.6057198001998	0.0473323362479521	-0.180237250949051	0.211825983016983	0.0419436742237762	-0.125837942457542	0.101431374825175	Sched1
1102	7.15843855043112	-0.187578211618942	0.0578315232113933	0.174020286485479	0.0608212312065105	-0.0985227769700299	0.208943349339852	4.97953725274725	-0.398947134865135	0.159464647962038	0.172533176323676	0.0271837244666334	-0.0232664542017982	-0.00992449914435565	Sched2
1103	17.2262380251597	-0.134504196102487	-0.136390898227734	0.14276186582713	0.169824790998039	-0.116568057313975	0.106719592906878	16.5574103296703	-0.122228665734266	-0.12907724045954	0.150301330569431	0.160247837162837	-0.134539241058941	0.114126457142857	Sched3
1104	13.9542444045034	-0.18695858919805	0.019926079066163	0.0611666510900659	0.0843156382419487	-0.198458527570725	0.195573055763116	13.0747822477522	-0.155204014185814	0.0216887832118881	0.0939346507492509	0.0833505586227771	-0.193326713386613	0.192112738261738	Sched4
1105	19.1683680354461	0.0750334530585048	-0.175835987022686	0.024791158248932	0.106103596354339	-0.103408963969473	0.152944658094924	17.2761047952048	0.0893891626373626	-0.165507581218781	-0.0329589739323676	0.12174076963037	-0.113190405894106	0.12627035994006	Sched5
1106	15.930088358114	0.013326813951395	0.064975409329773	0.192786253817368	0.0430734010417305	-0.208272640338366	0.16868821102951	15.1627142157842	0.0472410675424575	0.044182584941958	0.226922150849151	-0.00270596801428571	-0.172386196803197	0.136344549450549	Sched6
1107	8.70116548337286	-0.203274942195834	0.0155259064834883	0.0770347413590995	0.119820657980174	-0.278412850125524	0.00199715170045599	7.36817299700299	-0.231359076923077	0.0220756679200799	-0.0381355945529471	0.130431198971029	-0.230139663936064	-0.0417657614043956	Sched7
1108	5.70795972938577	-0.0687738875899564	0.0353968901915465	0.00537575496415931	0.0808900183915662	-0.273753669071977	0.227533984535867	5.12159497502497	-0.0538619710537463	0.0538962787722278	-0.0304031773041958	0.0979673048721279	-0.293511231768232	0.205983804795205	Sched8
1109	6.56596086144676	-0.153129795708613	0.0107727219177158	0.143184988435166	0.214637861718829	-0.175218572743769	0.0353963875749785	6.33558280719281	-0.165711177622378	-0.0618142893286714	0.14444429040959	0.183825077422577	-0.162143850449551	0.0472309985722278	Sched9
1110	18.1589373925866	0.0191835204757341	-0.0159154110759252	0.190543894867788	0.21648750245967	-0.0596365778901487	0.152310064545315	15.3814474925075	0.0771203608391607	0.00504013721448552	0.141811908291709	0.240866952047952	-0.0270335363226773	0.193134378621379	Sched10
1111	10.2321091222865	0.0374305960877505	0.102363725381499	0.193482794090605	0.099972298497574	-0.0874986223473718	0.235591551349496	7.76280180819181	0.0460618473526473	0.0645350407692308	0.190181268531469	0.0635829788741259	-0.0950360860539461	0.298441044955045	Sched1
1112	15.5923716647996	-0.115083635686429	0.00380025187907357	0.100455465469664	0.154716283497816	-0.19216371543573	0.1926276821557	12.5361416583417	-0.0809747025274725	-0.00174249968421579	0.0869085092907093	0.167762690909091	-0.203654147852148	0.175475241758242	Sched2
1113	13.7706298547245	-0.102108904798334	-0.0951604178288786	0.149844676104959	0.135145503880365	-0.173203082489987	0.169404678416111	12.3434201498501	-0.0956830296703297	-0.0708044293186813	0.120676573226773	0.140639758241759	-0.225133632367632	0.262576575424576	Sched3
1114	20.1437549700282	0.228924678521764	-0.153313696981076	0.0459025629331327	0.103331983198381	-0.0311286349547049	0.206999867902024	14.2497873026973	0.234011231768232	-0.14513685964036	0.0558697003256743	0.0739096928521479	-0.0203018674173826	0.222837938961039	Sched4
1115	6.97641588126549	-0.166947306743601	-0.189740765442355	0.0389196072472602	0.172436049530671	-0.07610118581668	0.0823128541914592	4.32896094905095	-0.2244737002997	-0.186691047752248	0.052298572782917	0.215428126173826	-0.102588456996004	0.0803188367812189	Sched5
1116	12.5662148355434	0.12581456013065	-0.0802213749891032	0.176052192701213	0.100511537149315	-0.175585790531384	0.000675505455267519	8.59832451548452	0.117450394705295	-0.143815065934066	0.110556291408591	0.00409220044555444	-0.254577317682318	-0.0165129601292707	Sched6
1117	9.97550270259101	-0.131580446491821	-0.0494174396827288	0.1258170877629	0.212150773676846	-0.0780525379279455	0.190518906613708	11.5855146053946	-0.145917332867133	-0.0956232855044955	0.0330100049011988	0.276444152847153	-0.135225958241758	0.1460524999001	Sched7
1118	8.80575591541646	0.186580109049789	0.0771439283926125	0.0460765496595451	0.230841142958214	-0.220031274910611	0.00235005289562918	7.60553246753247	0.241930832167832	0.0212793763767233	-0.0254889804688311	0.200401940559441	-0.298601514485515	0.0280059731558442	Sched8
1119	6.2922475004054	0.00546952151444715	0.133588538382666	0.175055600728061	0.00223412487507127	-0.0900445713745401	0.294866948266302	4.59528456543456	0.071343604414985	0.109361660766234	0.0031152734057942	-0.0267644134271728	-0.0265327126603396	0.445916681218781	Sched9
1120	21.1600644574524	0.333834639623283	0.0870000853413976	0.0180223299929318	0.0674611964457189	-0.0374936682478995	0.095079786238507	14.0330244355644	0.305625394605395	0.123191703396603	-0.0953188424075924	0.0128809200220779	0.0424837783816184	0.100920556853147	Sched10
1121	15.7682462506137	0.0602376910714906	0.0661398887690675	0.160768601365713	0.207563261142004	-0.190539273934328	0.0882159247334853	11.8604191908092	0.0812811203796204	0.115662288311688	0.11633073996004	0.206011585414586	-0.187676768231768	0.0984898173826173	Sched1
1122	21.6063800054488	-0.065439870904017	-0.175611593323181	0.159070034560353	0.169707167199311	-0.0757875273774988	0.168278101726128	22.5021565434565	-0.032355705914985	-0.207445958041958	0.155611143456543	0.156520578121878	-0.0831870218781217	0.161482935264735	Sched2
1123	12.3705369958695	0.135785952133556	-0.216795932875795	0.10482096632236	0.21207430309689	-0.0764951996825832	0.0318990138405336	11.5309612987013	0.140386008691309	-0.24609140959041	0.132094169430569	0.145071682917083	-0.0658793734265734	0.0515788222377622	Sched3
1124	14.257939166401	-0.21242145753793	-0.00303537012561336	0.171157160961184	0.135403723137021	-0.121268461527252	0.0778663970459644	17.2049131068931	-0.224198933066933	-0.00411074745044955	0.155853513486513	0.150769038961039	-0.0734953702024974	0.0904450910269731	Sched4
1125	8.15765297105301	-0.0705068125763316	0.124380950293416	0.0245078959713565	0.126400529365173	-0.142158743147061	0.0965992729652896	10.9051576623376	-0.0924177511088912	0.124782679020979	-0.066430308737063	0.127347398301698	-0.154544428871129	0.0587616578491508	Sched5
1126	6.34890878204766	-0.13604739597352	-0.110937494872684	0.0753799928497054	0.219176795031813	-0.153719957813311	0.0642614983148843	4.57483818181818	-0.160628188651348	-0.0776631626383617	0.00058647810889111	0.350195724275723	-0.146203677322677	0.089757622529171	Sched6
1127	5.86517538504925	0.141734196685766	-0.00552562615598496	0.250587015775931	0.192510456882612	-0.0103925253304939	0.0929686099073807	5.93879965034966	0.125118431868132	-0.0452943063153846	0.18493534995005	0.161810852547452	-0.0914144011988012	0.130427075124875	Sched7
1128	13.7499388150632	0.0339969062475515	-0.092102421945227	0.213693837660917	0.214211238666674	-0.0263477558405999	0.155645424343721	13.108498941059	0.063521564096903	-0.0932822015584416	0.137796091608391	0.253270081918082	-0.0434613164523477	0.213239473326673	Sched8
1129	14.1488456831196	0.152276747345755	-0.130661067807751	0.140892509041089	0.122352666215096	-0.145365504703237	0.0509527815922925	13.5103142857143	0.165594275724276	-0.184084323676324	0.110486282817183	0.0538656989846154	-0.17367928971029	0.0560507031968031	Sched9
1130	8.95262336766197	0.205876798273863	-0.0232295892448628	0.146046930816206	0.125409750782309	-0.19798936885136	0.0943277518105761	5.6929272927073	0.270065435564435	-0.0856103619940059	0.0850979347482518	0.0651417378411588	-0.245058224775225	0.154933943756243	Sched10
1131	9.21377967594064	0.0538294758848563	-0.149340412067001	0.135104905236359	0.0791681294061383	-0.0883701544476011	0.129369051948368	10.3835815984016	0.0825112971479521	-0.197426102697303	0.0300728191755245	0.0182266613936064	-0.145712961738262	0.168811106493506	Sched1
1132	17.9109694275172	-0.00208121469209145	-0.169832905011952	0.169730526664308	0.0355582764121612	-0.201346247309009	0.169061134538156	18.903958041958	0.00604830984865135	-0.202084605394605	0.135280364435564	0.0280725732470929	-0.197005821178821	0.197719265734266	Sched2
1133	10.6913998707373	-0.136162608894421	-0.158131859910746	0.171736627500335	0.0219352033817547	-0.151948215962996	0.1773769575416	7.51469111888112	-0.103629014795205	-0.208898773226773	0.135642100799201	0.0389500929416583	-0.187994566833167	0.234829593406593	Sched3
1134	18.5535159359385	-0.0749001546664162	0.106490468945201	0.131372118217131	0.0670400259807455	-0.11619868822874	0.25029583649627	11.4460601098901	-0.0412945780229769	0.190746836163836	0.135756356643357	0.143976348051948	0.00490879812017982	0.224433235764236	Sched4
1135	17.6010289280244	0.0106233251582195	-0.116495225412606	0.0262681783977982	0.215551831828492	-0.16223153396348	0.20382323784165	20.3044825174826	0.0123136770206793	-0.114598977622378	-0.0503103901598402	0.233165809190809	-0.174855643356643	0.19183861068931	Sched5
1136	21.7038524795047	-0.0867995367223291	-0.00541922910890078	0.0948832668578698	0.28020154809309	-0.0392950732386328	0.182181689256472	14.8733544055944	-0.062185736925075	0.0341007060231768	0.0865699143256743	0.273810553446554	0.0750222021608391	0.189951710649351	Sched6
1137	6.3078058505667	-0.0221118129734058	-0.119363028928051	0.0159548752852404	0.0525717716159557	-0.252433004019543	0.187265816047059	6.01561368631369	-0.0543927442789211	-0.141227422567433	0.0133063086103896	0.0539817484014985	-0.183291473526473	0.22466904995005	Sched7
1138	18.8519095211941	-0.0585771084337327	0.0955076637979561	0.247475143019176	0.216016847787304	-0.035033535992938	0.0765515551290772	13.480848041958	-0.0668250165434564	0.0969947092907093	0.252040177822178	0.221689627372627	-0.0477421790669331	0.0558725986106893	Sched8
1139	16.8111889359601	-0.255282668804449	0.115753527433918	0.22478253657436	0.0161723092191328	-0.0325081694701973	0.0647588234365518	10.631487002997	-0.275154615384615	0.101864213056943	0.233491405594406	0.0032816363118981	-0.0266879697721279	-0.0158078976341658	Sched9
1140	9.56035768591682	-0.196244537634436	0.0177977003089507	0.0912878807984797	0.0914087816656027	-0.037260216125319	0.273602203138629	6.73583195804196	-0.223615176623377	0.0689830080356345	-0.0583834106816184	0.0269417113626374	-0.0407841894439561	0.374490152447552	Sched10
1141	19.4096801246288	-0.0633172728203752	-0.240189551055846	0.0482427627878945	0.0551229790066676	-0.104926286395996	0.177590978679961	15.4386748051948	-0.0656792302577423	-0.238025535464536	-0.000688285372317683	0.0665816498801199	-0.122739462937063	0.196322807092907	Sched1
1142	5.34635821896423	0.138569595611163	-0.0487676451714425	0.148685805714721	0.13590905834871	-0.108475363805421	0.205850131748151	3.43089809190809	0.188160904585415	-0.148197891578421	-0.0385491207912987	0.0859692132857144	-0.143911324345654	0.295890877322677	Sched2
1143	17.498013889277	0.121569906162602	-0.0941151173028073	0.168157878803293	0.059371126279845	-0.182111000791212	0.134043506975403	11.0615835664336	0.131245808191808	-0.123031480819181	0.134024403896104	0.0387982553586414	-0.198048242757243	0.162612877122877	Sched3
1144	7.27438670295869	0.112085122097689	0.111616572541937	0.0260815756106007	0.225511224224405	-0.129562417671507	0.167596562891398	8.42859918081918	0.134041066933067	0.0832038288511489	-0.0471516940941059	0.284435100899101	-0.148561977122877	0.129077381218781	Sched4
1145	7.74831158686765	-0.166011366170067	-0.0185167836188897	0.12545913726964	0.179218709270157	-0.0682874241232479	0.211431266334637	7.28263353646354	-0.16019295974026	0.0620009073062938	0.131673977022977	0.254466919080919	-0.0496482095706294	0.163363175024975	Sched5
1146	12.4316871358402	-0.159451018334204	0.0611118571582276	0.162689186927274	0.0625841618818926	-0.136257461072739	0.143036542506566	14.1653310789211	-0.230077266733267	0.0457527692287713	0.135905209290709	0.111139490689311	-0.186566155644355	0.100091105852148	Sched6
1147	6.1829250767376	0.110279908398942	-0.0237019815108418	0.2202196166182	0.146741587508409	-0.0103466794358792	0.231458062846173	8.16699755244756	0.068709030141958	0.0207038548728272	0.246262392607393	0.197096666733267	-0.0196550832739261	0.175575909490509	Sched7
1148	6.0684715783355	-0.155245334567551	0.104735832537451	0.00710254300517605	0.0517481474119117	-0.222788997392412	0.216501563489069	5.85357940059941	-0.121161551058941	0.209839984015984	-0.0885158653586414	0.0295456573578421	-0.159289400589411	0.18919777992008	Sched8
1149	19.4215547364094	0.159288822065347	0.0610757127843035	0.171825441599083	0.16380643716865	-0.180763706161078	0.0680064462157831	12.5026754245754	0.19597725974026	0.0762076486513486	0.134068860839161	0.114923165034965	-0.213372999000999	0.0932362687312686	Sched9
1150	18.0310290144628	-0.0946145158339228	-0.0393582798008634	0.19813671599638	0.0461117717511938	-0.060115884391673	0.265293052272077	14.6473468531468	-0.101964136363636	-0.101931691338661	0.187923598401598	0.0331459164922078	-0.0470998406683317	0.218656392607393	Sched10
1151	18.6735068946795	-0.00757603244941534	0.0949145648130601	0.210313846923072	0.205193631337757	-0.0273303260722208	0.0795113159426124	13.8187335964036	0.0394197337222777	0.118497953746254	0.16263825994006	0.203710177822178	0.00132836097492507	0.0646475074625375	Sched1
1152	12.7049807343201	0.180906059661777	-0.135501774871504	0.176863323367976	0.0837722773397834	-0.0572514107932379	0.156604334199896	13.6692914285714	0.243322994005994	-0.220721112887113	0.123702651948052	0.0983515924375624	-0.0841114775224775	0.134438395474525	Sched2
1153	11.4529220781907	-0.028017400840542	-0.191094098942571	0.141997403707231	0.18539942942863	-0.117909487119585	0.138785682938161	12.6826521678322	-0.0475130091149849	-0.203061903096903	0.168285335464535	0.163097695804196	-0.0773664853146854	0.10969232017982	Sched3
1154	5.20523061181945	-0.102074754578666	0.114390835823932	0.0135338770330526	0.176703599729651	-0.248923720748387	0.013076463174352	6.07114615384616	-0.112177941178821	0.124258798251748	-0.0401832432635364	0.165130103996004	-0.243690204295704	0.0327897756605395	Sched4
1155	5.09947587317264	-0.175588190579588	-0.0445886385178903	0.121787388634343	0.133907382032739	-0.198211205297143	0.0842837436579544	2.34692423576423	-0.217634627092907	-0.110513658554446	0.0251698767362637	0.124729862381618	-0.201823760649351	0.187615471428572	Sched5
1156	11.0080913922076	-0.223964579757848	-0.0733848548384201	0.134879734960209	0.170605728183644	-0.00786922308872194	0.0925005207409448	11.118075984016	-0.352444037962037	-0.0388627109460539	-0.0177528565161838	0.207257086113886	-0.0754306077452548	0.0153111993803197	Sched6
1157	20.9508036423826	-0.275554251424472	-0.158747822814439	0.153625075097179	0.0254993945232243	-0.0381320984192497	0.0416972087423657	13.9576976723277	-0.343651718281718	-0.128611868501499	0.0965473958041961	0.0308958548141858	-0.0503734215683316	-0.0687313341103896	Sched7
1158	10.4182317124004	-0.135377065374752	-0.248378280214194	0.176629921032977	0.026454534166218	-0.0735188267040548	0.0885377614941792	8.76914203796203	-0.167566694505494	-0.288864345654346	0.0734413523586414	0.0689214206093906	-0.0969632182477521	0.11666746963037	Sched8
1159	7.04993873162524	-0.11096684246371	-0.00769653601883698	0.140132618649585	0.191320535437898	-0.231984119901517	0.0726088825006797	5.38943600399601	-0.0883986754355644	-0.00120284946463537	0.08467366	0.272080382517482	-0.25801791008991	0.014493383717982	Sched9
1160	14.0046656116946	0.196190927912982	-0.0134030589304575	0.0957599193959404	0.111942788748008	-0.0423149407473002	0.261643996099036	9.29774523476525	0.259518969030969	0.00404437537742258	0.0808926775614384	0.122236177422577	-0.0109521821415584	0.193563685614386	Sched10
1161	14.837681251567	0.0619654204017576	-0.105240432157772	0.10189521901399	0.153139663439672	-0.0810905324625934	0.160161605143366	14.8135992507492	0.0725520413586413	-0.0862232202797203	0.124978993506493	0.130649179220779	-0.0945246244755246	0.147403622877123	Sched1
1162	9.31408693660261	-0.32556089964288	0.0378391244868896	0.013336890985318	0.0172993208969756	-0.218527512251527	0.0590544282395289	10.8518804695304	-0.294099314685315	0.0128570630070929	0.0703992186913087	0.0604669799010989	-0.131701058421579	-0.101966676982018	Sched2
1163	18.6763565943715	-0.0451866658231202	0.106347134743578	0.0473428628737446	0.187689376488968	-0.201804221301303	0.123736559190582	13.9323133566433	-0.0597387801998002	0.107553572667333	0.00382901774569431	0.190070903096903	-0.211905644355644	0.117086925474525	Sched3
1164	12.2354753615912	-0.0516590014470887	0.00515705681078166	0.110937333688401	0.142902552646947	-0.111858675589826	0.276090138781977	12.3803107792208	-0.0317210256562437	0.0536435006603395	0.133350001998002	0.176889152647353	-0.0739271352467533	0.212906194805195	Sched4
1165	19.3365977455812	0.0218532080658892	0.0316132335336749	0.201078958393189	0.195143166086588	-0.180922272625911	0.123596158134627	20.0531509490509	0.0127970101104895	0.0800290424575425	0.214367453546453	0.220521345654346	-0.158256995004995	0.0848579811188811	Sched5
1166	5.9124825586553	0.0479982217700736	-0.190963018263413	0.215216752713694	0.173354148844186	-0.0530574028565292	0.0653879472097482	4.20152056943057	0.113530440067532	-0.233386601198801	0.14531955953047	0.252437053046953	-0.0869037644245754	0.0921937873846154	Sched6
1167	15.4221493364935	-0.128398983755049	-0.19387431405829	0.0884728637008869	0.0625948404027335	-0.208207505929104	0.0133917744932129	14.630882037962	-0.144767725174825	-0.176614873126873	0.0850012068031969	0.0498385933076922	-0.229235509490509	0.0158590892194805	Sched7
1168	12.7641732805614	-0.0760037934598881	0.112780405058174	0.0174610813651552	0.241482071836566	-0.115362268263274	0.174057371475345	9.7562477022977	-0.0733833316873126	0.184818287712288	0.0170748708662338	0.28516082017982	0.0209580515999001	0.0605455592523476	Sched8
1169	12.9842800605603	0.0310312722087643	-0.0701991456335748	0.00648477725719086	0.319322005977061	-0.102195944633176	0.102545507865833	12.0242542557443	0.0499205939470529	-0.0895167243756243	0.0254996427512488	0.284473968031968	-0.0746485027172829	0.120172041958042	Sched9
1170	9.78060940683375	-0.169580981043013	-0.148742657133795	0.118973967306699	0.118956127130626	-0.155820486404888	0.0740444364310649	8.83527374625375	-0.196401044955045	-0.161395736363637	0.112296300799201	0.188280204195804	-0.125930900992008	0.0192106724657343	Sched10
1171	5.87351209220987	0.0392130734028904	-0.20995580774202	0.237510615529649	0.00380406245491441	-0.059672868578457	0.199550974432808	4.97151159840161	0.0773232608691309	-0.232080960639361	0.0394998078256743	-0.142003495484516	-0.135581754805195	0.275000170829171	Sched1
1172	15.7950739160507	-0.187765315604135	-0.124410775942382	0.124282846448653	0.0299208470093958	-0.148452444018143	0.180703161816312	16.763206043956	-0.195836258741258	-0.117932108391608	0.17663711988012	0.0080958227215085	-0.16163235024975	0.149975327872128	Sched2
1173	10.0688909221822	-0.181641022475868	0.0114774831761941	0.21437249200814	0.192393910761167	-0.0294491127029418	0.131922950806627	14.459085974026	-0.212617434565434	0.0509766854945055	0.0912151301698302	0.203656246753247	-0.185994956443556	0.159592384115884	Sched3
1174	15.6391294400539	0.032050104837921	0.101576122862605	0.100503958675819	0.202623148477806	-0.173390432927489	0.146575460915074	11.7841851048951	0.037140369024975	0.15038728001998	0.0901263773226774	0.207809999000999	-0.178585210789211	0.0981958051948052	Sched4
1175	5.29520985043739	-0.190639420182633	0.0166801839558832	0.129406816557821	0.196979360236565	-0.127181506124991	0.126919558861783	3.38539242757243	-0.251218180519481	0.00052716799190809	-0.0243393759935065	0.21188760012987	-0.0869266007072927	0.238001209808192	Sched5
1176	16.7362665609742	-0.149605876174561	0.0524965266959619	0.181289907202001	0.157919496102273	-0.02566864620877	0.156476444389563	15.1351788211788	-0.168906544555444	0.0957310935864136	0.150650034665335	0.174583395304695	0.00762172977302698	0.132980634275724	Sched6
1177	6.00319405704462	-0.162335532873119	-0.0842272686678596	0.199078710209846	0.077069837376073	-0.0753865313391378	0.19404753251966	4.28481325674325	-0.24126728991009	-0.103560753194805	0.0776944243756243	-0.0465897313096903	-0.180676847342658	0.239833948151848	Sched7
1178	16.0888755070683	0.109952524312602	0.0756155628104255	0.202292226303813	0.164824706960372	-0.0384703478914788	0.162970756942986	11.5742151648352	0.114965762937063	0.0606141804795205	0.20486736063936	0.186655749250749	0.0256768359406593	0.17137250959041	Sched8
1179	15.7542048544437	-0.05072310743346	-0.169281477614626	0.104883065685355	0.158164733413011	-0.117034339424536	0.0574641332625669	15.1437794005994	-0.0750054816129971	-0.145439600599401	0.0301233144901598	0.163123397902098	-0.180489929070929	0.0656822403596403	Sched9
1180	12.7467547891834	0.213600640365794	-0.0788790288870769	0.069597181804905	0.0780476889490985	-0.0736296475563113	0.237371430286342	9.20841123876124	0.280357347652348	-0.00684587506493507	0.0608403101198801	0.0943954432167832	0.0100117305474525	0.245788772227772	Sched10
1181	8.35216439095798	0.111805120820961	-0.0569820424113909	0.0158700954094547	0.0087054713924251	-0.0627252224968931	0.353619545132435	14.5674744155844	0.104339304695305	-0.0489512249445555	0.114820774475524	-0.0170177793704296	-0.00574012559340659	0.334017775224775	Sched1
1182	20.1703539777551	-0.283268342178016	-0.0404171570364534	0.0975769782123982	0.266663872473211	-0.010090665591516	0.00640193543146789	16.1151437462538	-0.295070378621379	-0.0394755115224775	0.026069914824975	0.313581711288711	0.0199998809433566	-0.0542333093345855	Sched2
1183	9.60423530377964	-0.172768002717083	-0.21198019896237	0.0093674199908837	0.112286637008656	-0.111711470428773	0.0765161012913795	9.76395602397602	-0.119084491208791	-0.229605849150849	0.0216751495548452	0.11316614971029	-0.13237964975025	0.0653461780619381	Sched3
1184	5.39189520703957	-0.0961237742163766	-0.123226499186788	0.134120924488729	0.0445932927411983	-0.245441000595571	0.0288575201042814	4.29029155844156	-0.0588038017973027	-0.341413393906094	0.106370627832168	0.0244168013566434	-0.170081260426574	-0.0379594222018982	Sched4
1185	18.5971592260259	0.0536258951038686	0.0634392168846872	0.0606910358623708	0.0659165144970239	-0.288994596239206	0.0856463513466818	16.4283007792208	0.0876962014985015	0.0707601555064935	0.00705797476033967	-0.0092676667616184	-0.34623632067932	0.0898078819180819	Sched5
1186	11.5770823211545	0.187035539003402	0.0962972856288629	0.0146580618981607	0.140550291558955	-0.00590153615869073	0.193099228605085	8.90143309690309	0.167985046353646	0.133688264335664	-0.0790702942677324	0.0724294326513486	0.0389196994515485	0.199314712787213	Sched6
1187	11.4499147483239	-0.232884757523997	0.0526143810633684	0.134735567387832	0.0228342253998608	-0.0737355445079139	0.192676882115225	10.7704486213786	-0.28967947052947	0.0862960806863137	0.196437498801199	0.025059921992008	0.00357696855244755	0.133160318307692	Sched7
1188	20.0773290712013	0.186058823465219	-0.109496748737686	0.132457178560057	0.0627891979543938	-0.226674714039318	0.0533619297551405	17.5026871128871	0.162539833166833	-0.147936082417582	0.10675633946054	-0.0293631493194805	-0.282248257742258	0.0899997047952048	Sched8
1189	17.8015031866208	0.198443730442835	0.109533278138837	0.192706293915399	0.0815214363645506	-0.0662725272937423	0.114051705900407	15.1451671428572	0.242887124875125	0.125176766733267	0.154440977422577	0.0302545621829171	-0.0878646008991008	0.117882343656344	Sched9
1190	16.8457617606947	0.141840028503291	-0.0343874661794262	0.196193070153412	0.0916604949603787	-0.141623432442362	0.138661170037399	17.8639270729271	0.169568291708292	-0.0571076238761239	0.197648842157842	0.0685233224775225	-0.142300453546454	0.113474094405595	Sched10
1191	11.1623741278917	-0.103292456195993	-0.0321273203453927	0.0532647810459764	0.226214023033636	-0.220895175879978	0.11393230828714	9.74053076923076	-0.168045408091908	0.000333251179220779	-0.0234604691985515	0.280356755244755	-0.216169694305694	0.0973109541458541	Sched1
1192	13.6185121114784	-0.17615802853478	-0.0170268265139392	0.240248826303088	0.0868149405968873	-0.0818769334881141	0.129519989465814	13.1965649250749	-0.149262114685315	0.0084375047005994	0.259939985014985	0.132077716683317	0.0465492178792207	0.129351831127872	Sched2
1193	8.19411423714422	0.107598393746146	-0.165673308549866	0.14129684141402	0.0365862931223752	-0.15099706136016	0.178005237543476	5.21730090909091	0.138980525364636	-0.223759059640359	0.0263336262533466	-0.0066553988111888	-0.218742025974026	0.2487646003996	Sched3
1194	14.2687801882795	-0.18486946675779	0.0958535753546926	0.0728054967521369	0.17263616681081	-0.127691936239566	0.117428413782384	11.2100797902098	-0.180529994505494	0.108763311088911	0.120800514211788	0.180254062537462	-0.0983720914215784	0.0924880413886114	Sched4
1195	20.8120448457721	0.162631934529316	0.0223966361701745	0.192250880416264	0.154385687424026	-0.176054455689844	0.0914678886774407	13.0484615684316	0.169480078721279	0.0579028676313686	0.191742435564436	0.100577686213786	-0.194571523476523	0.127601594005994	Sched5
1196	19.3330486678682	0.135546808889814	-0.184272826083901	0.148527106970934	0.170503978901279	-0.0200458401228083	0.154938042422073	19.5143854945055	0.138337493706294	-0.1995068001998	0.175034124875125	0.145290848551449	0.00473197894150849	0.146030376923077	Sched6
1197	8.0966878768341	0.0433860304270909	-0.124345172212692	0.0380469277241574	0.105988290740321	-0.23059406741161	0.206285966218669	6.34634124875125	0.0498022815964036	-0.0899039612887113	0.0445589682791208	0.102114445569431	-0.247033425574426	0.230547829170829	Sched7
1198	12.8956656020974	0.020917092964205	0.148318365327184	0.133359679709786	0.0688677930786692	-0.0354447102564477	0.264029730171337	10.3107365134865	-0.0186914053271728	0.121123684715285	0.123380768731269	0.0896552587132867	-0.044355863758042	0.318469859140859	Sched8
1199	9.73608025316376	0.0674062556607505	-0.167091596869206	0.14728037198399	0.172328795336776	-0.162115043812813	0.0798009942444596	7.25532201798202	0.083794998969031	-0.215885685314685	0.144274151548452	0.160640485214785	-0.17672526973027	0.0813758254745254	Sched9
1200	15.55484049007	-0.0541007184588828	-0.209259042797244	0.220923348418005	0.0425429781984348	-0.0871072733477979	0.145895240527164	13.2772439060939	-0.0496490161478521	-0.225579937062937	0.235004821178821	-0.0091841088981019	-0.0229018650527473	0.175955230369631	Sched10
1201	7.7985339175921	0.192564214303154	0.0972693908574242	0.231524143045721	8.96998092112515e-05	-0.0426612104148444	0.122287757837032	8.41606103896104	0.221651641358641	0.133045262337662	0.228183472527472	-0.00598530644145855	0.0157922116318681	0.0834882276523477	Sched1
1202	21.8462444507542	-0.207266812923922	-0.0910313199621823	0.189273111101256	0.0316033662431497	-0.136520150956339	0.123687491495396	17.823511038961	-0.215946370629371	-0.0683467860092907	0.198346892107892	0.0340938485540459	-0.114051512817183	0.132075202697303	Sched2
1203	18.321867501618	0.103202566103643	0.121981632423043	0.167480925113874	0.114230049749503	-0.0795009113825377	0.153047501416832	18.4576781218781	0.12088784045954	0.113483903396603	0.166455012987013	0.109507868231768	-0.0793115033966034	0.141449622977023	Sched3
1204	8.78305252743451	-0.0438905456586277	-0.0284812997064986	0.218490713506357	0.20365912751065	-0.19789559512829	0.0233092151330051	7.35736096903098	-0.0590065383826174	-0.0688164098901099	0.191046210989011	0.176255151248751	-0.22118431968032	0.0268392038376624	Sched4
1205	12.8803686634478	0.155376416839127	0.051115772333931	0.0220905683635018	0.159660155531756	-0.133437824496995	0.197337736571069	10.8921254645355	0.173949576423576	0.0856415781318681	-0.00813066316993007	0.172459107092907	-0.123567148851149	0.196102083516484	Sched5
1206	20.3766836424468	0.0657580493653886	-0.122829095862433	0.23022227933372	0.137353027108641	-0.0749463230180425	0.130022526414835	16.4064034965035	0.0888991958041957	-0.155102465034965	0.210779952047952	0.175959969430569	-0.0821814365634366	0.109388714525475	Sched6
1207	6.77551524910438	-0.0886675788752083	0.0082176360507168	0.225397405042643	0.0149811438284333	-0.188755509952731	0.205373576122431	6.48711122877123	-0.0754450218215784	0.0206044472332667	0.196772909190809	0.0401356134572427	-0.206735743256743	0.164060523576424	Sched7
1208	18.8691197231148	-0.141170441366453	0.0510290240584046	0.0857899697090483	0.137590677162611	-0.168174723607855	0.129419816388093	16.137624015984	-0.156853787512487	0.072684376043956	0.0583006523376624	0.131959472927073	-0.168386677522478	0.10812040969031	Sched8
1209	15.4525377261901	0.0744771297278707	-0.120179581549231	0.0421003804160296	0.119089621424946	-0.219508678188456	0.176727608121427	12.2017346053946	0.10675774975025	-0.1379380996004	-0.0448739969200799	0.0713706417302696	-0.207855166833167	0.178203336663336	Sched9
1210	5.2735455790753	-0.156360697978266	-0.187576011237405	0.0786712060959835	0.166508092834417	-0.174805887446042	0.0448001916577041	4.4993977922078	-0.200785346953047	-0.244023497502498	-0.0318189419026973	0.128525973496503	-0.234694137462537	0.0787849987693306	Sched10
1211	15.5779339789566	-0.119419739513628	0.121445748085848	0.0138848135050817	0.0704755417276235	-0.180834383178464	0.228830896974818	10.1535528371628	-0.0730049676463536	0.140312452347652	0.0614436677942057	0.0511728692597402	-0.137593665134865	0.183718624775225	Sched1
1212	15.7935368902024	-0.11597271992571	-0.119160508603978	0.0908852445412533	0.250452329743325	-0.0523631693054746	0.0170198817369039	13.7404304695305	-0.129109352447552	-0.141682741658342	0.0550249370864137	0.303878825174825	-0.00228085776603396	-0.00767441489020978	Sched2
1213	15.7619999478989	0.194863694095132	0.0597876518749006	0.0125964753235489	0.209379726267805	-0.237763768148687	0.0386518578147049	13.1642374925075	0.23407485014985	0.0788904422577423	-0.016838104158042	0.161651996603397	-0.230005084915085	0.0354671416583416	Sched3
1214	21.7660546233419	-0.230476510980748	0.0214293264111842	0.0467021934555478	0.025909808366154	-0.0953115473267209	0.27819282027957	8.68618953046953	-0.254053255644356	0.08753392205994	0.0043872172073926	0.105743592158342	-0.0744724050977023	0.30123429000999	Sched4
1215	7.47713767636753	0.159497859556773	0.0933703950371299	0.127817116975531	0.0848415537051108	-0.19098060284925	0.13835024843222	6.44694547452548	0.150317573526473	0.124938216183816	0.0316391334915085	0.111327859350649	-0.235676672327672	0.230554796203796	Sched5
1216	8.64543195958711	-0.194738782425867	-0.14580644858903	0.154242278016585	0.0341538452962786	-0.157401758861298	0.016659951476591	5.27136144855145	-0.205551185814186	-0.205784416883117	0.102485344535464	0.00896575305164836	-0.236088398501498	0.0494819257712288	Sched6
1217	15.3859739370641	-0.0898483499426373	0.0471708908818713	0.00316131630819007	0.122984760751139	-0.261022132008911	0.0997716385550553	16.624464985015	-0.0562391474665335	0.0993318962037961	-0.0182881511657342	0.103283577122877	-0.250905663336663	0.0692694896903096	Sched7
1218	8.97274206408594	-0.135708917666068	-0.171841450353337	0.102598565753073	0.126973261283487	-0.0780142261729067	0.186722906023575	7.15011131868132	-0.221580315684316	-0.239640691308691	0.00902363567892109	0.201154589610389	-0.049780627769031	0.164973625574426	Sched8
1219	10.0991283093986	-0.0201686010041929	-0.246961772509316	0.00930532642240721	0.181882921540927	-0.0916484580886268	0.183738519479479	11.9240769430569	-0.012368811734965	-0.216995732567433	-0.0574056806928072	0.184736802497502	-0.118813792307692	0.148954345654346	Sched9
1220	19.7941418180626	-0.0372534028150764	-0.123621862576069	0.104583975729683	0.0927391854875925	-0.117302527093869	0.25070701934547	12.9260555844156	-0.0331934637745255	-0.0479926632397602	0.103114567732268	0.105442344555445	-0.121291001598402	0.331705638361639	Sched10
1221	11.2421425497977	0.0807792026713256	-0.000682817966266307	0.266132186529792	0.0232701878144413	-0.0141610611882842	0.229067331771322	12.0178772327672	0.123888607792208	-0.01489377972997	0.205843354645355	-0.00085570054925075	0.0348553438671328	0.236379487512487	Sched1
1222	8.85463208237138	-0.0779981581242287	-0.204572920268961	0.0748778883202564	0.120824147949758	-0.106930842170781	0.17040539605258	6.60390267732269	-0.0702663708021979	-0.290850043956044	0.0256153475805155	0.0702343933892108	-0.049642900050949	0.215521843656343	Sched2
1223	15.7735657862095	-0.179229609160169	-0.228208760359534	0.147380488232236	0.103993743737742	-0.0151589661117869	0.00852199246869233	14.0397885114885	-0.189605360639361	-0.226420284715285	0.149620011088911	0.102240624635365	0.00559086383616383	-0.0113925640525474	Sched3
1224	20.1482875190318	-0.0619483586716334	0.0665628849711683	0.205116629416476	0.0718815652711032	-0.199853711545402	0.172489242547228	15.2640523676324	-0.059489155962038	0.0394524764221778	0.234445536463536	0.0372027471868132	-0.221910325674326	0.166627410589411	Sched4
1225	12.8489033291173	0.0663185775868122	-0.142471785527936	0.165175639819334	0.18320991817125	-0.167629378013685	0.0870558448447656	11.9162537762238	0.0647995658841159	-0.10905818951049	0.204040772227772	0.177377252747253	-0.178215626373626	0.0859120570429571	Sched5
1226	6.1670311429408	0.191170409575454	-0.224950983176434	0.198248449849274	0.0145205328811722	-0.041351970838843	0.102037466611353	3.56867714285714	0.367526206793207	-0.2163247000999	0.117119814425575	0.0991112156091909	0.025896639375025	0.0600679186133866	Sched6
1227	5.8045495136313	0.0381088650859754	-0.154501469726696	0.273316719611053	0.0620009740916532	-0.0386719951089382	0.0770503719562838	4.88509541458541	0.0553127192969031	-0.237721551448551	0.224914098901099	0.151787867932068	-0.017636684898002	0.00741725287572427	Sched7
1228	20.2599920250976	0.0279537058359902	-0.0651592762048385	0.225359724820621	0.179027557764818	-0.0470389457793664	0.219663420066127	21.3748164835165	-0.0121200652348232	-0.0510011663966034	0.236170459540459	0.204736859140859	-0.0526848104695305	0.205936925074925	Sched8
1229	7.2082580437629	0.0345004010326767	-0.176847880053855	0.0949844146685994	0.150682711417165	-0.206273481350959	0.0810812171418499	6.86135017982018	0.062278891090909	-0.170419167832168	0.0938746930169831	0.204240872627373	-0.188207292707293	0.0614808668086913	Sched9
1230	10.6459707122093	0.0419580352549197	0.0543347994076965	0.274473217887202	0.102982920627885	-0.0618625073156299	0.178390033704538	6.44720729270729	0.0711638587152847	0.102052744095904	0.234652014985015	0.111139733166833	-0.0411421093446553	0.284046815184815	Sched10
1231	17.8656272922601	0.0286468460637963	0.0849938183859842	0.129965696375522	0.18055067104691	-0.135359479510492	0.217291928963559	15.642758941059	-0.00525377325534466	0.11553872007992	0.100276541258741	0.191544886113886	-0.124393655244755	0.225324856143856	Sched1
1232	15.4412586709368	0.139327139756866	0.144133178093775	0.124188015380184	0.0310519788460979	-0.0922388996618256	0.133109489144448	14.8570658041958	0.163326215984016	0.175186982617383	0.0847067175424575	0.043419347014985	-0.0582512568311688	0.133138246553447	Sched2
1233	21.0874050740107	0.189211854973045	-0.0802214660632979	0.217821186442211	0.0204804075972878	-0.0517307188340091	0.203888884861237	17.6121913286713	0.174393635364636	-0.0927186123876123	0.218608415584416	-0.00437487423016982	-0.0955503567932068	0.200487751248751	Sched3
1234	20.3963680608418	-0.149269776764458	0.134446772359604	0.0397372026678449	0.0774442000303943	-0.182055764492446	0.0297049181401574	11.9891756043956	-0.125449418981019	0.13051027972028	0.0559834308731269	-0.0161656461601958	-0.218985354645354	0.0397098491748252	Sched4
1235	7.15067001348881	-0.11031253932164	-0.182689128667075	0.158280308549945	0.145373127382926	-0.154178904648684	0.0657709427660579	7.57634655344654	-0.115743735664336	-0.1884495997003	0.191521864535465	0.194190320479521	-0.124457106193806	0.0668026869630369	Sched5
1236	14.500960565682	0.156714719524989	0.0278769006314519	0.206719028803875	0.154444702821123	-0.0235052761992152	0.196999777066333	15.8066508591408	0.15387207002997	-0.011524948552947	0.202887935064935	0.158383286613387	-0.0604278160619381	0.187204516483517	Sched6
1237	6.12665836341965	-0.31274834863123	-0.0786683818708328	0.0496531229677605	0.0486375806494365	-0.128401158633655	0.0480243338101196	5.89713702297702	-0.28055698001998	-0.100109763176823	-0.116273077365635	0.115223878793207	-0.187908217282717	0.0896653694205794	Sched7
1238	6.77351691973498	0.274942543901834	-0.0461513474761701	0.130473783307615	0.200257697800408	-0.00101457864423002	0.0295872933652318	5.39119946053946	0.22088512987013	-0.0383039735102896	0.0848529286173826	0.239994592607393	-0.0651940549060939	0.0777848583816183	Sched8
1239	18.1588940584266	-0.0187590969992453	-0.0306227492384988	0.282166626530809	0.00664531726468871	-0.110840713111563	0.23949153497889	14.7107014885115	-0.00725131490839161	-0.0540535980709291	0.20489662037962	0.0316933795516484	-0.156834995704296	0.303883030969031	Sched9
1240	17.0338561752233	0.0779288274355367	0.111662137491539	0.232192220127624	0.036374486496725	-0.0333087717774223	0.240697594719639	15.3990813186813	0.108895876323676	0.1214364996004	0.198433699300699	0.0627623119280719	-0.006754976094006	0.236522468531469	Sched10
1241	21.7851692219372	-0.0594234373461744	-0.0283221809890654	0.29122218028765	0.144489232258397	-0.0451923233791437	0.130696618813351	21.0787007992008	-0.0437491465544455	-0.00930288638801197	0.284065679320679	0.157940373626374	-0.023203290973027	0.149094766033966	Sched1
1242	10.6237812267423	0.0277760409672727	0.0289654919160103	0.238721504701114	0.020592168622669	-0.309574920145814	0.0394668404374477	7.67576941058941	0.11424276953047	0.021862190805025	0.21988618981019	-0.0761656284625375	-0.248238180619381	-0.00778733928881118	Sched2
1243	6.26401475820849	0.059938049369261	0.144324282439625	0.0204523758919933	0.315055727036226	-0.0279799691198327	0.101212670571026	5.41333216783218	0.0480942435195805	0.201830853546453	-0.0357605806003996	0.266228088611389	0.0076769080899101	0.177769180619381	Sched3
1244	8.54048314780342	-0.0909333805986516	-0.000618446332533364	0.200819987422948	0.0667602981030162	-0.152903239554002	0.214752302713325	14.1786897602398	-0.100614545754246	0.00928150490299699	0.18529295004995	0.0937191254745254	-0.193848844155844	0.210248587412588	Sched4
1245	7.26791474833055	-0.265780762705717	-0.0704480191801529	0.132362037744097	0.0602196919312154	-0.0784547663706369	0.0998472726407665	8.48993154845155	-0.355387126873127	-0.0858328425094905	0.0587197472576424	0.106603042604396	-0.0934085916513487	0.0185296311984016	Sched5
1246	11.6933055204351	-0.1286891439651	0.0289893958692911	0.29932959418333	0.0759690515711299	-0.132516223580941	0.0206299453329477	9.63049403596403	-0.104315849350649	-0.00610641249950051	0.315328115884116	0.0656358688761239	-0.127914135974026	-0.0547158681338661	Sched6
1247	12.6072173523243	0.177075295163586	-0.143616666017151	0.175614561312827	0.0353948402564528	-0.160803269006817	0.0983908312018344	12.6574358141858	0.186368048951049	-0.152584161338661	0.114739711388611	-0.0449646296903097	-0.160640291708292	0.126977272627373	Sched7
1248	17.0990500990615	0.146054562128	-0.176985198259483	0.173995071808071	0.194163346566288	-0.0154104246825085	0.0824373793662977	14.4477187712288	0.152446255444555	-0.212878006993007	0.152714172927073	0.19831721978022	0.00560875215364635	0.0724918994105894	Sched8
1249	17.6340755812778	0.164901971774511	-0.190118724032257	0.0654237271818061	0.113197321649586	-0.178938001334057	0.0932566942418719	12.9757431768232	0.18643727972028	-0.250055627372627	0.0345531602901099	0.0436115811898102	-0.183090098901099	0.118917302997003	Sched9
1250	15.2855893474142	0.232766645523865	-0.0075687427726767	0.133321787992746	0.0754674901926009	-0.198069460561287	0.113756240932422	13.0361846953047	0.268249417582418	-0.0139013820347253	0.121300525674326	0.0774623368431568	-0.18764492007992	0.115202423476523	Sched10
1251	17.9761605744812	-0.0946357614131378	-0.193706535356784	0.230068029078794	0.104990884279773	-0.00602268337004638	0.120807680897118	14.5013231268731	-0.124466198101898	-0.181232502497503	0.213119608391609	0.12349891008991	-0.0222517634613387	0.124252449250749	Sched1
1252	17.4746803866513	-0.0433206138544667	0.0938526104650731	0.0700808630656604	0.155902660809645	-0.19352206982665	0.19660831743554	15.117482997003	-0.0521672508561438	0.116211648551449	0.0204212511923077	0.183758839160839	-0.151140595504496	0.233719738261738	Sched2
1253	20.6183306476734	-0.245966187324216	0.106041183295898	0.119497046975547	0.0286914737170185	-0.0707501618520607	0.170824738749861	16.0914102997003	-0.258192389610389	0.153602582417582	0.102398597792208	0.0660058421278721	-0.0544600069500499	0.148569814665335	Sched3
1254	13.1667923096185	-0.128097390667241	-0.0997676719592508	0.210098903359031	0.130995771984012	-0.0548071198523772	0.142251170505758	13.5621965734266	-0.173951851148851	-0.141390089210789	0.18352271028971	0.171463958741259	-0.0136002651233067	0.10372752018981	Sched4
1255	10.5731923619838	-0.218376629146773	-0.214880586349011	0.00988394336836016	0.026537344101913	-0.0828711421087688	0.159862313270132	10.8376863936064	-0.214553866133866	-0.242842035964036	0.00408192112357642	-0.0261628794606394	-0.0855086180609391	0.159318280919081	Sched5
1256	13.3683995110952	-0.0705565857114182	-0.12240656254518	0.0686329175589596	0.033792430306897	-0.235111026293239	0.123144276634687	10.6434391608392	-0.0364758766543456	-0.12587196963037	0.0343150836733266	-0.0378884369335664	-0.270604387612388	0.149355398401598	Sched6
1257	7.83361818330293	0.174134953850278	-0.146571843051134	0.187210299384106	0.105542744626134	-0.119579434781848	0.0351827425633358	8.26694292707293	0.207329154845155	-0.172070971328671	0.128528768731269	0.154536277022977	-0.134376074125874	0.0464499964535465	Sched7
1258	7.44238151202246	0.197842985087348	0.0458618190413496	0.195926509072064	0.00239618676622013	-0.100064713153822	0.216259798341744	7.33453167832168	0.203914628371628	0.00848092114775225	0.168102750749251	-0.0270977895392607	-0.128386134565434	0.242247357642358	Sched8
1259	16.6111498232289	0.134202848139632	-0.107342950058439	0.113901816946745	0.184162842195246	-0.150915228988184	0.0909767409273041	12.901529000999	0.152896955444555	-0.12640763036963	0.104807824675325	0.122374102097902	-0.121316396703297	0.149806792107892	Sched9
1260	12.2690480653279	-0.0895237877516658	0.0993232298835652	0.0669464411936661	0.226601849647131	-0.125760449064457	0.141211281859675	9.11665268731268	-0.0722178538921079	0.10246938021978	0.0441438579010989	0.254037098901099	-0.152014287212787	0.130533658241758	Sched10
1261	5.75041704239809	0.0600968522141679	-0.191151982457149	0.106395150830091	0.11455227734372	-0.257789057994743	0.00370350794857711	4.62792866133866	0.111050654010989	-0.27419331968032	0.0556634952287713	0.0881016981108891	-0.251815196803197	-0.0429862591797203	Sched1
1262	5.48238700260828	0.022998924987868	-0.19476397832168	0.20211824068353	0.118002297088195	-0.174638038090342	0.0799623662111636	3.1347882017982	0.105487842887113	-0.265720643566434	0.114246643616384	0.0988793896033966	-0.22032717012987	0.101192455042957	Sched2
1263	13.5653833995941	-0.179320963165937	-0.0545450032274137	0.0363049119837955	0.107038542585569	-0.205485763922809	0.165152465456925	9.84950427572427	-0.169027861338661	-0.0292582642277722	0.0120937283993906	0.135364927272727	-0.208613084515484	0.152089396803197	Sched3
1264	19.3562910004083	-0.118435650342411	0.040122568066272	0.184363403625776	0.101201682900989	-0.106054321336328	0.143725937385897	15.5823348951049	-0.123966705194805	0.0844267341558441	0.19409334965035	0.11512624965035	-0.0919805322677321	0.1267129995005	Sched4
1265	14.8713888514284	-0.0526713816301934	-0.203887937480019	0.239162540315253	0.161487085639756	-0.0069317228205965	0.0344110228348691	11.2460062237762	-0.0596764060639361	-0.222285587412587	0.242597887112887	0.178842622577423	-0.0256578712261738	-0.00338354554334665	Sched5
1266	6.16597601149917	0.0789323069584772	-0.0592299592532926	0.0852346684897493	0.19167647629665	-0.15020793510442	0.209222850769992	4.57820588411588	0.0825576117982017	-0.163627429020979	-0.0299957325094905	0.257182481118881	-0.206443983216783	0.147511274825175	Sched6
1267	16.0908201112987	0.219965586747537	-0.189095561939384	0.0600969103670703	0.0272881021915729	-0.0842972645250233	0.187314052076833	11.3138267532468	0.203957518481518	-0.180028772727273	0.04139921144995	0.0496746233526474	-0.0928221534465534	0.198964165234766	Sched7
1268	14.6980955964125	-0.260705990303726	0.130043778624279	0.0197674627128622	0.0606301978534097	-0.171592098517823	0.0706834056772996	9.1204092807193	-0.285471619380619	0.097619737942058	-0.0154196106250749	0.0280593005404595	-0.183894816683317	0.0486355883696303	Sched8
1269	18.2173698671524	-0.115858621509429	0.0457132305991726	0.0594789750426671	0.122955293518895	-0.0744203709139821	0.280335686665967	9.02844136863137	-0.133806435964036	0.0668238487212787	0.0312591958121878	0.130647478121878	-0.0626335193166833	0.252927212787213	Sched9
1270	12.7279664602092	-0.168074489611621	-0.0810020689423178	0.184751311056839	0.135987280684082	-0.173200686687101	0.0620897414370738	8.51618576423576	-0.204384516483517	-0.0758640708711289	0.12591216053946	0.180651374425574	-0.224592441558442	0.0555583229100899	Sched10
1271	13.4446776881279	0.0574991394111963	-0.151725478185674	0.174095584478633	0.170156327386055	-0.187862409323526	0.01720039050629	12.6524146053946	0.0763075098901099	-0.176198250949051	0.155307383616384	0.163956893106893	-0.193711745254745	0.0163133134092907	Sched1
1272	12.4499058636564	-0.227512663390242	-0.00353884287028404	0.153759185488502	0.0225429019187972	-0.19777608089382	0.146334115596657	9.19058641358641	-0.319200984015984	0.0733600017262738	0.11445984062937	0.189185677422577	-0.106537726389611	0.0115468816785215	Sched2
1273	17.0703397407143	0.108650058402576	0.0744054421354338	0.238580176310869	0.181457599985051	-0.0302484283531267	0.121028448603014	11.2402186913087	0.0849101847152848	0.109714892707293	0.233639823176823	0.185695004095904	-0.0252245037959041	0.1415454996004	Sched3
1274	10.7623066803885	-0.20221055271164	0.154028496314443	0.176243452218353	0.0237704710684299	-0.0574950432330474	0.0342944845270055	6.30107176823176	-0.300214246753247	0.223666027972028	0.00594531654645354	0.00536526129770229	-0.0451815246188811	0.0676262532407592	Sched4
1275	11.5163506403056	0.0109411578612793	0.157337824228605	0.139015836415846	0.0581777764097725	-0.0950344770745045	0.188423119881393	11.2129468831169	0.0197981873070929	0.156153277022977	0.117421538361638	0.0978004586913087	-0.0635766525724275	0.194687100899101	Sched5
1276	5.59719950303592	0.206505280670971	0.0658264968241575	0.171354305080729	0.142615332979788	-0.175568810422545	0.00993077189470378	3.72977917082917	0.350093875124875	0.0610546795990929	0.141376523386613	0.0534875203115884	-0.188583417662337	0.0101340608654346	Sched6
1277	6.81341700312958	0.150982550300662	0.0446438362682852	0.210950705200324	0.175002093482284	-0.0753324707146268	0.115129548156087	4.68844624375624	0.231990410689311	-0.0370556335024975	0.103182045788212	0.19974811938062	-0.116334758341658	0.184356281818182	Sched7
1278	16.2892507137368	0.171930251654228	-0.0462724552291484	0.152154247902814	0.107486983854208	-0.185558358444113	0.10710854600539	14.6780012287712	0.214933060939061	-0.0182008375734266	0.142936297402597	0.0924613001998003	-0.205109942057942	0.10212065954046	Sched8
1279	8.09515786944255	-0.160399471067718	-0.0403285132035973	0.109903454651061	0.131226891360614	-0.172504337191789	0.107312823556219	6.00180641358642	-0.181249385814186	-0.0253009356123876	0.17708877982018	0.101666410272727	-0.115884494325674	0.0398598111507492	Sched9
1280	19.5271662893704	0.112850142437356	-0.217987904545997	0.123350780367626	0.00893659262552182	-0.0905262990025331	0.16768459825116	18.4959258741259	0.104072482717283	-0.215115624375624	0.111918689110889	-0.0155446466153846	-0.112849553346653	0.180308462537462	Sched10
1281	14.1799525233437	-0.18838897408325	0.0611141288514012	0.136741824071075	0.0640694599304438	-0.189488423068049	0.138891478551944	14.7413725574426	-0.231443138861139	0.128875487812188	0.0540370412087912	0.136452715584416	-0.206056916083916	0.0998486407892108	Sched1
1282	20.8823274448383	-0.029760505170053	0.119794795487827	0.0205501855118116	0.194635578436872	-0.255961960153935	0.10968237357403	15.0010141458541	-0.0137786997225574	0.132451062637363	-0.0200966071331669	0.174959915084915	-0.272161686313686	0.119443637062937	Sched2
1283	16.7583497788157	-0.0828492354788056	-0.154686677829796	0.138711779035658	0.177441220379852	-0.117240831166461	0.0892329381867708	12.5442511988012	-0.0765650300799201	-0.176538323776224	0.143689623576424	0.141002180519481	-0.136431200699301	0.118101404195804	Sched3
1284	12.3517721121917	0.224577384705655	-0.0158987802881938	0.0221557999127671	0.215294355236723	-0.188080719952385	0.103844429361064	12.3461546553446	0.207153405594406	-0.0578295895282718	-0.0301028503183816	0.165696279520479	-0.197233501498502	0.123224074625375	Sched4
1285	20.8332364669115	-0.109139035177489	-0.00642662385518765	0.0336381740144492	0.0788696325468121	-0.249626472477992	0.140909487810747	15.1758171728272	-0.0888259493506493	-0.00140654668031968	-0.0640109864335665	0.068762917081918	-0.262833356643357	0.168691602397603	Sched5
1286	9.51821200154158	0.202351535798755	-0.123331106719123	0.0375432050959119	0.0633303067566158	-0.235969028512586	0.0820670974898536	8.15157875124877	0.247895367632368	-0.130956431268731	0.0235032191002897	0.0248493056816184	-0.254622430569431	0.0664007263736264	Sched6
1287	5.76319252388824	-0.177640093916121	-0.154777582482977	0.203262420514294	0.145967767525148	-0.0504468687332812	0.0445193059858146	2.44161959040959	-0.166568743350649	-0.18167744921978	0.125845153773227	0.185453582261738	0.0720943783966034	0.144444373842158	Sched7
1288	21.0454531706586	-0.0914404380063983	0.00480330886325754	0.338428008378965	0.00848979942610213	-0.0332698029559348	0.178699531728745	15.2003769130869	-0.128552217682318	-0.0116561143056943	0.305814298701299	0.0130013197954046	-0.0185505112226374	0.159839648551449	Sched8
1289	9.51304049779855	0.00275178195232678	-0.0205600940902289	0.180139255274287	0.0419246829643632	-0.225387838790303	0.229431560781653	6.5324667032967	0.0628721307912088	-0.0266671332145854	0.138871735764236	0.0605569336483517	-0.232535293706294	0.232844951048951	Sched9
1290	5.45794015268874	-0.160902075448014	-0.111875602230899	0.217527393831782	0.0540059461007169	-0.0465738264055795	0.190492289508171	3.6772574025974	-0.164323701098901	-0.00493893102027972	0.234431473426574	0.191800021378621	-0.067226212935964	0.195552359931069	Sched10
1291	12.0688406161926	-0.0777344476924151	0.051996307875601	0.212303310119126	0.0947551462753608	-0.0784316283964071	0.165718663791009	10.2076043756244	-0.0670463538111887	0.0497877854985015	0.168506915084915	0.0943055553646353	-0.151257291608392	0.21206125974026	Sched1
1292	21.0468542301201	-0.0721723064096221	-0.110000870002478	0.206581628298617	0.00212727741496835	-0.222670924132711	0.136390741647246	12.3409251348651	-0.0859313610389611	-0.111482389210789	0.162969759240759	-0.0431076207972028	-0.230655043956044	0.158546873126873	Sched2
1293	7.23412910732399	0.0385692484515599	-0.102976507235434	0.0235671560025582	0.224252195654551	-0.060177202760177	0.133486325024531	6.99151111888113	0.0202271382274026	-0.139460191038961	-0.0481221122907093	0.160519590609391	-0.0466124914906094	0.230343430769231	Sched3
1294	10.9844040486667	-0.206787080366569	-0.106658829233155	0.131000802244663	0.0155819124449649	-0.0884719489256018	0.219638829054442	10.9096192207792	-0.194223022577422	-0.13154266023976	0.110642138841159	0.0709883101078921	-0.133405996173826	0.276960010989011	Sched4
1295	15.2491449011111	0.286527483203009	-0.00163378712380921	0.220030782453019	0.0692656765747642	-0.106638329071045	0.0221488646836894	10.9359877622378	0.330170443556444	-0.00921847257242756	0.181958178821179	0.0375568386627372	-0.12842968051948	0.0240566774593406	Sched5
1296	17.2753909968647	0.0588190414505572	0.00310602110356619	0.0423302534113241	0.29819657280523	-0.0228222197056844	0.241747373068486	12.781024015984	0.0822461221278721	0.0148721308408791	0.0278468225014985	0.295457100899101	0.0360968178868131	0.229550240759241	Sched6
1297	5.366723947046	-0.145385417843963	-0.0340492447707823	0.0924637115960555	0.223674656394197	-0.0281731850055639	0.203345765983344	3.71754985014985	-0.214641185404595	-0.121385223711289	-0.0495798884285714	0.183098359410589	-0.0105808618381618	0.253542948151848	Sched7
1298	18.9362703185291	0.292171219125143	-0.199139245689314	0.0386780255448679	0.0103127317374537	-0.0186746003128554	0.100950389387029	15.7994596403597	0.285073486513487	-0.200397082017982	0.0494483493046952	0.00762714706693306	0.0363740401505495	0.0904509904595405	Sched8
1299	18.3124498318174	0.173861092646595	-0.0698044895233847	0.1169447870499	0.07924501191975	-0.155814585696773	0.0512596393149851	15.585705034965	0.189524797202797	-0.0874375037962038	0.110354496803197	0.00385554939160839	-0.181184775924076	0.077404747052947	Sched9
1300	9.79846219662487	-0.157884705218478	-0.0830822998037033	0.203359419376825	0.0858632755128388	-0.172382122318188	0.0736600230545501	4.52425556443557	-0.223504881018981	-0.147887563756244	0.173230077622378	0.096020889818182	-0.186502365934066	0.100297772587413	Sched10
1301	19.0942703597103	-0.0935447646799442	-0.146990898692634	0.21978842007404	0.128332768884786	-0.0382866448367749	0.152203267182792	13.9301164135864	-0.0842020360639361	-0.124126205794206	0.251246331668332	0.151089142857143	0.0013137223005994	0.162121562337662	Sched1
1302	21.2393397647628	0.224376926789519	-0.074226648266988	0.173381368285221	0.0427036255011438	-0.0170019545360596	0.222456947822229	19.0107076223776	0.225426954045954	-0.0631916690879121	0.163432819180819	0.0528733922137863	-0.028664492677023	0.265322976023976	Sched2
1303	9.37495090083821	0.177645672559326	0.105697892885807	0.182479660287236	0.0936370045076264	-0.205856152022358	0.0104245595897236	7.36208007992007	0.199215515484515	0.11263130949051	0.155470655144855	0.104332749250749	-0.209850858241758	0.0181581001561439	Sched3
1304	13.283144596938	0.166649586508764	0.0426282160098504	0.158623606157694	0.143342676182528	-0.135003989869351	0.124014411653136	14.2636603596404	0.166938816183816	0.0650768868131868	0.145287608391608	0.121178939460539	-0.148105198701299	0.123612927772228	Sched4
1305	17.4027249610549	0.042006322954666	-0.00886154083312407	0.113032293574264	0.23204376284155	-0.188467790584531	0.181976447578713	13.368686013986	0.0577952509290709	-0.0067354985072927	0.0959294029530469	0.228877496503497	-0.138963286513487	0.260042444555445	Sched5
1306	14.6987335471157	-0.00182857385812942	-0.193167158866205	0.103888084550651	0.16407325851502	-0.165054446132728	0.150980308284215	14.4065044255744	0.0149731299613386	-0.186911792707293	0.1235066995005	0.145239783616384	-0.158420435564436	0.178146404595405	Sched6
1307	16.9881961506122	-0.219547464285117	0.0868610125144289	0.0319143464232446	0.158944735255452	-0.11866168592505	0.159213791527525	12.6916177622378	-0.218686643356644	0.118405917182817	-0.0313684314111888	0.181001580919081	-0.100508202917083	0.12025125004995	Sched7
1308	14.9640883120445	-0.0837471074476794	-0.133680187115539	0.169749624362436	0.180281537407676	-0.0291388015443025	0.195217880827259	13.2476654945055	-0.0797568877422578	-0.176096597402597	0.168275167632368	0.154620158941059	-0.0454410678535963	0.165565584115884	Sched8
1309	7.84646695496086	0.230142754982732	0.0630142745873486	0.0130599058999678	0.0908353979315003	-0.210619929101008	0.161308753540153	8.75747753246753	0.285746203796204	0.0860314034765234	-0.0600284723566434	0.0822247403396602	-0.205947336663337	0.159616355644356	Sched9
1310	15.0865438620163	0.17137921608905	-0.010734073168138	0.154985326198769	0.0792202613986929	-0.152190241816388	0.210380500631972	14.2169512687313	0.216130743256743	-0.0322567133566433	0.154316914685314	0.0144628702261738	-0.153364263836164	0.184701876123876	Sched10
1311	6.60511208864143	-0.0890610898562822	0.0173147387914531	0.226905518982249	0.035133625935072	-0.16652147576763	0.200710768899254	7.55711368631369	-0.162381562437562	0.0427351828316683	0.13687906023976	-0.0504060741276723	-0.241312555444555	0.230955464535465	Sched1
1312	6.20847042729119	0.260254986123051	-0.111305465080662	0.0568625774126595	0.000295131846089227	-0.0618928485039683	0.215288214049003	8.03910363636364	0.233527245754246	-0.0938549491348653	0.0886977726092908	0.0524634465954046	-0.0427701146241758	0.209081938261738	Sched2
1313	7.78005946839464	0.160868342567403	-0.0485137703251168	0.124554008094219	0.125997028108622	-0.171317748075711	0.159733721018112	5.81809336663336	0.250139131868132	-0.0573760403326673	0.128930328071928	0.0650573394205794	-0.117888368531468	0.136398615784216	Sched3
1314	14.7874613780404	0.134795292888677	-0.0185449147244897	0.00117526621084331	0.080642624021962	-0.249346161243223	0.222790375589077	12.8666283916084	0.127615562137862	-0.0195405819012987	-0.0877928607692307	0.0999181044755244	-0.235615721278721	0.199944202797203	Sched4
1315	14.0533211593159	0.175942559323841	-0.165916191092885	0.0750591267986212	0.122883808625	-0.10965152719447	0.140071129845511	15.9740292407593	0.186222125874126	-0.125727244555445	0.0689110317512487	0.12693530969031	-0.115028697702298	0.159453388011988	Sched5
1316	16.3896576085019	0.182033276999503	0.0862480987926391	0.120613767293375	0.167080324974222	-0.105952272230116	0.141419963922265	16.5324605494505	0.20971651048951	0.0788808347652347	0.107672573726274	0.15776897982018	-0.100843449050949	0.145668364635365	Sched6
1317	13.9849638524365	0.26773788603377	0.0701641731049573	0.0613218055104041	0.0268480433679719	-0.185935039753345	0.118398258064375	13.3532162037962	0.2882851998002	0.0704519567302697	-0.00507987617572427	-0.0408766847721279	-0.187903137862138	0.128452627372627	Sched7
1318	19.292450321032	0.237439289797375	0.130732947590055	0.0402530958975596	0.0920469379883454	-0.107427900100991	0.00119803734013435	13.9599043056943	0.236349112887113	0.120707516883117	0.0382165453200799	0.0464672817022978	-0.0977471685314687	0.00253615542487512	Sched8
1319	5.38180318890235	0.108044033936249	0.00358346914896819	0.14532824309016	0.147048264989814	-0.209480335811013	0.145673939200876	4.58142170829171	0.0988013206473526	0.0429997441788211	0.0888656847212786	0.170939593096903	-0.196709581818182	0.225004390609391	Sched9
1320	5.33917199358385	0.24126837084278	0.0117338705465714	0.222158649254133	0.0203973638387247	-0.144319862745943	0.0528652681596589	5.39832754245754	0.236664405594406	-0.0467866898901099	0.203050287212787	-0.0574582308664336	-0.13317267992008	0.0112181600236763	Sched10
1321	14.2434759449621	-0.0869029141129882	-0.0685793296290968	0.21048703876323	0.00473543790503547	-0.207162123503994	0.201548102477469	11.8271410889111	-0.0965436245754248	-0.0541060102797203	0.151700917782218	-0.0597543404495505	-0.229287018981019	0.233521670329671	Sched1
1322	17.0909269108798	0.108252589687779	0.0859010750134679	0.306015382903785	0.000942967448288371	-0.0640433277454902	0.0835661517856819	16.5509134365635	0.123687634465534	0.0655211108431569	0.316784746253747	-0.0285888445913087	-0.0447087161308691	0.0731985845154845	Sched2
1323	10.4837404961127	-0.107480875596872	-0.122689912529769	0.0615502377421219	0.164546295583129	-0.0049495219123573	0.237934426397648	8.86722433566433	-0.172090202397603	-0.13343285994006	-0.0458234279287312	0.17184682957043	-0.0625084652332467	0.22540985994006	Sched3
1324	7.34305723601124	0.0729960566945807	0.158910654318174	0.22938903878364	0.0121149849631981	-0.0382863299043427	0.136571978945636	4.7311824975025	0.136019302657343	0.136375104415584	0.251231998001998	0.0290863855147852	0.0530154842610389	0.134862711968032	Sched4
1325	7.17151226209186	0.0666260087452433	0.134163927092087	0.0653471193586923	0.0334924054432644	-0.0956059870070053	0.265933785192928	7.16214935064935	0.0603302193496503	0.145069757442558	0.0083515408949051	0.0677810013956044	-0.0835660523586414	0.287803644355645	Sched5
1326	6.21249758653656	-0.174654589458332	0.00303295811124667	0.0438509116266859	0.226220300623485	-0.0651377250543105	0.182614666780344	4.81846304695304	-0.214988115884116	0.0528879998474525	-0.0158187645321778	0.289108602697302	0.0255155717164835	0.136475088843157	Sched6
1327	13.5039372627733	-0.279207765468515	0.0806540164573685	0.0711673427923365	0.0140417956158251	-0.0768478125543144	0.18717206438915	15.8978623076923	-0.239655698301699	0.118250493106893	0.104575526327672	0.0669072657562437	-0.0607890251258742	0.177122849200799	Sched7
1328	6.850120339302	0.232816334651445	0.00735797997700354	0.0244780475187828	0.100184553388654	-0.100628605433274	0.211958971336557	6.50504105894105	0.292718172827173	0.0211633255245155	-0.011596447951049	0.0781685245234765	0.08307727999001	0.185415212317682	Sched8
1329	18.8050067723679	0.000695836359653539	0.10880387200902	0.215023454796867	0.0858388901616834	-0.0919329669329821	0.157909631703943	18.8491985314685	-0.00646709092781118	0.0990528429570432	0.212655060939061	0.0563418688986014	-0.1008556996004	0.190236243756244	Sched9
1330	5.68161549959281	0.222939235487345	-0.0402914925041461	0.125636967952313	0.176704842512588	-0.167062656506167	0.0374718443137557	4.40510383616384	0.28329728971029	-0.0617992343156843	0.0511808646983017	0.247768788211788	-0.21560426073926	0.0243044766538462	Sched10
1331	19.4601944223716	0.0655295595965314	-0.180697796829743	0.00327164797771332	0.244890925605907	-0.176612001721825	0.0761932433388399	15.7770594505494	0.0617122760489511	-0.203632724275725	-0.0435543068611388	0.22432641058941	-0.171175937062937	0.0805780289710289	Sched1
1332	13.3586601930914	-0.0170561556160481	0.159585585779543	0.201975337353879	0.00780516608869371	-0.144810497373552	0.123879709068958	13.6967770829171	-0.017233181053946	0.138203979120879	0.15437125024975	-0.0893795835964036	-0.130775385414585	0.14524483036963	Sched2
1333	15.042950391891	-0.0937457316711303	-0.0254193449458412	0.134319094424776	0.130282857849787	-0.0739827302378167	0.185348003716011	11.7458515484515	-0.11354611978022	-0.0357058952432967	0.133406318781219	0.161611698801199	-0.0195213746486514	0.187311232367633	Sched3
1334	6.08349144041465	-0.179407234529937	-0.204116650822556	0.184720637158194	0.00718871878123598	-0.0835856934875944	0.109314001147807	6.90717322677322	-0.206165930769231	-0.21461897062937	0.119950523466533	0.0674450685464535	-0.105346226027972	0.201660613886114	Sched4
1335	10.9470093609588	-0.087700601908164	-0.133892835798994	0.15573739788811	0.203700729428069	-0.0175221868577286	0.0588167476257159	8.56667807192808	-0.0984097532937062	-0.109310774565435	0.162743862537462	0.183875334265734	0.0215143217405095	0.117049083906094	Sched5
1336	17.1220159612218	-0.0243756020500035	0.0975751338017762	0.132460164809287	0.176132445255907	-0.150024555934973	0.145099502212811	11.3542736763237	-0.0205477597367733	0.145102581918082	0.109148769130869	0.185493727272727	-0.143414833766234	0.140834784315684	Sched6
1337	14.2336453282282	-0.0631825432725596	-0.148408660642274	0.035326853956377	0.173641868934838	-0.21682773058517	0.145262020926189	12.1494519180819	-0.0615048393466534	-0.189770673326674	-0.0249048204045954	0.182357519280719	-0.189464934065934	0.15330682967033	Sched7
1338	19.8829752323302	0.230531504442171	-0.0825415586041156	0.169338757377273	0.0146115711975064	-0.0995815807752046	0.118433190194096	16.3879842257742	0.220896445554446	-0.0875960320679321	0.149851822577422	-0.00791607509880119	-0.110863335864136	0.151995097902098	Sched8
1339	14.7393935803361	-0.0960646972662899	0.106052630282541	0.238449605379032	0.131086769398329	-0.0396360621683008	0.143464899859971	16.4882042657343	-0.0188996195937063	0.0830936011488512	0.269270461538461	0.130732252747253	-0.0238523798791209	0.212247247052947	Sched9
1340	21.4242983718301	-0.236252592642297	0.0747335934053271	0.121116320910761	0.155712498939011	-0.118338552979897	0.0113790373655509	17.5997464335664	-0.220832027972028	0.0650806892807193	0.0862517603736263	0.181744697302697	-0.127408586013986	-0.0550462357293706	Sched10
1341	9.38446060096324	-0.0302149477556505	-0.231975266866402	0.138725109140247	0.0446968768563877	-0.143555120248821	0.169789025786943	7.82255634365634	-0.0227686395964036	-0.29396844955045	0.124169163936064	-0.0573324248105894	-0.156712777822178	0.141415117782218	Sched1
1342	5.55830438845647	-0.0448143606174844	-0.119021689692724	0.20154681233355	0.17676617555129	-0.0518488076245193	0.174299743379588	4.8995368031968	-0.088306005579121	-0.182046141558442	0.11558916054945	0.187550626573426	-0.0306667268591409	0.298197457242758	Sched2
1343	11.9752011419553	0.0395144270892282	-0.0429805599660179	0.141590451645344	0.185514711652253	-0.183997803721737	0.195804672594601	13.5311320979021	0.0649903255544456	-0.00679835794755245	0.167241822077922	0.175909852147852	-0.15628921978022	0.164539483516484	Sched3
1344	12.0318671292085	-0.184245372031529	-0.0885618075048402	0.110806939069785	0.03831509706337	-0.187855143120975	0.152184872903357	4.38169576423577	-0.220468264835165	-0.0780428210029969	0.0319627062357642	-0.0484772806613387	-0.211180903096903	0.186543748791209	Sched4
1345	11.8747299223837	-0.191034768163379	-0.0744458225371684	0.0438931985490289	0.125837128098138	-0.195388058532395	0.159212478562474	11.3055753446554	-0.179515450549451	-0.0975235634365634	0.0382737357802198	0.101833374146853	-0.242062271728272	0.192998944055944	Sched5
1346	16.8553308693072	0.00327801036956252	0.0182607414640113	0.117687527304377	0.134493491118526	-0.10797086243025	0.253318434272677	13.5425198401599	-0.0269552362518482	0.049466995222937	0.106533768331668	0.111741074135864	-0.108105732967033	0.186213024375624	Sched6
1347	14.4810244642622	0.165394048274768	-0.179303599316001	0.197179670213672	0.018881512091265	-0.0700713922747584	0.0652043524405868	11.480602047952	0.161163576423577	-0.197711597402597	0.204054938061938	-0.029789264936064	-0.0546781348501499	0.0690299494405593	Sched7
1348	20.6920896813686	0.210511599331019	0.0140996166994271	0.0683260871623727	0.240040415103892	-0.136967465196702	0.0523636647335113	18.3910818181818	0.227490901098901	0.0146482581644356	0.0536132168831169	0.244610615384616	-0.154275416583417	0.0455136822177821	Sched8
1349	19.5901281671713	-0.101294857729648	-0.131587614823935	0.101851449851218	0.179534138601559	-0.173621165926175	0.131378179806614	12.7422594305694	-0.0878272949250749	-0.111118543556444	0.0604238113156843	0.194325015984016	-0.219702005994006	0.170098881118881	Sched9
1350	13.1173487650111	0.08494025337405	-0.0853489064848255	0.0594583602844181	0.225620599185282	-0.192910037766516	0.0759815505241912	9.07507131868133	0.0751066971258742	-0.140714304495505	0.000995895258541459	0.213782136863137	-0.204465198801199	0.0932566091908093	Sched10
1351	9.98967642010483	-0.10811418056027	-0.153284564092327	0.140629515042275	0.00256397626041878	-0.215645215874442	0.13826407307077	9.74528959040959	-0.0870567629670329	-0.168022921178821	0.0889457084915086	0.0346334396773227	-0.232707395604396	0.160286448151848	Sched1
1352	7.14475101213949	0.131310737349045	-0.269966699250296	0.0704413394729819	0.0644911412175555	-0.102538418162867	0.0881475610686355	4.15378110889112	0.238839077822178	-0.294072404595404	-0.0134201929371628	0.0691937149487512	-0.0573344819020979	0.0977091096003995	Sched2
1353	17.398148119106	0.090232127610141	-0.0391298332793924	0.105718124859122	0.101687319832065	-0.0795942603624436	0.174075461008125	20.9870425374625	0.135032737762238	-0.0529154576923077	0.0440310306513486	0.0675277736563436	-0.0714750367382618	0.223451368631368	Sched3
1354	13.8259282809173	-0.0825653236994148	-0.193191589026258	0.131798624053103	0.192818264896826	-0.105004437950489	0.0512788411862607	12.2075384815184	-0.127471326773227	-0.194605277422577	0.124398064435564	0.184038726273726	-0.0876386738261738	0.0965967117882118	Sched4
1355	13.8868192356605	0.179707239062704	-0.193416373640417	0.165903633250166	0.127867850084776	-0.129965148572782	0.00407874422644176	9.4356538061938	0.203563092907093	-0.240735085914086	0.154320065434565	0.116395216383616	-0.1152302002997	0.0106358871846813	Sched5
1356	11.5032517257918	-0.0864135543190217	-0.137306657537454	0.196126148571624	0.181782950712714	-0.0442799726628274	0.113301890114432	12.6304058641359	-0.0313605120799201	-0.102607414585415	0.146395534465534	0.298938031968032	-0.0770258432867133	0.148193428271728	Sched6
1357	7.71906084228738	-0.184315484718387	-0.0969411456679943	0.0723716967765711	0.207621248696907	-0.099493603664741	0.13043654119731	8.99260901098903	-0.176233632767233	-0.0976517395214784	0.117538705124875	0.212835011988012	-0.0619527006403596	0.137900284015984	Sched7
1358	13.1689808606526	0.00889580303480958	0.0735558661983862	0.203039739101034	0.126539609070735	-0.225098963311244	0.127838370006826	12.5097061338661	0.0175363785652347	0.0934320254745255	0.179828280719281	0.112979085414585	-0.227307160839161	0.149608887112887	Sched8
1359	19.8460117612491	-0.293011057796371	-0.0813993850970999	0.0554768835644795	0.1295786596991	-0.111198953350412	0.0329596586608069	14.7298590409591	-0.274351952047952	-0.0236002515986014	0.0615010725393606	0.154581702297702	-0.087773124065934	0.124995081768232	Sched9
1360	9.00004817301108	-0.164702056394829	-0.179420712745882	0.0280973018424822	0.226626120864543	-0.0433206200899667	0.126387324227714	9.04602542457544	-0.180369339160839	-0.130867021678322	0.0860784745904096	0.220155260739261	0.0517909335024975	0.139610906357942	Sched10
1361	7.50206029890704	-0.0318579988650477	-0.161165572396414	0.118101146496521	0.00176379541099071	-0.244435354292099	0.152967926444603	6.41759712287713	0.00431362552987013	-0.186130371528472	0.083742485094905	0.0273284774361638	-0.250492593406593	0.0982716136863137	Sched1
1362	16.7927894694005	-0.0108495625660264	-0.191302621931305	0.0779276819089615	0.0473339617559101	-0.176041752427153	0.222333647787124	14.2220847952048	-0.000150186553046952	-0.18492432007992	0.0806076786013985	0.00788166600899101	-0.18743367052947	0.235175431568431	Sched2
1363	17.7636136672007	-0.0755410484790742	0.032862314898097	0.236290865511786	0.224656006991461	-0.111489194255103	0.067004969418275	18.1643218781219	-0.115862745254745	0.0273291764263736	0.219577639360639	0.215914546453546	-0.113563832167832	0.0798183964035965	Sched3
1364	13.4527097767942	0.0622574661172869	-0.255818146042381	0.00573472318074115	0.26651233119348	-0.0245934763622633	0.0871351534998592	14.7273902597403	0.11168625934066	-0.189551219080919	-0.0395721589344655	0.263689286713286	0.0886376171028972	0.0726761968271729	Sched4
1365	6.6101887496236	-0.167399874428352	0.0852260525734769	0.127887935932206	0.148620396024867	-0.0118397133619244	0.200177689353195	4.36817189810189	-0.182726622927073	0.125658090912387	0.0407693750389611	0.221649837862138	0.0296029147942058	0.252540862767232	Sched5
1366	18.4743304301509	-0.024041328065706	-0.139539954151821	0.176658837215074	0.103135571574971	-0.235790773408448	0.0762448071224429	12.3367796303696	-0.0342266798167832	-0.157235012187812	0.163295073926074	0.0590462874925076	-0.245568153846154	0.099005018981019	Sched6
1367	12.3058291653051	0.0161434176265433	-0.158639076735983	0.186806550574751	0.0546861446510838	-0.156010344384556	0.213149078750102	8.70421216783216	-0.0295088911191808	-0.159556553746254	0.258871490509491	0.0535306164722277	-0.091741716953047	0.217820712387612	Sched7
1368	6.58520965518372	-0.203019413829501	0.0832703883440451	0.166725790366071	0.0346780341998635	-0.129184733390221	0.0829087625459951	3.51406928071928	-0.300754074325674	-0.0044872016033966	-0.0571426775275725	0.0661347357144855	-0.266642747482517	0.0871566172887111	Sched8
1369	21.9924781117978	0.055290790529615	-0.036521129032457	0.184648256609682	0.117592625913658	-0.182589905660759	0.19972671400442	19.7182799200799	0.0718737463536463	-0.0432707552827174	0.180712657342657	0.111676220879121	-0.165447205794206	0.185597635364635	Sched9
1370	17.8333760948154	-0.0267451606922212	-0.19086351408965	0.100685707091769	0.133843004666687	-0.206642765116117	0.0486985928915541	16.3782092707293	-0.0146798547468532	-0.211401594405595	0.0929440614385615	0.129728122577423	-0.223616998001998	0.0326147613986014	Sched10
1371	5.24148643250501	-0.18487352366389	-0.0553832664573856	0.0570389366549076	0.148258883505404	-0.102865802924442	0.2122047138949	3.76230372627373	-0.214074418481518	0.0373431543883117	0.0700841398211788	0.178467325843856	-0.0240914701468531	0.331831311088911	Sched1
1372	6.06522903918899	0.0998427064517899	-0.0317509649385642	0.25136733329066	0.11724972785877	-0.173368814594833	0.0451360085493003	3.71634245754245	0.150142717012987	-0.0122764736873127	0.222349588311688	0.179022647252747	-0.199355270929071	0.04783097273007	Sched2
1373	6.81627128962949	0.0865905561372194	-0.0505964398670466	0.175506445894703	0.0579238355762619	-0.146012806452175	0.169147919489925	5.43100031968032	0.0777844536773225	-0.0625928387872128	0.092644323954046	-0.00522661891938061	-0.227502423576424	0.223822492507492	Sched3
1374	14.8425323535432	-0.137893851687512	-0.183006096794472	0.0983834099502879	0.0569610516430248	-0.0971028135839884	0.21273559035145	7.28950062937064	-0.210639892007992	-0.221029324075924	0.0439746228071928	0.124027229282717	-0.0942491046073926	0.19142588961039	Sched4
1375	14.1360906627547	0.0417547045863404	0.0563453943821917	0.231950935726436	0.190490128924448	-0.112309194212906	0.0580245544921946	10.2471538361638	0.0276081059511489	0.0491009118881119	0.272877962037962	0.151888305694306	-0.099640082117882	0.0888040539460539	Sched5
1376	21.3088303050514	0.18305726523417	0.0770161806861643	0.195704620397847	0.0745533212641419	-0.121272706188519	0.150559276154714	17.546031988012	0.214288662337662	0.0877307429570429	0.178718028971029	0.0293044090635365	-0.131366223576424	0.18535205994006	Sched6
1377	11.8107326042699	-0.236360788121369	0.050442370359088	0.0275072351502989	0.272849661528574	-0.0750195718074782	0.0405708353703185	10.7237936563436	-0.219792517482518	0.0999198739460539	0.0173625625398601	0.314838374625375	-0.0696240789310689	0.011788226366034	Sched7
1378	10.5255927462169	-0.0539002264039734	-0.200714625709335	0.092634393382633	0.142531481703716	-0.163195795204719	0.143010382039387	8.35817587412587	-0.0910787447552449	-0.182620136563437	0.0474311758054945	0.190521986113886	-0.144435790509491	0.150363385114885	Sched8
1379	9.15251460637807	-0.168922577771104	-0.104636204940039	0.0476650238288153	0.186986780222992	-0.141933946274798	0.15695819438878	7.53141926073926	-0.207752167532467	-0.137889442657343	-0.00787572945114886	0.201697183816184	-0.114362672527473	0.0904478837762237	Sched9
1380	20.0140425829199	-0.221726577757069	0.103027638893213	0.085795245365421	0.214231080160567	-0.0375601836531916	0.112499559688475	14.0198284815185	-0.264492688311689	0.114932700709291	0.0596887928801199	0.215668198801199	-0.0603925185104895	0.109644402697303	Sched10
1381	16.7779581158367	-0.312608611016316	-0.210497576182701	0.0522238988977992	0.0788898211078417	-0.0215690651081766	0.00687463553026321	15.8578846653346	-0.334382936063936	-0.193572377622378	0.0021541669001998	0.0632388327992008	-0.040909459147053	0.0907689075652347	Sched1
1382	9.63232949740434	0.142421539316477	-0.0395511163918663	0.0249568118410818	0.237667669268169	-0.249637605357286	0.0132423498250055	8.3581399000999	0.153998959240759	0.042628597078921	-0.00816346756283716	0.268514430569431	-0.20396055044955	-0.00497314781068931	Sched2
1383	14.3102819631726	0.229100641591433	0.0368651934048953	0.197368249589478	0.109058253553085	-0.00991681788536205	0.136369068961582	14.997341028971	0.206601073926074	0.0348734277648352	0.14581280999001	0.129147425974026	-0.0440169896853147	0.184886641458542	Sched3
1384	10.7418373463863	0.209366601142631	0.0541672421910654	0.116958553433765	0.104499032561735	-0.0876438011589059	0.169513981564326	8.58116702297703	0.173583087412587	0.0858518538161839	0.0901709620479521	0.0643377625221778	-0.142744001098901	0.232694308691309	Sched4
1385	16.5098871898182	0.103894906825462	-0.147003189974884	0.0712262869635374	0.18731709957997	-0.183205666634507	0.0791062647565727	12.5631064835165	0.115309858641359	-0.151066795704296	0.0358104207767232	0.194213661338661	-0.198164150849151	0.104171081218781	Sched5
1386	5.02465932385103	0.0267070862054157	-0.16827376872291	0.049416705322749	0.110510224843151	-0.227242625343012	0.171445134427951	4.97810482517483	0.0648993753176823	-0.250044010689311	-0.07029953782997	-0.0171948068221778	-0.241468937062937	0.188375542557442	Sched6
1387	21.8506775824456	-0.148453286683256	-0.107523153137625	0.179876105466085	0.203541579059621	-0.00503576272961985	0.0406809941247955	15.9772151448552	-0.163661682417582	-0.124588384015984	0.0790153952967033	0.210419397602397	-0.000407883661638362	0.078630997902098	Sched7
1388	9.71372526011129	-0.00232556887108496	-0.232638608505002	0.102419991213901	0.158347432129237	-0.00990107471572866	0.158855816189236	9.9993924975025	0.050840431741059	-0.170981526573426	0.0963955667932067	0.217765033866134	0.00636813120319681	0.126312853146853	Sched8
1389	17.9752355539438	-0.0893560714209512	-0.123658655124372	0.0798088624152116	0.103880825611597	-0.110878102120774	0.234252321735641	16.1986747852148	-0.13659425964036	-0.123017443356643	0.0988399377122876	0.0224625499061938	-0.0325713228742658	0.237414218781219	Sched9
1390	14.9902334698195	-0.194225767556038	-0.0610240767162116	0.149481848002097	0.117140853767232	-0.121815363301337	0.149027053385885	9.41941819180819	-0.177555518481518	-0.0684796573826174	0.0848552123139661	0.160795116283716	-0.157849545754246	0.170550457542457	Sched10
1391	21.1715208013281	0.121181893633778	0.0541767818017631	0.18308213469422	0.0542986776435205	-0.197251602971152	0.116277805707774	19.3020824175824	0.10912013026973	0.0653122365634366	0.202978528471529	0.0331289241908092	-0.198826150849151	0.10856012997003	Sched1
1392	19.4362611932813	0.055587227757198	0.101474142295762	0.178350465055295	0.0362532253208355	-0.252012899056803	0.089667632318112	14.1388930469531	0.132883259440559	0.0962560476323675	0.18187065034965	0.00385850143816184	-0.221293477522477	0.0721268747252748	Sched2
1393	9.56241116704036	0.178179102378356	-0.0329150231858969	0.128420923690626	0.0975082550102786	-0.193132134831813	0.170041926504503	8.42815603396603	0.159090288511488	-0.0316309819150849	0.131920739360639	0.0505133269766234	-0.191236333666334	0.238006283716284	Sched3
1394	20.2446419897781	0.0439286390707794	-0.0933632827274702	0.26173948881592	0.227913621662273	-0.0828195819633491	0.00934460747011134	12.0993988611388	0.0209237385888112	-0.118643732737263	0.233166696303696	0.245355901098901	-0.109253704095904	0.0175032012167832	Sched4
1395	14.1098037320724	0.083617826461476	-0.217935978018953	0.236353122160503	0.038970888469213	-0.152906507616545	0.0110138311023199	13.2200071228771	0.117683449250749	-0.230319156843157	0.215165391608392	0.0453415946801198	-0.142174674125874	0.00530087819229771	Sched5
1396	21.1813886106472	-0.185926622109578	-0.0729841295552201	0.0289051426018229	0.188918112440687	-0.149133308559118	0.17779165837878	12.1779518781219	-0.238711943056943	-0.102871066433566	-0.019794189473027	0.221230696203796	-0.0862609461788211	0.209940617282717	Sched6
1397	8.07433342509727	0.0633728704584102	0.118645649675465	0.134879964061479	0.0758693503869608	-0.237045648717215	0.100026345693453	7.08388318681319	0.0312484737193806	0.18848412977023	0.0772509302707292	0.0907523477242756	-0.295851046953047	0.135204884315684	Sched7
1398	5.30362868063431	0.0749924192317019	0.0661780108804472	0.139101321401011	0.241123902214616	-0.138661595065249	0.0978603327809889	3.62667815184815	0.119151954285714	0.0397802477308691	0.15861251008991	0.307298848151848	-0.0939088778821179	-0.0381895039499501	Sched8
1399	18.6912613722161	0.0105361767422197	0.0390761596374443	0.292125163385874	0.22171519665318	-0.0201636718471251	0.123190227511054	23.5997814185814	-0.0102275594784216	0.0364356745734266	0.311205414585414	0.192412694305694	0.0239177050133966	0.121918144255744	Sched9
1400	17.9039565420347	-0.0286461321373727	-0.0113338195409061	0.147516975937303	0.146570010450977	-0.0564983754898818	0.234317491332007	12.7953089610389	-0.0104496173876124	0.0400562043158841	0.068467809957043	0.225354423476524	0.0887351824075924	0.164596313786213	Sched10
1401	11.200225091069	0.213452770531961	-0.03372160543115	0.0480044921007011	0.0905154985574095	-0.145059630374465	0.230872014219635	8.90886323676323	0.248076063936064	-0.0210025527382617	0.020889590656044	0.0868059951848152	-0.152673812587413	0.249663883116883	Sched1
1402	18.0106334445761	0.20726333285091	-0.162162570104869	0.0511047819092164	0.0930695182297088	-0.0856800113411242	0.185251547570493	18.7001864735265	0.18071702997003	-0.154022145854146	0.00629227812973027	0.10571884994006	-0.109509612387612	0.276585999000999	Sched2
1403	14.7609182943028	-0.197565792943398	-0.188621662044376	0.0573523818590567	0.103890409199419	-0.121605180636181	0.113320887483252	11.7246875524476	-0.237418082917083	-0.212410978721279	0.0245316496142857	0.065182684924076	-0.133404943656344	0.157316477922078	Sched3
1404	17.6694602399425	-0.222478126549697	0.0636493686365785	0.0168541389917736	0.230697220350513	-0.200964189783491	0.0338245191535858	20.7392066933067	-0.240692108891109	0.0929723693306693	-0.0352997573955045	0.259693854145854	-0.176974043556444	-0.0042460477306993	Sched4
1405	7.74032550682584	-0.214102485900221	-0.0141492097236521	0.0870372733440097	0.0455746436365193	-0.209553578409643	0.201111836552994	7.4015833966034	-0.220005582417582	-0.075917858134865	0.0895165459890109	0.0701413477402597	-0.207125137062937	0.163553415084915	Sched5
1406	18.775020101986	-0.0348732717770258	-0.136802118580654	0.115508194911768	0.194104457474943	-0.194689149868069	0.117779006770321	15.9768705094905	-0.0887666983016983	-0.128054676823177	0.0949970113886113	0.170826794205794	-0.182151116883117	0.137590982017982	Sched6
1407	21.7450896259527	-0.174678659965585	-0.0225785756554851	2.80163880720658e-05	0.0745506928243791	-0.220315046546203	0.252760810999786	13.079417982018	-0.126387041358641	0.0546362196924075	-0.0655163927222777	0.0671983961688311	-0.156297249150849	0.262424101898102	Sched7
1408	10.3343739932493	0.223719193157774	-0.0950936269830145	0.142114707830357	0.0843381685295675	-0.114687934569246	0.0772156621750312	9.33235432567432	0.243248959040959	-0.0849296367432567	0.103362477422577	0.111905726173826	-0.122825602197802	0.101608739260739	Sched8
1409	9.33927628225603	-0.169516397049986	-0.125872311353247	0.145323203508042	0.11578435901446	-0.123122427794807	0.124853537702865	9.13928954045953	-0.178036652047952	-0.104327013986014	0.12478034996004	0.129924489110889	-0.190617131068931	0.141262204395604	Sched9
1410	17.9693378767897	0.148783895075254	-0.168728910195234	0.0441433649928973	0.193025314579214	-0.157119651410466	0.079210053723973	14.7730003596404	0.171055086913087	-0.191321180819181	-0.000904700990519482	0.207997021978022	-0.184356784215784	0.0707741126873128	Sched10
1411	21.2797411101713	-0.202329370097124	-0.267815670784579	0.112354164759681	0.0245327780958508	-0.109123509511333	0.0159062374415414	15.5367385714286	-0.22336959040959	-0.265534835164835	0.0955856162837162	0.0321233420274725	-0.117236843656344	0.0181039011945055	Sched1
1412	13.9688890212006	-0.047948324208581	0.00597074517375476	0.0395454145193159	0.150083723768393	-0.287278242955429	0.146456815784544	13.1118393206793	-0.0483689601152848	-0.0167224822212787	-0.0630412296973027	0.0910862914085913	-0.298458812187812	0.181837667332668	Sched2
1413	14.981685053151	0.120319987549531	-0.194678013899432	0.0807746242636934	0.104835955856209	-0.135688096598093	0.126640019955759	12.5216887812188	0.148522645654346	-0.261353411588412	0.0200967814816183	0.0996992996303697	-0.128899797302697	0.115947674825175	Sched3
1414	5.18402132671834	-0.184312459443034	-0.059892341982437	0.0688173610775197	0.0561942754690827	-0.236310126887402	0.114986155751085	3.48752955044955	-0.267168725274725	-0.13924341991059	-0.0357076578891109	0.0464626802535464	-0.282359448451548	0.0606899052337662	Sched4
1415	16.292965877466	-0.109994015347698	-0.1968691963066	0.174482922291006	0.1002985720672	-0.0969179865531061	0.0704616494547875	11.7771201498501	-0.135354425074925	-0.194352437562438	0.136456718181818	0.0698729652937062	-0.14436432017982	0.0900579951048951	Sched5
1416	14.8782339739169	-0.141056887468257	0.0414981122604598	0.167096633619406	0.130071872154065	-0.167250757532082	0.174287616001299	17.2403868231768	-0.161353410989011	0.0417182828431568	0.154706619380619	0.125406164235764	-0.180547264535465	0.176027077922078	Sched6
1417	10.7538668530338	0.075339180057848	-0.0674361799457985	0.16876829783295	0.0599691132251759	-0.197184666665447	0.153481144226288	10.6101578521479	0.0751568595644355	-0.0829507469430569	0.185176848151848	0.0466495246373626	-0.169298971028971	0.167004338661339	Sched7
1418	18.1169798050992	-0.0529905310582715	-0.0569258149574867	0.187871715700251	0.223348331868292	-0.0986958473176152	0.125955063263449	21.8425662337662	-0.0629076591408591	-0.0480588024335664	0.205220874125874	0.219181051948052	-0.0825497295704296	0.134815499100899	Sched8
1419	16.5564896582426	-0.151076753207588	-0.10222152684774	0.204756521063488	0.0462317402964612	-0.212895832420926	0.0408133698333503	8.38697066933067	-0.178208895004995	-0.118608752697303	0.171391182317682	-0.0252904019260739	-0.184630724775225	0.0675070624085915	Sched9
1420	11.2453293735309	-0.063675429171627	-0.205011949229156	0.0816906281400666	0.0753025710559604	-0.174043822654646	0.191458974814371	6.83941337662338	-0.04307951028002	-0.166702707612388	0.0749561201228771	0.203261877122877	-0.126881649150849	0.148564871028971	Sched10
1421	7.9200970415195	-0.139859074233185	0.0861213078969365	0.200698180577307	0.105670467742457	-0.047716822416074	0.187551244637897	7.47957515484516	-0.120778604085914	0.181500011688312	0.141000131868132	0.14704114975025	0.0487905372147852	0.213634325604396	Sched1
1422	21.2378059250903	0.178914594142525	-0.229629397874446	0.0457023051592617	0.0401932935911904	-0.104759639845571	0.156471913029559	15.8322033366633	0.163882515584415	-0.28507448951049	-0.0114804182633367	0.0171965394568432	-0.112407859240759	0.165854769130869	Sched2
1423	5.89079086200735	0.216836504182096	0.032156136959835	0.190057580884945	0.0205679091913861	-0.225448995288943	0.0493763883451324	5.54685516483517	0.217115832067932	0.0304053722357642	0.211630111888112	0.0382002101018981	-0.254801208791209	0.0341587510589411	Sched3
1424	18.8965070347593	-0.0236095856616266	-0.119422706128523	0.303472367137836	0.0329881796905836	-0.161967542082902	0.0430485250964649	19.0102160839161	-0.0206899708426573	-0.154921739060939	0.295416925074925	0.0336530944805195	-0.164478158841159	0.0277545761252747	Sched4
1425	5.88139487520818	-0.162470992328196	0.0287625221846584	0.04185717120096	0.0457670377290756	-0.267147249743959	0.134031000647434	5.81118779220779	-0.139926272427572	0.116135342407593	0.0752966333846154	-0.0587113252227773	-0.215032806623377	0.0655976536013986	Sched5
1426	19.8775465858654	-0.254648091745359	-0.108775832464789	0.212220095242767	0.047426506658282	-0.100671449991158	0.00588311698403507	14.2521351748252	-0.263814464535465	-0.134313230569431	0.161045225174825	0.0725326265154844	-0.041559010001998	-0.128062397202797	Sched6
1427	13.9468928371166	0.226697718982358	0.047109647353415	0.00804354809127636	0.172741721473007	-0.162381414699905	0.0639073120686127	15.5816640459541	0.249587718281718	0.0653708289940061	-0.0442534628123876	0.144896793406593	-0.151050568431569	0.0533639678321679	Sched7
1428	5.90944847945017	0.109857469505398	-0.155460445126114	0.028604391110245	0.175167319166822	-0.133563399964238	0.190696755448041	5.83227258741259	0.0903426049180819	-0.31563500999001	-0.0793450017632368	0.077851049040959	-0.138438001098901	0.211730119080919	Sched8
1429	19.1858554423617	0.165684867121285	0.0994077112012633	0.0286600805475931	0.253037963271398	-0.124544671718428	0.0584069587153195	14.3886662737263	0.185800221778222	0.106486724175824	-0.0135877020230769	0.273219462537462	-0.154868027972028	0.0435118784215784	Sched9
1430	12.7954445022729	-0.130447073306381	-0.0575775196437688	0.150389126135934	0.0421359646344788	-0.159811582506285	0.17992675907528	11.4766500799201	-0.182245497502498	-0.072964111066933	0.151872121978022	0.0397396400417682	-0.098640294075924	0.182252562837163	Sched10
1431	17.9117436013224	0.185295137233737	-0.191736274821318	0.0233715121771112	0.117748866141091	-0.151642136547914	0.125844941874395	16.5671511988012	0.131244917482517	-0.181946078921079	0.0477148185883118	0.0906165937162837	-0.170360692307692	0.156668675324676	Sched1
1432	15.1607940822012	-0.227186701168777	0.011267528328724	0.161852418038256	0.073168534533317	-0.213464630176738	0.0736019999691499	14.9704164135864	-0.240049244755245	0.0124588703856144	0.14270533996004	0.0935569634365634	-0.247325331668332	0.0252165355943057	Sched2
1433	13.3953595426916	0.0762295329255134	-0.159646557454864	0.128464456332548	0.174646472884839	-0.149950406031296	0.122567110197153	14.8330863136863	0.0590266751738262	-0.182902872127873	0.106540010889111	0.191410697302697	-0.149551316683316	0.107950244755245	Sched3
1434	10.421250158224	-0.194680883710341	-0.00272647664239429	0.264002303478483	0.0170190413231136	-0.137569269386686	0.0902405737808213	7.21487633366633	-0.26885101998002	-0.00878593569590409	0.160797823476523	-0.0496415142452547	-0.302433325674326	0.0682971034874126	Sched4
1435	18.0800085821191	0.0363699627113009	-0.070253345680717	0.277788617591663	0.0181877958540051	-0.126468280122494	0.122485677065614	15.940388001998	0.0428338182327672	-0.0517680778781219	0.265451648351648	-0.00554952821888112	-0.105824854845155	0.176156198801199	Sched5
1436	11.8331844708481	-0.0498797015009737	-0.0607812778527697	0.186633363668802	0.0432266369303922	-0.231593929463522	0.117031742490805	9.62251397602399	-0.0518407723106893	-0.111798285514486	0.144869292207792	-0.0300290743016983	-0.205991566433567	0.131059927172827	Sched6
1437	20.4315068748196	-0.109410896138235	-0.124743165904566	0.142103601845444	0.165362302679415	-0.109957586853036	0.140886066852619	19.1081193506493	-0.121303527372627	-0.175539363636364	0.134395880919081	0.190827928071928	-0.0872259838161838	0.0984576924075924	Sched7
1438	7.42241650732009	0.234683042586222	-0.099759614224717	0.0261960359350706	0.0772200998048727	-0.179120798819871	0.0431566956055287	6.265884005994	0.283413972027972	-0.115409166733267	-0.0141131210939061	0.0627884923686313	-0.169076748451549	0.0219127004175824	Sched8
1439	18.6291716833107	-0.0101559984945566	0.0353440075722227	0.115947731646092	0.239016778075541	-0.186142347511263	0.131384644052211	12.6670501998002	-0.0164653596317682	0.036381758063936	0.113487923276723	0.243069678321678	-0.198166604395604	0.124078061238761	Sched9
1440	19.6784568224635	-0.162596327339639	-0.17992858287822	0.00591318449194119	0.132695858540898	-0.161959835327851	0.11580326095255	12.8279833366633	-0.175001656343657	-0.191783475524476	-0.0760581827372627	0.101544034465534	-0.181140431568432	0.111945479320679	Sched10
1441	8.29976450995631	0.261879305365268	-0.0682444611929115	0.0066534945006144	0.196933389798245	-0.152098441102442	0.0474022893941345	9.22236638361637	0.185005599400599	-0.0473911629170829	0.0554641917102898	0.197092142857143	-0.162162766233766	0.0843985933066933	Sched1
1442	14.4665601641896	0.0585568438030326	-0.198204573228731	0.137041213997589	0.0243124732588515	-0.22791724616105	0.0970458727766698	17.3087131968032	0.0246781796824176	-0.249098885114885	0.0929595737262738	-0.0538421277982018	-0.236499317682318	0.136870835164835	Sched2
1443	8.30074119252459	0.120692090251386	0.107252616389175	0.112830128864056	0.211355237033015	-0.0977167486244036	0.108476032616823	6.50102145854146	0.17916431948052	0.180354873226773	0.0517655346073926	0.180824966433567	-0.0701485288311689	0.0891986599400598	Sched3
1444	17.0223354466659	-0.079488339363918	0.0445832428657103	0.0711684934641775	0.0275181689516576	-0.259587831630225	0.142076831943256	14.1893701598402	-0.0997759657342657	0.062818123996004	0.0268801357972028	0.0460542155307692	-0.301962301698302	0.164827365634366	Sched4
1445	12.3666087590182	-0.20500440649611	-0.197657880092693	0.171754806576696	0.0308975391547207	-0.0724042072930241	0.0583059457047177	8.88719088911089	-0.168543468831169	-0.178749887512487	0.208538186813187	0.0105708070358641	-0.0186344187002997	0.100378558314685	Sched5
1446	12.2509637802147	-0.267496839886269	-0.128294407639004	0.0731953367338723	0.199430392350717	-0.0433254988979096	0.0139524664500912	8.54497162837163	-0.288438242757243	-0.187367214485515	-0.0426162477772228	0.208560222677323	-0.0948697279870128	0.0601629677362637	Sched6
1447	14.7408982910055	-0.0479007378026707	-0.2086961478987	0.185601054791009	0.0098267765199278	-0.0289256840703829	0.245388238070375	10.5069368131868	-0.0253540317382618	-0.232673955044955	0.0941209644055944	0.0104331771554445	-0.0646197799410589	0.343916265734266	Sched7
1448	16.8038661726009	-0.148915787654558	-0.0559975532287599	0.155063297263792	0.131906563704075	-0.0552256525898467	0.221320902512972	12.5768234765235	-0.0985269424075923	-0.0676577125144855	0.128623974525474	0.150254025374625	-0.0166579071764236	0.330069449550449	Sched8
1449	16.2105611243309	-0.0254384828013938	0.136588796764774	0.184031374420273	0.107227143554998	-0.164112155211703	0.0505114223696718	10.7828797102897	0.0121288754082917	0.144762782917083	0.181173528471528	0.073336627483916	-0.191199836163836	0.0487540428171828	Sched9
1450	19.7148171581981	0.12934404282801	0.115160337812098	0.222249235504373	0.0973516011147678	-0.124636568218281	0.00769058800140663	17.2036480519481	0.141101155844156	0.128393405194805	0.209936436563437	0.107979883716284	-0.114707322077922	0.00273921342077921	Sched10
1451	20.2471782435948	-0.0907423687152672	0.0214991860417272	0.0937044465575503	0.0409845974197558	-0.247565411871453	0.206828877867468	21.0232542457543	-0.0959870364635365	0.0436170027372628	0.102672859340659	0.108469638161838	-0.215446929070929	0.175552378621379	Sched1
1452	13.0038543027187	-0.202633036145857	0.00736186298275677	0.201582675012871	0.203254679321145	-0.0213786123463535	0.0317309929060515	13.063880949051	-0.185209106993007	0.0317236331929071	0.19650718061938	0.236262285714286	0.02866104398002	-0.035400861600999	Sched2
1453	14.5060090765215	0.122285524545593	-0.134625831178056	0.111192965808489	0.202907930141709	-0.0218381494399985	0.157148760406694	20.6321968031968	0.160131208791209	-0.12457418001998	0.0936432806193807	0.203985178821179	-0.00255556898501499	0.143844821278721	Sched3
1454	8.82190328425843	-0.155786586483081	-0.151697888765067	0.096602682724758	0.195944351404747	-0.111608619446976	0.0815405289859678	9.77075475524476	-0.177296532667333	-0.141219952347652	0.183095257142857	0.185544566533467	-0.0772220537812188	0.00429148666718282	Sched4
1455	6.47666469051777	0.143360501272674	-0.14855455070332	0.231190403983984	0.00927596936208625	-0.175850926301176	0.00465825063678295	7.38524474525474	0.140336600699301	-0.143118110689311	0.180115161838162	-0.081587648053946	-0.174751325174825	-0.00853630154895105	Sched5
1456	14.4918483135841	0.218188239898423	-0.160432615733485	0.0992871110900355	0.137245149558968	-0.110300728968066	0.0470203839960868	13.2235267532467	0.241851516483517	-0.141071414785215	0.0624014184565435	0.124540512087912	-0.0955339094905095	0.0790589767232767	Sched6
1457	21.3837995568382	-0.0612350656274037	-0.156766550052456	0.181782526412546	0.0857719978144373	-0.161780520698365	0.158182275986701	14.7369104095904	-0.0603957684215783	-0.160939106893107	0.186650463536464	0.0564591044395604	-0.189047664335664	0.180361475524476	Sched7
1458	19.1155936561615	0.185186834964493	-0.0859043479818412	0.167253396007894	0.094206270662477	-0.146149487571	0.1187865225328	15.880476043956	0.236993897102897	-0.117256738361638	0.149620681818182	0.0412187924387612	-0.154439961038961	0.137763500699301	Sched8
1459	15.6171327400455	0.206603062399936	-0.0771713611965293	0.158652789910977	0.145723505209311	-0.113041421338277	0.050180295247499	12.4988903196803	0.261171358641358	-0.120956660639361	0.11441159020979	0.0865978128871131	-0.116420233066933	0.083415967032967	Sched9
1460	8.33513424008645	0.136977685395221	0.0934918390995633	0.155491500463613	0.162117382784362	-0.118957628118624	0.1202464210661	6.3628612987013	0.13491562997003	0.103513621288711	0.104542707792208	0.16719396053946	-0.155262244155844	0.162514432467532	Sched10
1461	8.02571341178169	-0.0385621007103912	0.0303888951879153	0.165899935252848	0.339197869902611	-0.0433172301686797	0.0203266016106973	8.10998892107892	-0.0823697045754247	0.0886842383016982	0.104285153146853	0.359826265734266	-0.0455189013279721	0.01819958745005	Sched1
1462	21.6680245032089	-0.0182321642712528	-0.17679958576167	0.115970872431708	0.219592998441547	-0.109308403419032	0.0813120081012744	17.0132276223776	-0.0312017308566433	-0.208922132867133	0.102421752047952	0.229606863136863	-0.0914524945054946	0.0792188787212787	Sched2
1463	5.62352836589053	0.174568136122211	0.0846443266493054	0.0683924597448872	0.124573596595009	-0.136704289764931	0.178899204354007	4.80890628371628	0.21984434015984	0.110589530669331	-0.072353589521179	0.13689801032967	-0.163501857242757	0.213013945054945	Sched3
1464	7.98394766143919	-0.0395581248175081	0.103796486432258	0.0295030339554215	0.202137720227111	-0.112461704147918	0.253103094861702	5.70902091908092	-0.033161576708991	0.143130424315684	0.0541228404245755	0.173316796503497	-0.0838845395714286	0.252878889110889	Sched4
1465	20.4380910750389	0.209079138467994	0.018774056948264	0.244541357885654	0.0488127565241694	-0.133464168182726	0.0282735945929217	17.6771334665335	0.219286184815185	0.0425807159177222	0.220661401598402	0.00351698742337663	-0.139469059440559	0.0435651816983016	Sched5
1466	20.0531850908265	-0.0966979282172875	0.039645849480043	0.0717113081659288	0.0368157744552192	-0.276096468741181	0.201637967180225	12.0714223776224	-0.0840015539760238	0.0361821650003996	-0.00712862007882117	-0.0369338580789211	-0.302333412587412	0.21725857942058	Sched6
1467	18.4553972028775	-0.0180207309129825	0.137937813985018	0.0315707343735098	0.157377363784594	-0.145778222493436	0.0562250639008054	13.3203401798202	-0.00977987256313686	0.133661438061938	0.0146444875053946	0.0903855820179821	-0.195125053546454	0.0641789678621379	Sched7
[truncated: 3,533 more rows]
