# Supplementary material for: The effect of apathy and compulsivity on planning and stopping in sequential decision-making
Source: PLoS Biol. 2022 Mar 31;20(3):e3001566. doi: 10.1371/journal.pbio.3001566 (PMC8970514; doi:10.1371/journal.pbio.3001566)
Supplement: S14 Data — See S5 Fig and Table A in S1 Text. (CSV) [file pbio.3001566.s020.csv]

	t_i_invTemp	t_i_SearchBias	t_i_Cost	t_i_Myopic	t_i_Prospective	t_i_AvgProspVChange	r_i_invTemp	r_i_SearchBias	r_i_Cost	r_i_Myopic	r_i_Prospective	r_i_AvgProspVChange	schedID
1	10.2937413771666	0.0987021238829833	-0.0486737083245451	0.176690344026611	0.150846454083919	0.252956140562304	11.7526935164835	0.144224387612388	-0.090687352937063	0.151059134365634	0.209432901098901	0.193515510589411	Sched1
2	19.2820374052697	-0.127140052147758	-0.0448599478424875	0.137430018176275	0.168426900622249	-0.246518239068	14.0673409490509	-0.095163965034965	-0.0673451930369631	0.160297788211788	0.174803958041958	-0.239878864135864	Sched2
3	5.10567430289657	-0.0630644624969118	-0.186784179450757	0.113826395725058	-0.18446533474956	-0.198563679753744	4.20939763236764	-0.0939799695162838	-0.108283174598402	0.114040926079421	-0.22355301038961	-0.179366665655345	Sched3
4	17.9721249229107	-0.0538310254641368	-0.152240070203464	0.170229878025965	0.108018467064447	-0.223077084419264	12.4213247452548	-0.0761463375334667	-0.146868254345654	0.177219958641359	0.100162330869131	-0.211855173826174	Sched4
5	11.3858064052881	0.403161833346184	-0.10579962437697	0.0555372258489497	-0.133548738627659	0.0929397281624186	10.5859152247752	0.386517918081918	-0.113888779450549	-0.0136411230979021	-0.170856868031968	0.158557918381618	Sched5
6	26.5141785663477	-0.24108423433094	-0.143553978417882	0.0442482912049403	0.248159768230926	0.0618901770240154	21.0123987012987	-0.256519087912088	-0.150655325074925	0.0294800803352647	0.24551677022977	0.0350836944475524	Sched6
7	18.9400494130806	0.266093310801807	-0.032633974263606	0.0795807679467565	0.247687825768244	-0.0674698123886886	15.4247430769231	0.263458544455544	-0.0386023920928871	0.0699095925474526	0.247320782217782	-0.0925337389610391	Sched7
8	13.7229080414407	-0.0336055885200148	-0.0770001942010153	0.110213952348114	0.315465654309161	0.142278330095755	9.96493185814188	-0.0432394504377623	-0.0228216154347652	0.117671095404595	0.36464853946054	0.135607439160839	Sched8
9	22.7642587013715	-0.256397023912367	-0.202961593931418	0.15466463371379	0.0294115054167255	-0.0940552900004192	22.3893366633367	-0.296439244755245	-0.18165244055944	0.122556139160839	0.0297659152994006	-0.0934347337122876	Sched9
10	7.62758284463786	-0.172902248172174	-0.0558005617462053	0.153487161433741	0.226124553723274	-0.153265826643245	5.11879955044954	-0.200822488011988	-0.056159209953047	0.154901501598402	0.258354824175824	-0.127095408861139	Sched10
11	15.5445998751682	0.247677351510526	-0.0987332728254435	0.191411340762252	0.09564524707672	-0.137616464952752	15.6185420779221	0.235091103896104	-0.11674674975025	0.185337321678321	0.0947905984915084	-0.135479855544455	Sched1
12	17.1119126174636	0.154560917265195	-0.212802551627859	0.188239986145988	-0.0625014363637219	-0.122362841750427	17.7852353146853	0.152331132767233	-0.179767304695305	0.217965779220779	-0.116449070529471	-0.0705648536563436	Sched2
13	4.18940315676028	0.377977377027979	-0.052425618235047	0.0583669748824824	0.110997301628751	-0.157463459924935	4.3099135964036	0.310637247752247	-0.0798520446613387	0.031224522635964	0.156217098761239	-0.146041743056943	Sched3
14	17.9754495196998	-0.142402827291923	-0.225762489718592	0.0675656927623203	0.0587463722207187	0.226816518031179	13.9287930669331	-0.135550298701299	-0.232620589410589	0.0840932034465535	0.105318015984016	0.176243042957043	Sched4
15	12.6082666329601	0.326809259645494	-0.167241700090301	0.0794272969281169	0.0898453309762303	0.141606326899172	8.5951041958042	0.343666183816184	-0.209334071428571	0.0783939339150848	0.0163558210945155	0.15869728031968	Sched5
16	24.9710965485585	-0.092504741873619	-0.306244678849218	0.0647230888102539	-0.134394341452818	-0.059530229059362	17.0608346153846	-0.12771174955045	-0.325202240759241	0.0483324192007992	-0.0946202405594406	-0.0798522174825175	Sched6
17	4.96819124085293	-0.0161148135116553	-0.229625435314041	0.143216841702502	-0.222964444697855	-0.156039816193033	6.57550706293706	0.0704066039379621	-0.26658631968032	0.108416253596404	-0.0977815773126873	-0.295807359640359	Sched7
18	15.4918719417297	0.270734552493142	-0.207190895028882	0.0542805146931773	-0.167481484010608	-0.0708341667640192	15.2140638961039	0.310838194805195	-0.202051721278722	0.0506622624475524	-0.112650042257742	-0.0625176534165834	Sched8
19	22.6264390562225	0.38376242009217	-0.0879568117270441	0.0477514639798981	-0.14670988367229	-0.12997796403991	22.9099016983017	0.435111183816183	-0.0230367821128871	-0.0587277388154845	-0.182635063136863	-0.119433890609391	Sched9
20	19.988816694806	0.305427533143255	-0.148979741817863	0.161117062359815	0.0812050757634089	0.0977146991028533	16.0881616183816	0.321624320679321	-0.142388411588412	0.154167681018981	0.0981244907792207	0.0537684461991008	Sched10
21	6.89238353988695	-0.183273213366207	-0.120182996811879	0.00943114429060558	0.259054973952156	-0.101919872460679	8.95276829170829	-0.147572083316683	-0.0786108024875125	0.062276440015984	0.296741144855145	-0.098598369120879	Sched1
22	16.1426483528458	0.0159133593268927	-0.00811429960637349	0.134970355317253	0.294407713774214	0.197439738258511	16.7367157542458	0.0231632688937862	-0.0215327344132867	0.133509011588412	0.30203174925075	0.122764626373626	Sched2
23	10.1555536978142	0.262740976236938	-0.103780466400016	0.112354280072669	0.117006439077295	0.17367288851213	9.08638236763236	0.239565708291708	-0.0966758738761238	0.144965444855145	0.179037395704295	0.0560798666903097	Sched3
24	7.68371463409041	-0.278542440435487	-0.0281308213781228	0.0534961345163522	-0.0310685931488615	0.289191417109912	7.23097310689311	-0.282693876123876	0.00168080357342657	0.0636306063956044	-0.0213713878771229	0.299531102897103	Sched4
25	16.0813034727228	-0.0207336721699072	-0.179086749322117	0.0319999429585393	0.0945955380869907	0.318642505664606	15.5856729170829	-0.0312134708321679	-0.180922032967033	0.0377055141388611	0.0764539708741259	0.277121387612388	Sched5
26	5.85735509111731	-0.185728134545105	-0.0724089921245042	0.0868877649720154	0.174263865106032	-0.174494139778205	5.09916194805195	-0.215519207792208	-0.0829132367082917	0.177377594105894	0.0409233280839161	-0.113740344542458	Sched6
27	4.74929998681619	0.290713703325458	-0.0874197416390469	0.101380245715209	0.138785907894762	0.167184583233688	6.00639400599401	0.306387923076923	-0.114099964535464	0.0404037776213787	0.116015977587413	0.215197394205794	Sched7
28	6.61498706816957	0.152498896359607	-0.0779982731901259	0.201943795948404	0.213638449267743	-0.13511966727455	8.17096058941059	0.155708493906094	-0.0265160100900699	0.179508752547452	0.259337742257742	-0.12113626063936	Sched8
29	22.6205186091084	-0.0721377044070866	-0.236409435720737	0.151136199369211	-0.0978428541530609	0.189660126384137	18.504128001998	-0.081748417982018	-0.235643475524476	0.135549569430569	-0.103374148051948	0.184214006993007	Sched9
30	19.9734709819891	0.236333208300927	-0.130254288983665	0.141125203253967	-0.088980822424942	-0.113723444128199	16.7578587412587	0.252537577422577	-0.132042892307692	0.135159998201798	-0.0665889431176823	-0.136809891608392	Sched10
31	17.2431648749867	-0.249274371765395	-0.148429427215425	0.153379885899095	-0.121799112193146	0.0617606460442088	14.55417998002	-0.264232803196803	-0.142701346053946	0.162704506093906	-0.0789726592407593	0.0710240993006993	Sched1
32	16.3461091064734	0.351928786137436	-0.0469227799923457	0.0862916829598765	0.102902142845672	-0.108865162357731	14.9519830669331	0.369095323676324	-0.0808559602897103	0.0637982800979021	0.0942265745184816	-0.106698757152847	Sched2
33	10.5377538437405	0.300660902475313	-0.175782220539794	0.128556975239666	0.0770365881902265	-0.0918196709287146	17.2186217582418	0.283537021978022	-0.178486803896104	0.11531255014985	0.124865176923077	-0.0916081088211789	Sched3
34	25.172455872311	0.350185121666358	-0.0052152402712882	0.215163544507828	-0.130524347958121	0.0522613622635415	21.9717906793207	0.33055955944056	-0.0477524373373626	0.220205998001998	-0.131972058641359	0.0313963100092906	Sched4
35	18.2123269184613	-0.152154710169836	-0.121669791893619	0.0476576253788348	0.244251550293338	-0.178450297134125	20.9140616783217	-0.170823335664336	-0.109883811188811	0.0316764123092907	0.265689318681319	-0.163288941058941	Sched5
36	6.9641043024005	0.255965105662237	-0.106796303611622	0.153605767019011	0.133089742193747	0.157685300589199	6.42587457542459	0.26333878021978	-0.0935064455604396	0.13989751028971	0.10897709262038	0.222460233666333	Sched6
37	20.6172208725276	-0.109035716186937	-0.147189192005835	0.139969191525962	0.226000792243199	0.092936974220026	15.8912553846154	-0.059240145998002	-0.187357891108891	0.135844814685315	0.235647869130869	0.0944747419430569	Sched7
38	26.4314381861378	-0.135063739337719	-0.0658540125163196	0.070738614325535	-0.14088447117674	0.120808459237659	21.2336457542457	-0.140904977322677	-0.0450837751386613	0.0811857559440561	-0.145176575124875	0.110694420979021	Sched8
39	13.0236757161062	-0.0533380161431586	-0.255252652824724	0.216774398466893	0.0263799327295918	-0.094367138812131	13.6174286613387	-0.0296197230612387	-0.215790043956044	0.249952714285714	0.0384274555945055	-0.104718451648352	Sched9
40	29.2133140273253	-0.16461597331433	-0.212490756684893	0.0472959285773448	-0.134647013366345	0.130299357548338	18.9349991008991	-0.169296768231768	-0.210970584415584	0.0448359487012988	-0.142964799000999	0.133882936063936	Sched10
41	4.23586212262567	0.173591094543697	-0.0665563170630174	0.191888197982188	-0.197694333125617	0.15049728856396	2.55685307692308	0.230698387812188	-0.0888703026013986	0.24526989050949	-0.218825503686314	0.132634916530869	Sched1
42	11.7584739926426	-0.099723945245058	-0.261708748443498	0.127036245930643	-0.116829494625524	0.0950967497487431	8.038696003996	-0.114319230869131	-0.305499467532468	0.164641578821179	-0.0793135662137862	-0.0125952235611389	Sched2
43	22.2813489161595	0.0876908639226327	-0.191067784164002	0.102087958565465	0.192697868443883	0.161087953929053	18.2679612387612	0.11339373976024	-0.249979048951049	0.080095305964036	0.16001879010989	0.158016523876124	Sched3
44	20.5158946134952	0.32485378126094	-0.00637287320128323	0.0699822955287967	-0.25728337991854	-0.0750070182657422	21.112672977023	0.29913218981019	-0.0664752761538461	0.0349619525739261	-0.271196671328671	-0.0755718876423577	Sched4
45	12.2083653802095	0.212346768757241	-0.0669112541537956	0.187949029502463	0.170001547507107	0.140357435214035	13.2897955344655	0.234315586413586	-0.12358674965035	0.188853557442558	0.115390368165834	0.149277476023976	Sched5
46	21.0916378239951	0.124730575482172	-0.250016215975319	0.0765658800392737	0.189670501310466	0.0439140288331544	16.4753274825175	0.124744574425574	-0.246909210789211	0.0627452433166833	0.200141959040959	0.0232409791163836	Sched6
47	15.4739953868973	-0.00778574605637038	-0.0776806472478866	0.306391532926774	-0.0677448293896186	0.0781534792819606	14.3434669330669	0.00991232755124874	-0.0728309707692308	0.309726742257742	-0.0639785111318682	0.0702568082387612	Sched7
48	24.0663721950793	0.241590562432142	-0.138193971674315	0.159624548188115	-0.0343596343921863	0.19342407496399	18.637635964036	0.280739645354645	-0.164626971328671	0.133298848351648	-0.0172374387394605	0.153730901998002	Sched8
49	15.2176708986414	0.304780121867366	-0.106927166497981	0.0941167127802728	0.164227262177984	0.149314129881105	12.0364033266733	0.293541228771229	-0.132457811588412	0.104964784305694	0.187790468231768	0.106433701198801	Sched9
50	29.9300397085244	0.0642663975076396	-0.263205174171784	0.199427237353505	-0.114381647591952	-0.0496981847960422	24.0218484515485	0.0879295787212786	-0.244778024975025	0.208652382617383	-0.119902526073926	-0.0288954223658342	Sched10
51	19.0589030101205	0.270671568199832	-0.0697333398166083	0.123477140160954	0.0224852139721476	0.22504725321451	14.9933959240759	0.287615678321678	-0.0480981267072927	0.159810745754246	-0.00533879668991009	0.208385676123876	Sched1
52	26.2794754365814	0.396258436207573	-0.100917759630475	0.0796741884641773	-0.0669031254187964	0.141699229535272	17.8005699000999	0.432153182817183	-0.117516590429571	0.0653923231859141	-0.014598201345954	0.0903569104095905	Sched2
53	17.7646176311935	0.0646024030380352	-0.246374620238575	0.163583915297212	-0.0965170325045509	0.133435727649049	9.90578443556444	0.0667943845254746	-0.23907352047952	0.173474123376624	-0.094975331884116	0.156023848151848	Sched3
54	28.2770587758793	0.445964047371217	-0.185935166355277	0.0126333971667321	0.0416190310148029	0.0759062849653841	21.4492264035964	0.418647090909091	-0.205980056943057	-0.0115323455942657	0.0499162088936064	0.0586569950045954	Sched4
55	26.814182431464	0.0944347860118336	-0.199264446852197	0.195503070282995	0.19210245229904	-0.104890336698574	16.4240166733267	0.0874645725274725	-0.199095863136863	0.198339913086913	0.192028543456543	-0.125460535064935	Sched5
56	24.438320029015	0.351951779238243	-0.149807472181703	0.168632190723378	-0.0712237465943495	0.0766101550098462	22.3280243756244	0.335888088911089	-0.149329708291708	0.162714292307692	-0.0844582477522477	0.0981109734265732	Sched6
57	3.80728694553803	0.269110392597227	-0.11434821439198	0.167149582478734	0.12847566385198	-0.0438890518823185	3.35151701298701	0.300267867132867	-0.0327705352857143	0.190662010784216	0.159142523226773	-0.17198462004995	Sched7
58	22.2051987824987	0.323379534457394	-0.175470620983356	0.156073441354275	-0.14128720036246	-0.0282804757949759	19.3647558541459	0.322350012987013	-0.202479804195804	0.133397086313686	-0.138840236863137	-0.0336474512333466	Sched8
59	5.42690811300642	0.35849067396889	-0.151871929972944	0.145439961682014	0.00989735523567686	0.132652719878637	4.97434607392607	0.39953671028971	-0.274610767232767	0.107070213344655	0.0757934034886114	0.0125728734401598	Sched9
60	4.4117000045244	-0.340831043967913	-0.147685207615937	0.0335505631369055	0.0421389766368346	-0.0938844301076693	3.9583394005994	-0.363640380619381	-0.156943468341658	0.162925007692308	0.0435829463825175	0.0179850036793207	Sched10
61	8.71539425039065	0.238924397780911	-0.0306759646937234	0.21330859004675	0.0896470715777082	-0.178728115248526	6.39148983016984	0.223620531468531	-0.0852709164635364	0.192331021378622	0.119625848351648	-0.190353372427572	Sched1
62	15.3599230624152	0.436492372000047	-0.194900835124023	0.0474297835156574	-0.0273217916320409	-0.0684801032761139	12.8488069330669	0.466110908091908	-0.203443362837163	0.0282046305339661	-0.0237982891233766	0.0100323543756244	Sched2
63	10.0644541803962	-0.0489609389763131	-0.120012574638977	0.255313756141355	-0.208033933768218	0.111556428449685	14.2564450649351	-0.0405584658471528	-0.0791830091908092	0.260115016983017	-0.227936813186813	0.131332222877123	Sched3
64	13.7159632141538	-0.0960632899009692	-0.230813375598703	0.152048717070632	0.189791207067769	-0.0934076232919501	14.065965944056	-0.112024572027972	-0.209642068931069	0.128375206093906	0.222452676323676	-0.135516818081918	Sched4
65	25.676751214351	0.0300617862908956	-0.213378624554909	0.249664195551935	0.0418956337136048	-0.167023097476894	21.5076511588411	0.0885391094905095	-0.221696792207792	0.269647651348651	-0.00557289906073826	-0.123599911788212	Sched5
66	28.5274455611412	0.463760299707728	-0.0828108081375818	0.125021893592917	-0.0143561815451228	-0.0432889819410735	16.2372178721279	0.488358875124875	-0.100818625134865	0.0915546026160738	-0.0585051435934067	-0.0125037087133866	Sched6
67	11.5517620609431	0.162043575394687	-0.101485620900353	0.204225728952075	0.00639482772297683	0.25424071530967	14.9637252247752	0.203942403596404	-0.133885060739261	0.21500007992008	0.0340095102113886	0.167516475724275	Sched7
68	3.35400860475765	0.440840061811074	-0.145268195131953	0.0262523328053713	-0.0308166436517822	-0.100177635588586	4.7836626073926	0.400901205794206	-0.0671477486773226	0.0628731759605396	0.146114476563437	-0.132750411778222	Sched8
69	3.05224947356753	-0.107528185908828	-0.00447621793828739	0.0223003966393136	-0.266645813258076	0.199771299518128	2.95138963036963	-0.0282045955618382	0.0108349403658342	0.0932014250479519	-0.283020148051948	0.137390460446554	Sched9
70	17.1369356867082	0.201865587356518	-0.0558360440574879	0.144064157400886	-0.144689844237044	-0.202282019494394	16.39193997003	0.21396448951049	-0.0683872756343656	0.138845772527472	-0.169958071528472	-0.179576432667333	Sched10
71	23.5717979955713	0.147232451050972	-0.142141944508947	0.226209877617447	0.0478053994649735	-0.162215366084229	17.2664583316683	0.118889958441558	-0.154714462437563	0.24114505994006	0.0528232961538461	-0.137230804895105	Sched1
72	15.1116211347261	-0.143400723840705	-0.153371901105148	0.199152404832387	0.162041804329549	0.133393430803263	12.4076560639361	-0.15166468991009	-0.164514572427573	0.17812660939061	0.153647089310689	0.117735648781219	Sched2
73	25.3063230675293	-0.113178519013703	-0.210923225037098	0.145243011086647	-0.134036701822232	0.155451467543982	23.7862436563437	-0.125628643756244	-0.201381033966034	0.14809832947053	-0.13839379030969	0.14750700959041	Sched3
74	5.50609389635405	0.360550732516319	-0.208814375448558	0.0236057571565531	0.0148576462957857	-0.161976042599751	4.74305146853147	0.326594252747253	-0.196035503096903	0.0974155303466533	-0.0509214622398602	-0.0902605150706293	Sched4
75	28.9336835838636	-0.193147548634172	-0.222729519721704	0.124291704102745	-0.0379923629014659	-0.0670860604099346	26.1935451548451	-0.190035057942058	-0.220339543456543	0.124365941558442	0.00741782388711289	-0.11721035044955	Sched5
76	17.4299384788667	-0.0962208115733535	-0.299804895036775	0.174732677876991	-0.0956820182880092	0.0312888747073985	13.9087336963037	-0.0681182809560438	-0.310525473526473	0.190593086913087	-0.106255854345654	0.0503010182907093	Sched6
77	23.2891433524781	0.428557936573231	-0.183971294631302	0.0259892276605421	0.0161248097262557	0.110634112128356	16.3199074325674	0.418190476523476	-0.16627335964036	0.0295049882897103	0.0281416602835165	0.118227683217782	Sched7
78	10.266202652814	0.122679731426821	-0.264962970132009	0.149830978413529	-0.117669530896803	0.0250900986901869	11.9370334165834	0.143977637762238	-0.2462659000999	0.198948801598402	-0.128500013086913	0.00873737453716284	Sched8
79	9.35742349592636	-0.0675896181443053	-0.279434953373079	0.0960078650503726	0.0129257445109534	0.248655585368314	11.9362624175824	-0.0835931383696303	-0.286537531468532	0.0494446514547853	0.120233860899101	0.146477823276723	Sched9
80	4.75402572511519	0.294008551366129	-0.190456736979518	0.0793499827524673	-0.0586536312895136	0.171539541251393	4.72153208791209	0.271164635364636	-0.183697333766234	0.0885765143126874	-0.114295764236763	0.1721359506993	Sched10
81	25.0275129417179	0.309653211051433	-0.165988266031383	0.130206580111599	-0.140967010979967	-0.0828689752721661	21.6519270729271	0.307735673326673	-0.173320862137862	0.155418526473526	-0.125739337162837	-0.086550418981019	Sched1
82	14.6690388716549	0.0987954104398241	-0.0295328985226251	0.224646623794842	0.113550307672577	0.191512143375991	12.8551505994006	0.126119768231768	-0.048364630004995	0.209335335664336	0.131392326073926	0.174197594705295	Sched2
83	17.1801172469916	-0.0383203924826376	-0.137901567271955	0.213839990293648	-0.164321672554211	-0.185765853063588	20.6388173826174	-0.0387885662427573	-0.129906838861139	0.210677803196803	-0.17714093046953	-0.179227217682318	Sched3
84	23.6379964525668	0.312810831520803	-0.0767007785431409	0.149514200651488	0.176423692924818	-0.0874328034218983	12.0998283216783	0.368006143856144	-0.0820721182727273	0.154939413786214	0.197264504495505	-0.068808704016983	Sched4
85	17.1836705215897	0.123716928505999	-0.12388721550652	0.204134933765613	0.0395014797601376	-0.141399127155816	16.2601748451548	0.117026962937063	-0.12295568951049	0.173541805194805	0.0838544234965034	-0.127562247052947	Sched5
86	10.5649361148953	0.246561253899118	-0.191534378308356	0.140267280639564	0.0981004268203954	0.0809402963286641	8.34023918081919	0.274449172827173	-0.216385078921079	0.165166103496504	0.0435606790057942	0.0965567701998001	Sched6
87	19.3094216460242	0.163812709879921	-0.215858849752715	0.107259590636482	0.174871180327736	-0.0861842859388583	14.8792073426573	0.176951154845155	-0.213048241758242	0.114954352647353	0.201741851148851	-0.0564298908231768	Sched7
88	11.7599674136076	0.219938866667897	-0.0814417777533067	0.177506185895279	0.152785128787046	-0.164463737153062	8.0105457042957	0.23256157042957	-0.103495984615385	0.174940219280719	0.1233421	-0.166289468631369	Sched8
89	26.5070075851905	0.0709162503823505	-0.274550316285518	0.0779253207753177	0.246023082105064	-0.00748469584287878	19.3413056643357	0.0471319921418581	-0.295903829170829	0.030618542072028	0.275167296703297	0.00757372821098901	Sched9
90	25.1041124756964	-0.206491901616504	-0.20319948165273	0.0473835613525999	-0.116391166293228	-0.204829134832286	16.5047374325674	-0.264309875124875	-0.157429592107892	0.0318558261216783	-0.138455873026973	-0.208030561438561	Sched10
91	5.18587897143113	0.317016611052568	-0.0937429594473493	0.226364349561148	-0.0686616506935338	-0.0249508704673669	5.23665942057942	0.395426992007992	-0.108255876103896	0.117248766196803	-0.0572588736483516	-0.0927102536193807	Sched1
92	17.987699839871	0.294685908880534	-0.053198502606261	0.162686145818042	-0.170556310848919	0.00633437946269606	14.5120761438562	0.331620080919081	-0.0313193855777223	0.169223427772228	-0.169172021878122	0.0381220585252747	Sched2
93	8.43809612343657	-0.173035270826276	-0.135890927707395	0.138431578585698	0.181338115685128	-0.150547916167479	6.9752995004995	-0.167735547552448	-0.142318021418582	0.0936317598651348	0.236171849150849	-0.182576363736264	Sched3
94	25.3683305269911	0.171618595589398	-0.124328899315707	0.0821113992736549	0.168080913690689	0.193431084474533	19.297548011988	0.16982324975025	-0.151707572327673	0.0466044585168831	0.205416155844156	0.169372045454546	Sched4
95	28.6217505187728	0.210526607948198	-0.0691792420372493	0.165269742605546	-0.144156956107268	0.194544445276651	20.3454230869131	0.220141434565434	-0.130610778421578	0.164706993006993	-0.135873027472528	0.153143278721279	Sched5
96	27.2998065726284	0.174525051168346	-0.103480876544287	0.231749764288211	-0.059942076230887	0.172133058971687	18.3632843556443	0.178849859140859	-0.129654032867133	0.260086315684316	-7.8381184915084e-05	0.144014678921079	Sched6
97	8.9643699484343	-0.13536360093129	-0.0759989871076987	0.176406561982443	0.086907454305295	0.220953020028418	8.03935483516484	-0.109871677852148	-0.08271173084016	0.213885753246753	0.150434848311688	0.141383957342657	Sched7
98	25.0851795184786	0.348053697361332	-0.196965074013011	0.0431347098702924	0.115122034353776	-0.0752473993175396	17.0422052047952	0.342293654345654	-0.258074070929071	0.0294472509888112	0.097068751848152	-0.0571085313623376	Sched8
99	24.7327752589274	-0.0101190046409534	-0.253357858918481	0.145453294652298	-0.254693818908373	-0.0693768846723054	18.5158115884116	-0.0210657291123876	-0.249650164835165	0.139441517482518	-0.253228617382617	-0.0691784275724277	Sched9
100	19.6401828119571	0.0613114611467928	-0.0356280534016115	0.0976568210016324	0.313467815469011	-0.175980215439432	15.9069164035964	0.0496126692607392	-0.0461835839450549	0.0869280558441559	0.355420658341658	-0.110643591708292	Sched10
101	5.59776045232857	-0.173587438319009	-0.233657525717961	0.193599673703943	-0.0639915451644557	-0.0808655500437754	5.29203453546454	-0.188951131468531	-0.242551532467533	0.245542601498502	0.00332225935884116	-0.101198181178821	Sched1
102	26.9897899442588	0.399991308984135	-0.055127366590762	0.03527760629049	-0.123879703359781	-0.180421133337598	3.10521938348651	0.474118671328671	-0.0106781938154845	-0.00126002496103896	-0.135289457382617	-0.140268701708192	Sched2
103	21.6932301589991	0.0386222992444878	-0.134955398578942	0.252101173883752	-0.139576120131016	0.16272817863132	13.9726253746254	0.0273124950553446	-0.164896153846154	0.257714178821179	-0.146094435864136	0.149789948451549	Sched3
104	19.5121772850896	0.187205457095707	-0.029527324798623	0.160878019979094	0.0921502232471166	0.250784645185875	17.0391450549451	0.203712476523476	-0.0605931547122877	0.128271159240759	0.112201773026973	0.210049210789211	Sched4
105	15.9886757146247	0.276862044818123	-0.100913830601641	0.143302676354511	-0.178849615380047	-0.108617871501867	16.9600220579421	0.258491408591409	-0.102588532767233	0.153577154345654	-0.179325484515484	-0.104216748451549	Sched5
106	19.3407503312448	-0.121393125303411	-0.162296259729699	0.224041356642344	-0.208870802576212	0.0117234732337017	12.4095889210789	-0.153251462637362	-0.147608876623377	0.22791824975025	-0.195513753246753	0.053787443761039	Sched6
107	16.2167943133449	0.239154166505639	-0.021997583458116	0.17689951349934	0.00210108386208852	-0.213041463914762	17.2830496203796	0.261459601398602	0.00202508671638362	0.176337976023976	-0.0109145243290709	-0.198223213786214	Sched7
108	4.19213049859805	-0.0616826270266644	-0.192806801109268	0.113215376515018	-0.0951325303277465	-0.228294416884278	3.60071038961038	-0.0822281676663335	-0.21963565004995	0.118517852591409	-0.143797789815185	-0.150324150599401	Sched8
109	4.22074587087974	0.223813494118123	-0.207864995971417	0.192016657177372	0.000847979448568337	-0.163948237440966	4.99852900099901	0.321059525474526	-0.177554788561439	0.165153194105894	-0.0242986011325075	-0.0948196395104895	Sched9
110	26.285428136013	0.271131111002125	-0.118523359984111	0.159871343604359	-0.172359233238811	-0.0678526430658971	19.2172168331668	0.278923573426573	-0.121491053346653	0.162876522677322	-0.181685352647353	-0.0456628804325674	Sched10
111	6.68202801776161	-0.0270029398367718	-0.272917915459039	0.0044529867978385	-0.159327284641259	-0.241047380865268	6.27949617382617	-0.0516348173959041	-0.257865208791209	-0.045238940964036	-0.127678192377622	-0.223823708391608	Sched1
112	11.7880701963446	0.224626039904439	-0.129448427830219	0.116718725234277	-0.179731689365345	-0.159515219419019	10.8270770929071	0.231274368631368	-0.146682407892108	0.0869623339130869	-0.0936774145354644	-0.247408697302698	Sched2
113	24.4055207246528	0.0182477738752983	-0.251027797187865	0.0662355835290278	0.307072050747717	-0.0320993323449647	15.0735378821179	-0.0101665380366633	-0.281600724275725	0.0339749931225774	0.319357208791209	-0.0514921217929571	Sched3
114	6.96819265876235	0.00471077639156531	-0.288011520753267	0.253944121149164	0.0518939069249311	0.108403968515409	7.85637365634366	-0.00451898630717283	-0.269384898101898	0.307537825174825	-0.00576319419020979	0.0830809087112887	Sched4
115	24.9788816562876	0.359821920737723	-0.100456327547877	0.100648880969463	-0.163356598426578	0.0467293367588788	18.4281897902098	0.345596266733267	-0.119627978821179	0.0815175102897102	-0.216038246753247	0.0586754615434565	Sched5
116	26.9281912012106	0.236248715794123	-0.0134953670136344	0.194563128951506	-0.0986709087569907	-0.202741580562601	16.864843006993	0.25239439060939	0.0132498055307692	0.162805503996004	-0.0578314070435563	-0.230259071928072	Sched6
117	15.7143979215547	0.342072319722439	-0.173286179106093	0.0929957926137958	0.173824350602767	-0.0226728375570806	15.6940242957043	0.350010027972029	-0.18496553046953	0.0646891594457043	0.173067934365634	-0.0732317402717282	Sched7
118	20.9247612758412	0.119060712360758	-0.11852973542795	0.148279808935202	0.0391964325161831	-0.263172236105034	16.5714289210789	0.132648767332667	-0.130647566633367	0.156669535264735	0.0624644787312687	-0.22881702997003	Sched8
119	13.3017066094497	0.405926956929234	-0.199920117176655	0.0959322720993823	0.0541668559423832	0.0209063489669379	15.8270987412587	0.362151945054945	-0.130530043356643	0.142810445954046	0.0507895809594406	0.100777855944056	Sched9
120	6.55393703241002	-0.0727080360906555	-0.0549023446132469	0.0851497443092727	0.188133365298062	-0.157657506979907	5.77660955044956	-0.0669022634405594	-0.0451134010402597	0.053914620363037	0.164735494005994	-0.174324428671329	Sched10
121	21.939306885224	0.116980208553433	-0.129081074684331	0.20633957743712	-0.0290497082233112	-0.217628222072086	17.2804998501498	0.0641586331468532	-0.139663856543457	0.22817104995005	-0.0776695120779222	-0.15552438951049	Sched1
122	8.56331833802722	0.164144377552054	-0.075465689011347	0.283351253551562	0.0547636923154257	0.112481249131176	6.89580041958041	0.199510416183816	-0.0704824633550448	0.295214903096903	0.0597172562137862	0.111395389636364	Sched2
123	7.78655989801661	0.316649369859759	-0.179089451682483	0.123247328478232	0.0831439124834903	0.118142076753699	6.83418465534466	0.328753018981019	-0.156523757942058	0.0379205858368531	0.117602504161838	0.127451822357642	Sched3
124	18.5106878213578	0.304430876181935	-0.19918475435055	0.191657373578474	-0.0423997059743788	0.0498692965247466	13.4588705394605	0.344319445554446	-0.180633392207792	0.199737514485514	0.00952187435744255	0.0482839288166833	Sched4
125	20.3029241499558	-0.149526873228302	-0.148310417541602	0.184236168713084	-0.0980400623524154	0.205068882555728	14.9448280619381	-0.151507514285714	-0.161932396603397	0.173259792207792	-0.0934445562437561	0.206986065934066	Sched5
126	3.18478250535594	0.291105938546088	-0.18023140862374	0.0655577276571427	-0.153735545696238	0.11663541646673	2.64682828171829	0.263137636413586	-0.331798167832168	0.0509862975224775	-0.187649317312687	-0.0234860884236763	Sched6
127	19.8994647260622	0.256523430711676	-0.166115552486377	0.128770342090017	0.11185026103639	0.0803064652727641	14.8781188311688	0.298662876123876	-0.177737032967033	0.117368863336663	0.113650591028971	0.0380880620247753	Sched7
128	10.3052152367528	0.298194780760852	-0.239240891355572	0.0222053746032174	-0.125768092266678	0.0470278101255362	9.863549020979	0.282261457542458	-0.229805964035964	-0.0165524458981019	-0.135467943756244	0.0168675380905095	Sched8
129	29.9062067465958	-0.137428289387263	-0.0988679822585484	0.0855536194523598	-0.0850768356243152	-0.226257723409173	25.8796571428571	-0.148783176023976	-0.102052931568432	0.0969424736263736	-0.0752402534465534	-0.215555407592408	Sched9
130	17.0445472424355	0.430808828080768	-0.00190912940480736	0.0496616135020274	-0.0857574051834628	0.213953116975571	11.3955327972028	0.488995455544456	-0.0435862450299701	0.0537516994735264	-0.0258399261878122	0.17213401048951	Sched10
131	14.8764274526927	0.065403290587236	-0.0781915401486084	0.155363485909829	-0.129780242904298	0.115867767287994	15.8813729170829	0.0508629321448553	-0.0505741846743257	0.201972203796204	-0.0559435096703297	0.0106942081521478	Sched1
132	18.0112800683435	-0.16153288354308	-0.218372436261832	0.109081128797873	-0.00565144938116669	0.248667512234075	18.2602147552448	-0.187144505494506	-0.232017152847153	0.106507327272727	-0.000992068656883119	0.189245665334665	Sched2
133	9.87246222019035	0.301173454327331	-0.110565205113632	0.149633478439696	0.151376113844401	-0.0660179181663483	9.81987171828172	0.295802096903097	-0.117300044255744	0.137467770929071	0.202781058941059	-0.0666038862817183	Sched3
134	23.1953804605741	0.220268524658893	-0.175820066526099	0.135723391883014	0.19617310318784	-0.0524376725621123	20.6529494505495	0.217302722277722	-0.219697410589411	0.119548616983017	0.197279392607393	-0.0100665752433566	Sched4
135	10.9339446668336	0.295777114943817	-0.0554499607556061	0.06555016467107	0.132186850197034	0.219596345640056	12.9100532267732	0.280892154845155	-0.0523544479460539	0.0889498965034964	0.144048867032967	0.217730702297702	Sched5
136	20.367246881126	0.226973414888461	-0.0889303828988089	0.231746158445088	-0.132375832637869	0.0692706350160837	17.9755608691309	0.269076938061938	-0.0858722582417581	0.245113517482518	-0.0797676628371629	0.0391681783216783	Sched6
137	21.211539351993	0.226719911586889	-0.124567983366503	0.12627230617128	0.183340465472212	-0.137279979056769	19.5275311088911	0.256761823176823	-0.106706810789211	0.171097091208791	0.198002931068931	-0.0853870981018981	Sched7
138	11.9402063325271	0.325842948232534	-0.00420574764734839	0.0984328888096445	-0.198837610691815	-0.170800841126886	8.53563291708291	0.363773586413587	-0.000504492416283716	-0.00526986108001998	-0.242497261038961	-0.145434095704296	Sched8
139	9.54629586212848	0.350951484959142	-0.0468373374779697	0.17782096796665	0.14490826622684	0.077336179304808	10.7604796603397	0.315898207792208	-0.0570168275355645	0.169467174925075	0.149395289010989	0.13355548981019	Sched9
140	19.5262455401544	0.358006118844077	-0.11964288838543	0.0143306997720202	-0.099513854587054	0.19768339699574	16.202184995005	0.381462088911089	-0.114071837562438	0.0334373794705295	-0.100724856160839	0.174246797102897	Sched10
141	19.818551972045	0.206598094405953	-0.162686369940118	0.0394885224339335	-0.150412102445403	-0.202009308576565	15.8571774825175	0.187327997002997	-0.182844521778222	0.0534196239530469	-0.185920851548451	-0.119551813486513	Sched1
142	16.0943064592129	-0.0878315773332135	-0.210795075992285	0.137449886790249	0.0316094636825056	-0.242305934848453	14.7562807892108	-0.126731847652348	-0.254623244755245	0.125811774425574	-0.0168565381052947	-0.160347947252747	Sched2
143	23.5977512460519	0.411698243591022	-0.143709502078533	0.0606472781398735	0.010189295698401	0.0759599983929144	16.8679102397603	0.407057307692308	-0.156588936463536	0.081873893796204	0.0361974224185815	0.0368461820308691	Sched3
144	5.30438331556349	0.323296529642426	-0.0697254034915601	0.137453600781994	0.171967179930211	-0.110780148516572	3.47887047952048	0.396472722277722	-0.100286934215784	0.245275298701299	0.0895887697272728	0.00228664041798202	Sched4
145	14.0341535186457	0.0649630927866986	-0.195286904701232	0.241629504696388	0.0519071826412126	0.192026985268284	14.9880107492507	0.0126423419050949	-0.219957493506494	0.274065377622377	0.0149487864753247	0.14994684025974	Sched5
146	21.1720402509766	0.137874621449487	-0.0513619127752962	0.195201195670773	0.030976378701956	0.246054630312968	17.4447399600399	0.100811607172827	-0.0486293824465535	0.203770086913087	-0.0693194721708291	0.255892757242758	Sched6
147	6.66830506327188	0.356013677052647	-0.168073124837549	0.192772119930707	0.00661965116387645	0.00319173407465018	7.34756525474526	0.29174995004995	-0.167102988711289	0.193048432567433	-0.0131419354476523	0.029823536525974	Sched7
148	16.0390717139314	-0.188443348482221	-0.0249830027707787	0.257296717713311	-0.0553802953963307	0.175585976532693	15.5077774825175	-0.204732953046953	0.00919881506979021	0.317618874125874	-0.0326284920657342	0.151625808991009	Sched8
149	28.7066213061601	0.391137667979942	-0.107498959827283	0.154497339906734	-0.0877509638188441	0.0469881979346764	14.9691111588411	0.440434747252747	-0.102679306088312	0.153365481418581	-0.0678507238611389	0.0206066970687313	Sched9
150	28.9525197506225	-0.036757262930586	-0.116804832058244	0.0732520096844004	0.154551520682014	0.308997214155527	18.3350417582418	-0.0445465803166833	-0.116784886213786	0.076951398931069	0.136806970629371	0.340198763236763	Sched10
151	16.5564115614206	0.221210700214012	-0.0845213392408994	0.174839407976792	-0.0973504205402594	0.174335202054592	18.3863845154845	0.244149262737263	-0.0803300163436563	0.197884808191808	-0.10848546023976	0.153783584915085	Sched1
152	7.84087678220274	0.406719912490396	-0.0713946253800783	0.065027994506204	-0.168267347235392	0.081703497161251	7.39068024975025	0.417056656343657	-0.138499334218781	-0.00306799989030968	-0.170842471128871	0.0845369110699301	Sched2
153	3.76272682540236	0.284616958601172	-0.0400129020583164	0.0242220721065006	-0.210713926327386	-0.211009717847059	4.24838194805194	0.302589708291708	-0.113663351017982	-0.0333252046963037	-0.237487428571429	-0.182750001588412	Sched3
154	5.82399624115226	0.316752427691742	-0.184217024198523	0.137621653802114	-0.00109495312295959	0.148364017440613	6.7195205894106	0.334761229770229	-0.0812529282207792	0.151798211288711	0.0888272787502498	0.119479653396604	Sched4
155	25.3076049186152	-0.112081499593405	-0.221597923364242	0.178881721515902	0.0649947317577012	-0.198729530318901	23.2832896003996	-0.117740912187812	-0.244782130869131	0.193909845154845	0.0500277692277722	-0.177781618381618	Sched5
156	6.54073788660704	0.158860449422277	-0.0860550558352115	0.0402125795136941	-0.156739412229931	-0.276339711795403	7.19885903096903	0.103919330072927	-0.123446598401598	0.0645310290327673	-0.0478228083016983	-0.398388885114885	Sched6
157	3.87682489715136	0.110668341950135	-0.123550202047288	0.0445437273847008	-0.104358619367831	0.307416476665807	4.68489307692308	0.0270781205355644	-0.0590484903306694	0.093550226947053	-0.142880132967033	0.33818227972028	Sched7
158	25.2949500234121	0.310823836784264	-0.17688305892458	0.0285550845328165	0.13859754879752	-0.148108454229482	15.0910468431568	0.321235992007992	-0.135163208191808	-0.0248008341065934	0.170756592307692	-0.155173048451549	Sched8
159	6.08505805622387	-0.108805102059291	-0.282234704756155	0.0550357152091412	-0.191890134361533	0.054226802245291	8.3373188011988	-0.0952762724655346	-0.243972595404596	0.052550015972028	-0.252031242757243	0.134389736163836	Sched9
160	17.776906134533	0.229113234743668	-0.0964095756283423	0.219462915551871	0.00691446655571621	0.140111052434089	16.7693663836164	0.249211914085914	-0.0871250431968031	0.185099513486514	-0.0103632640615385	0.168876790809191	Sched10
161	18.4803797543669	-0.0731871498618322	-0.356566952643131	0.00656659658421417	-0.135497307654843	0.0495131722648732	11.6850193106893	-0.0584012207475524	-0.367218806193806	0.0400871373227772	-0.13689423976024	-0.000112463674225774	Sched1
162	21.2606680688139	-0.0786092213342407	-0.188525244182008	0.0109703186044877	0.270135141300637	-0.132282506883199	16.9702148351648	-0.0432183960276724	-0.22240230969031	0.0596904591438561	0.285350278721279	-0.0883359554445555	Sched2
163	22.685414099356	0.301206764338864	-0.191089238585472	0.0912267167283761	0.0860563096492957	-0.0569664424856361	16.3373311088911	0.304058652347652	-0.11976614985015	0.13168841978022	0.111824157342657	-0.073111118023976	Sched3
164	24.6402113555228	0.274174659955849	-0.0665504687987724	0.169028488096299	-0.150795037401391	-0.157630743472944	20.1283252647353	0.284938911088911	-0.0456918054785215	0.176482859540459	-0.182404634365634	-0.113708180419581	Sched4
165	10.7569641115233	0.104622479901505	-0.147640652336597	0.182409463573713	-0.185585857194958	-0.141827240862396	13.5393550949051	0.0524831995645254	-0.146617908691309	0.256326581418581	-0.215339341658342	-0.0843550962437562	Sched5
166	17.2076566993838	0.0326311026264219	-0.149932305607805	0.198437031685315	-0.220846155612189	-0.124840598437367	20.9922291808192	-0.00422484782027972	-0.15186472027972	0.250452839160839	-0.180484085914086	-0.108644401008991	Sched6
167	6.88819760128887	0.0867716773401781	-0.112507360586166	0.173625338931665	0.222245702679072	0.133745938226182	6.37517273726274	0.14246517937063	-0.17420343986014	0.189165002897103	0.188492043656344	0.0457210864433566	Sched7
168	4.3871529895048	0.176334360046772	-0.190850883577872	0.163454422254165	-0.222882368260622	-0.00844600846362854	5.12485871128871	0.174176721478522	-0.223752678621379	0.136746999570429	-0.285758663336663	-0.0423055976843157	Sched8
169	3.6068541182672	0.0284022321529055	-0.248485447576493	0.237951709322111	0.150573842163709	-0.00969316477876736	2.5605310989011	0.0544986715543457	-0.24223063974026	0.178208200699301	0.135877085232767	0.0082161712027972	Sched9
170	11.2532608120568	-0.197778054969835	-0.210531709058854	0.0662535767167011	0.0543047214419291	-0.0694488893716139	12.6451376523477	-0.203594872127872	-0.1753048999001	0.0497402813996003	0.126495578621379	-0.103613133166833	Sched10
171	8.16418940940254	0.22667026741002	-0.112812962563513	0.20409487668339	-0.0751814496796834	-0.160550744857286	8.35107601398599	0.216260533466534	-0.133165546053946	0.1287993000999	-0.0347218384951049	-0.209796824575425	Sched1
172	5.48992941183767	-0.25656290182518	-0.068170324977946	0.221090546019987	-0.121030930186439	-0.0662811641902036	4.53524387612388	-0.333364693306693	-0.0237771776388612	0.179433366753247	0.0366941244625375	-0.23922691988012	Sched2
173	5.8179746701133	-0.113531513145287	-0.185611452756123	0.111553387841632	0.0967049722637053	-0.200576630548424	5.67150020979021	-0.193878768831169	-0.238451844055944	0.125229971728272	0.114697012287712	-0.183373532467533	Sched3
174	13.6722676939036	-0.125823476343577	-0.204208140013885	0.223403154937799	-0.100235104751577	0.00388027605434705	11.1031946153846	-0.0892250690709291	-0.251303834165834	0.216134182817183	-0.105828788511488	0.0187666219666534	Sched4
175	19.0662047001617	0.201597997188515	-0.0554067549888947	0.160346587658838	-0.265515372526265	0.0386840157682306	16.3894824875125	0.20676958041958	-0.0753597991408591	0.154403569330669	-0.284372452547453	0.0427847867332668	Sched5
176	28.3456339260192	0.333816744234451	-0.1413276330028	0.160142021068673	-0.112706112283598	0.0280072381417816	16.7316426473526	0.337912732267732	-0.137653636963037	0.172171227372627	-0.109415683016983	0.0198424563255744	Sched6
177	19.5943909106453	0.466926183016411	-0.0171646512036198	0.184242071202458	0.018591058357093	0.0647296533664548	11.9465938661339	0.445641861138861	-0.059820089060939	0.148600765934066	-0.0534836993271729	0.119550633166833	Sched7
178	20.8799868264953	0.0687874748647425	-0.0280126109905112	0.103731669650326	0.312718169057498	0.17253264919356	15.4757410889111	0.0850207424575425	-0.0438454495724276	0.12237952017982	0.289178784215784	0.165098833666334	Sched8
179	13.8744934974441	-0.185463237466361	-0.0510073281039632	0.201055000911718	0.0775180289468146	-0.236442071469004	12.1731917582418	-0.16458602967033	-0.0778947354615384	0.225001912087912	0.0840923058941059	-0.234751131868132	Sched9
180	28.1249017509963	-0.00817578426996932	-0.271721703638892	0.0497637134087433	-0.14084444734176	0.216834781030398	23.1136181818182	-0.000580622218481519	-0.274686916083916	0.0802287195284716	-0.135744617182817	0.18275132967033	Sched10
181	23.1125114737168	0.164466781864786	-0.140834711051286	0.130047602498248	-0.0963560810211628	-0.222624151241615	21.6759528471528	0.172375177822178	-0.158148663436563	0.105085591808192	-0.104069813086913	-0.198493889110889	Sched1
182	21.9790603306907	0.12517824801569	-0.232089318299016	0.0106672535704218	0.30423834293212	-0.0105050126798434	14.8954236263736	0.0753604626263737	-0.252590935064935	0.0186552693050949	0.285059359640359	0.053036918073926	Sched2
183	20.0868095528586	0.326909814049344	-0.0712961321241317	0.0781531724911636	0.240087544419256	0.0193339204953089	19.6495745254745	0.310256218781219	-0.0862154315684316	0.0794164134065936	0.230962512487512	0.0628346758726274	Sched3
184	10.2627423725618	0.363790579288049	-0.115580255861179	0.0917733628867108	0.0972523631547602	-0.101966232095188	12.3458897302697	0.355864598401598	-0.118465538961039	0.107301581318681	0.0906534332867133	-0.0829792877782218	Sched4
185	26.9586726206123	0.277389277781471	-0.096373317580591	0.169915663048812	0.0753131163537789	-0.18247077028586	16.4064382117882	0.299212512487512	-0.10296053036963	0.194564132867133	0.0427038053984016	-0.172792172827173	Sched5
186	29.9246691387645	0.355634170084984	-0.0510136251336152	0.106175209500303	-0.128743577671087	-0.136001385472332	21.3578550449551	0.347953794205794	0.000565938857142857	0.112244361238761	-0.24012558041958	-0.0499266900769231	Sched6
187	8.95109492893862	0.148897539912641	-0.0447979180913124	0.109038207691759	0.20475715559557	0.15518911984283	10.9184666333666	0.149447537562437	-0.0841766904035962	0.105362525723277	0.19306635964036	0.131067938961039	Sched7
188	22.4883878952911	-0.179685630679445	-0.202232096751531	0.165230851234348	0.0738522783484087	0.115017811188519	19.3748592407592	-0.203493141858142	-0.211762058941059	0.161712216783217	0.0645918143756244	0.107463655144855	Sched8
189	7.89529852149693	-0.0866143055211405	-0.206882934521468	0.0772548733605091	0.205553301975677	-0.173983051331976	7.55253898101899	-0.0477706492957043	-0.174093104495505	0.150597429570429	0.210953754245755	-0.178530214785215	Sched9
190	17.4575177582029	0.460335147922527	-0.155649145760329	0.0331653608224751	-0.0840786111003992	-0.0137804419680458	17.9118242257742	0.424200321678322	-0.193531342857143	-0.0401939833206793	-0.0695586047162838	-0.0566413563776224	Sched10
191	21.8938930219899	-0.102054289942812	-0.0901073194861578	0.228430149913613	0.164183881810222	0.176412816778665	18.7580978021978	-0.0913128620279721	-0.0949411948051947	0.220778046953047	0.222273272727272	0.151427133266733	Sched1
192	24.6102953045792	0.173439982833577	-0.105515271856868	0.135814169504737	-0.158826582840695	-0.190411680732109	17.0637424575425	0.117394280919081	-0.150398620779221	0.0970900978021977	-0.201481549350649	-0.199046924175824	Sched2
193	14.3960012672557	-0.213181023211614	-0.172345621981766	0.178804502417227	0.161249894831325	-0.0312640314656077	13.2017742557443	-0.226983296703297	-0.186533615384615	0.148895258341658	0.167345018281719	-0.0240822106991009	Sched3
194	29.506586289833	0.0272606587225715	-0.0968242541391619	0.221880139547343	-0.18584383181846	0.230710174939927	18.4728102397602	0.0035540805338961	-0.137781702897103	0.204232044955045	-0.204041238761239	0.219965962037962	Sched4
195	14.5863740654719	-0.0588382244610894	-0.316589152326649	0.0879206393726979	-0.107370505684856	0.0923583049180016	11.5633436063936	-0.0200972750489511	-0.308019492507492	0.103763698601399	-0.108592437062937	0.127862988811189	Sched5
196	25.1739638482872	0.288729090620887	-0.180209521889377	0.148039991296704	0.0219956426695733	0.158114081337008	17.0280597002997	0.28860151948052	-0.178169166833167	0.16161522997003	0.0214220052166833	0.119646001998002	Sched6
197	22.1917691127667	0.275817526447391	-0.123668410705586	0.143279446069057	0.12705918306236	0.14033691967441	22.20481998002	0.290190883116883	-0.127564664735265	0.115717964735265	0.126161508091908	0.141953000799201	Sched7
198	29.7644215136849	-0.142922212326242	-0.322763772196275	0.0612609293317614	-0.0308303116275492	-0.103419960866731	18.7393291108891	-0.151484516483516	-0.338602287712288	0.0558645390179821	-0.0598930206593406	-0.08322053993007	Sched8
199	12.4683519735546	0.237346934138633	-0.100006716609008	0.151592838359044	-0.0786974482011586	-0.122099511402691	12.8838601598402	0.291186320679321	-0.109815983016983	0.115987725574426	-0.04648513556993	-0.132959665414585	Sched9
200	18.5897508196977	0.325360013162816	-0.0249441853806826	0.186011612252431	-0.132390473333543	0.118699905615023	13.4831212987013	0.296678461538461	0.0446148752507492	0.154402065934066	-0.146780317582418	0.196842167832168	Sched10
201	10.0138618025903	0.231527686746397	-0.0578790854622891	0.154435715707557	0.251630898238101	-0.010241934660321	11.425042007992	0.20811130969031	-0.0383513497112887	0.131072831168831	0.305003796203796	-0.0257818278351648	Sched1
202	27.8085429266345	-0.0831983144117492	-0.103687690652454	0.0171503551070042	0.117017642813182	-0.296651957853222	21.3371410589411	-0.101174346353646	-0.11696284015984	0.00860427881782317	0.130521890709291	-0.276811739260739	Sched2
203	28.470809255335	0.0616488495605791	-0.185120459108888	0.108874596128345	-0.268777497539395	-0.0501308538095343	15.9648821878122	0.0857122214085914	-0.196553188811189	0.0882893300699301	-0.232934121878122	-0.0785666420779222	Sched3
204	3.60850754202204	0.261595073648446	-0.123938270589957	0.227674798422985	-0.0598887752368538	-0.0962037939652222	2.73805624375625	0.353045582417583	-0.156259541398601	0.203581438281718	-0.0565081812567434	-0.105473913462637	Sched4
205	4.02688693880068	-0.227252337390853	-0.187801630825615	0.154725623287353	-0.0645510721927292	-0.0236917380916937	3.44634124875125	-0.112239939070929	-0.191101938296703	0.0810312581451048	0.163171031963037	-0.210952493706294	Sched5
206	9.3060152969443	-0.0586966761916853	-0.0186933860120122	0.261887386406309	-0.10832426464156	-0.232835829784427	10.0369705594406	-0.0503363423156844	-0.00864758246583416	0.240477490509491	-0.0735017122567434	-0.209457281718282	Sched6
207	11.9949986885976	0.229884976396892	-0.0504184939831003	0.095165361037656	0.0671725851698748	-0.238637878322548	12.7839052847153	0.236158932067932	-0.0735320603396604	0.11712122967033	0.0272104832993007	-0.210421751248751	Sched7
208	20.1664865305448	-0.0530966772738902	-0.215172093492312	0.0571524050445769	0.265961841438335	0.0839877660607282	14.269891038961	-0.0250236550745255	-0.212729909090909	0.0613134561468531	0.236755145854146	0.121980580619381	Sched8
209	3.32184408536046	0.318893234032339	-0.150636001059614	0.14524761666156	0.135380455908394	-0.0231020960045532	4.08002635364636	0.284895561438562	-0.230187424975025	0.0654539606943057	0.152456701008991	-0.0743730853116883	Sched9
210	16.3503049987182	-0.315818844879405	-0.166248900173725	0.0451772690862723	-0.0470454101289685	-0.0615621371823935	11.1168083616384	-0.290302191808192	-0.198894525474525	0.0932097116883118	-0.0789459028771229	-0.0183416152374326	Sched10
211	22.6700514819036	-0.0283475846624189	-0.13383651621843	0.194668669325424	0.168841869387011	-0.231127764039323	16.2204074625375	-0.0135206285683317	-0.148907580519481	0.199484888111888	0.159844741958042	-0.219393026973027	Sched1
212	13.2429322918295	0.361690628745432	-0.0881543859341885	0.0924894546132821	0.152852427756477	-0.019244930096341	10.4665306593407	0.398516301698302	-0.124160967612387	0.0565915765264735	0.11533975981019	-0.0191686816338062	Sched2
213	28.1278344584857	0.00672056387146503	-0.0995060794265822	0.267317786590796	-0.0918088792165727	-0.100985176801843	20.5781688711289	-0.00599188780193807	-0.114929712787213	0.205500747252747	-0.100289655044955	-0.0986567071928071	Sched3
214	17.1457314801483	0.347036294295618	-0.0888271795208948	0.0933868196663357	-0.123424413736117	-0.17187386260493	14.5605175024975	0.382559888111888	-0.0392892074032967	0.106900481669331	-0.102027402697303	-0.165403484115884	Sched4
215	25.5939287012727	0.342403397788147	-0.0897093359020596	0.119352107634044	-0.125621348568185	0.122706085889244	18.5810867832168	0.339921875124875	-0.0743912482517484	0.110238334965035	-0.153634515884116	0.130412479320679	Sched5
216	25.5496947534278	0.261129683399789	-0.0517808651238011	0.141888512758631	-0.225707073009942	0.0906097021534788	22.7013696303697	0.269664701298702	-0.0624868164995005	0.144423581718282	-0.227908902097902	0.0779877929070929	Sched6
217	17.9513246417276	-0.209782975506763	-0.138742849559117	0.0883098685575687	-0.242555721097509	-0.060781680307527	16.220802957043	-0.21034865034965	-0.195009581418581	0.0850790183616384	-0.205937200799201	-0.0735948133306693	Sched7
218	21.9308413313371	0.0699566183078284	-0.254010428170938	0.0427393362691773	0.150376509256787	0.194193319150394	16.8061596103896	0.0437280458002998	-0.262567668331668	0.0160136058218781	0.152420036763237	0.191274316883117	Sched8
219	3.32733394489781	0.0353890852121839	-0.0217252350236087	0.374133927988413	-0.0880309201289597	0.0867338912922369	4.10076135864135	0.0271134865614386	-0.0242927060797203	0.318964958041958	-0.111148673062937	0.197469044555445	Sched9
220	6.76245017706299	0.405863097808045	-0.0238859589144683	0.10723411409801	0.193642507753378	0.03131741012928	6.91816451548451	0.40732308091908	-0.0546159335785214	0.0673950911498501	0.228801315584416	-0.0376721970214785	Sched10
221	19.2245410119849	-0.166859527186474	-0.0828036806457167	0.24190900411693	-0.186656167526182	-0.0551979708702922	20.8309096903097	-0.145064557542458	-0.0915143667332668	0.24396640959041	-0.203289357642358	-0.0721879155264735	Sched1
222	20.2544674105451	0.263552791120359	-0.0999006343324513	0.0718648035698191	-0.119477980279269	0.0826500318757743	17.5315585414585	0.262245114885115	-0.0909052237762238	0.0773761305194806	-0.13823235024975	0.0936702420579422	Sched2
223	4.4145491113474	-0.169635686783837	-0.0929983661787124	0.121698452699229	-0.20549963839277	0.149477252482889	5.32296968031968	-0.14942731008991	-0.0301899978401598	0.106018298681318	-0.304943235764236	0.19466830979021	Sched3
224	15.126109381795	0.0137403389386035	-0.0393827161250048	0.292470972315604	-0.0521112673022254	-0.292143203978313	15.6608808391608	0.0306138944695305	-0.0483024232607393	0.319251169830169	-0.0182519050419581	-0.276061691308691	Sched4
225	27.7940957900414	-0.0172848751886499	-0.192548274042304	0.0712170883614734	-0.180134389879472	0.253923457146319	16.3649155244755	-0.0405686932427573	-0.181006128871129	0.034700438003996	-0.177425356643357	0.23332234965035	Sched5
226	14.8797854454625	0.222003311048566	-0.205247692046783	0.147660786007529	0.0405505915609616	0.139066300851204	13.6276701198801	0.240898140859141	-0.228441370629371	0.15078701028971	0.0776096806893106	0.0549757907592407	Sched6
227	18.1516536310265	-0.117673060851057	-0.178713440565822	0.217556037361874	0.122113621155039	-0.12177198093903	16.6357605094905	-0.137741217082917	-0.140195566433567	0.219156893106893	0.126099419080919	-0.143746185214785	Sched7
228	8.55377573746809	-0.26293682481886	-0.1457935409384	0.0369678194579663	-0.0379685723921894	-0.237710871405823	9.15457047952048	-0.310535421578422	-0.111212184415585	-0.00938655433626373	-0.0871229711731269	-0.219233041958042	Sched8
229	24.2142969455176	0.211578488090461	-0.1958397936547	0.122827883375101	0.0423661130996024	-0.0656302148634636	15.2532092507492	0.232599839160839	-0.198839877122877	0.115179911788212	0.0346569974092907	-0.0481182131278721	Sched9
230	28.5033400700803	0.316690151875283	-0.170379188496978	0.111886287332935	-0.0124121343735807	0.14928675312483	20.3332175824176	0.294406475524476	-0.157600221378621	0.117326711888112	-0.0483727120995004	0.163193468231768	Sched10
231	6.75596572806198	0.291253105935038	-0.121639755367199	0.0400666410323989	-0.095069455594928	-0.203997109650907	6.58168678321678	0.317369338661339	-0.141146097192807	0.0966595593466533	-0.156953454145854	-0.13245774025974	Sched1
232	24.8533579367082	-0.110569835186519	-0.23542856328794	0.23719780302336	0.0731818346989737	0.0904451756948325	19.028439010989	-0.121708034965035	-0.238484453546454	0.234080318681318	0.112707833866134	0.0583868436103896	Sched2
233	19.0438183564861	0.197491160137884	-0.261090819104553	0.0803673051917721	-0.0659620779827043	-0.0843831308176739	17.2476099100899	0.202662320679321	-0.224846935064935	0.122612764635365	-0.0975997733266733	-0.0326054978130869	Sched3
234	19.7886955430177	0.147661219556517	-0.236052033739733	0.110855853911317	0.109129109168222	-0.147451999459369	16.9188771928072	0.160389274725275	-0.203717677322678	0.129914100599401	0.130338038161838	-0.148197144955045	Sched4
235	5.53814451737414	0.286058325911899	-0.161889733732187	0.0342303175553423	0.225730505036122	0.0477527048363889	8.44592065934065	0.34236108991009	-0.166980275324675	0.010268852995005	0.190145628771229	0.145864346023976	Sched5
236	23.4484405395749	-0.228738547870909	-0.106774686570645	0.233789768487136	-0.0488036925635644	-0.131371781929716	17.0551612987013	-0.217765343656344	-0.108240459640359	0.238880388611389	-0.0445873088901099	-0.13717884005994	Sched6
237	28.1411027187777	-0.173466413722188	-0.0240949853056052	0.236858089020206	-0.181498426498967	0.145738384721129	21.3288971028971	-0.14778745994006	-0.0448199244765235	0.223670546453547	-0.224974126873127	0.123137537362637	Sched7
238	26.4937777935385	0.0948703504746878	-0.197741459912228	0.249501994826708	0.0520353107827266	-0.0919362749108542	19.2486987812188	0.0969336998001998	-0.208290594405594	0.25814584015984	0.0606706795814186	-0.0634954998851149	Sched8
239	19.2618704794841	-0.259838570664498	-0.179882361664186	0.030386207671411	0.201732831081544	0.0263190096416531	14.8380517382617	-0.27019973026973	-0.169985503496503	0.0492570531308691	0.177932651348652	0.0358893261969131	Sched9
240	28.5624709258904	-0.0374729297832622	-0.193907305014275	0.2389668576192	0.224121300514259	0.043417492698116	19.4452456843157	-0.0248677647182817	-0.198049924075924	0.245063789210789	0.215219277722278	0.0268417071915784	Sched10
241	20.9959863997819	-0.172546946567356	-0.198900906735927	0.205197285005891	0.128396855948636	-0.0478758142839194	24.3942862137862	-0.138572790709291	-0.238636971028971	0.194811668331668	0.137673427372627	-0.0567198857242758	Sched1
242	22.4353777751251	0.0436127758288268	-0.0408400566940563	0.0557857217369832	-0.270358029472732	0.277288270532868	20.8789302697303	0.069472009040959	-0.0439875298241759	0.0388121396903097	-0.304796464535464	0.264830641358642	Sched2
243	25.4771262987828	-0.196784593328162	-0.200114561888329	0.204504804758718	-0.0662255789650699	-0.0989917244216498	16.3912586213786	-0.210512035964036	-0.20527905994006	0.197975710289711	-0.0781600925554445	-0.0580632601998001	Sched3
244	19.8069682667619	-0.187247497547215	-0.115458618779109	0.183126396422084	-0.1592598921522	-0.0709552391411038	17.159242997003	-0.200269125874126	-0.104221674125874	0.198956557442557	-0.144963126073926	-0.0892103462437563	Sched4
245	26.1066467246283	0.0808752487311	-0.193957420878263	0.191313886989216	-0.148421935708509	-0.074893991051548	15.6191318481519	0.0894743459540459	-0.173098955044955	0.257166513486514	-0.146822069130869	-0.0311879118072927	Sched5
246	15.5227663727054	0.322414601634596	-0.184939860284664	0.0679455667782146	-0.139281690291	-0.097001769720594	16.973086983017	0.316595594405594	-0.220519171828172	0.0271418872663337	-0.147846680819181	-0.121678883916084	Sched6
247	19.1702194998281	0.140738656619713	-0.0338255199557656	0.132331388554048	-0.25861343913882	-0.158783236240988	14.4805352247752	0.144002811788212	-0.012576280684036	0.119138385514485	-0.310116954045954	-0.130523614705295	Sched7
248	18.0061659418373	-0.0461596190027768	-0.26688075410173	0.0603359307732479	0.119454067313615	-0.0319962125961766	15.6814987012987	-0.0731121603296705	-0.276621253746254	0.0621977528331669	0.117860685014985	-0.023223008697982	Sched8
249	8.74335768758867	0.178109579598376	-0.113833610231248	0.0745778505194356	0.197893124231856	-0.200067075649167	8.07701903096903	0.191089095904096	-0.151245103696304	0.0252893493562437	0.253556878121878	-0.158034574295704	Sched9
250	10.7585007273417	-0.288201829749683	-0.0408594055878873	0.0895733396153361	-0.183608433825003	0.107628901864478	10.744849010989	-0.280214440559441	-0.0561230365324675	0.0810594571728272	-0.177437591408591	0.156165636263736	Sched10
251	12.0455630578865	0.323764004695512	-0.134100384934837	0.138441454953645	0.030620342946643	0.159126209649647	10.1140202197802	0.389013225774226	-0.133877308491509	0.120223402097902	0.0335446315774226	0.138717006993007	Sched1
252	17.0796858113937	0.381559272982989	-0.083221847318878	0.142385333718238	0.0120637255220534	-0.177552325761245	11.6244272227772	0.374870076923077	-0.0840926463936064	0.141145572527473	-0.0190610661097902	-0.17285830969031	Sched2
253	22.64321138989	0.39159168586741	-0.169797797219293	0.144374296301563	-0.0358037498906517	-0.0331157880408414	19.7601807192807	0.369854341658341	-0.169787801698302	0.13148494015984	-0.0814351105894106	-0.0201927064822178	Sched3
254	20.7087905983395	-0.0607786950841665	-0.0775120377090322	0.227077058803391	-0.181647789295738	-0.213458988051443	18.5607651248751	-0.0902170495504497	-0.0875789177822178	0.213556071928072	-0.231989318681318	-0.157638071428571	Sched4
255	13.1945936174447	-0.142686120142271	-0.0266973890622029	0.0842748952582936	-0.253196544598413	0.224047074728232	13.1106782317682	-0.137142812787213	0.00853361921078921	0.0834135247232767	-0.281291088911089	0.205846203796204	Sched5
256	14.490125091096	0.447543600613845	-0.00163925923750374	0.164602127644202	-0.0161373983350239	0.114978575596697	13.0729713486514	0.480578518481518	0.033874635000999	0.108096261408592	-0.0297491027634366	0.0853360082317682	Sched6
257	17.6337086435579	-0.0807557478717393	-0.251986844258241	0.159652060477817	-0.0330063743474247	-0.211053925038081	24.0058321678322	-0.102915895104895	-0.244317559440559	0.149128667632368	-0.0644600328462137	-0.180539676723277	Sched7
258	16.7471981293409	-0.0245808893629589	-0.24285063063626	0.0102451673017332	-0.163684024707579	-0.232080389185253	14.0623929070929	-0.00522632881988012	-0.256392672327672	-0.0143306117170829	-0.205382841158841	-0.167542744955045	Sched8
259	9.41243279959214	0.317125948145913	-0.0548927532707714	0.0749505124814338	0.0328605649224527	-0.249754927379476	8.5449888011988	0.311590645354646	-0.0459945355254745	0.0399187409010988	0.0947882311488512	-0.2538699000999	Sched9
260	29.7811130662166	-0.070760742995497	-0.0505874504334742	0.144859276121793	-0.135528134350861	-0.279475757164945	18.1623522477522	-0.0632419685914086	-0.0677740964205794	0.141637461938062	-0.121893153846154	-0.276222494505494	Sched10
261	4.27991552263058	0.0905284557916304	-0.205857291919921	0.00959981344429903	0.283979683791897	-0.0760111993721866	5.28965705294705	0.152694033066933	-0.184064255044955	-0.0160918755525475	0.214841589110889	0.00170719344955045	Sched1
262	28.443635891394	-0.0521399337216126	-0.203930245182497	0.274501010074082	-0.0603568519063217	0.127869212616353	23.7786043956044	-0.0606583114185815	-0.193057823176823	0.288895764235764	-0.0692900273826174	0.129931504595405	Sched2
263	11.526574984221	-0.145023964933607	-0.0956872618584667	0.241385824946505	0.155704578199982	0.112518417094947	10.2081430869131	-0.177609878521478	-0.0840712885174826	0.219979385614386	0.153833480919081	0.139552034665335	Sched3
264	23.8378143119026	0.297227192188973	-0.0971923641032622	0.119703534490073	-0.162830917678978	0.116765510634831	16.1302862637363	0.315613881118881	-0.104684673026973	0.0892257472627373	-0.163729585314685	0.129365683216783	Sched4
265	18.1828027382	-0.303972734677705	-0.0125363331424779	0.1848356711398	0.0369172319931053	0.047160507047364	15.930647972028	-0.269899912087912	0.0259597167849151	0.210235772227772	0.04410382542999	0.0252376801864136	Sched5
266	19.7168256523565	-0.0897458652869835	-0.168882407631232	0.192524707214795	-0.139717769340698	0.200561179286783	20.3333962037962	-0.0748764533466535	-0.179134529470529	0.19293232967033	-0.137325414785215	0.201505467532467	Sched6
267	25.6523986860433	0.470146777173185	-0.0960690078905533	0.0133521541997408	-0.0861583459890829	-0.0846534361109329	15.7799856243756	0.49765543056943	-0.061336541000999	-0.0450332304586413	-0.134299543556444	-0.0385975111478522	Sched7
268	7.0726510746771	0.204933916877388	-0.136119746825158	0.219606352927928	0.188188846602905	-0.0216602578020554	5.19865573426574	0.204821373326673	-0.143848143426573	0.1973703004995	0.16632847982018	-0.0543495078426574	Sched8
269	24.2151623602476	0.132000453929851	-0.163948716685772	0.239445934961164	-0.128916262184244	-0.0903186781303111	14.8892610789211	0.145266009490509	-0.143082861338661	0.254369505494505	-0.133218890809191	-0.0929255478521479	Sched9
270	11.7381925177593	-0.0624247757482758	-0.0925845729935311	0.29880926026109	0.0346979570602945	-0.15173493448217	9.56358439560439	-0.0713090356143857	-0.0271566523476523	0.359411477522478	0.0869193335664334	-0.0974630817682317	Sched10
271	3.73448728916728	0.255783946459063	-0.143601177503988	0.108717250790596	0.0317685837906345	0.211499374325008	3.60999272727273	0.341633567432567	-0.132766715775425	0.0731978161478521	0.168662689510489	0.0599273871762238	Sched1
272	22.8523169242149	-0.0259241436967014	-0.0259615067176927	0.213081799698521	0.255837136497701	0.214271469153691	18.4024908891109	-0.000547733846393607	-0.0437716727849151	0.204702480519481	0.309637583416584	0.209157220879121	Sched2
273	7.76902050641426	-0.0821614148412122	-0.172535648585396	0.0634737579323787	-0.235700262748171	0.147444022412729	8.60286563436564	-0.0758336746553446	-0.156486367832168	0.124882525374625	-0.217666373626373	0.13685684945055	Sched3
274	28.6285846288893	0.326620851490266	-0.143088375499604	0.154634316716507	0.0902432202424692	-0.0779662581838751	18.246192027972	0.345662022977022	-0.161449798401598	0.117408361438561	0.051053362968032	-0.111894246953047	Sched4
275	20.2055400504083	0.327238982608821	-0.118528139888722	0.00557147566665667	0.246486979128608	0.0425519190694647	16.9222408691309	0.307166562437563	-0.107857015184815	-0.0277614186438562	0.276788493506494	0.0371006389227772	Sched5
276	8.98513927633259	-0.0896846414102787	-0.184520886685875	0.103666301882076	-0.132738679139573	-0.202580700230233	7.68345603396603	-0.140189707092907	-0.196578638961039	0.0693681817682318	-0.180938237862138	-0.117522468031968	Sched6
277	8.30448238399343	0.278103189182171	-0.220318917963167	0.204889485583645	0.00761724580431446	0.0623330686272225	8.71728637362637	0.253634032967033	-0.194444461738262	0.222415238761239	-0.0476149760149849	0.144838963236763	Sched7
278	27.9723391971282	-0.182916464543888	-0.188721279335222	0.132151864113366	-0.162839338115894	0.111553201186709	21.2144281718282	-0.226756123876124	-0.194305337662338	0.107507771728272	-0.162903411588412	0.0649551623776224	Sched8
279	13.0852675234616	0.457550200440845	-0.0746353126037685	0.0706300704785246	0.0153984867373148	-0.0646590283634456	14.2833771328671	0.435648949050948	-0.0238830736464536	0.0689086650509491	0.0869449523176824	-0.082758606923077	Sched9
280	29.9538677513587	0.378423077292024	-0.0646550039384874	0.000117341133279988	-0.156993880460283	0.192340856242237	13.868313976024	0.409196761238761	-0.082661552977023	0.0072649676884915	-0.136693793526474	0.150507909290709	Sched10
281	19.3888565200969	0.30643104252365	-0.0373176547305963	0.195195512103513	0.191271814344878	-0.0586887814221133	15.2426868631369	0.311534889110889	-0.0477943677742257	0.181597364935065	0.222404026973027	-0.0538444760345655	Sched1
282	24.6294785574519	-0.0865885939448538	-0.250565559659107	0.0459184781956529	0.10201635685706	0.243996645825687	18.526896963037	-0.107795724475524	-0.327444325674326	0.0107163495314685	0.150655836363636	0.167929492007992	Sched2
283	25.3352154475247	0.391231427987897	-0.0263027187004178	0.187145290262629	-0.00870931617067738	-0.184928505309456	15.9096541158841	0.41423230969031	-0.0298860377784216	0.174310067732268	-0.0857251483416585	-0.124929356643357	Sched3
284	7.54181544939585	-0.0386902390346187	-0.142148857338328	0.055533129767438	-0.076852838783109	-0.319959076156152	6.1240367032967	-0.108829693036963	-0.0798827902387612	-0.00727157547952047	-0.0410771262033966	-0.356351911088911	Sched4
285	15.8307564612573	0.389872317660983	-0.1699415630997	0.0811059115585725	0.0265416619934993	-0.119883395476039	15.5680426673327	0.39453061038961	-0.211125356643356	0.077268951054945	-0.0412484229616384	-0.0550616963066932	Sched5
286	19.9285490347507	0.0320343523708879	-0.282297163743915	0.0458879844427597	-0.13073393619753	-0.216252571409834	12.9583622377622	0.0351116112727273	-0.303095552447553	0.0145499006737263	-0.123744214785215	-0.224469555444556	Sched6
287	29.3584137463728	-0.046544014867137	-0.23978361413181	0.184183427228503	0.170627947075123	-0.0714074161685373	21.41531004995	-0.0611177108391608	-0.26989116983017	0.208723505494506	0.131416871728272	-0.0323444705093906	Sched7
288	4.44915674159712	0.056536113426379	-0.0737175880232412	0.100210400141124	0.241003592232181	0.264099628070128	4.29580979020979	0.0240671671587413	-0.0376281276698302	0.0727767985094906	0.29153195981019	0.324686477222777	Sched8
289	21.8166357619411	0.265539605534888	-0.132786197498408	0.0638114921697151	-0.0272639763371941	-0.12309886679091	18.9335037962038	0.30376556043956	-0.156129403096903	0.0235273640846154	-0.0470705307729271	-0.0685515853746254	Sched9
290	5.34687475783203	0.348951768001734	-0.131497439410274	0.0857611653502796	0.0377182158983343	-0.12067968103807	4.63967340659341	0.436717464535465	-0.128990349410589	0.0719352388771228	0.0931811175224776	-0.0479452575784216	Sched10
291	29.2665762897437	0.116912096622394	-0.218096399261677	0.218485646158287	0.0404804937486792	-0.175650381243147	21.2270719380619	0.102705831968032	-0.248295373626373	0.212800723276723	0.00676687978441558	-0.161812012987013	Sched1
292	19.468102235071	0.160043669837371	-0.166513737538313	0.194731474270744	0.171197976494851	-0.0904230460974279	21.1112576423576	0.157717507592407	-0.180879535464536	0.199785994005994	0.173744953046953	-0.0708484121978021	Sched2
293	21.1089020237784	0.279884506595689	-0.12724664500274	0.140202201471093	-0.14490317008633	-0.151538620407235	14.2024995904096	0.298870613386613	-0.115780979000999	0.160827188211788	-0.165559558141858	-0.0899989407792207	Sched3
294	12.9384737938189	0.424231730074475	-0.035259443443158	0.0821247460415988	0.0644129210586284	-0.172688707175096	9.32544503496504	0.45837152947053	-0.0376265975731269	0.149749238561439	0.0486145388251748	-0.0830189995104896	Sched4
295	27.5380700866781	0.144662016920777	-0.0857696427435896	0.0866895805643631	-0.164749999602034	0.252284045487702	22.5926260739261	0.180287508491508	-0.0820489023976025	0.110510435264735	-0.168092140859141	0.196668725274725	Sched5
296	6.08627848406537	-0.111318961182485	-0.0515661269553218	0.310460958446134	-0.0101575108570569	-0.19340425979497	5.13209806193806	-0.115021593726274	-0.0904976091428571	0.270046848151848	-0.0440451356758441	-0.17385640946054	Sched6
297	17.6563674578098	0.330124303568255	-0.0157633319029199	0.189061203242966	-0.105713429931209	-0.064467137226171	20.7986307692308	0.345123816183817	-0.0288945080392608	0.18125580989011	-0.139187985814186	-0.0341944352537462	Sched7
298	16.5454122999457	0.42127014660645	-0.104870008529378	0.117966550124472	0.000316797661270262	0.143158893564402	16.0976785614386	0.373425451548452	-0.107455163736264	0.150667345654346	-0.0227365502596403	0.149976803396603	Sched8
299	15.7715358517116	-0.194335583532947	-0.120949226800819	0.092276415175376	0.163600565262058	-0.203907847535669	18.2954106593407	-0.206877577422577	-0.140658562437563	0.109313455144855	0.150050792407592	-0.156804165834166	Sched9
300	24.5926161087739	-0.235168942872638	-0.00676591855311738	0.1784102286086	0.125733863105979	0.114501713594063	22.3761532467533	-0.20256023976024	0.031721139968032	0.211410909090909	0.126998937562438	0.106036997002997	Sched10
301	22.815172449484	0.379025633907715	-0.0994413796306482	0.115870578747883	-0.0773440829422749	-0.101023288865224	18.1975386313686	0.380847778221778	-0.143640648351648	0.0965467107892108	-0.0570397668571428	-0.117003641458541	Sched1
302	15.962480349168	0.0901160947037542	-0.252002013690109	0.0733907135163797	0.12445464025722	-0.189884857949821	10.6130665434565	0.0264741858905295	-0.297936346653347	0.0829184183016982	0.122196389010989	-0.165550098201798	Sched2
303	21.0026553361887	0.334202033375131	-0.168065211632952	0.0970052309883512	0.035690592982532	-0.151845753927293	13.7064898401599	0.383988794205794	-0.148138329070929	0.0826018309290709	0.04858782832008	-0.120072951648352	Sched3
304	20.0217237095298	-0.0988678099172426	-0.10869644086929	0.021064932918571	-0.0854089990708558	0.32176740565963	13.794965014985	-0.0755065363636365	-0.178958091908092	0.0412632690969032	-0.0656634436463536	0.261223390609391	Sched4
305	26.3571562920198	0.141743232601768	-0.136112808008267	0.044203969602925	-0.057067508243224	-0.134053742314639	21.7297291308691	0.0975289383616383	-0.179002640359641	0.0153892654215784	-0.0208344409127872	-0.126154517182817	Sched5
306	6.03171319364522	-0.261735413580081	-0.219154876698099	0.241719216596604	-0.00459129567212539	-0.0106342717184533	4.88172935064935	-0.312425698501499	-0.185009671328671	0.231323736963037	-0.00380972927352647	-0.00534153696393606	Sched6
307	22.7470567756348	0.242385714946466	-0.14473298435112	0.109640113084008	0.133139326580304	-0.181237981625461	16.8411833466534	0.194900734265735	-0.144512777022977	0.124385385314685	0.172464176823177	-0.199696454545455	Sched7
308	4.39736941632801	-0.154760768795334	-0.189446989944967	0.108394756011096	-0.201752295213306	-0.0778123794077039	2.56691531468532	-0.219891311158841	-0.160502189150849	0.017706385052048	-0.238363116346653	-0.191915708391608	Sched8
309	19.6252790982978	-0.0539560401419291	-0.238472730248475	0.181491479949621	0.0909880146857888	-0.191989925615478	18.4273737862138	-0.0528181761958043	-0.250546101898102	0.164728457542458	0.0859025529470529	-0.202478633366633	Sched9
310	3.17429904684248	0.360646761399645	-0.163271596613218	0.0256947451685837	-0.134740731621648	0.122525911857456	3.21377026973027	0.325286200599401	-0.14723295595035	0.113385341006993	-0.110924115034565	0.204123176523477	Sched10
311	16.8585789661504	0.393015285488852	-0.151796034801578	0.0695210922116897	-0.112932395655438	0.0358350138440053	19.9622099300699	0.401793121878122	-0.153169607692307	0.0519188257492507	-0.101226995604396	0.0370103476683317	Sched1
312	12.3326793119909	0.335949118785993	-0.106655301157833	0.107764406567985	-0.0788342058732876	0.11256097568651	10.2350427072927	0.306505738261738	-0.093080882017982	0.062343228071928	-0.131580437862138	0.196684165234765	Sched2
313	17.5774787012394	0.0732224743051796	-0.209229163815391	0.044850335280257	0.255043675849845	0.146484678574118	13.8352271628371	0.0881190984015984	-0.204492662337662	0.0494879418391608	0.26468156943057	0.124598186513486	Sched3
314	4.27341668506855	0.172372685742709	-0.162793301901021	0.237007913485962	-0.0629806723308515	0.0877858639025795	3.78687318681318	0.22837753966034	-0.223805877922078	0.288242562137862	-0.0125740330987613	-0.0569991976972028	Sched4
315	3.1688593997844	0.284401338505032	-0.108761933543179	0.188511312677306	-0.0575820799721662	0.15132134285628	4.98673931068932	0.241679465734266	-0.19065078982018	0.22342620979021	-0.0696158415114886	-0.00437379607392607	Sched5
316	4.79354292533963	-0.0670609945204798	-0.2466565166806	0.188616813727699	0.0165875141945292	-0.10625079017595	5.41092697302696	-0.0356568932837163	-0.283487726273726	0.114454899847153	0.0639541118781219	-0.175262224285715	Sched6
317	10.2427191629943	0.454049975995683	-0.0389220463435322	0.205973229502289	-0.06307144046989	0.00888629923584361	9.13866098901099	0.44845950949051	-0.00601901376443557	0.191442399200799	0.0204100281666334	-0.0880532891808192	Sched7
318	5.23726662449239	0.112682251730723	-0.190985853271383	0.142061804828039	0.0849543587882348	-0.231165088258127	3.58547305694306	0.158923994705295	-0.237124111388611	0.164959536053946	-0.019659333982018	-0.262593590409591	Sched8
319	23.360813922996	0.032243484984823	-0.104430659090566	0.222170779273186	-0.247614580349094	0.0604515342952096	18.8467227872128	-0.0048591365347952	-0.105771945954046	0.239374465534466	-0.238983941058941	0.0759807145854146	Sched9
320	3.06635421852638	0.0585712134854699	-0.0280612490288134	0.234700412685395	0.222217917786202	-0.119782837705536	1.70921906593407	-0.000762057239760241	-0.12247185907992	0.34769315924076	0.0654577481228772	0.202012591798302	Sched10
321	25.759509302962	-0.0297025946524974	-0.0357305257438923	0.270257657846673	0.15519962377306	0.237004880849235	15.6001261738262	-0.0414936454450549	-0.0716439006793207	0.273154116883117	0.112772563036963	0.209408426673327	Sched1
322	3.99526868979292	-0.0569937576132489	-0.0430583357828652	0.29290856954906	0.0234629560487339	-0.250762131889567	5.05171708291708	-0.115155965208791	-0.0310222517026174	0.254917324675325	-0.047750757294006	-0.235040171228771	Sched2
323	21.991571865386	0.172320745408587	-0.278230119341529	0.0788361346365482	0.06451800500314	-0.109680397629141	16.6946512987013	0.141150893606394	-0.302550022977023	0.109904087812188	0.0259652740407593	-0.107578066333666	Sched3
324	29.9421930602455	0.291331104596836	-0.125310499195097	0.20337071054182	-0.0954617318409915	-0.0268439886244743	21.7987902197802	0.306098234765235	-0.119034219180819	0.191786653346653	-0.112315315684316	-0.0132405612737263	Sched4
325	14.5970075807796	0.371803649431018	-0.119348990346964	0.0787109302013294	-0.192033500534943	0.0399814147301874	14.8342417882118	0.410146372627373	-0.120664375624376	0.0383751455764236	-0.182314606393607	-0.0319433211448551	Sched5
326	29.4629602649175	0.37255736696469	-0.153247302980142	0.00743500838703888	0.0305333295451779	-0.153016059656666	22.7620168931069	0.345539157842158	-0.177589204895105	0.0148336802881918	0.000347607486413588	-0.137060001798202	Sched6
327	17.0369496252182	0.225294182839951	-0.132529577313622	0.192377922467407	-0.0359363777112131	-0.0843020132585113	13.8912962037962	0.221837676323676	-0.100482686373626	0.215312334665335	-0.0285851512308691	-0.0661921288421579	Sched7
328	23.7598856752527	0.123991096703989	-0.194656120454462	0.140092924122155	-0.203858087513587	-0.108078241361168	13.3709972327672	0.114192954245754	-0.222420777222777	0.111950424275724	-0.185332006593407	-0.15040229010989	Sched8
329	25.9417375054423	-0.0584037624942453	-0.176269960176942	0.183774959794289	-0.146396182775078	-0.210987335036264	19.0860042957043	-0.0427349090345654	-0.174829127872128	0.217784823176823	-0.178996316783217	-0.147360514685315	Sched9
330	29.4014866348989	0.260807012882531	-0.128424177075925	0.14801325349861	-0.17822194255803	-0.0866193919170966	14.6845566633367	0.236310442557442	-0.139588662837163	0.16839844055944	-0.168225188711289	-0.112645390709291	Sched10
331	24.1162090309927	0.183946240757848	-0.24866661624106	0.169890547323742	-0.0374732232497665	-0.109502014072984	19.9025862137862	0.165267474725275	-0.285558001998002	0.160991357542458	-0.0294256544657343	-0.115813266433566	Sched1
332	4.41717588705332	0.149523331279643	-0.0596500335836012	0.222165774582984	0.0496390777433708	-0.240166424215488	3.24302071928073	0.144753894855145	-0.191746370763237	0.103554890214485	0.0868240399420582	-0.311517348951048	Sched2
333	24.5896642610579	0.37157451205712	-0.0292025218667254	0.145503501770943	0.0679104247217517	-0.0760334632064465	14.6148346053946	0.390752592407592	-0.0258932480032967	0.143927219280719	0.0511103289032967	-0.0341888478511488	Sched3
334	4.28701241440636	-0.192194638381818	-0.0544682324850092	0.174063450293367	-0.137310820432701	0.215047319702912	3.34144287712288	-0.11938564801998	-0.0176254354082917	0.167326870669331	-0.183019877222777	0.269480411488512	Sched4
335	15.9281941714811	0.226434336768752	-0.0779704343843476	0.0460121189897239	0.221251259860151	0.124366448572382	17.2618358541459	0.23444101998002	-0.088092994905095	0.0243041547752248	0.257433687312687	0.105403127972028	Sched5
336	21.0847660354325	0.404376065633394	-0.134000658353652	0.0368409910942766	0.13695056205125	0.0776942569691877	15.4504747152847	0.435721987012987	-0.0745233710449552	0.0353468307772228	0.100662158565435	0.150943643256743	Sched6
337	17.9206889545141	0.175033271574769	-0.204707035143652	0.0434586070288861	0.149310508820442	0.167436242026317	13.1874179420579	0.199976244755245	-0.189221727272727	0.0351783816831169	0.181803620879121	0.146647643156843	Sched7
338	5.72858415494983	0.208172229027392	-0.0983481994450068	0.1600034106414	0.263435829452969	0.003114765229813	5.62213635364636	0.187878156543457	-0.163028436263736	0.107551073028971	0.221013144565435	-0.114119641378621	Sched8
339	9.26844704830787	-0.187154998146962	-0.000540438159164373	0.0809302458810566	-0.193938592433864	-0.127617439240001	7.41520550449551	-0.151293312687313	0.0796547659840161	0.0779963338361638	-0.19322296003996	-0.135050645854146	Sched9
340	10.2102044514254	0.372279786044413	-0.0553526767548674	0.0833571334180731	-0.227058742813135	-0.0348070257919576	12.4409544755245	0.346287118881119	-0.0246259290357642	0.111188437662338	-0.176415106393606	-0.064303056918082	Sched10
341	4.22931140300554	0.321983884796175	-0.104366407624995	0.138081902264871	-0.129676400300266	0.14385266204264	4.72454033966034	0.346643866133866	-0.163790921178821	0.153244546713287	-0.149142247952048	0.0814153305044957	Sched1
342	9.12738716216809	-0.0401481317162434	-0.141926900050591	0.157746694625323	0.117899403010787	-0.219380388994176	8.87221707292708	-0.0276907016551448	-0.18059078001998	0.18064504995005	0.088937545994006	-0.224188624375624	Sched2
343	11.1721920030183	0.19494021059062	-0.196520871861282	0.162911194334681	0.108134291331996	-0.0455528946589869	12.7214585814186	0.174836156143856	-0.235549581418581	0.0774800891908091	0.141847111288711	-0.0799746642057942	Sched3
344	26.793533768577	0.198764528218677	-0.0322803152847228	0.223560277121029	0.171255557813965	-0.0945161806418021	19.1924455144855	0.190235377622378	-0.00749383425424576	0.242142739260739	0.171714297702298	-0.0776192126873126	Sched4
345	11.1333952198519	0.275026535837674	-0.0918317708670063	0.0756930770146632	0.188875128279626	0.15816487085509	10.5925352247752	0.266414847152847	-0.104456231318681	0.108742895704296	0.157548609190809	0.162250641858142	Sched5
346	21.4998435563097	0.386512556008227	-0.0168823502559436	0.0170577906152938	0.211404366974261	-0.156405897276802	18.9472453446554	0.379750540459541	-0.00813810393989011	0.0457247171564436	0.221007398601399	-0.103812817082917	Sched6
347	14.6370823750929	0.250845590124964	-0.0749256119406097	0.0616965087068566	0.164315560876647	0.100223816363763	15.2895972527472	0.255308561438561	-0.0214001984731268	0.0577264098621378	0.209681621378621	0.108946571658342	Sched7
348	24.6861591727668	0.0865842414501437	-0.210489762440208	0.231973940936424	-0.0954447546918298	-0.109131543782623	19.6099262737263	0.0578825113186813	-0.230478468531469	0.249839755244755	-0.126609189410589	-0.078006310989011	Sched8
349	9.2714950018829	0.350253396117673	-0.067342234438576	0.16193404300661	-0.0509234418187332	-0.162318827483381	8.78586773226772	0.381538398601399	0.0339722848396604	0.189112170629371	-0.0316007034208391	-0.188705833766234	Sched9
350	11.7756565353428	-0.229133678877533	-0.200628080339016	0.0297060607786708	0.0286193893658065	0.253250070698252	13.6156235064935	-0.254707067932068	-0.217889527472527	0.0368640143076923	0.0488726476954046	0.221156295704296	Sched10
351	18.00654499099	-0.0349398608444327	-0.183122659863327	0.22177101768003	0.0309066156874797	0.181900860998621	12.8087232467533	-0.0435139517127873	-0.182620527772228	0.223106424575425	0.0893223646653345	0.113735297502497	Sched1
352	8.45106209364849	0.24843243524432	-0.0959652807976549	0.174650857495337	-0.100893691926967	-0.189116165140838	6.50784346653348	0.237991662337662	-0.11967267972028	0.15361605954046	-0.163475263036963	-0.167573384915085	Sched2
353	22.0994949603126	0.022438964523746	-0.192562166251662	0.22000829942041	-0.120340294967907	-0.117278063118033	17.6195753246753	0.0762234744855146	-0.178077362637363	0.201007106893107	-0.103140151448551	-0.138862879320679	Sched3
354	27.1570472304145	0.347189926437857	-0.000769139434846648	0.170456749418258	-0.0548237319148536	-0.132648976054755	19.5486042857143	0.321347402597403	-0.00424298321699301	0.180702247752248	-0.085727641058941	-0.119480182317682	Sched4
355	3.1357870878674	0.197135739225541	-0.270670730128842	0.162994721860054	-0.0185830696588235	-0.0734495496222929	3.43270892107892	0.287019912787212	-0.2085749002997	0.177134796403597	0.00913051466573426	-0.0833921989860141	Sched5
356	5.64684604241341	-0.109522714685056	-0.178435442799681	0.172294848553243	-0.176595756865136	-0.168490650462025	7.11329335664337	-0.120195984715285	-0.183831234965035	0.133951406393606	-0.148312764335664	-0.186111792007992	Sched6
357	26.8828557785863	-0.0175379188598331	-0.163273395997226	0.0643489609164739	-0.237218921358909	0.179307882508267	17.1316601298701	-0.0265073977191808	-0.198323609390609	0.0643049246613387	-0.225226265734265	0.140070537762238	Sched7
358	12.1264915951546	-0.0485361231520652	-0.0277115274164796	0.22075037639403	0.172714685490199	-0.23384229891811	10.7668256143856	-0.0608182906185814	-0.0535186889480519	0.188599152247752	0.181013516483516	-0.228609725274725	Sched8
359	11.6965739558723	-0.0617701099936054	-0.150730656706547	0.281352953688985	-0.172471292399428	-0.0501891980733662	10.1581009190809	-0.0462751511160839	-0.165441353546454	0.283744754245754	-0.153937504295704	-0.0432195211158841	Sched9
360	6.68702485511751	0.412206081968221	-0.00725564545577795	0.0368168862003972	-0.122153923387366	0.15791023244069	4.76888866133866	0.45781348951049	0.053766324367922	0.0315711467479521	-0.0488633127053446	0.102789946241758	Sched10
361	28.415131710428	0.25708980272226	-0.00149468767853773	0.121173729653409	-0.00422091151924997	0.295504089234383	20.7563519480519	0.280713632367632	-0.000433558231021978	0.0869436512487512	0.043745161947053	0.228622256743257	Sched1
362	8.72361257212959	0.296841535605335	-0.0713367445826133	0.11022341958277	-0.171925525878198	-0.138706335466831	7.89052432567433	0.328992624375625	-0.08655190405994	0.0627023338044954	-0.190538883916084	-0.210373394605395	Sched2
363	18.8865385451919	0.0690719963145372	-0.0402751959623992	0.103195877994171	0.209653067062053	-0.284451801685192	17.593693006993	0.0633477241658342	-0.00861677895264735	0.128917186313686	0.226314486513487	-0.242116538461539	Sched3
364	10.3664455102239	-0.120829011322182	-0.203133351613729	0.149168025868301	0.189844411715726	0.0906330773953914	12.033822987013	-0.184618081218781	-0.184835617682318	0.194212511488511	0.151194449130869	0.0782608467433567	Sched4
365	11.9642231034636	0.367671591448891	-0.0392334351645151	0.152852552052705	0.0902147763341903	-0.0801566569616684	11.4531968531469	0.387729327672328	-0.0445103303427572	0.136909392007992	0.0801270734125875	-0.074105287904096	Sched5
366	9.29853220163516	-0.152901230006876	-0.165217180406551	0.195292273179061	-0.161447008931352	0.105208406565631	11.0843822077922	-0.153787337662338	-0.17775221048951	0.234670087912088	-0.199883211788212	0.0609183410799201	Sched6
367	13.4373879830746	-0.0608127617593332	-0.119061009053977	0.234098344171737	0.161102235053004	-0.141198360332495	10.2264545154845	-0.0392431096438562	-0.0963037676323677	0.266248187812188	0.179283070629371	-0.095051329854146	Sched7
368	21.9564975021333	-0.0840709284329095	-0.106947644027443	0.178004533111114	-0.227739037238512	0.0962720659255293	16.5788214385614	-0.115519733466534	-0.113921763236763	0.174822158841159	-0.248428892107892	0.0845701852147851	Sched8
369	8.03586264606926	0.217397317444203	-0.221226518100442	0.0506844194023048	-0.196621550243969	-0.0894166810600295	6.66251463536464	0.210443127772228	-0.241270411588412	-0.0345428568341658	-0.256609436563437	-0.0591213923666334	Sched9
370	7.43130241209612	0.366728567149121	-0.153900955251293	0.0664853025018549	-0.0687070997324027	0.15912697852782	8.94607775224775	0.291013701298701	-0.124953261238761	0.142190405094905	-0.121636119380619	0.178778471728271	Sched10
371	4.364134700979	0.132442681118226	-0.0607359267422309	0.215272525492683	-0.145658955186682	0.217200778412257	5.8327108991009	0.113415858341658	-0.0774553790629371	0.202371070929071	-0.205699066933067	0.201874601398601	Sched1
372	27.0225766795228	0.246047545891109	-0.176971202769631	0.148678049462905	-0.0777123852445861	0.173359975281998	20.3552893006993	0.262377932067932	-0.18585351948052	0.148305413886114	-0.043685241166034	0.165416417182817	Sched2
373	23.0333928053441	-0.27147718596678	-0.0355569712241465	0.0963814292602783	0.240326930193386	-0.0272540091776787	20.4428267132867	-0.249050896103896	-0.0367378841398601	0.0877124625374626	0.249868548451548	-0.0172946633165434	Sched3
374	3.08603916964828	-0.216160995185875	-0.0180663412556374	0.144556209854688	-0.186914629672178	-0.146669858140706	1.64881247352648	-0.172527247292707	0.0574875799262737	0.180939213072927	-0.0265593385826174	-0.362457535064935	Sched4
375	22.9570595988509	0.382599945991103	-0.156143531820985	0.061155145815545	-0.0112562894889427	-0.132389963399268	15.9313001798202	0.425350824175824	-0.178076866633367	0.0183521172410889	-0.0249966965621379	-0.0817129175424576	Sched5
376	21.6284885129594	-0.278830643697509	-0.136112718364314	0.0874349185918699	-0.0403217188613979	-0.168941532243845	16.4170706693307	-0.291771806193806	-0.142166904095904	0.101197365534466	-0.0570552218176822	-0.147491650949051	Sched6
377	19.04648181937	0.0756505982376185	-0.183222564955371	0.218511050258762	-0.103899604322322	-0.0870926146496416	15.6169682217782	0.100423543256743	-0.163036804695305	0.234205454545454	-0.152249668131868	-0.0131900166491508	Sched7
378	17.4857902740314	-0.109019888114089	-0.166159841277235	0.0100840736075343	-0.293844680173161	0.0796893829998661	16.1491546553446	-0.0992759979020979	-0.129457983116883	0.0467544140889111	-0.31931012987013	0.0666431623376623	Sched8
379	19.6128645368315	-0.027528904704909	-0.138130016309158	0.198255989062601	-0.129447331963732	-0.233515809184847	17.5928106393607	0.0192945140180819	-0.134905216283716	0.221429322677323	-0.123437208591408	-0.222903274725275	Sched9
380	17.4784972781152	0.30081058181057	-0.137088979128096	0.171292260193794	-0.170526576226214	0.0370940118654793	19.4123419280719	0.287163678321678	-0.163099552447552	0.157286953846153	-0.1780920999001	0.0419951078121878	Sched10
381	26.3707405389251	0.0610802676856262	-0.0385292455662328	0.0881950753089428	-0.134241721737969	0.250983085985915	20.2541618981019	0.0709328613016983	-0.0144854575586713	0.0998143322777223	-0.0968145616383616	0.225569557442558	Sched1
382	8.76920597680891	0.332515712635596	-0.0239023490364307	0.190107251094303	0.0227712324338614	-0.172284503437824	8.73311275724275	0.341708360639361	0.00339044717132867	0.279551498501499	-0.0768444437842158	-0.0401329196061339	Sched2
383	13.5879432088829	0.151994797332944	-0.24611814489969	0.0251332302740575	0.115636198414853	-0.0112753295679263	12.0436104595404	0.165152223576424	-0.230615544455544	0.0456057212504495	0.0701918058111887	0.0574928798361639	Sched3
384	8.11305502563279	0.230360749620892	-0.1498600502709	0.107446019304482	0.16349195600405	-0.0787518150258824	6.31350906093907	0.274206307692307	-0.206754363636364	0.0576914577263737	0.180347518981019	-0.0651716056606393	Sched4
385	22.7776899644949	-0.178171426437487	-0.161789694204344	0.173230274768209	-0.148976897527961	0.0974044984474173	23.5516609390609	-0.187626362637362	-0.152149974625375	0.178976855144855	-0.137943047052947	0.0761017071928071	Sched5
386	22.6119698319898	0.358651051568386	-0.139986642260273	0.0130798525821415	0.164475813509193	0.116426301177433	18.4931000999001	0.329019391608391	-0.145148315784216	0.00908247605864137	0.194104348651349	0.108645149250749	Sched6
387	15.3245807596366	0.264237727940377	-0.129067858029366	0.217567266507865	-0.0531260202017557	-0.117528403353713	11.3800264135864	0.228821434565435	-0.113376115484515	0.235611883116883	-0.0170032832897103	-0.15246649030969	Sched7
388	4.04389129513347	0.478176884660198	-0.0254461128796216	0.0408209476132979	0.0594031018896223	-0.13321144321324	3.73409129870129	0.477047717282717	-0.0489246549100899	0.00550967938251748	0.0674909732103897	-0.0981791643266734	Sched8
389	15.5985104118421	-0.0375238491312344	-0.242749548114907	0.217498745870135	-0.143588122895982	0.102559807275651	13.1422838161838	0.0174381651526274	-0.263841288711289	0.183871363636363	-0.140496726573426	0.122920234415585	Sched9
390	14.2855354240733	0.32991626023405	-0.0292730923658801	0.0312360219750707	0.0446977749018432	-0.253918176170747	11.5648016083916	0.310428459540459	-0.00101477988451548	0.0181551795444556	0.0918982109590409	-0.256086184815185	Sched10
391	6.30251924382191	0.269114368411039	-0.151609570449147	0.0274183356889185	0.0830144450751984	-0.231882828150426	5.90248587412587	0.225973747152847	-0.152990724475525	0.0345032013865134	0.105870372747253	-0.22119616983017	Sched1
392	19.9045704216646	-0.156685998856145	-0.142262314930169	0.117944856716673	-0.183831515254342	-0.193691767582001	18.5629836163836	-0.152880392607393	-0.174891037962038	0.116048776923077	-0.186075702997003	-0.179664875124875	Sched2
393	8.25850698727205	0.364174474080373	-0.135877162162059	0.123972364400056	0.0210190524550397	-0.112369780113996	7.64161046953047	0.394702888111888	-0.213953644355644	0.0973199407032968	0.0542169976626374	-0.0546006186118881	Sched3
394	3.07011213774624	-0.25810440152622	-0.038202588203394	0.175324865146167	-0.238784258782823	-0.0178947262287262	4.13128111888112	-0.281499474225774	-0.122284285904096	0.155215779441558	-0.0526994972647353	-0.167966347092907	Sched4
395	28.3751533243325	0.0328262334553949	-0.0717862601713079	0.152597535150556	0.256086299228413	-0.199588234201998	23.778820979021	0.0143870851807503	-0.0870917786213787	0.125550321578421	0.277850837162837	-0.215266505494505	Sched5
396	14.8389971748479	0.13470211029606	-0.204436236977396	0.222199188293572	0.0514840021461802	0.143023250790566	15.1622676023976	0.116658682717283	-0.227956371628372	0.264435605394605	0.0366070318531469	0.0952355233766234	Sched6
397	27.701947221638	0.190985725244365	-0.0835184995899415	0.211566442242246	-0.050123278111789	0.161501710609819	21.0063054945055	0.19499444055944	-0.0854801154845155	0.221110873126873	-0.0315449928321679	0.160588449650349	Sched7
398	17.7754410229086	0.134732730834774	-0.169862880087631	0.134352734826243	0.0939429936053102	-0.210672227684022	14.9905044855145	0.120521165534466	-0.165349791208791	0.107836298401598	0.150477659140859	-0.206760875124875	Sched8
399	5.01281853266514	0.32164778358182	-0.151007331194466	0.0964101486203321	0.107322358443724	-0.157608080645937	4.13898323676324	0.331419651348652	-0.234986951048951	0.049572336963037	0.109374927953047	-0.156565711588411	Sched9
400	16.6794979288708	-0.209829553588664	-0.0496417205601284	0.0437675279698459	-0.233018145207379	-0.220398891523142	16.8471773226773	-0.216482324675324	-0.0527444159410591	0.0206866259179031	-0.272566542457542	-0.196908016683317	Sched10
401	3.53798730027982	0.345454727445955	-0.19764480118593	0.0433985017466241	0.0839797021269194	-0.125179693965212	2.44017317682318	0.432644795204796	-0.231168982017982	0.0531963071908092	-0.00161854241628372	-0.0726574984335664	Sched1
402	21.6763443332714	0.158920014117113	-0.0487049047602805	0.17952631103649	-0.195757100940902	-0.191302681924586	20.2887287912088	0.178994908891109	-0.0795348372727272	0.148162712487513	-0.174448740859141	-0.200680486513487	Sched2
403	5.78661210810211	-0.0899148322085466	-0.136088961779064	0.150669096588859	0.0513171074553889	0.150595791651192	4.51346535464536	-0.0697786968668332	-0.142539178371628	0.0881021147784215	0.0946186871928071	0.193510204295704	Sched3
404	6.29033190729097	-0.071226639796474	-0.0266278230192531	0.100877118790493	-0.245657577689011	-0.265735037347609	9.07540834165835	-0.0635907436743256	-0.0976402162737263	0.0788145025174826	-0.208118977822178	-0.283874976023976	Sched4
405	5.58626835001111	0.118053251351521	-0.140982143481188	0.178975908440312	0.212285612756239	0.135526550367249	5.10158410589411	0.0511145913252746	-0.208896706393606	0.177675844755245	0.27636400959041	0.0786905821226773	Sched5
406	28.5987550041623	0.101972099846166	-0.162839531929989	0.00651983692090322	0.183416501137699	-0.224630589948378	19.5138427572427	0.1369895001998	-0.144001026073926	-0.011991018598002	0.178249568431568	-0.18313582017982	Sched6
407	22.0513494228069	-0.0999508824232401	-0.191732215796089	0.144973488899083	0.0126362251148508	0.253933706587045	17.8269217482517	-0.055874043046953	-0.220947174825175	0.134893923576424	-0.00703591520529471	0.250545497502498	Sched7
408	12.099274924501	0.231616202391058	-0.151636991988788	0.199405833345835	0.0463709804896833	0.138142087312169	15.2028197302697	0.232872785214785	-0.161313026373626	0.174211108391609	0.0427440308101898	0.104963973326673	Sched8
409	16.2352083173285	-0.22699264919406	-0.0813860188291794	0.217354861332901	-0.082861855122184	-0.145124170704996	20.1406979020979	-0.218930758241758	-0.0565310431338661	0.267047240759241	-0.0914201063936064	-0.0909331799200799	Sched9
410	25.7010114404397	-0.20660155368821	-0.228100167710866	0.127758982723829	-0.00486121104869208	0.198112375368787	16.2024715984016	-0.232981245754246	-0.211509967032967	0.104742149550449	0.052633432912887	0.155276744855145	Sched10
411	27.5022117657413	0.282360215291136	-0.182624496693882	0.155261283192786	0.164935914225182	-0.00656710883982039	19.090717022977	0.279956336663337	-0.198353631368631	0.148695426673327	0.171984697402598	-0.0178977975533467	Sched1
412	20.9654019295899	0.409447591000291	-0.0512313414172889	0.0439092294186448	-0.11313292265648	0.157745127796374	16.2972811688312	0.467923348651348	-0.0813241588971028	0.048352167058042	-0.052589259886114	0.0683666964095904	Sched2
413	7.30330747418204	0.143246253478153	-0.166851243003942	0.221622620548607	-0.088194778354943	0.136135752870654	5.4758618981019	0.198954934065934	-0.169814399200799	0.232745472527472	-0.105015972007992	0.0840463285214784	Sched3
414	5.08313127944547	0.330943059443682	-0.0660324262890248	0.126714719691783	-0.230648205218603	-0.0110123272024605	4.76975347652348	0.329166193806194	-0.0185049799304895	0.169020501198801	-0.207104998101898	-0.0167690714962038	Sched4
415	14.9184185548523	0.156827421447993	-0.221932580723643	0.165703170291518	-0.177614221917968	-0.0416201734073184	14.6120364035964	0.129329009390609	-0.225860057942058	0.224369365634366	-0.191244981018981	-0.0194809481926673	Sched5
416	28.6851362991698	0.357975648647772	-0.119622513381591	0.142175458499714	0.139418344644151	-0.0341575045887999	21.1840556443556	0.392280030969031	-0.11766385044955	0.150980681918082	0.0772563079220779	0.0957731977822179	Sched6
417	11.8030192630068	-0.0307510854311048	-0.139048342231789	0.232233354343202	0.0605945624729072	-0.253568084135198	12.1940604795205	0.00195055674445554	-0.114880838261738	0.232243275724276	0.0732686393106893	-0.237929547452548	Sched7
418	15.2579288727212	0.228896099031472	-0.0487229629625706	0.163467662046373	-0.121139965884066	0.183568721451785	17.4201362637363	0.236397073926074	-0.0825560682317683	0.142163553546454	-0.123701824675325	0.195360068931069	Sched8
419	14.9480083496655	-0.0984239549359658	-0.159864107991365	0.14561371437888	0.0506808423514032	-0.243420116824885	13.5287023776224	-0.155658892107892	-0.155859458141858	0.125341385914086	0.0546687388901099	-0.228337157842158	Sched9
420	14.9779147717286	0.0351242495567477	-0.0568415683459444	0.271344504660359	-0.274402472679512	0.0849256026951683	15.3474333266733	0.0643314796653347	-0.0972510879620379	0.246737977022977	-0.324716768231768	0.00626715508724277	Sched10
421	21.3222053685276	0.423321230058657	-0.068408306142115	0.0496394459608604	-0.123997058792489	-0.0869919961793317	18.3820257742258	0.420228167832167	-0.0750604072727273	0.0321097249915084	-0.132790231268731	-0.0918021436563437	Sched1
422	14.5420031384982	-0.165268011633943	-0.0219753057538438	0.0659101473141703	0.092817191941853	0.249046033756446	12.4801540759241	-0.16705734045954	0.00269553465484515	0.0229822380116883	0.109640362337662	0.240079148851149	Sched2
423	11.330274131422	0.120451898239795	-0.290160735838275	0.111094018829824	-0.0446289236915434	-0.12880383144992	8.69507754245754	0.113628922377622	-0.343293175824176	0.132401917082917	-0.027830198654046	-0.0719553854065933	Sched3
424	16.3461387871159	0.241919712990318	-0.138977216482144	0.147224465416125	-0.0693325434373571	-0.0478539153866939	17.5559881118881	0.247054735264735	-0.114417238461538	0.143202927072927	-0.107808846853147	0.00350018931761238	Sched4
425	14.072633359912	0.284541769350109	-0.0991606932421213	0.151367640891208	-0.0914559351105643	0.156642738670582	10.3886594005994	0.31912786013986	-0.165751718681319	0.158995883816184	-0.0483307602807192	0.10553990959041	Sched5
426	24.4795090727697	-0.0251388504787043	-0.191655773121871	0.148222801456775	0.201765296741311	0.212957251108303	22.497677922078	0.00643681950379619	-0.170155263736264	0.153751509590409	0.231032963036963	0.220636937262737	Sched6
427	7.93511187787654	0.148785377532077	-0.20158356597129	0.113307858508331	-0.179665073538861	0.132438269138375	7.99929158841158	0.107590285014985	-0.211904992007992	0.159010798801199	-0.165800709390609	0.125972355244755	Sched7
428	10.7458303809546	-0.0684629466952658	-0.00388629100968099	0.125902114374951	-0.243457632569672	-0.182573720800698	10.3870685014985	-0.00968974017982017	0.0169960822293207	0.137542926473526	-0.308279894105894	-0.137785583916084	Sched8
429	6.11126401961854	0.116726895842297	-0.193183774145249	0.152291854526393	-0.195511243363153	-0.096267312170403	6.30444928071929	0.0850748226729272	-0.215519886113886	0.195381152947053	-0.254763486513486	-0.0296796719569431	Sched9
430	22.0699773142314	0.276589657031813	-0.176263748104802	0.105375965032608	0.00500586443335766	0.204732435616148	17.6971012787213	0.254094285714286	-0.199134603396604	0.0933187282717282	0.0357246383121878	0.198470696303696	Sched10
431	17.4165415334392	0.256120501454261	-0.10659898381723	0.129254968598016	-0.122542821199869	-0.18430975363882	18.1726960839161	0.279417394605394	-0.0847090999100899	0.117199034065934	-0.0853401863136862	-0.208826843156843	Sched1
432	5.90659382199534	-0.284324442506194	-0.00124141395508316	0.0344702703624445	0.169255707925902	0.216528013808604	7.33250216783217	-0.251923727272727	-0.0253421782097901	0.0297728487282717	0.182350326373626	0.204218152047952	Sched2
433	3.21832976531137	0.0321634096612784	-0.0897514683664695	0.227016546713424	-0.154058681915473	-0.204231684441267	2.58728898101898	0.0169781862457542	-0.108065193623377	0.239876513266733	-0.130141572674326	-0.270817878521478	Sched3
434	14.9284305569201	0.319375806368128	-0.0967059685437181	0.199215954932275	0.00201102634751705	0.10485103921578	13.3917586313686	0.329395607392607	-0.0676406150199801	0.162206708391608	-0.00714922876856144	0.127488066583416	Sched4
435	20.1898488935368	0.186797518342191	-0.213401321863197	0.0318149540515476	0.234708283283322	0.0894037244807251	12.8340114685315	0.191645533566434	-0.232106183816184	-3.35475304695309e-05	0.220730462537463	0.0617425883856143	Sched5
436	21.9511674098395	0.28718590511183	-0.0174173263826293	0.046677379652808	0.223441412842663	0.13601973434326	14.8674996703297	0.299597377622378	-0.0324061736592407	0.0702575711538462	0.214407892107892	0.12632634985015	Sched6
437	16.8631232311388	-0.195795071176657	-0.176376118718486	0.12998418177098	-0.170932206670242	-0.116337583869882	13.5167038361638	-0.224098853146853	-0.182817120879121	0.146756105894106	-0.167334711488511	-0.103681983306693	Sched7
438	27.1833427954462	-0.19446574921802	-0.139416517189336	0.0771670436256708	0.251605110086002	0.0359934319774484	21.5862304695305	-0.195368655344655	-0.141910237862138	0.065860431991009	0.263134453546454	0.0431115205951048	Sched8
439	9.51914245708855	0.308767021403449	-0.105766207305836	0.14061961858112	0.160581153101185	0.095537260593	11.0329076123876	0.339473672327672	-0.0929082825474527	0.129203032967033	0.175226438261738	0.104565191218781	Sched9
440	21.0270997765739	0.270430009628236	-0.04936191988014	0.194976784964324	0.0925855385490776	0.0125843952512887	14.2165478921079	0.269104012987013	-0.0319984299245755	0.184488222877123	0.107100567932068	0.0179888836152847	Sched10
441	26.1528254938218	0.365812122124967	-0.230820880787672	0.00156206457247931	-0.148314459833554	-0.0206881879270438	17.9995653346653	0.351217286713287	-0.244365063936064	-0.00547286626693307	-0.146653188711289	-0.0155776158714286	Sched1
442	27.9396697274646	-0.047581481056198	-0.287857613898078	0.0761338226966729	0.189503184439048	-0.102331126627446	20.7195457242757	-0.0237670103580419	-0.274742783216783	0.101877996203796	0.213966637362637	-0.0802653851948052	Sched2
443	10.835311123813	0.105680238658915	-0.174457300822171	0.19343882054169	-0.125141045851139	-0.171573306044093	8.13688133866134	0.135614703896104	-0.132150602697303	0.143941708091908	-0.110254872827173	-0.242465954045954	Sched3
444	17.3313265683677	0.256732712762451	-0.0898516938251437	0.0373830987749289	0.201123881825603	-0.206483371787272	12.7245641458542	0.284744177822177	-0.0821997513686314	0.0616045224395605	0.194788394705295	-0.1519414998002	Sched4
445	10.5012460875016	-0.132077920422195	-0.139890647164724	0.0590777960229318	-0.230788751557331	-0.194374806349514	12.4061708591409	-0.157310132467533	-0.104427376823177	0.0741825216743256	-0.283968491508492	-0.127119291978022	Sched5
446	22.9739726061804	0.38850197801441	-0.170666263819246	0.0518118315079563	-0.0650159019207312	-0.104030170557186	16.3912695904096	0.430624548451549	-0.176248348651348	0.0241352365974026	-0.0303096070106094	-0.108991727872128	Sched6
447	7.49738013018312	-0.181490539989015	-0.249193955831824	0.100226663794889	-0.0911602323853588	0.0953932546524857	7.422663006993	-0.228755000999001	-0.324633203796204	0.103915565734266	-0.0608193161648352	0.0361647923656344	Sched7
448	18.2200057154718	0.356880199034604	-0.124184394194916	0.0224282469703059	-0.0820220315635243	-0.192881918100244	15.6804982017982	0.38064868031968	-0.108999603296703	0.0125582566983017	-0.145129389110889	-0.164264970529471	Sched8
449	29.7265563737203	0.354125977868665	-0.0154308103741762	0.0382813974236911	-0.256062029082356	0.0544587555494383	21.6732661938062	0.381467070929071	-0.00884811868331667	0.0258042262278821	-0.270425982017983	0.0434325162754245	Sched9
450	8.14023191360865	-0.216096876907553	-0.0761694415350394	0.119209647293736	-0.128555615600217	0.150918168750513	4.87541824175824	-0.242960679320679	-0.122392413416583	0.141510782447553	-0.0631609977812188	0.10280430030969	Sched10
451	3.32146825614017	-0.212031917530957	-0.0768439900743295	0.147116378813442	-0.154948144312569	0.195591984403772	1.83855546153846	-0.342337815784216	-0.00314640106793206	0.252954310929071	-0.0465439172327672	0.158781744445555	Sched1
452	24.6373735161591	-0.160774512450143	-0.201060237859034	0.0888932686067029	-0.198661004595386	0.111476048804236	17.3288837962038	-0.146944058741259	-0.23752945054945	0.0534991795114885	-0.207690517482518	0.0978689707292707	Sched2
453	4.3779870464908	0.352808232220003	-0.084930219159718	0.149261909434558	-0.119559278365024	0.0920964242586453	3.56985902097902	0.446006636363637	-0.0525902234785215	0.190276991448551	-0.0785072663886113	0.00774540705212786	Sched3
454	10.119394475945	0.27733170341731	-0.215390701465101	0.0654778772245775	0.106964275812596	-0.0476327587734377	9.27719583416583	0.269593672327672	-0.230411545454546	0.0155728316165834	0.115921389110889	-0.0924446867822177	Sched4
455	25.6365701440852	0.109791775126592	-0.142474021853045	0.17310747462108	-0.17979030287602	-0.190174617468038	23.1019668331668	0.0972537251748253	-0.17615871028971	0.170926509490509	-0.153612708591409	-0.199310701298701	Sched5
456	12.4598193429036	0.356540865079648	-0.126722486955591	0.0752122221089884	-0.206826000909683	-0.024198951532594	13.9180018581419	0.347078116883117	-0.180048122577422	0.0241898576803197	-0.187302162837163	-0.069486321098901	Sched6
457	24.7881979174967	-0.0374558304012916	-0.0353232919420708	0.179832844007393	0.22051720949314	-0.157894031035978	19.661271028971	-0.0463491221848152	-0.0155519358496503	0.149560313786214	0.262927211788212	-0.190784601398601	Sched7
458	10.0212212040927	0.280177543753902	-0.0823285705629101	0.16419202340879	0.146365948560324	0.0698926948217747	10.0538988411588	0.298111073926074	-0.0865779413436561	0.121167723876124	0.13033747982018	0.108491734145854	Sched8
459	3.90744463479133	-0.228984851221983	-0.0232994502729301	0.112415451945065	-0.0819455645243344	0.274729833997969	6.02083924075924	-0.213893343756244	-0.119417202127872	0.0751788174875125	-0.14050955054945	0.257214636363636	Sched9
460	3.67414509544965	-0.0909773713409318	-0.122762731714887	0.113314807237987	-0.148290516406842	0.232022174519513	2.68545250749251	-0.0583379562607392	-0.00715029742157842	0.142259159197003	-0.0885054496713286	0.274317085734266	Sched10
461	25.0288061873131	0.146167892066499	-0.160897070629648	0.145877824142377	-0.0551765020970327	-0.180112271580529	15.5607726673327	0.117231409290709	-0.159384237462537	0.143284159540459	-0.109302268331668	-0.157973235464535	Sched1
462	14.7882505980534	0.240255514983812	-0.213562456721693	0.170346880767386	-0.0150019006226155	0.145004710582146	16.1141339060939	0.262923188811189	-0.229041410589411	0.176639011988012	-0.0326671258765235	0.120411464535464	Sched2
463	7.5960476591506	0.222186175201741	-0.193476578341936	0.0629598721141823	-0.117297183851665	0.120999241105146	5.57412969030969	0.261276333666333	-0.194492198001998	0.0148193015552448	-0.106363135943057	0.0857630211188811	Sched3
464	27.3214978699569	0.0104524767389409	-0.243543241251885	0.0928864834475607	-0.153960639791982	0.206123593674247	17.3037622877123	0.0105238034327672	-0.236567925074925	0.0953916621378621	-0.190343482517483	0.206201956043956	Sched4
465	26.7091775073712	0.154689355086969	-0.0281624568148185	0.17180430798345	-0.128994582109032	-0.220906087447312	23.1115894105894	0.166730281318681	-0.0580255759232768	0.115561811088911	-0.125870066933067	-0.239562842157842	Sched5
466	21.3531153718994	-0.0289175589199511	-0.220530236518175	0.147915377850328	-0.0341529434567176	-0.253734273217552	19.0273268731269	-0.0319121552207792	-0.20565491008991	0.13487232057942	-0.108814887412587	-0.209861520479521	Sched6
467	7.49815870041662	0.415775790608849	-0.152683700895694	0.0553251335826237	-0.0659474597306567	0.0954174537174512	7.66668627372628	0.426908821178821	-0.197929201398601	0.0225013355156843	-0.0582488825754246	0.081056394071928	Sched7
468	6.33857122644774	0.134141152599845	-0.160071777252989	0.149824743893882	0.200590707299755	0.149429354028924	5.7532040959041	0.188455358941059	-0.15641045034965	0.0984435303296704	0.2365772000999	0.153049569903097	Sched8
469	6.21208619742676	0.331605041046034	-0.0319930100010918	0.168317818706483	0.131877162190146	-0.161348075790476	6.69547563436564	0.313218387612388	-0.0560928657971029	0.157377997902098	0.133634206293706	-0.147877600799201	Sched9
470	7.58355167011418	0.306159298175862	-0.209885892404956	0.103078942900611	0.087996685758999	0.0639440426080537	9.28179248751249	0.279493742257742	-0.132577448651349	0.115867474675325	0.210472364835165	0.00394274698781219	Sched10
471	8.89854331606102	0.0984737403335041	-0.263752536032971	0.062987152990182	0.158911400519428	0.0347526002343526	6.29480554445555	0.0646410972620879	-0.223889061938062	0.0720691369460541	0.202570542557443	-0.0357118225226474	Sched1
472	17.2968083164578	0.300096580540435	-0.236109621200568	0.0604710935467853	0.102912830899194	-0.0187521029816516	13.8706708491508	0.255522338661338	-0.237835512487512	0.0706015538061938	0.0839935758281718	-0.0688068936993007	Sched2
473	29.6851863090677	0.313444768213415	-0.0655223606353839	0.199186276076182	-0.183748168779283	0.0230056864127602	18.1492097902098	0.308295522477522	-0.0867411999001	0.18225895004995	-0.195972683316683	0.0254435115433566	Sched3
474	17.1493639930809	0.154900562941196	-0.0739531497037792	0.0230687886006937	0.112291055912812	-0.29269962599368	17.3114159240759	0.188116300699301	-0.127011678621379	-0.013368300828971	0.0763703795304694	-0.214101833166833	Sched4
475	21.2516893701668	-0.0222910785509469	-0.116551494393306	0.0527394930632317	-0.0210101358021921	0.0108420924938699	12.4316156143856	-0.0389368908431129	-0.111543418391608	-0.00255267649150849	-0.0404029007992007	0.0622267437772228	Sched5
476	6.6973577114632	0.131123720953372	-0.129783941324082	0.182360749595336	0.155387555151263	-0.123452031954316	8.2019751948052	0.189922681318681	-0.15473913006993	0.156652477022977	0.132981771728272	-0.127582568731269	Sched6
477	23.966390163974	0.360485767175704	-0.16686165748122	0.0842992254977471	-0.117468402329418	0.0543591417061916	18.7527511788212	0.335111431568431	-0.156981393806194	0.118062887412587	-0.1113229000999	0.0691196078921078	Sched7
478	7.55378245438176	0.41744522718082	-0.151205617184275	0.0358095680898806	-0.067495166149079	-0.0935988973103608	6.66115448551448	0.420270221778221	-0.186678433766234	-0.0175106797181818	-0.118875418648352	0.00728347642657343	Sched8
479	22.892196140849	0.10768930603152	-0.120155813687222	0.0959635508248671	-0.17967122944289	-0.216441190961596	20.4429374625374	0.113209873226773	-0.13864448991009	0.0822843853846153	-0.196830674325674	-0.184580567432567	Sched9
480	5.41206265134528	0.191909440465542	-0.10013086379056	0.0737084195108225	-0.161809518905851	0.225964816904675	4.88881559440559	0.184305164435565	-0.108543598875125	0.118340747025578	-0.147742357242757	0.214843736963037	Sched10
481	13.2333399508935	0.479907844794173	-0.105978240568963	0.0687407036866388	-0.0392243467715462	0.0160210193925351	16.7885988511488	0.518683929070929	-0.109674176023976	0.00431943378821178	-0.00462262076351648	0.0452433669308692	Sched1
482	26.5403899080857	-0.0793838242202938	-0.131970956190026	0.0447511219563394	0.135061821033779	0.292112304097682	14.3847016783217	-0.0445357839682317	-0.19142967972028	0.030154960748022	0.167349970829171	0.287862554445554	Sched2
483	3.1741006922217	0.111922653180116	-0.160917093659992	0.194250733390316	0.207702759879641	0.0606184883440857	3.16032046953047	0.165044412048951	-0.23220107042957	0.123600625225375	0.0596842115179821	0.273543655844156	Sched3
484	13.0854407259531	0.186713904626439	-0.250629732336658	0.0312427259061934	-0.2027912674968	-0.00805821547760405	15.5970157342657	0.180918625374625	-0.277213578421578	0.00855794679860138	-0.176429297802198	-0.0420673191644356	Sched4
485	16.7325623333063	0.00718973369557113	-0.250126915803745	0.0384571474457366	-0.233999026632935	0.155861497627205	15.5775625574426	0.0360732586883117	-0.238480204795205	0.0743880444425574	-0.192530396603397	0.123735976923077	Sched5
486	23.8305259671788	0.20307984039232	-0.0406181894675987	0.182827081159693	-0.184506386289436	0.177180176263691	18.3084213086913	0.215827963036963	-0.0828853304695305	0.163181451648352	-0.178345111888112	0.167126386613387	Sched6
487	17.7156015618961	0.250569535900164	-0.0367168751714572	0.187291378215697	-0.184580232138412	-0.138317950551899	10.2751951748252	0.261139571428572	-0.0315810710352647	0.191922564435564	-0.226274775224776	-0.161709205144855	Sched7
488	10.8992614099901	0.342003640177365	-0.0407798198164636	0.183368743376335	-0.0250596672226764	0.151435993619386	8.72208837162838	0.326000861138862	-0.0784143311988012	0.20423542957043	-0.0397362583997002	0.113977431868132	Sched8
489	27.0686961581549	0.0960183791417667	-0.213286782220498	0.170431585260849	-0.0670206405023696	-0.207430993493632	21.7045214785215	0.118065263936064	-0.214937805194805	0.170908948051948	-0.103437517082917	-0.170440848151848	Sched9
490	16.7139622757768	0.0516903938654835	-0.0570256934859077	0.246962956910874	0.138145924615149	-0.218233720108977	12.0451709090909	0.0616524876443557	-0.063278772	0.303218065934066	0.0858575652447553	-0.159289118581419	Sched10
491	23.7929301914994	0.281206245006684	-0.177411341280887	0.146631172054935	-0.0526037520835838	0.139127251681204	22.2043927072927	0.263288170829171	-0.193758732267732	0.168101897302697	-0.0506998764125874	0.138541796203796	Sched1
492	6.05488135415946	-0.0580983425517726	-0.0119083940925851	0.280799361151862	-0.172281535326814	0.195602905921479	5.99018598401598	-0.10941987054945	-0.0486462518251748	0.222045636063936	-0.1912656997003	0.145483280819181	Sched2
493	24.3853215476152	0.269847764748186	-0.0747768826769169	0.207791903975293	0.0867517724403363	0.1058336860138	19.5372989010989	0.277696332667333	-0.0860573553446555	0.192128168831169	0.114141699200799	0.0854614929070929	Sched3
494	5.17070201631042	-0.221403851496354	-0.185874090672273	0.187319619351983	-0.127672088760474	-0.00619404709181035	3.82646262737263	-0.315854254745255	-0.173582996203796	0.13771996082018	-0.00180229378321678	-0.144120757952048	Sched4
495	12.1871645974785	0.0511345454849143	-0.172685690648479	0.0507795045379246	-0.240636012201051	-0.048684514799851	9.53110253746253	0.0918842689310688	-0.220881212787213	0.0353170634335664	-0.241652075924076	-0.0144386214615385	Sched5
496	19.3471033687446	0.307075487124032	-0.0832251342317388	0.104746540058633	0.0943287458464698	0.192613671692408	18.2503738661338	0.304191388611389	-0.070444248166933	0.110261679420579	0.0434014764461538	0.231003194805195	Sched6
497	4.01510184886575	0.305232281437494	-0.139109037803312	0.0965930902826253	-0.135010487103275	-0.15169609877673	4.56776058941059	0.235351552047952	-0.171244184615384	0.0459970809550449	-0.0463334794263736	-0.314107992007991	Sched7
498	20.1175140719894	0.0793714360682396	-0.141534388513482	0.216360721942217	-0.226578799219622	0.101501269194305	19.2077138761239	0.0982513575424574	-0.136107759140859	0.262520155844156	-0.185508223776224	0.0858233708291709	Sched8
499	27.258923081727	0.22632671856069	-0.0819134742589697	0.0731425369024023	-0.164139580502297	0.205602407668586	19.462086013986	0.229602353646354	-0.0821564091908092	0.0628489898701299	-0.156134627372627	0.215299362637363	Sched9
500	5.68718336570507	-0.0131880217575774	-0.0459159986690787	0.300809025598981	-0.153049648861835	-0.181140621990415	4.05055653346654	0.00332722596313687	0.0377110322546454	0.341610145854146	-0.173866684515485	-0.143450388481519	Sched10
501	27.2269732318113	0.14734154804163	-0.132916690911632	0.123631122140856	-0.0793886771186142	0.234328499338168	17.6170755044955	0.143760848151848	-0.0892580315684315	0.15460313996004	-0.102246546153846	0.239244405594406	Sched1
502	23.1210371939324	0.332655619109782	-0.021341889001029	0.200363563808636	0.0832347046748385	0.156101295279578	22.4685997002997	0.361768627372627	-0.0593312157132868	0.225396975024975	0.0179462727715285	0.148759606993007	Sched2
503	18.0908409349512	0.231228364185172	-0.246699022159098	0.0029765045590429	-0.0761509041842222	0.0713844257219604	24.250782017982	0.282700764235764	-0.233250684315685	-0.0206026057942058	-0.0141976276371728	-0.0460049575555445	Sched3
504	18.9944243157228	0.346198886286417	-0.121373503052444	0.11268339428677	-0.0633439992669789	-0.171985602947938	14.624886033966	0.384012927072927	-0.0933510159740258	0.132753408691308	-0.11183142977023	-0.124405984315684	Sched4
505	4.5751630829236	0.398675432511998	-0.0790522216613828	0.193004160532034	0.0307840351362111	0.0521511185558605	4.08271418581418	0.442983949050949	-0.0969615173316684	0.117661965943057	0.182071988511488	-0.0511858316234765	Sched5
506	23.7434246725179	-0.15619600900196	-0.0759262593963654	0.0918109345015655	0.213079436620083	-0.113859836420458	19.4089714285714	-0.148082281318681	-0.0785860681318681	0.0727703312487511	0.253841969030969	-0.144839473426573	Sched6
507	23.429964768607	0.12870550949749	-0.180304881848596	0.164503144824092	-0.135876201606094	0.129485030863399	15.5466812887113	0.116433729270729	-0.217662416583417	0.184208892207792	-0.0952318537262738	0.0921302584415584	Sched7
508	7.18377098809339	-0.148701044262897	-0.0164328367207893	0.218074648674805	-0.221564499278679	-0.125894537137467	7.81418116883117	-0.0916771393206794	-0.0163725113021978	0.222605290909091	-0.296042098901099	-0.0791512644425574	Sched8
509	11.144070897968	-0.14241538350704	-0.0702834084000685	0.120565729378075	-0.124380021620498	0.148709388136271	8.79354059940061	-0.121926876423576	-0.087349254035964	0.132211639060939	-0.0870316982017983	0.132190396903097	Sched9
510	27.1989624760833	0.117963199425337	-0.249719378682357	0.156307891016195	0.176382293678282	-0.0382583019090207	19.0945254345654	0.0882442499500499	-0.262964185814186	0.170776193806194	0.198759583416583	-0.0320477399182817	Sched10
511	17.7421621072496	0.136083862246762	-0.140887652459127	0.171533862198648	0.178705166655556	0.180373650434773	18.4704496503496	0.138379393706294	-0.136887425174825	0.169516712287712	0.169086485914086	0.184753214785215	Sched1
512	21.4493230400972	-0.138253154647385	-0.202271660522088	0.165923022720462	0.179529511728843	-0.00105703150863388	14.3837099400599	-0.137410590909091	-0.192218473526473	0.13375446963037	0.190914655144855	-0.0119091359011988	Sched2
513	20.235040613692	0.151331166566439	-0.11294035684286	0.134610507851408	-0.198304299506481	-0.195357058736199	18.6598673726274	0.173044563436563	-0.132826937662338	0.0958563354645354	-0.22833886013986	-0.157373028171828	Sched3
514	4.03039270532572	-0.00041560712057417	-0.194189231146327	0.138590741700533	-0.133076255842794	-0.261620453241095	2.56992273726274	-0.00106944443456544	-0.20740291035964	0.0174802738676324	-0.342054743356643	-0.214048673470529	Sched4
515	7.16732390370472	-0.0840800711183542	-0.250063744149	0.095023515107862	-0.251037529261775	-0.0654008291063954	9.80517967032967	-0.141458751348651	-0.25506441958042	0.110140538961039	-0.164111022677323	-0.0667608025564435	Sched5
516	20.4073137184196	0.124685903740766	-0.176923976223373	0.197640475560837	-0.126291691853861	-0.174887996064166	18.3112435464536	0.141671714185814	-0.163349858141858	0.189013177822178	-0.178589721278721	-0.127241074925075	Sched6
517	3.1638194791845	0.0471585666996264	-0.142110211169418	0.253820296220221	-0.185159721979659	-0.080608600262231	2.49550887112887	-0.120798242461538	-0.163870763876124	0.209166101649351	-0.321461103796204	0.0574742613456543	Sched7
518	5.23286739465415	0.19767468279132	-0.138018108225455	0.0533195692359776	-0.152996756364778	0.21797286990909	8.24936133866134	0.185412115484515	-0.0922800321678321	0.0347229911758241	-0.21902774925075	0.27904864035964	Sched8
519	10.5419792526153	0.34901637861206	-0.0187738394803411	0.0553313109013184	-0.173904549641172	-0.101119393054636	9.7340505994006	0.383640871128871	-0.0523560277290709	0.0320667025101199	-0.182895663536464	-0.0565515605204795	Sched9
520	24.7205146598608	0.337281370417719	-0.222008235618121	0.0154249743128682	-0.0635590476977043	-0.126518676740081	16.9551166533467	0.342203581418582	-0.215332557442557	0.00658711821648352	-0.13221824035964	-0.039236140482987	Sched10
521	21.4491909649415	-0.198002670289608	-0.216984448999175	0.106923030533505	0.194874830576994	-0.042674130737983	21.6433235864136	-0.19895648951049	-0.283069318681318	0.108264927472528	0.143981674425575	-0.0160251945382917	Sched1
522	28.3182200843645	0.150291906150952	-0.0842168979747366	0.0116877565262631	0.244096279373953	0.236948163234883	22.2375437562437	0.162655823176823	-0.0710050590439559	0.0168541342362637	0.262984038961039	0.194489657342657	Sched2
523	19.0209442306562	0.356853457521693	-0.136930505731239	0.141661220526202	0.12645028239649	0.0547194020034762	18.9585803396604	0.350106907092907	-0.117036668131868	0.142031820579421	0.131543642657343	0.0607295971888112	Sched3
524	9.31506409098288	0.134854835859162	-0.0475925777322756	0.0692801491767249	-0.202878265249769	-0.202194186466546	9.93574285714286	0.162268746753247	-0.0775308216463536	0.0287750888652348	-0.210569294505495	-0.206516228271728	Sched4
525	28.613955724716	-0.0529631812339343	-0.079752636141902	0.21310915703257	-0.203650747760042	-0.207091051169669	16.7713601598402	-0.0307380398542757	-0.0814056849250748	0.229939978021978	-0.219410962037962	-0.18617413986014	Sched5
526	27.7375200323951	-0.136076678277621	-0.100566157166855	0.103684100260957	-0.10433259891357	-0.152418477423734	21.2360642357643	-0.14454824995005	-0.11984744985015	0.0762333813186813	-0.114113732767233	-0.123327386013986	Sched6
527	4.22463147555235	0.13345580077931	-0.0395632033337721	0.281651532391007	0.024064400589934	0.211342073983429	4.98150847152847	0.0163978711958641	-0.0780474838261738	0.248305224775225	-0.142495404795205	0.221137824875125	Sched7
528	18.7932298410758	0.299986404732578	-0.0318513613825408	0.0319512506247788	-0.233570325137743	-0.153928034957876	13.0339178321678	0.277851675324675	-0.0805425138061937	0.0201929926983017	-0.293463649350649	-0.124518716483516	Sched8
529	11.7540667892693	-0.0941925841274453	-0.253868418869116	0.0276882577110601	0.262196504962232	-0.0550517770957682	14.1811538061938	-0.102312797626374	-0.279841978021978	0.0477600717888112	0.228224985014985	0.0368085158831169	Sched9
530	20.5666281329379	0.47884917090898	-0.0714309401468279	0.000133529127042226	0.095426852809929	0.109740353759737	13.037742057942	0.496565815184815	-0.0822862482277723	-0.00267755857192807	0.117007132557443	-0.0254901500929071	Sched10
531	3.55002371600868	0.353498152233345	-0.102720096239927	0.00644088033957193	-0.091454377796363	0.20656821707582	3.03285176823177	0.401258826173826	-0.120954202771229	-0.0357594277052947	-0.108178220740559	0.150759613871129	Sched1
532	3.66762905272408	0.132445649285642	-0.103395519956757	0.0535911534281287	-0.256483304245991	0.165402850095974	3.12250508491509	0.226489908991009	-0.0842537155854145	0.0351485088763637	-0.292751991008991	0.0898039856023976	Sched2
533	7.362041438992	0.365341187587035	-0.119051986580116	0.174315448410287	-0.00767346154055115	-0.115504479534382	5.52081072927073	0.381508705294705	-0.136519273236763	0.17023958991009	-0.0545572753006993	-0.0660687564790209	Sched3
534	11.3512004959043	-0.271050132280974	-0.156644321779186	0.0498680559367335	0.0862304561252059	0.1351289610799	10.3162722777223	-0.276767626373626	-0.126746629180819	0.117395277802198	0.0851392530669332	0.128404927272727	Sched4
535	12.609131231866	0.0728151083550274	-0.0712151435410905	0.275983689744675	0.152978523301063	-0.0640605053997815	10.8910699100899	0.0633700474956483	-0.0526962478821179	0.240577002997003	0.212807160939061	-0.0467118477543457	Sched5
536	16.1919764521996	0.396601246387763	-0.0246646638861974	0.0539640668805227	0.220987936840474	0.076910155382996	14.176660959041	0.4175628991009	-0.00755667390539462	0.0182792617188811	0.19712618981019	0.118931790609391	Sched6
537	14.9357061839944	0.193126169681691	-0.107495093781544	0.202649470640808	0.239378083057505	-0.0083124343138566	12.2837453846154	0.215101574425574	-0.128150930569431	0.160751747152847	0.221556294305694	0.0573224199790309	Sched7
538	19.7105670173899	0.022672762174717	-0.229126673829779	0.0852845672874459	-0.121500174583494	0.264934020585799	13.6368683916084	0.0018437484987013	-0.250213001998002	0.0927075368631368	-0.132845378821179	0.239749657342657	Sched8
539	19.3196006564621	-0.263940414359267	-0.0178915415884051	0.102020901916055	-0.275434658202208	-0.0204802677395784	17.1968341558442	-0.227405055944056	-0.0521650820739261	0.0960231370629371	-0.27635215984016	-0.0148565936172028	Sched9
540	12.6042179603985	-0.241495943677119	-0.120143265148614	0.13285159141835	0.0885722127725575	-0.144015458766734	13.1045498101898	-0.25206229070929	-0.130836048751249	0.148684435764236	0.0716246893406593	-0.159328334465534	Sched10
541	14.8471653326487	0.0614950637508863	-0.117163253444371	0.271605816344249	0.151859990918378	-0.124098000704556	10.9670627872128	0.067776819083916	-0.163176798301698	0.319897736263737	0.0984886780719282	-0.0368681134941058	Sched1
542	5.60971525524437	-0.0730877212763147	-0.220441304021277	0.118662197032269	-0.195097870930887	-0.159285475159781	5.99297848151848	-0.078432633873926	-0.21075732027972	0.1151790076004	-0.177980981918082	-0.187302321382617	Sched2
543	12.4787947454205	0.12886899808808	-0.260644249656663	0.153732594857786	-0.0887131023436447	0.0963251743175461	12.9302976523476	0.138132888711289	-0.236047278721279	0.166753122677323	-0.116094758641359	0.112280633866134	Sched3
544	28.523812387804	0.419873493563108	-0.0850838834359055	0.116137426234174	-0.0148843583660924	0.0585768836703211	21.180881998002	0.445132096903097	-0.0749921878021978	0.0832945970919081	-0.0130591217197802	0.0513973505542457	Sched4
545	6.17871658610616	0.0915496715512849	-0.0547718889573193	0.0740035186777296	-0.288009962737558	0.183371640230806	8.71480607392608	0.0903638344655344	-0.0564873603864136	0.094024305024975	-0.282174328671329	0.229264177822178	Sched5
546	18.9340768065898	0.0810400889235808	-0.0652291963013425	0.148064585503152	-0.0544992923392592	0.0784779331064151	13.4862654445554	0.0919227913986014	-0.0336040527164835	0.145724661038961	0.0264387266140859	5.54390595404601e-05	Sched6
547	11.8158709585733	0.22946071945929	-0.0360047956044998	0.102023036805225	-0.177707273423922	0.185931242620948	10.6347775224775	0.262611333666334	-0.0432220701388612	0.119278855834166	-0.116728308511488	0.125503368001998	Sched7
548	15.0148618193135	-0.0961974533650009	-0.0883870135879234	0.18514745352976	-0.197428158404101	-0.204841731150572	10.480501008991	-0.118562885414585	-0.046379978213986	0.17072885014985	-0.213687849150849	-0.189966355244755	Sched8
549	20.6296291290069	0.233206960739409	-0.215400611221764	0.19799080018562	-0.0290882890449367	-0.087263946277537	18.8511605294705	0.219010075924076	-0.223407457542458	0.17995795004995	-0.0449782417082917	-0.119209939360639	Sched9
550	29.3847596835467	0.236366405198346	-0.0420938430355163	0.00300000593912695	-0.14820565210406	0.258474970990068	19.9441058941059	0.225596534465534	-0.0383541017412588	-0.00917712324895105	-0.176765395604396	0.241449058941059	Sched10
551	22.4000663219906	-0.173760588651031	-0.0577857531337743	0.134356439831262	-0.169943972549556	0.221442450006693	23.9918995004995	-0.219515423576423	-0.0332941289085914	0.122421357042957	-0.16765943956044	0.179610134865135	Sched1
552	20.8173513328012	-0.140334445273982	-0.212119295742493	0.0777816416345802	0.142281310095482	0.210573488365905	21.7616947152847	-0.141089204095904	-0.255948813186813	0.0829585404595404	0.151000000899101	0.177259340959041	Sched2
553	11.5269595795685	-0.244293278052082	-0.0129374348478537	0.163955621537141	-0.173666627447533	0.141496791158054	8.56833751248752	-0.254597434565434	-0.0630251296013986	0.245175948051948	-0.197802704995005	0.0851712233766234	Sched3
554	4.19655536405416	-0.134370507600897	-0.0193603982577426	0.289602933732512	-0.123921572674416	0.0257523065368221	4.62215752247752	-0.116084350559441	-0.0195007046444555	0.234398923276723	-0.11887454954046	0.0540533113227773	Sched4
555	25.2083604187447	0.421309010288695	-0.130237732423886	0.0659393750909985	0.0389105741981712	-0.0697439803109769	21.6883139060939	0.424916712287712	-0.130887628071928	0.0272361304252747	0.0543296414137861	-0.092889451048951	Sched5
556	11.5597711475988	0.447742776993186	-0.116904873796366	0.0807471720975975	0.126554752648899	0.00147510461417653	17.3558015084915	0.441497756243756	-0.163231197702298	0.0749554908701299	0.0803486444615385	-0.000509316685514485	Sched6
557	3.09561671878286	0.214708423587825	-0.170515732456136	0.171849984013454	0.171031065977875	-0.0682884651831107	2.64552781218781	0.126788679355295	-0.135098830478521	0.333507967232767	0.240871072147852	0.00404789384445554	Sched7
558	14.971326899247	0.376609112071841	-0.160255394510625	0.0267737364240479	0.152150596543709	0.082028766848645	13.3622765734266	0.364546866133865	-0.191676310689311	0.0104648729627472	0.100904944225774	0.133195333766234	Sched8
559	27.1727491353261	0.298267860187309	-0.25638036557312	0.00691346490654747	0.0292768521314731	0.120581942996556	17.5595771228771	0.309498536463536	-0.266039008991009	0.000243485268331667	-0.0136130528171829	0.0909300341658343	Sched9
560	4.6126007254732	-0.12887279407638	-0.232330543400659	0.195263834419515	0.0712950246413862	-0.135713092412306	4.43884446553446	-0.0947693433266733	-0.245846435564436	0.166076504175824	0.0312037236378621	-0.189584407792208	Sched10
561	4.74413357887618	0.231125219203369	-0.0810591339016829	0.16591514380939	-0.143087735033847	-0.169818728945263	4.74006054945054	0.206668033266733	-0.182615486113886	0.198378136563437	-0.146232126073926	-0.0682666590809192	Sched1
562	7.24220159374673	0.385622750413099	-0.00159288092786079	0.1643545675612	0.0729444249150793	-0.1604540681995	5.21180661338662	0.417568826173826	-0.0885708810779222	0.154366260739261	0.0337313958746154	-0.0781502517206893	Sched2
563	29.6064253251873	0.00992098627632396	-0.131661939066222	0.0833963214272789	0.161088473420396	0.213738444191113	18.4444203596404	-0.0283824013754246	-0.120154016683317	0.0989825577222777	0.180433799200799	0.178344225774226	Sched3
564	7.99591165518636	0.282990279656281	-0.212938921243719	0.145182187138241	-0.0439494540381839	-0.0917027957017362	9.5822386913087	0.280199155844156	-0.215662675324676	0.132124457742258	0.0343299345213787	-0.145106667932068	Sched4
565	5.31554791055812	0.163259659893251	-0.212154107127067	0.126598191152079	-0.131244103035187	0.0924362329843398	8.35405774225775	0.135892943656344	-0.202744575424576	0.169204201498501	-0.110271784815185	0.0785378106663337	Sched5
566	25.4570004327389	0.0791125635586692	-0.227108264990575	0.106696197606485	-0.135085264043176	-0.153939563524119	18.8251346653347	0.0746897150849151	-0.242950961038961	0.108299214485515	-0.141210148351648	-0.152661923976024	Sched6
567	28.6182992804895	0.252896715535267	-0.182652432372814	0.194781248525262	-0.0874361073703582	0.0635972403571286	21.4207996003996	0.265357763236763	-0.209758876123876	0.182293240959041	-0.0404162223737263	0.027803092420979	Sched7
568	8.35275684494392	0.0902830298655548	-0.174535682017977	0.137109633285576	0.0381093315317554	-0.24199502277957	7.27720919080919	0.0935161143856145	-0.223343859140859	0.132715478821179	-0.0387997076984015	-0.215681999000999	Sched8
569	25.2364936110939	0.168377880582459	-0.171480852217783	0.185060667912958	-0.0527959958274433	0.157642536287886	14.8949308691309	0.160009547452548	-0.193269025974026	0.180247909090909	-0.0580018406093906	0.108038319280719	Sched9
570	10.2184240201769	0.323125581839826	-0.0553229474309705	0.152769258473496	0.116193913497097	0.143591262195917	14.9443595304696	0.364665090909091	-0.013604089070969	0.115811621878122	0.153669679220779	0.178733122677323	Sched10
571	9.38086925983988	-0.0515163843322717	-0.116419604768031	0.115017305794097	0.0386434681537167	-0.206687303065006	11.0321408191808	-0.0354154641545454	-0.104341825104895	0.176712931568431	0.0631691961028971	-0.189348363036963	Sched1
572	22.2376995532789	0.0107029532844173	-0.175406672496807	0.079362568610204	-0.196132937688058	0.264169164222883	17.7494838761239	0.0272559940451548	-0.182953297702297	0.0879860788211789	-0.196185692307692	0.22620458041958	Sched2
573	27.7779096853244	0.337917023897632	-0.105474254410979	0.187616302587127	-0.0402973616807952	0.112804922307583	22.9538985014985	0.337722188811188	-0.147114841758242	0.151296546053946	-0.0841624296403596	0.0995103311688313	Sched3
574	18.8577628333112	0.0280010731278609	-0.148681577342352	0.253828631433717	0.072270620804321	0.209172018160033	15.3362185914086	0.0565419986483516	-0.133252558341658	0.26850133966034	0.0650884193306694	0.174801471528472	Sched4
575	3.36583635266916	-0.232203581774633	-0.223729650183455	0.204787857879371	-0.0133442567461756	-0.0759653545962916	3.57001146853147	-0.239994427772227	-0.0700326856903098	0.19508894995005	0.0350976180027972	0.0747999780845155	Sched5
576	8.96995269371368	0.246512030438323	-0.154089724068101	0.173951293308555	0.0890625705527016	0.146216862999107	7.26104457542458	0.292834935064935	-0.185658608491509	0.138159432667332	0.111198160999601	0.0757363360979021	Sched6
577	29.9817148082115	-0.132438919192258	-0.23828698267089	0.205841929745873	0.00667141919967542	-0.147089995823702	20.4710194805195	-0.148483154645354	-0.247487948051948	0.186292210789211	0.0202064654086913	-0.136866157842158	Sched7
578	11.539937995497	0.00283891226530224	-0.204083990888883	0.123226693441868	-0.120303562763391	0.266014904439983	9.34120643356642	0.0540321964912488	-0.163164199300699	0.0752212564195805	-0.132255000999001	0.280758507492508	Sched8
579	19.0164306481034	-0.0855046718071003	-0.259553790079587	0.12869571838367	-0.0105111579242376	0.229789269343229	18.4645390709291	-0.0663394744255744	-0.261404861138861	0.146444744455545	-0.0160853720656144	0.221120565434566	Sched9
580	8.89294577471186	0.012037743797419	-0.120720908414423	0.262672873479	-0.134774906518097	0.15417101946428	7.49902706293706	0.0450701833691309	-0.0915913801938063	0.300589715284716	-0.0737529884058941	0.129004203686314	Sched10
581	28.144263899797	-0.02263163852279	-0.101690574119836	0.177605800000174	-0.211675671453072	-0.206628458240048	22.2979499500499	-0.0284593142007992	-0.104098322077922	0.177920583416584	-0.210065302697303	-0.222836502497503	Sched1
582	15.8347090680748	-0.173059586222584	-0.0711339795107597	0.198215284784459	0.109800913966598	-0.212628793461424	13.2713046653347	-0.199229022977023	-0.0839870125174826	0.203999246753247	0.0959109861138861	-0.198151548451549	Sched2
583	16.7831117069609	0.108597349534209	-0.0287274939629828	0.243142214470181	0.130297570583962	0.234071065897746	16.2482295004995	0.0830208424575424	-0.0309720608654345	0.23739262037962	0.150532884715285	0.247302464535465	Sched3
584	29.8253040552465	0.329676411853455	-0.113016476352284	0.110590647364264	-0.171566332669018	-0.0880195333942975	19.0337302197802	0.312793038961039	-0.10928902987013	0.129187102297702	-0.177610622377622	-0.0903713598401599	Sched4
585	20.8859708763088	0.279998559143238	-0.210668298671258	0.0701283911038849	-0.0302011184152938	0.124653416259874	16.3589982617383	0.279678282717283	-0.199817615384616	0.0682282112287712	-0.065559063969031	0.11599093976024	Sched5
586	28.226291021364	0.330289430068024	-0.157203090827643	0.104446525552053	0.0581597215738454	-0.170379052853677	21.0266332667333	0.378915794205794	-0.211389875124875	0.092327921964036	-0.00396877769480519	-0.138240265734266	Sched6
587	6.85778631677384	-0.250338942255107	-0.146583778496764	0.157317236808385	0.112215386965739	-0.0527630942428229	7.41847362637363	-0.231515062937063	-0.211836271528472	0.118110781038961	0.110429851937063	-0.0879678997802197	Sched7
588	21.6728356288449	0.143992915240681	-0.244670831585558	0.0680837061111925	-0.136193725444765	-0.108996815565918	19.3286556443556	0.16875804995005	-0.260705058941059	0.0690289874325675	-0.186806931068931	-0.0565750930469531	Sched8
589	10.2988376362591	-0.0201346415739724	-0.178301918289374	0.196925351194132	0.154708462722929	0.204780155553703	8.46539144855145	0.00179750726182817	-0.160489484315685	0.182771842757243	0.172175552147852	0.226199866233766	Sched9
590	29.417235780252	0.222007514017325	-0.151261859900951	0.251940763040868	0.0169681731518459	0.0657704720159237	25.415531068931	0.240209830169831	-0.150241708491508	0.267408632367632	0.00526087314295706	0.0322640477136863	Sched10
591	26.7615706073166	0.353305866239219	-0.000358174313757054	0.0578709411082676	0.117660151634694	-0.180664286862398	19.2107437162837	0.36591245954046	0.0195036708001559	0.0769703717652347	0.096969092007992	-0.152825876723277	Sched1
592	8.75983993505984	-0.168535894041482	-0.292029024702851	0.109415518280938	-0.00665145856396025	0.112341616001009	9.08000140859141	-0.147733816383616	-0.276149964035964	0.138076341058941	0.0339924739222777	0.089927735174825	Sched2
593	9.94035138773289	0.103965972577844	-0.196212751640567	0.134818049775906	-0.127880094372295	-0.131116288993562	12.841276983017	0.073074268071928	-0.200521821178821	0.147494426973027	-0.181476918081918	-0.0595979004695304	Sched3
594	11.4128128859027	0.104049178887839	-0.0863889826604751	0.195475978297786	0.176436662035855	0.172355313660606	10.3767958341658	0.117761411188811	-0.0841760347652347	0.14435545004995	0.215544388211788	0.129803327142857	Sched4
595	6.573365804735	-0.0924808982613097	-0.219664130943412	0.195355022670078	0.0696510399162466	0.0396213360365816	6.24144874125874	-0.107051614055944	-0.156298758241758	0.228912359640359	-0.0173169782625374	0.0592587465364635	Sched5
596	10.0034165516815	-0.0710868812937379	-0.136929906015592	0.151660193772008	0.225629361635956	-0.176581074864134	7.63839489510489	-0.0728649827902099	-0.129542611588412	0.182960635264735	0.226903676323677	-0.17340415944056	Sched6
597	6.02153163594306	0.0848636985312633	-0.109515491815431	0.0107287433532567	-0.282177912038557	0.158787811810489	5.90356425574426	0.105233165104895	-0.0730501582837163	0.0506327841358642	-0.298639323676324	0.174678647852148	Sched7
598	29.7849753837158	-0.0869669364906736	-0.0570101648943062	0.183116137175293	-0.172376397938156	-0.206597446480366	19.5859748451549	-0.125697311788212	-0.0410472284248751	0.181380868131868	-0.167055349450549	-0.186427331668332	Sched8
599	3.44283093544692	-0.20918883685225	-0.0104558702660892	0.145954966111715	-0.225996429037918	-0.17008419071144	3.73856518481518	-0.166918291518481	-0.0395851587062937	0.141918737602398	-0.367957553446553	-0.0875171137402597	Sched9
600	20.8265333218842	-0.230378057791215	-0.0348811549232581	0.180946627175718	0.224783179897314	0.0928139436447221	16.4931468331668	-0.243600195804196	-0.0202390180767932	0.213628851148851	0.178273326773227	0.0947411274525474	Sched10
601	29.444776395458	-0.293432203559984	-0.00313694024714012	0.133947743513401	0.0962238458082404	-0.166171091628721	20.7049331668332	-0.288090335664336	-7.35359146853138e-05	0.103010332867133	0.12107471018981	-0.192532058941059	Sched1
602	5.2231898511815	0.305605268466197	-0.182080266179059	0.101968435358728	-0.160313667523044	-0.0583222568700526	5.69912703296704	0.337342708291708	-0.214011597302697	0.0779908775044955	-0.146061505194805	-0.0711665853546452	Sched2
603	5.77088280788249	0.300633611418692	-0.0222060948637743	0.0865744487049552	-0.102074637345332	-0.227606779694773	4.75145826173826	0.2788472997003	0.00753449865334666	0.108098656723277	-0.129898426743257	-0.181456890185015	Sched3
604	12.4091593165638	0.312296172422575	-0.153672140803971	0.176635809765645	-0.100912828949758	0.0782147646038289	11.8103075124875	0.28733654945055	-0.125867498301698	0.187360217782218	-0.166143604695305	0.0922850813186814	Sched4
605	15.2044128449872	0.000273778155679476	-0.041105124717002	0.229631358849457	0.0849880902549371	-0.282919889135944	14.9932406293706	0.0359070793465135	-0.027505113657043	0.203516508491508	0.138789508191808	-0.28781942957043	Sched5
606	9.74346003875299	-0.196852467781145	-0.113632924219475	0.23901895562801	-0.0632800160003505	0.0992687987714619	9.43068764235765	-0.221985731268731	-0.116873503796204	0.214074378621378	-0.0655753064435565	0.104340028671329	Sched6
607	22.3390043371355	-0.0459209332697746	-0.15072723484008	0.216890000677143	-0.187808362738227	0.108311652687641	19.2705127872128	-0.0621640107092907	-0.166435505494506	0.188735128871129	-0.211113562437562	0.14374624005994	Sched7
608	7.68689713762585	0.39706398639013	-0.0818621701478631	0.080605277333473	0.0105122222663051	0.214847874861305	9.27006951048951	0.384444108891109	-0.0910924336283715	0.0601469601488512	-0.00127682471828172	0.218615704295704	Sched8
609	12.441996245775	0.0769362312792799	-0.0291499634755888	0.241885248400632	0.117585795819454	0.242646638999793	15.0001243756244	0.0994967749250749	-0.0657881954145853	0.216107579420579	0.108750656843157	0.209308521478522	Sched9
610	13.4723576769918	0.362439763259924	-0.108569349372591	0.147120255001514	0.110972681493189	0.0774182172201518	13.0758323376623	0.401899371628372	-0.0929591309690309	0.170373509190809	0.0909903642807192	0.103434638569431	Sched10
611	17.4096338584225	0.144328916119627	-0.256929973556967	0.0359727044573539	-0.205379154037767	-0.0620663277840129	16.7406042457542	0.143644473426573	-0.271304901098902	0.0569938926973027	-0.214077546453546	-0.0301571717781519	Sched1
612	29.4127349860853	0.358113545347402	-0.154744777001566	0.153525930708728	0.0580497460921718	-0.0945042014336422	18.8900078521478	0.387804215784216	-0.124916185314685	0.134389794805195	0.0921576860829171	-0.0882127525474525	Sched2
613	3.4048648035514	-0.190530013915112	-0.105377999896336	0.0689332611045679	0.0903267671327357	-0.224659127573106	3.43315759240759	-0.246392699200799	0.0020978533996004	0.0638344402547453	0.193071991778222	-0.196867296403596	Sched3
614	12.7586160468001	0.194727001198767	-0.00748211339846826	0.00465636247413234	-0.234165713144993	-0.241858031298567	15.011748951049	0.189338939060939	0.0273640811988012	0.00513958512067932	-0.28331604995005	-0.127276998151848	Sched4
615	15.482528247534	0.291369474647035	-0.0543424928231368	0.120634313870301	0.167892173502856	0.171871104522598	12.246122997003	0.327222636363636	-0.112836104295704	0.0820642668431569	0.141229465934066	0.189300138561439	Sched5
616	9.48683503972763	0.174935468939676	-0.0393564779692351	0.169198910842902	-0.151334541009945	0.186248144847552	8.7258279120879	0.180310251948052	-0.0617472407122877	0.17086347982018	-0.121220424875125	0.136372735264735	Sched6
617	8.45152801270205	0.347188501012432	-0.120463996041508	0.172550115873011	-0.152245517286018	-0.0207706837459759	5.66843979020979	0.348547662337662	-0.141286007992008	0.132753827672327	-0.0904815650820179	-0.0888238134735264	Sched7
618	24.7604639520161	0.0511634098198972	-0.0307042128561413	0.292488171669696	-0.0643500853589249	0.231868393869306	5.49091034965035	0.0487522230140859	-0.0891083864305694	0.365305604395604	-0.109766237872128	0.210431068931069	Sched8
619	27.0935339795228	0.374938480368954	-0.0828906369777545	0.112967142917739	0.0721983186664366	-0.144926841639442	15.4437075724276	0.445984116883117	-0.0364395466896104	0.141466119280719	0.0457875288971029	-0.128798983346653	Sched9
620	24.7135694057121	0.0862901619350341	-0.28842987600947	0.0518857381124945	0.0484810152556837	0.212662513385251	19.0559673326673	0.077735313986014	-0.300998065934066	0.0747855112687312	0.00477446701618381	0.217148237762238	Sched10
621	9.29999135001083	0.110611620652582	-0.125861968844573	0.119726258922085	0.225895760875595	-0.0715149911898299	8.52237819180819	0.12761505954046	-0.105408834095904	0.130782243956044	0.201546025974026	0.0150218802697303	Sched1
622	24.9152714478969	-0.223964056903628	-0.177190293939728	0.128742955547687	-0.108822118918374	-0.0726059985381336	18.1829908991009	-0.210704344655345	-0.213511692307692	0.101162998201798	-0.120140026073926	-0.0897762513616383	Sched2
623	15.0362353612812	0.513417390912248	-0.0196793638797876	0.00876984829539846	0.0892276062053774	-0.0761402640523039	14.8188662337662	0.48371832067932	-0.0617165303596402	-0.0800715326173826	0.0199338112574426	-0.0220758884116883	Sched3
624	11.2774964515969	0.302851037424348	-0.12715121783933	0.00250816330355274	-0.0215681359739352	-0.239465737785581	9.91812683316684	0.370473224775225	-0.0275943842937063	0.0419942779330669	0.0100607913266733	-0.193742967032967	Sched4
625	25.6296092591873	0.218065484599705	-0.0292421969863084	0.136343393156895	0.195209102422561	0.186204198273143	15.8149381418581	0.247298257742257	-0.0197916678119351	0.122940920679321	0.192191379620379	0.205191624375624	Sched5
626	21.0206225635642	-0.190399728770873	-0.199296253815363	0.170956293768704	-0.117557380920133	0.0678442560311318	23.0684813186814	-0.153234749050949	-0.170237208791209	0.190262040959041	-0.159335185814185	0.0947717473526473	Sched6
627	13.6976875839941	0.280746443185797	-0.0242669209827602	0.197208560328307	0.128926867871441	-0.0937356079636216	10.7128601898102	0.289457656343656	-0.0317653926097902	0.181670933566434	0.164347497102897	-0.0842708132927073	Sched7
628	9.1186338722855	-0.233612226736494	-0.0150121289429867	0.204010160459378	-0.222150009796457	0.0915247041816522	10.9279551748252	-0.227017999000999	-0.040435728978022	0.205500013986014	-0.229775867132867	0.0827314834725275	Sched8
629	11.3146261812635	-0.033382975485796	-0.215468738507068	0.247511810948498	-0.00734422468801249	-0.0469134426193371	15.0962724675325	-0.00323878467967103	-0.206268545454546	0.237287707292707	-0.0597277439860139	0.028478757159041	Sched9
630	20.1459734310455	-0.118035811425931	-0.0660113180431505	0.179310256374387	-0.0727100762430925	-0.267802137700118	14.0587165034965	-0.128632321178821	-0.0297932769005994	0.179286813586413	-0.0502491241081919	-0.290541949050949	Sched10
631	7.73373257590689	0.426300889178839	-0.102392711531523	0.0815242426600908	0.00673438735918865	-0.169016272530783	6.95379894105894	0.443693484515484	-0.046123847036963	0.118099582227772	0.0293345616306693	-0.15022761968032	Sched1
632	8.0784475674373	0.374239852805877	-0.107497460726562	0.0141254428529592	-0.190536743874658	-0.0699797611187328	8.93209619380619	0.340820464535464	-0.0950543389570429	0.0552818652277722	-0.161397949250749	-0.087440736023976	Sched2
633	16.6666675640392	0.230942065157051	-0.177782675384026	0.107254035128951	-0.10809794722877	-0.135215934975061	15.3633073026973	0.227021060939061	-0.151181782217782	0.146307538061938	-0.0962687462537462	-0.120008815184815	Sched3
634	9.85679824022696	-0.173876988542362	-0.250074632839628	0.176428379448154	0.0868570905449514	-0.0597687384027886	12.8792345854146	-0.216092842157842	-0.230293046953047	0.1502883	0.0647496582517483	-0.0661190174925076	Sched4
635	29.0202453639203	0.0285503147202461	-0.0769608834837129	0.228218145477407	-0.219761567310254	-0.192548737012947	22.2233962037962	0.0442907052477522	-0.107346700499501	0.246967672327673	-0.259989154845155	-0.102517565774226	Sched5
636	4.27568825156935	0.39006939780209	-0.0174006238004512	0.20575375719802	0.141300469226215	0.0392579409574055	4.32917596403596	0.354743576423576	-0.0417072638471528	0.262869517482517	0.0650813079438561	0.0758557370237762	Sched6
637	16.3928476533467	0.294723409845033	-0.139263001653842	0.160284426581685	0.174420397270095	0.0505911011567147	10.1930283416583	0.30403133966034	-0.145281914885115	0.193481463836164	0.173764711388611	0.0539780857022977	Sched7
638	7.87321634284813	-0.0326647018030792	-0.200942624386682	0.216859716508616	-0.0584128724816734	-0.135281116117899	10.7732798701298	-0.0738472172147852	-0.191041113886114	0.245368470529471	-0.0858057187812188	-0.0863524279590411	Sched8
639	12.1329388875669	0.347911271883704	-0.226776646379998	0.059602687113678	-0.0963681826567549	0.0420103081832577	10.2304277022977	0.360961242757243	-0.228467802197802	0.060997945058941	-0.060860747963037	-0.00427566864435565	Sched9
640	22.1517305723368	0.104545645992431	-0.0928994753989698	0.0248957980585092	-0.174022001568419	0.195482822570458	19.9716931768232	0.110915368731269	-0.13124594975025	-0.00751674221208791	-0.211514022977023	0.108752643156843	Sched10
641	23.15988096374	0.166627535005248	-0.176461471622804	0.159651816452235	-0.147312213101503	-0.159793205108994	18.3894004995005	0.170548599200799	-0.190410221778222	0.203390385614386	-0.0964885266333667	-0.162507684415584	Sched1
642	9.03135796568072	-0.233353205244139	-0.227906992254411	0.16531548050257	-0.0220282035137766	-0.0805376318415421	12.9465935264735	-0.222661978021978	-0.19391376023976	0.193514761238761	-0.0464117645894105	-0.045797337976024	Sched2
643	25.2091129255136	0.377554307291772	-0.0563916142261507	0.052976839402052	-0.15462709667492	0.0505741500957912	14.9592403296703	0.42385474025974	-0.0122059750446554	0.0370547937167832	-0.0843412455544455	0.0581676851488512	Sched3
644	11.4541082275154	0.329161691795824	-0.11597848525713	0.127409927542733	0.155071262153057	0.0941917772245686	10.2158742557443	0.345561376623377	-0.124083317752248	0.138799595504495	0.159106531468531	0.0115720258041958	Sched4
645	29.9900001318701	0.189787474402915	-0.157905464557512	0.184008916102062	-0.194335418989719	-0.0359660635078462	23.8284979020978	0.178727032967033	-0.190953397602398	0.186462823176823	-0.166070057942058	-0.0586525253196804	Sched5
646	21.0655503305727	0.100546126086662	-0.150745697842913	0.0518003158299104	-0.105793022455587	0.234746976918594	19.0976410789211	0.0879923768231769	-0.15484368951049	0.0648970225674326	-0.115673956843157	0.217095625374625	Sched6
647	8.47213772611389	0.227175679350631	-0.0846849855914108	0.12754001941009	-0.0722384795074451	-0.167247065349068	8.27526064935065	0.249927141858142	-0.0398933305694306	0.157971795204795	-0.0133382778757243	-0.189882275824176	Sched7
648	5.99105223563699	0.41610280614478	-0.0176992317325563	0.0252072008906513	0.0453328313008104	-0.117921090423439	7.14939191808192	0.383649145854146	0.0265826131818182	0.028906645811988	0.107819476513486	-0.123636356023976	Sched8
649	12.8659379283921	0.0533915855494576	-0.0155957340350055	0.0980053611041942	-0.320764663458838	-0.0962395566946592	12.435116983017	0.0169635013220879	-0.0226917361028971	0.0880433717682317	-0.320568935064935	-0.128777617582418	Sched9
650	29.9820490645571	0.267825336291652	-0.16178580850469	0.19733114510883	-0.0749873711778024	0.0825125924819915	21.439671028971	0.274785971028971	-0.183830374625374	0.174566761238761	-0.0910778056843157	0.0630594324385615	Sched10
651	16.6224745089271	0.444963571746174	-0.0768226492673111	0.175881153341988	-0.0113324750057841	-0.0652237138219277	12.1641891608391	0.453955961038962	-0.0879964185614386	0.165775728371628	-0.0190521775156843	-0.0286672841341658	Sched1
652	17.3066213126469	-0.225570097142801	-0.138907549296299	0.142285768393144	-0.185373382013331	0.0309608737257693	15.5654707192807	-0.216151581418582	-0.106805100799201	0.17328251948052	-0.186938355644356	0.0693732115884116	Sched2
653	7.01184193128692	0.3129465454217	-0.174488019313608	0.158328766091132	-0.144215174248434	-0.0263032679085419	6.31958450549451	0.255465453546454	-0.222382161838162	0.122553637262737	-0.208247154845155	0.0682798944312687	Sched3
654	28.2291185498874	0.378387851109784	-0.0688877555941983	0.118344039068613	0.00816811706923509	-0.193158545322383	22.1456887112887	0.369813745254745	-0.0435366273806193	0.0871273949150849	0.0586963036733266	-0.186318298701299	Sched4
655	11.348286961701	0.447727243613416	-0.0972103849195305	0.0701762099853216	-0.133707300806134	0.0260895347945624	14.4358125974026	0.431442954045954	-0.0836088381918082	0.0606406697752247	-0.205784212087912	0.0517467783766234	Sched5
656	14.214116575549	-0.056983943734926	-0.15371583322196	0.0999613698876366	0.145005896498682	-0.236890862741657	11.9045330669331	-0.0346644413876124	-0.191378333666334	0.11856608021978	0.123763881518482	-0.222778120879121	Sched6
657	20.8989196183371	-0.148758231271358	-0.139642068581161	0.193708859777351	-0.191165231945449	-0.124227826374224	18.661788061938	-0.17275421978022	-0.0938293894105895	0.237801502497502	-0.225682775224775	-0.124945614085914	Sched7
658	20.5752105286047	-0.0528968796122286	-0.111345780287892	0.199664147280025	0.191757893499502	-0.202635149933428	23.4184171828172	-0.064876335924076	-0.180762275724276	0.166808971028971	0.178582773226773	-0.169917979020979	Sched8
659	3.86830516281342	-0.0285862379064579	-0.115435205899087	0.28261441226032	0.260609150265219	-0.0238040146288768	4.37707153846154	-0.101785599120879	-0.111017011448551	0.188073310989011	0.287428445554445	-0.0954990965724276	Sched9
660	24.6733122342526	0.196544154733326	-0.10594537893285	0.161690986927211	0.182884405776874	0.0701646093589259	18.8377442557443	0.206019333666334	-0.128457135864136	0.143681226373626	0.143768808191808	0.100787365134865	Sched10
661	10.3896257296688	0.31877142412334	-0.175910637135381	0.0596785395020282	0.111805301246691	-0.0907680578420533	11.4449121378621	0.373158	-0.130269689310689	0.111220115774226	0.125815482217782	-0.0321185550489511	Sched1
662	12.9787642759965	0.161094868927553	-0.177625918835264	0.15588854246685	0.191926087079433	-0.00567420658191145	14.7245915584416	0.181753609090909	-0.119105385814186	0.210908593406594	0.137710957742258	0.0701155904224776	Sched2
663	5.18663208431378	0.194524034230687	-0.0880580687092458	0.0357872675624986	0.286835464348369	-0.00650081026831708	6.45862664335665	0.204534882417582	-0.0525414125234766	0.127023001598401	0.254733836163836	-0.0338276863689311	Sched3
664	18.8576244731675	-0.0971283444896814	-0.139156709606399	0.197891435042514	0.162826300234017	0.189315878659622	15.3666812787213	-0.105333396503497	-0.146982482817183	0.222592732267732	0.133685466433566	0.215249931068931	Sched4
665	21.8586959337512	-0.204292098105306	-0.163118616198411	0.135274109889172	0.184011121589892	0.100241234430862	15.3121774025974	-0.218181477522478	-0.162781146753247	0.169212472127872	0.181975030969031	0.103417412587413	Sched5
666	18.6847532738901	0.000639186125313472	-0.210998849193506	0.139071958124747	-0.124556557196629	0.251126778851944	17.7589001998002	-0.0305540737402597	-0.225074177822178	0.13799410999001	-0.124700234165834	0.214519187812188	Sched6
667	18.5344411636701	0.325597716773051	-0.177338327402229	0.0930482350559479	0.144328460690667	0.00362025150415392	15.938201038961	0.357305593406594	-0.18530013016983	0.0375625763676324	0.146856021078921	0.0403929571018981	Sched7
668	21.1170983385127	0.336991435562489	-0.0301225151813044	0.0268131961739753	-0.192961453780462	0.205697017551996	16.2688081018981	0.339380849150849	0.0168497608203796	-0.00325823011358641	-0.194102463536464	0.237042627372628	Sched8
669	17.5163994434084	0.245821366495872	-0.119479835463833	0.0989883750709158	-0.102935212347423	-0.0769557171604126	14.4092012487512	0.272465341658342	-0.100772961038961	0.0700991329159839	-0.129751293506494	-0.0675332564785215	Sched9
670	25.1944862177391	-0.0973913630310849	-0.219737625199384	0.109823264576186	0.0304456696136922	0.188877179914671	23.6362526473527	-0.115013511888112	-0.248257944055944	0.0680761847052947	0.0733483289810189	0.138583943256743	Sched10
671	23.8838816151597	0.173978081178598	-0.258212606712941	0.00625727987655271	-0.197988724389506	-0.080810023315409	19.8253104795205	0.197220001998002	-0.232842072927073	-0.00167387399291708	-0.182947153846153	-0.0878626756243754	Sched1
672	16.9003155421218	-0.0441252138014239	-0.218054855715207	0.282162250298923	0.0918978754929661	0.0197688195649815	14.2096009290709	-0.0510104367122877	-0.205548594405594	0.259918207792208	0.0838482202797202	0.0671041584635364	Sched2
673	14.7585633571266	0.0554385805401193	-0.162699952254274	0.225734668849355	-0.252903023818353	-0.00438951544780523	13.2494546153846	0.0231408933465535	-0.172078910789211	0.228550524475525	-0.273711725274725	-0.00993328713456542	Sched3
674	28.8443870313702	0.311326859037584	-0.105502363327145	0.0707700163818794	-0.152998218167218	0.134220706718549	22.3608773226773	0.341749654345654	-0.0819947454045954	0.074392362957043	-0.189137786213786	0.104113812587413	Sched4
675	27.7361001646422	0.214297259431185	-0.180870877440347	0.0763094355640934	0.124790259952831	-0.180588774020642	13.892234005994	0.222093996003996	-0.20188111988012	0.0565147165294705	0.131987833966034	-0.195160641358641	Sched5
676	10.3120042003415	0.293398864527155	-0.100645731239225	0.149418208846526	0.153355915845225	0.0769371640969972	8.7963408991009	0.30719878021978	-0.11497347972028	0.15498741958042	0.0913277554145853	0.0915743473056943	Sched6
677	13.1664968434928	0.336353447839112	-0.119361305964198	0.125715419198635	0.0366694362143034	0.183049116439676	12.866711018981	0.357934224775224	-0.11148002957043	0.0995688305694305	-0.00526996067121778	0.197484372127872	Sched7
678	14.7200172125954	-0.171044041206221	-0.0247138027370016	0.217479979418714	-0.108964904448021	-0.199686331200089	14.0569106293706	-0.207432807192807	-0.0229667226865435	0.20532956043956	-0.106456477872128	-0.198967335164835	Sched8
679	24.5323158937246	0.307992217640465	-0.0334146630586305	0.0579889332327619	-0.227724164609611	-0.117783253301661	16.5865464435565	0.325144394605394	-0.0305179591422577	0.0232983289470529	-0.248715663336663	-0.116103092307692	Sched9
680	11.4086780001078	0.236853328054519	-0.00835686793566036	0.191339292585418	0.204973264856847	-0.0766611788022092	11.0516786313686	0.255859036963037	-0.00835097625483516	0.208324797202797	0.13660447032967	-0.0499807257522478	Sched10
681	19.6701649900199	0.269705205384639	-0.0119057600699898	0.153928393884953	-0.216130498649363	0.112932440286783	11.9587094505494	0.297140467532467	-0.0375752349578422	0.193300266733267	-0.204355893106893	0.0421808961468532	Sched1
682	12.3010181450829	-0.0794939502318689	-0.2596220148671	0.0494199407680733	0.0197926892004013	-0.165289846689288	9.51237357642358	-0.0848642274725274	-0.213462033966034	0.0233482954905095	0.0884206045054946	-0.188638773226773	Sched2
683	24.6859207537883	0.35241070328217	-0.0345571246560338	0.10940876996533	0.139000253379357	-0.173968793085711	17.1381478221778	0.360767136863137	-0.00996044916183815	0.0666886010889111	0.185951411588412	-0.187288877122877	Sched3
684	8.3603360702682	0.363414124540733	-0.00572985534976622	0.213726480448345	0.163056238192897	0.00712503849475345	6.99721162837163	0.329366967032967	-0.023438637654046	0.265632707292707	0.10586274065934	0.0188661396843157	Sched4
685	14.2588748298471	0.403985650033689	-0.083247314465354	0.0642449107255329	-0.00368166213137254	-0.191837189471748	12.5955257542458	0.371329748251749	-0.123921314885115	0.0587469408506495	0.0598943263433566	-0.194893627372628	Sched5
686	9.93047647715145	0.269491509547834	-0.192591775023545	0.141145615865445	0.0858412621278827	-0.0838200931539786	10.9609904095904	0.268827027972028	-0.231988482517482	0.119417906593407	0.0842857996003996	-0.0967102002497503	Sched6
687	8.40106973754876	0.164626098460378	-0.129158095481462	0.0373745916650487	-0.0906446245386153	0.275971259142733	6.22575630369631	0.173311995904096	-0.131766225074925	0.0688981395834167	0.0242694989172128	0.213581083216783	Sched7
688	13.2919676304764	-0.217809012421165	-0.154708306475705	0.100486132967408	-0.150429268890863	0.0498773678904237	13.8534882817183	-0.219748533466534	-0.167413455544456	0.146435653146853	-0.12953984945055	0.0171717099262737	Sched8
689	20.8006513943637	0.34118648330676	-0.00660018417174344	0.106247769727535	0.159154767074362	-0.168221948198046	13.8680998801199	0.400051601398601	-0.0133668491478522	0.0454761712115884	0.174008738261738	-0.134022156343656	Sched9
690	21.05116998857	0.102010846565195	-0.175874381434498	0.251590859539389	0.0880834728515187	0.07126071728105	17.0497722677323	0.128221044555445	-0.132342186713287	0.284588703296703	0.129465924975025	0.0357392760227772	Sched10
691	29.3292169351192	0.342037852252192	-0.0534559768555755	0.085596665564689	0.133292840832545	0.103112766005385	19.6999551148851	0.329364322677322	-0.0521698376383616	0.0785701444155844	0.175025286513487	0.116114196903097	Sched1
692	18.1305760050836	-0.169317573302707	-0.156828762320648	0.085966175441387	0.221463058450882	-0.131672913552503	18.3894342357642	-0.203605041958042	-0.172525718281718	0.0451240662637363	0.219932185814186	-0.128801637362637	Sched2
693	3.85621024996137	-0.128831265639	-0.231720490788911	0.0705114496612087	-0.10123918891064	0.219751051071033	4.13807306693306	-0.11970429884955	-0.296336690709291	-0.0673976644705294	-0.162679264405594	0.248326647852148	Sched3
694	3.15188018235894	0.401148564955798	-0.051558105359718	0.0228667905729598	-0.212985311508314	-0.0797858153146762	4.60791738261738	0.362619514485514	-0.0906805699120879	-0.0765825267222778	-0.298303125874126	0.0193143090357642	Sched4
695	24.7160031643936	0.381983323251361	-0.0857062597845263	0.000590762536404529	0.202774775736068	-0.0902740310068774	18.6091968831169	0.394972219780219	-0.104705970929071	-0.0330899922477522	0.182798147852148	-0.0738564716783216	Sched5
696	24.567006360515	-0.0200426391385832	-0.0552861298168065	0.068899212768647	-0.27139537124182	0.157720783945852	25.3742568431568	0.00431097997642358	-0.0865790398601398	0.104360585414585	-0.278053611388611	0.127276674925075	Sched6
697	29.594487074643	-0.123728982350287	-0.0852928598429394	0.268764389965532	-0.0507713426005853	0.134304852864957	18.3451638361638	-0.131910093106893	-0.0312281221741259	0.276325997002997	-0.066627624055944	0.124054083116883	Sched7
698	21.7383109849269	0.114253549648479	-0.179140506105799	0.162793779799946	0.172499143588685	0.16880661922258	15.0148580619381	0.126721004995005	-0.209703842157842	0.158388707192807	0.19157209030969	0.13632695984016	Sched8
699	10.773205777743	0.182897200744089	-0.192104831331329	0.172717499182082	-0.0363927657081871	-0.204186852146205	8.26370954045954	0.206447686313686	-0.205732553446553	0.154176627172827	-0.0277776647581419	-0.207724875124875	Sched9
700	27.4194368191413	0.127660335213452	-0.0697465430471249	0.205530336878592	0.197433838551373	-0.156622556996412	19.9614881118881	0.129963591108891	-0.0380096890869131	0.189133338661339	0.227587693306693	-0.171955242757243	Sched10
701	14.3344307497781	-0.184928175464047	-0.0830942626067437	0.272366243700092	0.117770836846903	-0.0354553090215928	17.2325537662338	-0.202202632867132	-0.0159158360081419	0.342637936063936	0.126699214885115	-0.0255852407865135	Sched1
702	8.53700691544863	0.266738358190931	-0.0723000315367785	0.0387454563068629	-0.178151743009888	0.098668948815719	7.66022012987013	0.232881995004995	-0.0579517496115884	0.0477403425774226	-0.191068431468531	0.14182603997003	Sched2
703	10.1238235511446	-0.17064727825381	-0.0351173429694176	0.282578148012305	-0.136810014693214	0.0457723364537231	11.9403874925075	-0.189378729170829	-0.00562126767642357	0.326351137862138	-0.0824934348581418	-0.017869120312987	Sched3
704	14.520946147983	0.286351058876982	-0.140480227030671	0.138290118153724	-0.123445243577612	-0.0455470600825807	13.1464012887113	0.314586525474525	-0.114357058141858	0.181188478021978	-0.110824371028971	0.0117928633877123	Sched4
705	25.5632237009379	0.384974515644599	-0.196986946575977	0.14011062749398	-0.000975764683672202	0.0448856324653766	19.2546486013986	0.40689854945055	-0.178160811188811	0.152098643056943	0.0215347211128871	0.0210853302280719	Sched5
706	8.47798665109381	0.23692718186976	-0.191881668926513	0.0394397281015264	0.101989487924675	-0.150102501400905	8.16212265734266	0.220613444555444	-0.252501055944056	0.0373175510744256	0.100821658871129	-0.0860147408591409	Sched6
707	13.7144904320664	0.0748951386194732	-0.359911669390878	0.11478786105748	0.00455086301648081	0.0439274929617347	14.4889108091908	0.117973100499501	-0.366346351648351	0.123084184315684	0.00278186037352647	-0.0022075305968032	Sched7
708	17.1748122535931	0.0328619397076683	-0.177622612609563	0.0992154354699517	0.285654144719772	0.0103971759489138	16.6680100799201	0.0118407324358142	-0.168768024075924	0.0861675130409591	0.284799180819181	-0.0329752650723277	Sched8
709	21.5879137213678	-0.0571240891939783	-0.190337070810855	0.140142421114963	-0.158062015499674	-0.204041549856703	16.8500225274725	-0.056579419477023	-0.228451400599401	0.117435978921079	-0.222104285714286	-0.158153841158841	Sched9
710	24.4289848620991	0.0137367780982151	-0.122061988879997	0.184008837238255	0.224878865965187	0.186732304413526	19.4609847752248	-0.00424505185745254	-0.0898482678521479	0.200535832167832	0.25644328971029	0.149349746953047	Sched10
711	25.56531053598	0.316692425004	-0.0290623593173841	0.158138976541887	-0.202515442948768	-0.0581290227474343	20.9007288611388	0.300871414585414	-0.00594064530219781	0.198179420579421	-0.215868953046953	-0.0379714613267733	Sched1
712	4.07064820736372	0.0182093394405751	-0.104671430456092	0.212941279679037	0.156957356035173	0.253415348499847	3.20978081918082	-0.0755039349810189	-0.15932738267033	0.172402772927073	0.256538778821179	0.242304102267732	Sched2
713	20.2214647789104	0.18533235115937	-0.200597502009641	0.0381151352044812	-0.125526976385434	-0.210190192631929	15.6935542557443	0.200348913086913	-0.220366745254745	0.0123187139062937	-0.116156191108891	-0.217189856143856	Sched3
714	27.7329496271735	-0.204785587417856	-0.199991408572812	0.0662067867568234	-0.253777613638268	-0.0163926226491501	23.6662033966034	-0.194246481518482	-0.208884472527473	0.0764695447552448	-0.23118265034965	-0.0216808101271728	Sched4
715	14.3020254542275	-0.113215006038165	-0.313651024275051	0.0921798203268888	0.0105587499652627	0.121710235857425	12.8139668631368	-0.0856648053046953	-0.287172296703296	0.103598485014985	0.0240184711594405	0.17700029010989	Sched5
716	11.8471113404257	0.0546250013475576	-0.127310886814558	0.195956934779786	-0.170874834192634	0.159161958315953	11.7490445354645	0.0166260508361638	-0.131121472827173	0.216608516483517	-0.154267211288711	0.16306732997003	Sched6
717	14.9150410659446	0.0466713342995183	-0.0458145289667991	0.234608707191558	0.112153213047577	-0.278709735957936	14.9006278621379	0.0640129987025974	-0.00524127593924076	0.264823385614385	0.119152843956044	-0.232476471528472	Sched7
718	26.1030688243422	0.255581024474203	-0.160055536046123	0.0866068171603509	-0.188684327314943	-0.0973575554210255	21.9236144855145	0.286477215784216	-0.16478863996004	0.0379691463796204	-0.187374646353646	-0.131938749550449	Sched8
719	15.9599424313874	0.390613254454688	-0.104572778641462	0.135574610483212	0.000612968910757343	0.0832460226550865	17.3690864135864	0.363827692307692	-0.100938711288711	0.108543361538462	-0.00343126132467532	0.122212335764236	Sched9
720	10.0477672166208	0.379499477491778	-0.105320716226446	0.0477677168442552	0.222790310683198	-0.0166265322122599	10.1130513786214	0.357031448551448	-0.0674169562196803	0.0811674468091908	0.239547680319681	0.100900466993007	Sched10
721	17.8565738110697	0.317543079746801	-0.184971312380331	0.106871577519338	-0.0244616774460376	-0.14762034342767	21.0528453546454	0.344136466533467	-0.172113004995005	0.104964813686314	-0.000393392168681319	-0.133424610489511	Sched1
722	10.9960974847727	-0.214070354937575	-0.216181801167412	0.0535508228123908	-0.170067480553417	0.126536874553666	10.4741505094905	-0.24594887012987	-0.217528240759241	0.0336984633206793	-0.181882613086913	0.117184184715284	Sched2
723	21.7246842620148	0.0912899373486791	-0.246194957148614	0.126638104836095	0.0245551043270226	0.173692255844317	16.2161731068931	0.0501175241218781	-0.257147845154846	0.138433207692308	0.0141828002767233	0.178700614385614	Sched3
724	3.57976992018095	0.381187017288091	-0.107784721458255	0.0397796784802662	0.140645503693598	0.0562189063489822	2.31632518481519	0.454992982317682	-0.131144163103896	0.0141987858107892	0.148629734673327	0.00528131478771229	Sched4
725	29.7018468434795	-0.21307231325135	-0.17839407827099	0.16300539319091	0.0813289142199839	0.145805782270431	23.9026256743257	-0.202985606393607	-0.184452764235764	0.161824332667333	0.0825774439560439	0.150065494505495	Sched5
726	29.6158307558438	0.301658116924139	-0.0054185828473034	0.101126775524798	-0.0158969562635696	-0.281010364716592	19.6677642157842	0.256182287712288	0.0265348979193806	0.0961051608091908	-0.0634784374625375	-0.257855534465534	Sched6
727	4.37600388325179	0.217508847281136	-0.167947006517985	0.111743628385551	0.136476667604649	-0.00387268093002448	4.79122022977022	0.197920462537463	-0.0984917712437561	0.0927885705434565	0.212150188051948	-0.093387557826873	Sched7
728	21.3052793771263	0.148372099308613	-0.0924396971959657	0.197851434646698	-0.192167558260381	-0.14713090397387	15.5929359240759	0.177122676523476	-0.080212572997003	0.204279120879121	-0.180534176723277	-0.16057695974026	Sched8
729	28.6904763326115	0.230946679211002	-0.189387306967988	0.153774888393861	-0.0982795319152455	0.0679496648676132	25.9031215784216	0.230807777222777	-0.167681938061938	0.194219112887113	-0.0738118753946054	0.066584627937063	Sched9
730	22.0347104938324	0.316787708657257	-0.045453280602086	0.187553013309884	0.0767650621451627	-0.185773044440694	13.849285964036	0.332177117882118	-0.0805152694345654	0.190640945054945	0.0515923770523476	-0.157663263836164	Sched10
731	12.1033028023837	0.352445756994865	-0.114107351255978	0.131428804983185	-0.00704126109323617	-0.173343645571343	15.7326981718282	0.335423664335664	-0.097674567132867	0.176993469230769	0.00385680637582417	-0.162685712287712	Sched1
732	12.6587816385586	0.311236310076017	-0.166677327355203	0.128784212926024	-0.162508202082251	0.0586486613318014	12.7849950749251	0.359000342657343	-0.140673403896104	0.129746809390609	-0.148638234165834	0.027316991589011	Sched2
733	15.6531286677517	-0.0438655208789102	-0.188313106620474	0.0903615647981631	0.146296296502789	0.0832735969707254	12.9339451748252	-0.0719732849960041	-0.179865853346653	0.0400014809662337	0.195341990409591	0.0139629090819181	Sched3
734	17.1843938421874	0.491847560613849	-0.105622675397013	0.0787211091529836	0.0184595450342381	-0.0587126802556705	12.1351173226773	0.462642436563437	-0.093345502978022	0.112518364335664	0.00413328769310689	-0.0535418517942058	Sched4
735	19.0508041320812	-0.224622857184016	-0.242811609631137	0.035651451425978	0.11944076709251	-0.0969800505869428	11.6695093806194	-0.220062856143856	-0.238272644355644	0.0833241596403597	0.135523930569431	-0.0602072080919081	Sched5
736	10.0065571649094	0.349525348256501	-0.0158674753296508	0.0832646162531269	0.193167150967865	-0.164856060161207	7.36380686313686	0.360493495504496	0.0124090184257742	0.0887916150989011	0.183389675924076	-0.152603249350649	Sched6
737	29.4239225585801	0.388232235260874	-0.130507302151013	0.0835703852187333	-0.120895888110098	-0.0741244940306799	17.1546228371629	0.380157729270729	-0.12976341018981	0.101056346823177	-0.149528440759241	-0.0346379353732767	Sched7
738	26.9764315578552	0.311911178362379	-0.167636033491426	0.063987587876506	-0.132300160990192	0.109972117972778	16.1346525674326	0.327260354645354	-0.162842299500499	0.0163058684546354	-0.147136033266733	0.132389199000999	Sched8
739	29.7608719011051	0.313798478171135	-0.122118776837467	0.132389089330108	0.00146837806402959	-0.0206519449529949	18.5346511288711	0.367250875124875	-0.0875506057042956	0.0815430047932068	0.0204381608682318	-0.0217632898466534	Sched9
740	15.8417848071608	-0.121293758018153	-0.0324973728929948	0.0930432523914058	-0.192978518413487	-0.239316303432641	18.4520233766234	-0.13569433036963	-0.0399054884171828	0.080091021008991	-0.15541286043956	-0.255252793206793	Sched10
741	19.4937850385403	0.0858791180280598	-0.254224480039463	0.0463883326939683	0.132003075560103	-0.225748611062772	18.8346328671328	0.0863218767232768	-0.283386457542458	0.031824878765035	0.137258641458541	-0.208401455544456	Sched1
742	14.3322699432153	-0.112700506125063	-0.0324749829057848	0.233253489868833	-0.0495911810926358	0.241883013832643	13.3787492907093	-0.121007577422577	-0.0455501592707293	0.255526827172827	-0.0311241773384616	0.208478804195804	Sched2
743	10.932504680835	0.226044476064817	-0.141990724340854	0.179774217271421	0.117436957417933	-0.101615464403162	11.8976771828172	0.251969306693307	-0.161320715984016	0.117618101698302	0.16492205024975	-0.126451773226773	Sched3
744	21.8493283658404	0.351227184272751	-0.162003684954108	0.0859059835601036	0.109807721223509	-0.0256016012456834	15.8901078821179	0.366830872127872	-0.165085991208791	0.0936313549450547	0.0856880273926073	0.0504557538941059	Sched4
745	29.0815418957092	0.234408801970898	-0.0954107096585961	0.116548021462907	0.186568306552393	0.163477275779406	17.3129008791209	0.232073127872128	-0.0993743200799201	0.137343269030969	0.199399256743257	0.113476321778222	Sched5
746	21.1891927781163	0.365405739994578	-0.0195983733973931	0.134802627393006	0.1064538414381	0.170324271138184	24.5978896103896	0.352973585414585	0.00333387016033966	0.133202553546454	0.112567998001998	0.183392727572428	Sched6
747	25.7173185589563	0.319688472479496	-0.11188436486197	0.0968472393013855	0.0406451803294932	-0.151316311386796	26.3924759240759	0.281592403596403	-0.12353129030969	0.13959566033966	0.0277268313868132	-0.168836749050949	Sched7
748	4.26837003731983	0.266226782232357	-0.105664435993006	0.106473306599177	0.152488221571148	-0.159373901099919	4.56656142857143	0.201001725874126	-0.133108668131868	0.226417769030969	0.117959156383616	-0.145780306553446	Sched8
749	8.66988733427371	-0.159326864314819	-0.119444976337768	0.137559877756433	-0.125706885045795	-0.215497673661316	8.60564260739261	-0.168149831768232	-0.140956114985015	0.112426909426574	-0.125548453662138	-0.20304245974026	Sched9
750	4.8316802203439	0.365036453961061	-0.151637196306524	0.0788189386225239	-0.0146993923380029	0.192184891648994	3.47670931068931	0.413915241758241	-0.0626789678392607	0.0864047468701298	0.0343789068311688	0.197516324335664	Sched10
751	22.1269669286308	-0.162952729422379	-0.172244115983215	0.0112640288173264	0.0644635193061662	-0.173282503969757	16.7804041458542	-0.182149712287712	-0.207225352647353	0.0243154952254745	0.0728746836863137	-0.130995482017982	Sched1
752	12.9593009143553	0.287769425382954	-0.26035314342121	0.127632375380395	-0.0328109055609461	-0.0286798045338433	11.4108140959041	0.285013211788212	-0.280540727272727	0.0864526313386614	-0.0338120559824176	-0.101164024975025	Sched2
753	29.0756898840659	0.335548632728159	-0.214805676399356	0.18172566422507	-0.0317615948128909	-0.0165135282517052	19.098406993007	0.335727408591409	-0.21525667932068	0.189935474525474	-0.026380890468931	-0.0161049461332667	Sched3
754	18.8759753840752	0.150829700607728	-0.0424817888653681	0.234047093378005	0.0657311117266022	0.2025861613752	16.0582802797203	0.162244672027972	-0.0740108123476523	0.227144126873127	0.068439292040959	0.175987747252747	Sched4
755	7.51102359959424	-0.108655763389915	-0.121995556704606	0.183499649541293	0.246799267511586	0.0229795187949944	7.11206731268732	-0.137962187912088	-0.121232203596403	0.167928757542457	0.258585471528471	-0.0209914226518481	Sched5
756	22.987262749585	0.304872324587556	-0.135683614239794	0.19573023935024	0.03213670750504	-0.11723118869861	14.9757340759241	0.333374088911088	-0.164606621378621	0.180577241758242	0.0041899482977023	-0.118223947952048	Sched6
757	11.8390260312376	0.288414373912616	-0.230209061609588	0.0758741642064085	-0.152074973310698	-0.00214663203513617	12.034124015984	0.265488060939061	-0.200742251748252	0.0815509128371629	-0.167482048251748	0.0285354910538462	Sched7
758	20.8036009917614	0.299539794807829	-0.16652637435843	0.168072284703732	0.165858429650662	0.013168531136849	16.038564035964	0.297239501498502	-0.157888294705295	0.178837008991009	0.145417305394605	0.039615539048951	Sched8
759	13.0925623375029	-0.157870206384271	-0.120976323407557	0.0445613804789955	-0.200993216647835	0.114391800243918	9.40713324675325	-0.13349222947053	-0.122585563286713	0.046613388914985	-0.197854465534465	0.158890241658342	Sched9
760	20.0359055360485	0.323847013656962	-0.0893434621812339	0.0842643654606041	0.17938283639538	-0.125387279824009	12.9649682317682	0.390126406593406	-0.0965010016983017	0.0906045197662338	0.153867685814186	-0.0810357822342657	Sched10
761	13.0061196664142	0.0188381192993484	-0.165812433500831	0.162842948330114	-0.178465987014751	-0.0383051884442973	10.8192893106893	0.0162151042017982	-0.176938557542457	0.120797932467533	-0.168563368131868	-0.100483422687313	Sched1
762	11.8648907784716	0.0622937843105348	-0.172694070607049	0.00374639034785994	-0.239188243240009	0.171156837302384	10.7762621978022	0.0610566871548451	-0.0870487461438561	0.00655091208671329	-0.26125274025974	0.202808691308692	Sched2
763	5.6527618667654	0.181210869609695	-0.00645718912446864	0.143642303799436	-0.228574262977527	-0.205320094305335	4.00001362637363	0.13955659435964	-0.0858267240799201	0.161597663570429	-0.265160775024975	-0.206926069472527	Sched3
764	8.99603822858829	-0.121042027206959	-0.0824114705381297	0.00510537965013988	0.231188388258445	0.249921097924523	7.91549245754246	-0.0765740354692308	-0.104121380516483	-0.00789017849730269	0.290338738061938	0.153698619200799	Sched4
765	13.0939074556192	0.269125608193252	-0.0794506484161115	0.0646544628990086	0.210492413400727	-0.16500480098448	11.4643107692308	0.270087307692307	-0.0989743350649351	0.070949988881119	0.223946854145854	-0.140403915884116	Sched5
766	24.282666041013	0.377813074530576	-0.0948037991307916	0.106015449196173	-0.0243096495392364	0.176636097831231	21.3121517482517	0.398496414585415	-0.118828269130869	0.110094493606393	-0.00918865960599401	0.13127903977023	Sched6
767	26.1782490716346	0.00144414035514144	-0.087662116893517	0.0927924624792785	-0.198152914745335	-0.28943842727815	18.9803928571429	-0.00589105588261739	-0.0961042163836163	0.103961938641359	-0.253809654345654	-0.189402796703297	Sched7
768	10.2857733364138	0.275075101986199	-0.227440253169673	0.166362094646408	0.0822512832159883	-0.0120434947564918	11.4403220479521	0.28249792007992	-0.22170987012987	0.139620767432568	0.102865375124875	-0.016855421115984	Sched8
769	25.1376282652585	-0.105772370745317	-0.22806112937198	0.0540358521912982	0.186315408249948	-0.102552236254993	19.1355115884116	-0.147354372327672	-0.253908923076923	0.0662363517942057	0.15436776943057	-0.0521764430301698	Sched9
770	27.2623598813345	0.336935532602099	-0.0257003048360127	0.0746912243583928	-0.228833611698724	0.0937146296676444	18.625622957043	0.343416828171828	-0.0203373544482517	0.0961445977022977	-0.216349383616384	0.100931983716284	Sched10
771	22.3902445714778	-0.135811141190441	-0.209384692408867	0.00280183586291685	0.299392686878953	0.02902553854516	17.7455534665335	-0.158715817982018	-0.20531095014985	-0.0363321223256744	0.247250994005994	0.0268120087886114	Sched1
772	5.67983606592495	0.0754194833092519	-0.0725718529122202	0.0846642054671566	0.22289675091163	0.216560768304772	6.40121104895105	0.0836961399004995	-0.109624578494505	0.0948323623995004	0.101736250422877	0.28086686983017	Sched2
773	14.0934286319569	0.17369541503936	-0.19856940387244	0.121877398338651	0.18139150753746	0.0990687829886748	16.4941727572428	0.184684648351648	-0.181268191808192	0.0952207713286711	0.240455237762238	0.0752614454045955	Sched3
774	9.78442916641553	-0.209636338727054	-0.2139244486955	0.194984160605067	0.111299167480839	0.0436626549241522	11.0228200899101	-0.222384801198801	-0.188341932367632	0.238411925074925	0.0466530858981019	0.0693841237602398	Sched4
775	9.8765223177188	0.0263767012174259	-0.0470165247348033	0.254351603683416	-0.161172185781039	-0.252996581906169	6.91234753246753	-0.063181248984016	-0.101827981438562	0.226285586413586	-0.148580268331668	-0.223061832167832	Sched5
776	4.45968321797137	0.220313702128318	-0.183425753676982	0.225473498082016	0.000863987578512233	0.0379182736408279	5.07477	0.191365584915085	-0.139909153406593	0.216319991608392	-0.0324837784807292	0.086627725891109	Sched6
777	29.2860676848765	-0.0454434731436409	-0.157701884553215	0.136579005820954	0.247999868135509	0.122246086698383	19.4518475524475	-0.0525566034605395	-0.137757846953047	0.157040743956044	0.218430589410589	0.147757288911089	Sched7
778	24.8453044042503	0.255737789097756	-0.098574151098867	0.183242712645249	-0.0359571313339201	0.163887053517498	20.2693716283716	0.259910981018981	-0.10601383966034	0.212897357642358	-0.0152476165734266	0.136908603096903	Sched8
779	4.70939598984385	-0.193334741553886	-0.243422750109778	0.187701968376	-0.0277630861347723	0.0823255617106757	3.79957926073926	-0.177517889040959	-0.289333778721279	0.247963635064935	0.0868502513787211	0.0323715387270729	Sched9
780	14.7085622199377	0.38718808772505	-0.0440753203031618	0.157532683687286	0.15806914081237	-0.0519227106258836	11.6592659440559	0.406820060939061	0.00117004716933067	0.173628195304696	0.232766858141858	0.0275199111985015	Sched10
781	21.6763695082358	0.218878581938312	-0.130436629983319	0.214608147207494	0.143252903673202	0.0375759865271222	19.6985997302697	0.197685694305694	-0.126605901498502	0.200282308691309	0.109517437783217	0.0955477131168831	Sched1
782	5.08282934577745	0.203395275409504	-0.188355008196623	0.176862785969145	0.016604279179844	0.133438366915252	5.47383906093907	0.264407584415584	-0.0751068145829171	0.167563247252747	0.00929222684565434	0.213627443256743	Sched2
783	20.6708479261133	-0.244878137860993	-0.193331398525303	0.160621010134243	-0.0736078684044273	-0.0386656690957262	14.0914341758242	-0.241416765234765	-0.17720712987013	0.15432954975025	-0.0757661908421578	-0.0156111430639361	Sched3
784	9.25381423048983	0.150480828181773	-0.145306742687474	0.187403746137614	-0.175965880400309	0.136549793966484	8.31638581418581	0.143378775024975	-0.167334582617383	0.157281679320679	-0.162439063136863	0.1560276	Sched4
785	12.2859403394817	-0.21497118957041	-0.201981429438613	0.0997772917225164	0.1754488568293	-0.0918643982255576	10.4809918681319	-0.195892736263736	-0.188762512487512	0.134680085814186	0.173046422577423	-0.0693241833766234	Sched5
786	11.2104688474002	0.121434883030532	-0.208432071921565	0.0837205281245866	-0.0710907440172919	-0.222857470951029	10.0475782217782	0.109339826833167	-0.154285972327673	0.0418391495694306	-0.0253018670379122	-0.228752015284715	Sched6
787	6.70478910841481	0.270043025206795	-0.129917895594795	0.184954029408191	0.136098691692078	0.0409815550032247	6.43852923076923	0.31261152947053	-0.0784174476536464	0.178103794405595	0.131834213166833	0.0987012617782219	Sched7
788	13.5208040015749	-0.0580543853071681	-0.259836720075967	0.0853813628490455	0.0816537967937908	-0.235188064921488	12.0415019280719	-0.0350113743216783	-0.230800535464535	0.0977063062637362	0.135207142857143	-0.215801040959041	Sched8
789	17.9748225431266	0.390577258287379	-0.143221042022516	0.0931248267894308	0.162431421083506	-0.00292151318854929	14.5516286213786	0.36862299000999	-0.161396158341658	0.0736307227172828	0.157129708791209	-0.0614986103866134	Sched9
790	25.5475434989355	-0.192701265645187	-0.0777783959130408	0.202868516548931	-0.109324649238894	-0.187841842799518	13.003697032967	-0.197469071928072	-0.0679694020992407	0.209894681318681	-0.105972681918082	-0.191397254745255	Sched10
791	19.9700268914247	0.413546468556879	-0.205665989849899	0.033777772499827	0.0462095747758854	-0.0756248535662259	16.2556722177822	0.414056335664336	-0.190553057242757	0.0278129203387413	0.0584346578771229	-0.0964428855144854	Sched1
792	13.9776879940872	-0.192447757900362	-0.0628621286082754	0.210595286226843	-0.0884927221784392	-0.216465420414777	11.824763016983	-0.176356626373627	-0.101441556943057	0.211345071928072	-0.0766907770068931	-0.216338717282717	Sched2
793	29.013048779841	0.427536651163089	-0.114395524990924	0.100295136451384	-0.0891586764898929	-0.0374700711244271	14.4436772727273	0.450882067932068	-0.134836608791209	0.107552266933067	-0.0998313884115884	-0.0104169304635365	Sched3
794	25.3842616870294	-0.166043864955196	-0.00485925366596444	0.134076278488152	-0.195314350418318	-0.142345341240365	20.0218500499501	-0.13755456033966	0.0225592122670329	0.140368137562438	-0.19812344055944	-0.164124708091908	Sched4
795	7.4492246618661	-0.119173035387913	-0.114548539909134	0.129853190957188	-0.24679523877076	-0.0488333654921893	6.02006647352647	-0.0737094204725274	-0.166541853646354	0.0868364813586413	-0.274675705294706	-0.038285188693007	Sched5
796	4.89512638877983	0.29364797924647	-0.0606166886552668	0.114634631824417	-0.242564116909555	0.0226948626665948	6.49768153846154	0.238994113886114	0.00754234669810189	0.127514512187812	-0.308603194805194	0.111809934305694	Sched6
797	28.1947248795772	0.300748395239635	-0.0288016588469957	0.21776195372027	-0.0400585222566563	0.178686859091814	19.2808847252747	0.308898215784216	-0.0367969108311688	0.216226975024975	0.0219265812982018	0.154827606393606	Sched7
798	9.11600803197409	0.00618065040781142	-0.349004720250261	0.0104363211799646	0.190084068746598	0.0826001304403949	6.98763365634366	-0.0352168536887113	-0.346627877122877	0.0322729044853147	0.196585128471529	0.0323155028337662	Sched8
799	3.41705774612005	-0.15957107023808	-0.206002573929831	0.219212006286075	-0.0330998026060129	0.117133044987724	4.55681210789211	-0.179698941758242	-0.263475152947053	0.206031020979021	0.057280232050949	-0.0111954707595405	Sched9
800	29.3141110469695	0.469401518858594	-0.00795872430634091	0.0163920991344542	-0.0604532298991333	-0.100395275035586	20.2561992007992	0.433907539460539	0.0344192860649351	0.0197912725654346	-0.0470064179907093	-0.169852193906094	Sched10
801	16.8641973194605	0.323763491735246	-0.167468634050747	0.159257501441634	-0.119498122064631	-0.0390341059569268	12.9851007892108	0.313569979020979	-0.148589863036963	0.171363822877123	-0.126878689060939	-0.0230558062649451	Sched1
802	20.0088826761556	0.276183954883852	-0.0569750341014114	0.171442844931804	-0.203554025715158	0.0826747227980679	20.7057618381618	0.292895326673327	-0.0722612953417581	0.165739742857143	-0.19444020979021	0.0507570697912088	Sched2
803	21.9147263080045	0.170935676281049	-0.193553461430787	0.0673632781860715	0.202324873208296	0.162357387154198	15.9615321678322	0.207118891108891	-0.201685979020979	0.0436367505684316	0.24971893006993	0.14292612047952	Sched3
804	29.454500014278	-0.186012578685947	-0.220912718850292	0.234964182052076	0.119968981128331	0.00127552089815407	19.2830591408592	-0.160630738261738	-0.209867704295704	0.228751090909091	0.128846294705295	-0.0404515166953047	Sched4
805	26.9995204058246	0.318274265728113	-0.107042958532038	0.177013102123401	-0.165219286835306	-0.0321711872456581	15.3900142357642	0.353950421578422	-0.103355241658342	0.192312547452547	-0.197797674325674	-0.0153509851851149	Sched5
806	21.1048058038649	-0.154551658370799	-0.0613346792735493	0.118881254888699	-0.246196752767836	0.161208835316129	19.8904245754246	-0.165922578421578	-0.0539508638161838	0.103898108991009	-0.2670566003996	0.162526011988012	Sched6
807	20.922715811283	0.0907713329726028	-0.182854885851937	0.214116877782354	0.193559413705459	0.101352478407504	16.6589586413586	0.0358340318441558	-0.224134174825175	0.211029502397603	0.170129853946054	0.134122906393606	Sched7
808	14.5134325102086	0.0182815142755845	-0.297095520388855	0.00455709963216456	-0.19563560722538	0.106996960687083	11.7315257542457	0.050726831955944	-0.32812031068931	0.0177870754801199	-0.140229307992008	0.0923408082117884	Sched8
809	13.7004047891819	0.317706719056767	-0.113733249447919	0.0983251197685066	-0.0506626657319414	0.196051414232207	12.7970202897103	0.329648848151848	-0.0854482331068931	0.0836833082917083	-0.0972936014985016	0.209091167832168	Sched9
810	19.361153247245	-0.0335464512113425	-0.246518399219408	0.201225137040389	-0.0448039616572292	-0.18627769962525	18.5300343656344	-0.0373161377952049	-0.238949142857143	0.212625753246753	-0.0148451199403796	-0.209466217782218	Sched10
811	21.4109041762781	0.357901879951047	-0.0755279607333517	0.05840539829414	0.169908152109344	0.151913531474882	18.5863208791209	0.372880943056943	-0.0430086942697303	0.105684707892108	0.165102108291708	0.149395583816184	Sched1
812	26.8960582239277	-0.0749649298290216	-0.119570242710001	0.213498551108205	-0.167261467746544	0.146585341706963	19.8559096903097	-0.0584250083996004	-0.108168903696304	0.203279977022977	-0.184871891108891	0.181816567432567	Sched2
813	13.6160520895593	0.238298137105139	-0.0961824743722005	0.0149972376589933	0.133292814981237	-0.249305953297301	9.69102590409591	0.253508995004995	-0.118786855944056	0.000844758173826173	0.123257997602398	-0.231781174825175	Sched3
814	24.4985805103714	0.458643257055115	-0.0120233124927165	0.0178064738941301	0.0409366661323657	0.130839227034122	14.3267734565435	0.450180398601399	-0.0230963089316683	0.00725707737474526	0.0104802120848152	0.151754649050949	Sched4
815	3.53130264476559	-0.118696519029583	-0.130943050740985	0.138258424282536	-0.136663766763015	-0.231486827824692	4.5445876123876	-0.166491887512487	-0.14517693046953	-0.0285262879190809	-0.124014186363636	-0.352671336663336	Sched5
816	18.0243390541065	0.380797866096897	-0.0680712280470505	0.117420285251822	0.0922159075092037	-0.149866769157532	16.2864195504496	0.396356767232767	-0.10391425034965	0.113098754745255	0.0810926525364635	-0.148475996803197	Sched6
817	6.0284561019808	-0.0415534335347998	-0.156849060955251	0.00785956202879367	-0.347386604399804	-0.0739431532834871	5.08931032967033	0.047366424981019	-0.102969930789211	-0.0310491876253746	-0.43506905994006	-0.0296769358631368	Sched7
818	7.52569533108465	-0.138470845699866	-0.224947850889098	0.0359259415572698	-0.146844766896558	-0.208122283873477	6.39548698301699	-0.127190296033966	-0.246154895104895	-0.0267220928941559	-0.204299550949051	-0.164580362137862	Sched8
819	11.9877523798184	0.173152134271183	-0.176059630827084	0.131268179276424	0.157869746767424	0.173395298544083	14.5745661038961	0.170156405094905	-0.170214426273726	0.13080255994006	0.118184147762238	0.250694973026973	Sched9
820	3.0566297669824	-0.228569373256501	-0.129501789650394	0.174370430192131	0.146369838056587	0.0821689009718773	2.81127903096903	-0.277437685504496	-0.0727875106542459	0.191830140459541	0.217835633516484	0.056614919507093	Sched10
821	27.7316337964119	0.380160399733621	-0.120866122826561	0.182456810382549	-0.109387548286234	0.011335250059029	15.5819982117882	0.39821306093906	-0.145504050749251	0.162109541858142	-0.0996451331668335	0.012917056784006	Sched1
822	23.8842621370456	-0.139006513681601	-0.0353605859725259	0.227520803673927	-0.144762970075444	-0.108519489184106	21.6033449550449	-0.145071051248751	-0.0199528482880919	0.227909804195804	-0.176299744955045	-0.0982729578813187	Sched2
823	22.202692007768	-0.136496985448745	-0.176434577347785	0.200841838051639	-0.0538919091477569	0.207839819531237	22.0299300799201	-0.104448173826174	-0.165964061938062	0.21819467932068	-0.0749491835464535	0.204317552447552	Sched3
824	18.1550220794137	0.236053300826167	-0.0442043536988594	0.237994609147707	-0.111629023484338	-0.100747295809135	12.4674924675325	0.238884788211789	-0.0303381137373626	0.222658899100899	-0.113042301398602	-0.0919639618291709	Sched4
825	21.2494244397311	0.172263035016662	-0.249159233938746	0.0996652143671182	0.064913671577165	-0.113714385190617	17.5488518681319	0.129977027872128	-0.22936027972028	0.10122925984016	0.111496358741259	-0.123372235964036	Sched5
826	3.85218365124052	0.36321145667985	-0.161992461189989	0.104322987972293	-0.0192531155054217	-0.0119236598857177	4.56248515484516	0.317437595404595	-0.145429798901099	0.165596293206793	-0.0310469525264735	0.0504966696183816	Sched6
827	15.281124950605	0.282889212487213	-0.114109716029091	0.112884007203692	0.044780027933739	0.168382682656666	15.4737942857143	0.298740336663337	-0.0903434152847152	0.110635881718282	0.0691300062337663	0.163957563736264	Sched7
828	23.0029932130956	-0.202779144585988	-0.204643656848843	0.0656722510698343	-0.028170595158033	-0.193991689279217	18.6143007992008	-0.210545749250749	-0.220533464535465	0.0704534572427572	-0.00558061353030969	-0.177058520679321	Sched8
829	20.8595750119216	0.341639242091118	-0.11967061617485	0.0642592859726121	-0.126377008676951	-0.155606935573834	10.8592697602398	0.441870314685315	-0.0584622323082917	0.0259013266277722	-0.146850708091908	-0.153321801698301	Sched9
830	25.6984255108548	0.388697780432318	-0.130954932345559	0.0807891193995268	0.0499575773065516	-0.150706100048059	17.3368345654345	0.43440098901099	-0.132422154645355	0.0711039756353646	0.0513873566766934	-0.0954306098901098	Sched10
831	11.7984934956682	0.291887075468436	-0.207762267042809	0.109173383721905	-0.142505781475398	-0.00991800383143614	9.33044003996006	0.279958825174825	-0.206964186813187	0.0204608432067932	-0.10215016968032	-0.114029763436563	Sched1
832	6.04182678652683	0.167832135889367	-0.231493181428306	0.0249574383941709	0.0891635906632245	0.214842670621561	4.26366929070929	0.200578238961039	-0.280704506893107	0.0549634382849151	0.0227950146943057	0.233427588811189	Sched2
833	9.83775209312821	0.19129397569097	-0.120439358819541	0.155812172995956	0.188243380944072	-0.154921357031555	9.82739236763237	0.204859241758242	-0.176327817682318	0.183823150949051	0.136983244455544	-0.14017934004995	Sched3
834	6.72671793389688	0.254220265750782	-0.0300385279353932	0.182090382061494	-0.181915566753032	0.165565135618179	7.08563863136863	0.23226854945055	-0.0132936650479521	0.15952835014985	-0.240080482517483	0.177174761238761	Sched4
835	16.0195455866874	0.293704319724536	-0.166386715662501	0.0985118362734274	-0.0472339729311535	-0.0317159668885478	11.0866053046953	0.307672806193806	-0.144194514685315	0.0590890505541459	-0.0817830916683316	0.0230326931066533	Sched5
836	5.34764031743857	0.202154110058878	-0.0320935645142967	0.249146198318234	0.0892302851260711	0.174003901729076	4.64289614385614	0.143486318681319	-0.103269852999001	0.273293033966034	0.0582066195134865	0.1933228199001	Sched6
837	21.6561818943492	-0.0263808142871442	-0.195527975685962	0.0887103774161232	-0.168792365416765	0.214414371867043	16.2241805794206	0.00198276687882118	-0.217952625374625	0.136536024775225	-0.114998985414585	0.183958501498502	Sched7
838	16.5389667875351	-0.228530271628203	-0.13623615121553	0.023789011100186	-0.198983098339331	-0.169730532142187	12.4523405494506	-0.238246046953047	-0.143838019580419	0.0433554183116883	-0.166107493706293	-0.165519033466534	Sched8
839	27.9050551315648	0.475187333404763	-0.0871686763432414	0.131999953147957	0.0490024823933189	-0.0100417426194841	14.4156169030969	0.51350711988012	-0.0690333042157842	0.131889446753247	0.0143611226763237	-0.00921934158741258	Sched9
840	10.7036429551139	0.292461170180503	-0.162100938922749	0.0110181561015675	0.173299553939432	0.143167802359198	12.4316797502497	0.29474721978022	-0.187976347652348	-0.0198719790575425	0.142859478621379	0.108605973366633	Sched10
841	13.1261031221981	0.258743696735372	-0.12620925765014	0.2396090959019	-0.0870819931186856	-0.0366425151622773	10.7862073926074	0.265523022977023	-0.166985105994006	0.181484991608391	-0.0608107593286714	-0.106579106975025	Sched1
842	29.5333418997979	0.249720587681987	-0.0879715129340873	0.159715002842762	-0.0264847462275293	0.198316351886274	24.2249128871129	0.24055021078921	-0.112673603696304	0.147571902097902	-0.0429220916833166	0.182449776723277	Sched2
843	26.4595979869655	-0.134202432928645	-0.0345663629012853	0.0552022245070537	-0.234543351848825	-0.260844355295112	18.6773313686314	-0.162377417082917	-0.0572459705624375	0.0283299722947053	-0.243972221778222	-0.253850062937063	Sched3
844	18.1741404890051	0.377959667438051	-0.0393391574795409	0.0374876417353036	0.0662769410402667	0.211750992425376	12.1472798801199	0.40966753046953	0.026302841265035	0.0293736850191808	0.156188175814186	0.196795793506493	Sched4
845	16.7168598599144	-0.233965253258219	-0.0155211638421436	0.00343139080104271	0.0898269001482816	0.281413391452262	11.6538361738262	-0.279752231768232	-0.0219605846017982	-0.0208952473976024	0.100919326573427	0.211673427572427	Sched5
846	8.59039360851947	0.165993191191842	-0.171405049573812	0.143594843319647	-0.104120696632939	0.101542608454162	8.89002129870131	0.197115936163836	-0.260653237762238	0.0603697639070929	-0.0952551406463537	0.0396915393926074	Sched6
847	29.8237580536835	0.246406691759698	-0.0376038240610019	0.193775873665118	0.224331577940773	-0.0527532257607634	16.3648928771229	0.243476838161838	-0.0394441125444556	0.232797195804196	0.215385374625375	-0.00338995238492508	Sched7
848	14.4821775272226	0.330728114166723	-0.17960258127624	0.0433663471799419	0.19696904125364	-0.0467746950985848	13.3452316783217	0.372100664335664	-0.198146456543457	0.022215400033966	0.175858077722277	-0.00272633217632368	Sched8
849	28.0825243976725	0.09225031716565	-0.0724818779099527	0.169719589618005	-0.221717860414262	-0.130939358263592	21.0975757242757	0.0959444616383617	-0.0668604794215784	0.133126677122877	-0.214306899100899	-0.148983453246753	Sched9
850	19.5631556081716	0.322207105168344	-0.0995262313943444	0.000480663035486424	-0.0939963406730744	0.00359069557809544	17.8725367032967	0.314189397602397	-0.102519278521479	0.0417368176493505	-0.102217118181818	-0.0112977024442557	Sched10
851	20.2023487941127	-0.226594355287626	-0.203794070046158	0.082488050151188	-0.189847036051404	-0.0383829596328495	22.5808294705295	-0.207270627372627	-0.169860599400599	0.100370129370629	-0.215674848151848	-0.0400264722847153	Sched1
852	24.9972286345589	-0.00812213369919813	-0.104766258664277	0.164792369060744	0.162548481277394	-0.0725417002548911	14.9978168831169	-0.0180683730068931	-0.0956085901098902	0.186803427572427	0.180029474525475	-0.0657446568701299	Sched2
853	7.60558587121208	0.109506935017571	-0.0682264532556268	0.0139940776586182	0.339775725513312	-0.122640342376537	9.28551115884115	0.13973367972028	-0.0522211522347652	-0.0371950863290709	0.336264013986014	-0.0754116927922078	Sched3
854	24.2060154296398	0.138830960178754	-0.0119481407829147	0.180144283835754	0.1573377335127	0.203716753067652	21.0973489510489	0.146673991408592	-0.00987056456003996	0.173250127872128	0.211461233766234	0.142360678921079	Sched4
855	5.76967545619859	0.37456132707918	-0.18475126687477	0.0148777933207227	-0.159484182683977	-0.0317629886520045	6.34350012987013	0.38943975024975	-0.159871817482518	0.0560032756383617	-0.0880212159290709	-0.108527082887113	Sched5
856	18.5102671887292	0.291897163563385	-0.159306352541691	0.0695253936366256	-0.215206819904394	-0.0463215237597771	15.9803406893107	0.298409096903097	-0.150240324075924	0.0513274555588411	-0.23060313986014	-0.0439192668911089	Sched6
857	24.5007303389418	0.367742964781128	-0.0105916129822525	0.163314698556507	0.187660709433024	0.0171954434004921	20.7643845154845	0.362645078921079	-0.00504490960109891	0.12730192987013	0.245166418581419	0.0481800793836164	Sched7
858	24.2814565821394	0.310192069746553	-0.0970878848752807	0.150568210977385	0.125912142046665	-0.0645008290358033	14.6449508791209	0.328751013986014	-0.0793432793206793	0.112727083616384	0.144813077422577	-0.077665344975025	Sched8
859	10.2260089837283	0.427576796987764	-0.098502931151886	0.0109605337968553	0.0114371438756645	-0.216566513455402	8.95779570429571	0.442183012987013	-0.0898558943346655	0.0144790383926074	0.0279102308688312	-0.172902294105894	Sched9
860	5.91677160249379	0.203054591022515	-0.121489426777521	0.157986855563756	-0.179170080399185	0.153130068398572	6.77918528471529	0.236305813186813	-0.14711673016983	0.127538408363636	-0.153177848651349	0.193936074425575	Sched10
861	17.4335962945241	0.419995342935095	-0.0377887330376421	0.112324704908827	0.110511363754182	0.0495000228215597	21.1154691708292	0.393033991008991	-0.0378628524752247	0.107055000325674	0.109610301898102	0.0459433637431569	Sched1
862	13.2628941171874	0.284065453198813	-0.171548229736026	0.201065782989302	0.0793613597823378	0.0148539306302999	9.69031327672328	0.257249262737263	-0.20638572027972	0.185545026973027	0.0990255426873126	0.0156757297322677	Sched2
863	23.9698741071419	0.39787027187103	-0.0642649975414841	0.160800768166072	0.0825717202321084	0.0570660834553806	16.3114265834166	0.406720795204795	-0.103268981788212	0.120727376223776	0.0718052222577423	0.0356854472537462	Sched3
864	3.34367629722331	-0.193235525743097	-0.157069051936153	0.0232278709671527	0.0456019208332234	-0.253867613729045	4.48699505494505	-0.304830205794206	-0.167961968401599	-0.081531339050949	0.0708816844075923	-0.183482916883117	Sched4
865	13.5067021454612	0.0736396711376178	-0.186914008998803	0.181086727918252	-0.215495312779112	0.117424095158248	9.87785081918081	0.103674525174825	-0.168507862237762	0.201235774225774	-0.211042190809191	0.0866071162797202	Sched5
866	21.4870483479518	0.171138907335756	-0.163753530965384	0.228174743110541	-0.0987604723135944	-0.0513987175949972	19.3101078721279	0.176896605394605	-0.176543242757243	0.208754230769231	-0.11545517982018	-0.0373040333596404	Sched6
867	29.8762463190656	-0.00405491817242974	-0.131794888291175	0.116120856106843	0.0166738041165912	0.351459231207932	21.0805795204795	-0.0280268111918082	-0.126604537962038	0.15037184035964	0.0222622916924076	0.295341278721278	Sched7
868	18.5280363975008	0.127449644243928	-0.208768502410821	0.216203741756602	0.0311521421806553	-0.136127222729279	17.2903044955045	0.143027628671329	-0.207894221778222	0.199625372627373	0.0611016538361638	-0.126708605594406	Sched8
869	9.92699767168339	0.23710011601017	-0.221517604274963	0.145443393390065	0.163137022225162	0.00815892060840127	10.4280316783217	0.225392353646354	-0.196199163836164	0.141026949250749	0.181428206693307	-0.005209733795005	Sched9
870	4.19048681805076	0.0022449608099033	-0.214674153662644	0.159663505210785	0.230412538622054	0.116102403243935	3.35098583416584	-0.147588317752248	-0.316840611688312	0.153141257002997	0.174005719011988	0.0994852526803196	Sched10
871	18.6683968829501	-0.185167139097627	-0.0754539638865964	0.145346868304181	-0.202194084459856	0.181937111715476	17.3377002897103	-0.165984592407593	-0.0655295672727274	0.115796899500499	-0.231151366633367	0.195836347652348	Sched1
872	25.2351459231202	-0.0584730693462855	-0.131054136831884	0.241766373120275	0.246008636215235	0.0756655712793977	24.2554446553447	-0.0864924010989011	-0.11805366953047	0.212302405594406	0.240824717282717	0.11424310994006	Sched2
873	3.83690706041438	0.339111176713964	-0.214990040525614	0.00608217717134511	-0.107521873203627	0.10136773124714	4.55406511488511	0.328817483516483	-0.183073511138861	-0.0462718501828172	-0.112097589221778	0.0539360723406593	Sched3
874	24.836041436623	-0.192000763168246	-0.11361028742513	0.130719903658883	-0.172520290703434	0.169353150923625	27.6187381618382	-0.184992065934066	-0.0989028589410589	0.135894656243756	-0.199431729270729	0.176191501498501	Sched4
875	22.4097439948617	0.140760226698567	-0.113551744452253	0.178605772384507	0.154795585175074	-0.0878228451085576	16.0110528171828	0.114188421978022	-0.125102708891109	0.168738569430569	0.151114967432567	-0.0945836025974026	Sched5
876	20.6230730839266	0.270510395762585	-0.105923513228705	0.183642628151393	-0.133254153571224	0.113875226022339	17.4213341258741	0.276794010989011	-0.11294655994006	0.204716384615385	-0.118247027772228	0.0970165424575425	Sched6
877	10.9410621995309	-0.0383253059386925	-0.200943689782166	0.167439368806709	-0.226993322083127	-0.0726537710678268	15.3567111188811	-0.0893004989110891	-0.193609614385614	0.122768534865135	-0.236797751248751	-0.087203775183816	Sched7
878	16.0065852977554	-0.218563046953546	-0.107653424046135	0.103534719628339	-0.10137073687511	0.220511907154586	15.118496023976	-0.204698437562438	-0.113695805404595	0.113000426073926	-0.0890278683316681	0.228520256743257	Sched8
879	10.0305062202207	0.328582700703328	-0.244123392359102	0.0797710268943619	0.0656430709305247	0.0345946844930354	10.9120875624376	0.30653203996004	-0.267502514485514	0.108079599250749	-0.00498248869104895	0.0298311810972328	Sched9
880	7.4221603778248	-0.141872312856115	-0.116609305908189	0.166276907935774	0.107687462430395	-0.225759229199991	6.33218356643357	-0.164771317182817	-0.209702118881119	0.151513666333667	0.0639620832697302	-0.203768578221778	Sched10
881	25.7083665880989	0.324965742856385	-0.205166710040052	0.150740846633148	0.0281135801503304	0.0178354562489457	18.2919659140859	0.316341432567432	-0.215018400599401	0.161499506593407	-0.00234502642367632	0.0289180695098901	Sched1
882	20.4373441104387	0.487380262062812	-0.149305357892985	0.051078486753027	0.0566767485751429	0.00428620824878012	19.5437042157842	0.454712781218781	-0.173737955444555	0.0590396189530469	0.0404847008453745	-0.0144619283596404	Sched2
883	4.56098737397547	0.229818105310435	-0.134043500990855	0.0378222455106844	0.162243560465346	-0.211109903137581	6.45559744255744	0.272507426573427	-0.199406926773227	0.013696666763996	0.131458975619381	-0.12612103961039	Sched3
884	18.8470470915573	0.249933071859015	-0.25939622878722	0.0504669457502832	0.141768543484299	0.0196954133008373	17.7480587712288	0.259252590409591	-0.24644063036963	0.0167646135801699	0.147709642357642	-0.00245175475214786	Sched4
885	4.37979963024209	0.0803854160078789	-0.192259985586312	0.149617740704127	-0.0794672173035811	-0.225656681122988	4.83814658341658	0.114643149120879	-0.241719436563437	0.0687169945823177	0.0339599585630369	-0.303131779220779	Sched5
886	22.0007128504802	0.0948764105742426	-0.201637708965665	0.0809475730486139	0.131315346960326	0.222455589467803	19.6658831068931	0.0844790868131867	-0.22288363036963	0.111714888311688	0.0644173727962038	0.228179331668332	Sched6
887	15.4155841299732	0.291516493001069	-0.000758317890891951	0.0687761287485699	0.257933678676981	0.0214707521556051	13.5965015584415	0.285970692307692	0.0429690328181818	0.072373272994006	0.250220183816183	0.0151568666945055	Sched7
888	26.2020572994601	0.249300266041944	-0.0174169250998051	0.173676030715966	-0.115807673766132	0.201884659095225	26.0041098901098	0.28212527072927	-0.031850146987013	0.172310649150849	-0.104211127372627	0.176529992007992	Sched8
889	29.1857437333869	0.269124435239207	-0.00767877535320244	0.102817323996287	0.256375859350959	0.0452939526976087	21.9809254745255	0.267239442557443	-0.0286878092337663	0.0890869746253748	0.290530531468532	0.0344554246793207	Sched9
890	8.21416511060852	0.229377886337977	-0.0691383177520959	0.113007767063392	0.156623347532281	-0.214057225502639	7.00619672327673	0.244629815184815	-0.0764655387882118	0.0874069272127872	0.158854246253746	-0.237732779220779	Sched10
891	19.8287345052975	0.356972934619918	-0.108171001676578	0.162291510373458	-0.150856919498432	-0.0356948288512466	19.2313588411588	0.350672265734266	-0.115998811238761	0.128404826873127	-0.0858643096903098	-0.109583146153846	Sched1
892	29.8718060661148	0.277704104034675	-0.164378655520268	0.171816246988939	0.0612052156348761	0.0830945237199197	21.2362968031968	0.286543669330669	-0.157036736963037	0.167709111888112	0.0542735524945055	0.0842828789571428	Sched2
893	6.18303995013358	-0.0771747835032333	-0.103080912170762	0.282689082145099	0.150364357941604	-0.0744819899679405	5.15124306693306	-0.0316762827978022	-0.0822388202637362	0.320478020979021	0.173570962937063	-0.0538416676953046	Sched3
894	5.98118032685624	0.351218125586512	-0.0202467493600616	0.0641200917390947	-0.0625252102740882	0.175160132284783	6.85560756243757	0.380909431568432	0.0696295149215784	0.0653251584425576	0.0142711713686314	0.111673778046953	Sched4
895	27.0079412938344	0.140678572076096	-0.199835608992132	0.0505087853684227	-0.171814506034455	0.215590458406387	20.9524759240759	0.171508676323677	-0.200896532467533	0.0343182226363636	-0.218134386613387	0.181721795204795	Sched5
896	5.83685770808911	0.287059644450102	-0.108848478049565	0.0296550732645943	0.0397903235726279	-0.260776386013223	5.24054157842157	0.343131057942058	-0.0362421995954046	0.0166500640641618	-0.0448193237626973	-0.207606927672328	Sched6
897	20.4965778387179	-0.231911331088601	-0.0755452371932024	0.192882470372778	-0.152098057674786	-0.088255735138673	15.9755847552448	-0.261563737262737	-0.0826126528671328	0.194491067932068	-0.123622177022977	-0.072968265351948	Sched7
898	3.56312710162799	0.361238780734116	-0.146028902980738	0.0890147415236459	0.179055313075164	-0.0277806087519387	4.83057246753247	0.334970196803197	-0.231782433566433	-0.00251846126073926	0.14718512045954	-0.115803455474525	Sched8
899	9.38879726058147	0.296085619624275	-0.162339722191884	0.159836865361547	0.108011660232224	-0.0417608837749328	8.4531405994006	0.262048138861139	-0.1814858000999	0.179587338561439	0.092928762987013	-0.0524334812307692	Sched9
900	18.8204654598015	-0.2047607876787	-0.148042036721961	0.000593620897967451	0.252016195169526	0.0445212472589634	22.3853948051948	-0.217057643356643	-0.0866187900379621	0.0431349616403597	0.312996767232767	-0.0044659607972028	Sched10
901	16.9117670353082	0.0777517242157876	-0.0685318148701978	0.247482389429869	-0.132760244544814	-0.168171175612176	10.1573293806194	0.100255061378621	-0.0543267543881118	0.201135224775225	-0.0643838002797202	-0.285933406593406	Sched1
902	12.1025775457832	0.426492017451586	-0.0981132796727466	0.0381943386382071	-0.168648832141414	0.0415529689892341	10.3225462137862	0.430680485514486	-0.109940215284715	0.0574637072657342	-0.100501933906094	0.0554395206563436	Sched2
903	8.7653049289496	-0.0480466013882368	-0.237423587346796	0.126820030300099	-0.202756999989427	0.111473128219271	7.63166832167833	-0.0282427282587413	-0.205827808191808	0.175192458941059	-0.213124136863137	0.122700296703297	Sched3
904	22.372594811717	0.0297430708471052	-0.116324151496291	0.157816283315377	-0.248769802147601	-0.180794045717637	17.2027389410589	0.0476369543894107	-0.128558351748252	0.144230987912088	-0.288109567432567	-0.128589197902098	Sched4
905	9.33051632325351	0.352824001551385	-0.122181414986559	0.0298516884481704	0.11170257336136	0.151177793051098	10.6283884915085	0.35719492007992	-0.168132113886114	0.0128256588573427	0.136079202697303	0.0879700862337662	Sched5
906	12.1920799771663	0.031348547504779	-0.215807191005353	0.0163987552575959	-0.252157430608425	0.163321451036728	15.0388102197802	0.0723694150749251	-0.228200809190809	0.0117884395626374	-0.246012195804196	0.142215891308691	Sched6
907	25.7781218224467	-0.184773891993402	-0.0519194777351365	0.230549875873224	0.109304806122001	0.140731123519538	22.5946162037962	-0.173006483516483	-0.0606734296603397	0.226653105894106	0.129975360539461	0.118265320479521	Sched7
908	20.1389221263916	0.0156780696092253	-0.252630625374655	0.0247857322896526	0.290732755262434	-0.0815863804780256	18.9805273226773	0.0179134156082418	-0.247314882117882	0.0263942076134865	0.26956434065934	-0.041869215336963	Sched8
909	18.6207716484618	0.0754550032017692	-0.255726087650135	0.148297097883101	0.142078785492382	0.0918630436474796	18.5553039060939	0.0477731840069931	-0.280961431568431	0.178092093906094	0.126729972027972	0.0503178749623377	Sched9
910	18.2805250572383	0.186871628855634	-0.186128913538198	0.210225567163529	0.00550410062048773	0.178110464904488	14.5345740959041	0.179046942057942	-0.202231223776224	0.20963894005994	0.0117907437407892	0.166757596503496	Sched10
911	23.5679297527071	0.196411283692371	-0.122254362912562	0.133300081217901	0.0626290771704233	0.158267394631077	15.4071753046953	0.209144742257742	-0.125495377822178	0.166620575724276	0.0506349760929072	0.122844054045954	Sched1
912	9.5141497119992	0.387860536694779	-0.115790097233276	0.0194737863298132	0.109548641925316	-0.148772094641993	12.1534524475525	0.346206472527472	-0.130181026773227	-0.0330579343288411	0.142429011788212	-0.172093498001998	Sched2
913	20.5329890985763	0.201197562441692	-0.0553712499285689	0.145564059208772	-0.0149591668969266	0.239541767411782	22.3757277922078	0.199600227772228	-0.00953175561568432	0.151436279420579	0.106713891908092	0.107835517982018	Sched3
914	14.6658183117112	0.485852598145202	-0.0618881538326952	0.0680343973277064	-0.0230552335199062	0.0946792003509631	15.1208894905095	0.444990572427573	-0.0763644522577422	0.0623785931608392	0.016005030933966	0.121871761138861	Sched4
915	9.36963779553481	0.314963130602406	-0.0250496317685035	0.0238568018565313	-0.230717800908313	-0.12023527884289	8.29438063936064	0.287264276723277	0.0608419644075924	0.0789835831609391	-0.23649108991009	-0.0778971117782218	Sched5
916	22.7030844089045	0.291921972923017	-0.00903105001532019	0.20231425097152	0.134711675112803	-0.113798942332142	11.8060607892108	0.313492596403596	-0.0403610741097103	0.205957016983017	0.0886049969630368	-0.100942967675325	Sched6
917	9.98018336498413	0.445368961234	-0.0600560149167237	0.0107361229678178	0.1565287980023	0.0871613560461687	8.26050194805195	0.416007593406593	-0.0725072971408591	0.0576656219017982	0.147893786013986	0.0551776282967032	Sched7
918	9.23360691620309	0.188743142419438	-0.244338997236842	0.0100131251183037	-0.075980111082436	0.227035637681859	12.3933702697303	0.154272829270729	-0.283244763236763	0.0320853733186813	-0.0970203097602398	0.20208189010989	Sched8
919	25.2502619170973	0.0914467127651056	-0.175663614919974	0.136559054271212	-0.182093904007862	-0.203094255071094	22.3058107892108	0.124052189210789	-0.178143518481519	0.125470376223776	-0.192852529070929	-0.171283167232767	Sched9
920	11.6870047944123	-0.108155206333867	-0.255236271054407	0.117982173715261	-0.148178968321601	-0.0761470114269859	9.60048565434566	-0.145218186163836	-0.256466905094905	0.124378606293706	-0.158188897302697	-0.0248518405801199	Sched10
921	13.7610517841514	0.375873094024088	-0.169050068095004	0.144373037763211	0.0193453229458613	-0.0921669384063714	18.9473896503497	0.33305443956044	-0.177663363636364	0.143389868531469	0.0915114050949051	-0.102249502197802	Sched1
922	20.0470831891667	-0.183551708729645	-0.0862699645494184	0.122059772074123	0.201148040511216	0.195352930560965	17.2371467832168	-0.161511718181818	-0.147192362337662	0.144347268431568	0.220644605394605	0.1618425998002	Sched2
923	22.2714205986029	0.224092411820654	-0.216223193256294	0.00358585614693932	-0.0610133114591736	-0.0624152088263289	17.2448364735265	0.223953265734265	-0.180817467132867	0.0325579905574426	-0.061277378998002	-0.0362836223426574	Sched3
924	17.381837997569	0.281622747778498	-0.0166285669470163	0.120482048306577	0.136429142740899	0.19363994302689	15.3279834665335	0.297532750249751	-0.053607434931069	0.0860640388611388	0.144745837062937	0.179294445954046	Sched4
925	13.4243584290627	0.372780390385163	-0.0757388870588077	0.153641520766263	0.117112977020919	-0.0673499868378857	15.4268832667333	0.332296741258741	-0.0954282855144856	0.184283807192807	0.126597758241758	-0.063722948937063	Sched5
926	28.1912717529953	0.136302760836031	-0.156037866277515	0.214105457891267	-0.0670051381067682	-0.158209975822312	17.3536301598402	0.121625429270729	-0.146410610989011	0.222929236763237	-0.124011864635365	-0.119682126423577	Sched6
927	20.2935971183463	-0.227817470869349	-0.195852231486718	0.0197154601278831	-0.196580183300972	-0.0886678986144857	19.7192502597402	-0.2410127002997	-0.202816430569431	0.0083136931997003	-0.182749805594405	-0.0906176045564435	Sched7
928	19.4183858499417	-0.0671315668155897	-0.10656911073784	0.147721090512041	-0.219996550097889	-0.163605322068832	23.1348725274725	-0.115089166533466	-0.104475287212787	0.11960994015984	-0.214537913086913	-0.151669542757242	Sched8
929	5.79352213191291	-0.00822982219590142	-0.209743743311165	0.0726741085892593	0.244783633518026	0.216487314824742	4.47698349650349	0.0521667679575425	-0.272507882117882	-0.0137193064095904	0.227560567932068	0.199397079754246	Sched9
930	5.75862774287153	0.0925637432681408	-0.18110930341643	0.158595559865846	0.194014338901211	0.137191360943717	5.9172394005994	0.0842664464425576	-0.259516116583417	0.171215358641359	0.0928109547522476	0.260898592107892	Sched10
931	7.78434187125	0.28147196199287	-0.0740952596740975	0.179829527727081	-0.00233701620679781	0.184488368550411	10.6880297902098	0.268798206793207	-0.0904393804295704	0.161758972727273	-0.0266623804365635	0.164310795804196	Sched1
932	19.6085839703769	-0.282666079669792	-0.10280777456218	0.0210883759972557	-0.0712787226313606	-0.116851007329552	20.0589874725275	-0.258499400599401	-0.117694002797203	0.0387068156751248	-0.0853387203796204	-0.132180197302697	Sched2
933	10.9137654658467	-0.257420928727447	-0.0648423827237393	0.0844188439179479	0.207802697177993	-0.090524304168523	13.0695147752248	-0.288852925074925	-0.0401312183385615	0.053121394871029	0.258656046953047	-0.056299842959041	Sched3
934	19.1993702006319	0.129468283656541	-0.127655816376335	0.201593494032329	-0.162873734646333	0.151153393815533	15.3695536363636	0.18247140959041	-0.147348588611389	0.199148844155844	-0.145574453646354	0.113659663936064	Sched4
935	19.1593348579174	-0.0112907447637651	-0.0322535648661196	0.330037493379523	-0.188461955061431	-0.0648355365947878	16.4586527272727	0.0303393662464535	-0.0356443316050948	0.331639884115884	-0.206902473526474	-0.0242138365230769	Sched5
936	23.0792618450037	0.150723494487046	-0.0932219121464123	0.110943868993446	0.206309100680639	0.190459484679635	26.803346053946	0.157828105894106	-0.110034604795205	0.118954053646354	0.192902503496504	0.195099137862138	Sched6
937	20.5385414228872	-0.0605554513000558	-0.0958554274187315	0.288783801255489	-0.132324931244211	0.113277945570788	17.7649336963037	-0.0203923812412587	-0.0564335074715284	0.341125200799201	-0.162099854145854	0.0913803770229771	Sched7
938	17.6494642826231	0.290842861845399	-0.0268973351516305	0.233806321798044	0.11979972050206	-0.0918484055208471	14.1323604995005	0.307798872127872	-0.0148264396398702	0.202362535464536	0.147623786113886	-0.0963615211788212	Sched8
939	11.6559053931714	-0.179855726106211	-0.226964774157786	0.0658420213414499	-0.21914129999384	0.0551953750070996	13.6749402597403	-0.177129077922078	-0.200584225774226	0.085166626873127	-0.237127432567433	0.0511924352227773	Sched9
940	25.9648664207079	0.210000790033971	-0.13118439747248	0.193432970741077	0.117151132255956	0.0310986660512172	23.0052097902098	0.232425290709291	-0.133342956343656	0.173182918081918	0.117073225774226	-0.0142644346239161	Sched10
941	5.53497588623925	0.353547783146314	-0.195222465464641	0.0594963877310914	-0.0927527317203445	0.100260520198364	4.81810346653347	0.398344195804196	-0.228943108691309	0.0199302189345654	-0.1233101397002	0.0911228638131868	Sched1
942	15.1930447238255	-0.0296008207843427	-0.0202586426614301	0.0327666166135902	0.295687292413899	-0.305836559814713	11.6890941858142	-0.0188026522702498	-0.0293664512043956	0.0469742025874126	0.325040657342657	-0.273910844155844	Sched2
943	25.5705112189407	0.340744137890164	-0.00721429776148183	0.185471295460698	0.178053426232018	0.0539895831160323	13.6500291708292	0.35020151048951	-0.0435930042367632	0.197081074925075	0.152913040759241	0.0479238225648352	Sched3
944	9.33232442980202	0.414121653019794	-0.0555577842911328	0.0444587886042503	-0.154989426556543	-0.117749159977928	13.4235683416584	0.388677058941059	-0.063013392328971	0.0927468795604395	-0.195414305694306	-0.0444375541538462	Sched4
945	25.6323247996055	-0.123630596649645	-0.130484466180467	0.135798924787941	-0.0869087430077634	0.228966786120994	18.439452987013	-0.127526478621379	-0.11826588941059	0.139998742957043	-0.100933870829171	0.230144435564436	Sched5
946	8.51302464614139	0.205029419549779	-0.0967209821620493	0.0251979647067281	-0.266564786082453	-0.110535738477176	10.2933696403596	0.224526867132867	-0.0697035823826174	0.00978362393506494	-0.352614185814186	-0.0422458609692708	Sched6
947	5.05010893760838	0.282344138022042	-0.19040359601672	0.193110798185562	-0.073047425004033	-0.000307437845027964	4.65387584415584	0.297917061938062	-0.12984647021978	0.181536165614386	-0.0492942049810191	-0.0470860761709291	Sched7
948	7.34674589497342	0.364736055914554	-0.148700267557721	0.11062092599811	-0.132106030343897	0.0477758613910809	6.08423550449551	0.351583617382617	-0.217534902097902	0.136083215084915	-0.103705776003996	0.0229103272044955	Sched8
949	26.2588481208995	0.308477575476903	-0.0352180998531305	0.032062023048783	-0.179253929375675	0.109688753154462	17.7633723076923	0.309129802197802	-0.0516405953856144	0.0344936663196803	-0.154324176423576	0.101919932567433	Sched9
950	27.357127952451	0.20123152261653	-0.177083914722141	0.136005011549667	-0.101549407889424	-0.146037320014446	19.5620590409591	0.191453471528472	-0.212226534465534	0.122950795604396	-0.145547118481519	-0.0869240645354645	Sched10
951	3.3873299489035	0.0493472182320793	-0.00103339810360689	0.238953155266658	0.109427921575446	-0.247031871327938	4.42638353646354	0.0247449459427572	0.00306830516183816	0.255799567432567	0.040798451593007	-0.226578706493507	Sched1
952	27.3813075990587	-0.124574309751432	-0.174926877237837	0.169471101001667	0.118878707275729	0.174862067073387	20.9546655344655	-0.114030671328671	-0.183870500499501	0.154540849150849	0.14498365994006	0.185947701298702	Sched2
953	18.7504839905562	-0.192261843454	-0.0176513391684561	0.0314959102705682	0.262082100989936	0.152085537536506	14.5449937562437	-0.160748919480519	-0.00531909597072927	-0.0053559998934066	0.350553067932068	0.125364981718282	Sched3
954	17.1736501719029	0.273786470389486	-0.113181661987054	0.142513965243425	0.169386990113013	-0.130059740236189	16.8268343056943	0.298716085914086	-0.152164556143856	0.136844877022977	0.139644120479521	-0.120056272627373	Sched4
955	27.0715750346899	0.202680590595523	-0.0476652586390432	0.246541236376699	0.0870281929772526	0.140050918671365	14.754953006993	0.210903496503496	-0.0748467537562437	0.215190088911089	0.0828567036963038	0.11687861958042	Sched5
956	25.912709225276	-0.00544938768213681	-0.204376342618908	0.150636447729248	-0.0183756223949062	-0.275582481342664	17.9238195304695	-0.00692545274525475	-0.218406642357642	0.16742673026973	-0.035786360042957	-0.241010437562437	Sched6
957	22.6272719228539	0.193833385625188	-0.143058460244561	0.0920553809768895	-0.0542092568738511	-0.255678356051167	16.4145523076923	0.205712784215784	-0.163843822777223	0.0965448002997004	-0.0079765481047952	-0.254086342657343	Sched7
958	23.9812546842011	-0.195543826383469	-0.0608267130332769	0.0738500441584978	-0.243960032034694	-0.124247120989984	19.5208177822178	-0.211128901098901	-0.0439830419210789	0.100071393606394	-0.291171155844156	-0.0906282408591408	Sched8
959	24.2016322613902	0.404446875106609	-0.169291126542614	0.0180616738206673	0.00703200809142138	0.178161938820749	18.1701401098901	0.408477348651348	-0.209521516483517	-0.0286105617709291	0.0289000782177822	0.119230982217782	Sched9
960	26.2369227258434	-0.169053153435548	-0.0349055498045197	0.117989979409171	0.29508795325208	0.0603685280019125	23.7072739260739	-0.149480779120879	0.0125380697901099	0.145839318281718	0.332287425574425	0.0117160088739261	Sched10
961	9.09308041299836	0.039637554195883	-0.177948375697931	0.146346679561073	-0.160137471630108	-0.217031370163347	8.59287487512488	0.0462030243166832	-0.201644498001998	0.127798727872128	-0.0746621554615384	-0.342258534465535	Sched1
962	4.03239108141288	0.517615349448817	-0.0941584263335933	0.0523829884967072	0.0733829393749759	-0.00267298770309613	4.09941357642358	0.486898513486514	-0.12811905315984	0.0457051278801199	-0.0499336804425574	0.0127524107457542	Sched2
963	24.8985636516568	0.0772209184908695	-0.134717051629221	0.106369216902272	0.199002449835548	-0.212187602186036	21.263434065934	0.0765960491508491	-0.103184294505495	0.123623147252747	0.20657991008991	-0.195662137862138	Sched3
964	8.29505005226214	0.320567757303468	-0.108012569825592	0.0721329747459646	0.112434893147368	-0.164422844318632	10.0720050749251	0.315839448551449	-0.0694935365894106	0.0618010740069929	0.126536408191808	-0.197912726173826	Sched4
965	12.7051818629038	-0.199433278407532	-0.0216960225644172	0.200291868894477	0.0774998653587506	0.24086050451598	11.3541547752248	-0.213430260739261	-0.00879903641808192	0.175452419580419	0.126020651948052	0.205955194505494	Sched5
966	20.0920789107042	0.363713936208863	-0.167130689059282	0.169380407338166	-0.00883758082461836	-0.0646969173920248	16.0132787712288	0.345195713286713	-0.172348368031968	0.16174445954046	0.0115742423154645	-0.0511113295354645	Sched6
967	9.8234268842856	0.419433786637857	-0.131586219021191	0.134318222771704	-0.0871880149080981	-0.0128029158676281	11.7368233366633	0.42126887012987	-0.163394217282717	0.0776310505877123	-0.0383266543966034	-0.060245160363037	Sched7
968	19.2906461302884	-0.225514298654461	-0.0701547683146182	0.107789159132954	0.123078814646834	0.204514938161292	13.6991457942058	-0.234178150849151	-0.043785899952048	0.126191855844156	0.143467991908092	0.201584738261738	Sched8
969	17.8628289788806	-0.200137167550444	-0.0970509115131777	0.126200252694863	-0.106659272175462	0.114282165563145	17.0733725274725	-0.204580688311688	-0.116822244455544	0.11858637982018	-0.134988323076923	0.0877879566433567	Sched9
970	4.9030834014806	-0.0679705409703793	-0.195317746504916	0.126328132726912	-0.139189851548953	-0.226191870562514	4.11931979020979	-0.139611287792208	-0.169899444345654	0.119761073386613	-0.0307937642737262	-0.302623071928072	Sched10
971	29.8703326664702	0.00255800449709614	-0.103281440508269	0.252454403924207	0.246141028548712	-0.105394307237204	17.8092508091908	-0.000645682271828172	-0.103523405294705	0.256817979020979	0.257419971028971	-0.10000385004995	Sched1
972	4.75341222358314	0.351489634910903	-0.175544542327125	0.0191416328101269	-0.15156566712716	0.120624545827944	5.71596333666334	0.3399908001998	-0.156837099360639	0.0044363851978022	-0.128075912362637	0.186187497312687	Sched2
973	28.5327329851179	-0.00583804095125694	-0.256061135114813	0.0990711438900998	-0.0861679141255343	0.228060858354631	20.8897061938062	-0.0137251760602398	-0.246851658341658	0.0766955342697303	-0.0842651748251748	0.241430223776224	Sched3
974	26.9432525890304	-0.0838475825055943	-0.225467581104672	0.223267894645496	-0.123905233106294	0.0623708404522763	20.8384035964036	-0.093760322037962	-0.236440566433567	0.221025465534465	-0.13414787002997	0.060451888941059	Sched4
975	16.7456483023769	0.19450974116889	-0.0100395967406393	0.235301741421805	-0.179107472987688	0.138599056292894	16.6977180619381	0.166767789210789	-0.0481446547212786	0.249040359640359	-0.162495088911089	0.135920638061938	Sched5
976	4.31596367337677	0.362818273603683	-0.00843718703192329	0.154497597628075	-0.0740409602131778	0.132423270550623	3.07802774225774	0.384153676323676	0.0128281458001998	0.11097698422977	-0.113325963636364	0.212492759391608	Sched6
977	16.0895714071359	0.251928183251535	-0.145452900961289	0.168052685430619	-0.0596542986117831	-0.146134187527031	12.1175410989011	0.27344163036963	-0.130676288811189	0.167236285214785	-0.00531708889518482	-0.183398588811189	Sched7
978	11.1084984856178	-0.0262742373281927	-0.115076267257082	0.237881692427756	-0.165017554791794	-0.195546075209027	13.1780390609391	-0.0691207913786213	-0.135303775224775	0.212682216783217	-0.182115240759241	-0.159404597302697	Sched8
979	26.4060095655512	-0.0861104826892792	-0.32361270661448	0.0589630758741769	0.11981512345016	-0.078720954496043	20.4162650749251	-0.119876508891109	-0.323074771228771	0.0340521418782218	0.13924121038961	-0.0612499744827173	Sched9
980	8.67959072594077	0.0341768682370599	-0.137632782228946	0.0798033130014089	-0.23725011471548	0.245069091040959	8.04137947052947	0.0751550272227772	-0.149699024525474	0.113819461238761	-0.186283353646354	0.204530636763237	Sched10
981	8.16044172903185	0.246923499951157	-0.0783820799437778	0.183073566955156	0.0719955374390013	-0.104372297070984	5.98304386613387	0.25621696003996	-0.104768310718282	0.221346801798202	0.0728581430909091	-0.0368131158472328	Sched1
982	24.6279657243972	0.296585364272243	-0.0936556901736491	0.19827408066739	-0.050982597140496	0.146486824576071	21.8679500499501	0.261685047952048	-0.105736497102897	0.199142178821179	-0.110420536863137	0.143670468231768	Sched2
983	23.0183407079416	-0.0280473525312645	-0.00296483179496815	0.027377455807155	-0.270407493078246	0.326386408924546	16.4990134465534	-0.0240775131272727	-0.0160698568726174	0.0384692011928072	-0.290140686313686	0.289048430569431	Sched3
984	22.5298707306512	0.185410077690136	-0.199207964426512	0.0744798973936534	0.180468691698074	0.0726616598988184	18.6622642657343	0.16763853046953	-0.193122197802198	0.081422894005994	0.17301974985015	0.108925636883117	Sched4
985	18.7522827483719	-0.0521325622383401	-0.0146646392564704	0.32606763864674	-0.240971511032835	-0.0366210319594838	16.8657427272727	-0.0770766357442557	-0.017439428794006	0.330434644355644	-0.224903727272727	-0.0449424542077922	Sched5
986	13.5400898188571	0.309790184013925	-0.15263609193598	0.0587778405080808	0.129449069267691	-0.155805926975751	16.7469791608391	0.319673474525474	-0.168119086213786	0.030031377605994	0.13260394035964	-0.148300294705295	Sched6
987	7.18140136387511	-0.0337041191483097	-0.0183751806531522	0.0617227175355076	-0.317505560985473	-0.199176637653092	9.695865004995	-0.0438797320087913	0.0399427781802198	0.0580917137472527	-0.304642810189811	-0.208535948451549	Sched7
988	4.46629344464823	0.303777407083486	-0.136484731400036	0.119901311931292	0.199261480156746	-0.0411293717918308	2.05472966833167	0.30142926003996	-0.196491456935065	0.149664221257742	0.154772109322677	0.0977688537992008	Sched8
989	26.4641776939764	0.164400847940404	-0.195029503117422	0.196456022037804	-0.110941467544674	0.0792912411564366	22.8788801198801	0.135834991508491	-0.202458563436563	0.20660442957043	-0.127492580719281	0.0850448001798202	Sched9
990	9.88357230996429	-0.000811679033311654	-0.161590932705174	0.252344273307688	-0.224426207173397	0.0474695182586236	9.23219545454546	-0.00464890171558442	-0.193327905294705	0.240754973026973	-0.242827193806194	0.0224471163996004	Sched10
991	3.87909951804922	0.169454729520768	-0.0710602722473812	0.179830377002264	-0.0976097496544269	0.176097694865375	5.85336481518481	0.181245618681319	-0.0877179945874127	0.166778473126873	-0.0550429504727273	0.214700218681319	Sched1
992	21.7403041425971	0.442248718957858	-0.153819255413116	0.104866280853522	0.0183562437909791	0.0166315023542705	16.2269377122877	0.437037885114885	-0.159762384215784	0.118991934265734	0.039774074538961	-0.0285380362432567	Sched2
993	24.7983430939298	0.157056148413011	-0.113904965657677	0.000645767934159503	0.143003959544051	0.279212907347733	21.5707255744256	0.170449285714286	-0.140117808991009	-0.0181504320919081	0.111116283016983	0.246989568431568	Sched3
994	21.1609668868554	0.438888792090359	-0.0884702228734374	0.144827341766591	0.0836968290116242	0.0131376588227742	14.2897705794206	0.438537551448551	-0.0862082937062937	0.11734339000999	0.138251731668332	-0.00345833994805195	Sched4
995	22.8209285915563	0.338259590522842	-0.0610965675633307	0.0585125434827613	0.183501046700341	0.0669096515714306	19.3018335464536	0.348065298701299	-0.0706958098801199	0.0286925195275724	0.205100723276723	0.0514401420949051	Sched5
996	29.2994542325293	0.286433559518528	-0.0636207699510573	0.131646727257965	-0.197546707494372	-0.122754294390752	23.8387922977023	0.289736260739261	-0.0312221171697503	0.146733180819181	-0.153315247052947	-0.16325417982018	Sched6
997	10.6738701601339	0.348141424290763	-0.193638015807702	0.0509225147222194	-0.051025982662926	-0.137537137197046	8.25735342657343	0.346897968031968	-0.1958864995005	0.0674742473756243	-0.0676827054055945	-0.144912331068931	Sched7
998	6.95662751785423	0.308283344536536	-0.00325811420285496	0.127429685115569	-0.095995673448463	-0.214627535380362	7.56118250749252	0.278048482517483	0.0472168609453547	0.160288324275724	-0.0280191773061938	-0.256153768231768	Sched8
999	18.2058325681879	0.303036065321635	-0.16373634168253	0.060749216991715	0.153675801799427	-0.127689405691468	11.1300378121878	0.320011901098901	-0.214392316683317	0.0607112535934066	0.11641487002997	-0.10438587962038	Sched9
1000	23.2131024830248	-0.262346121051191	-0.179422901853632	0.0677965369139603	0.020865841714938	-0.176363721542673	16.9157624475524	-0.266359808191808	-0.17179374005994	0.0863085404595404	0.00458234178668332	-0.167936292707293	Sched10
1001	10.7693470039178	-0.000757896508813913	-0.0863102551605269	0.162760514866081	-0.0533143993061956	0.298072887857	10.4614241458541	0.0209176577551148	-0.0791023001788212	0.150968285414585	-0.0619925768218781	0.309391946053946	Sched1
1002	15.2916975515697	0.352548533173772	-0.0597841076447752	0.0274658893817173	0.0663128624332433	0.223996297941011	13.5549074425575	0.347785113886113	-0.0677213951757243	0.0309185834889111	0.0384560945909091	0.202852975024975	Sched2
1003	12.4390678991937	-0.07008960862062	-0.185658719834106	0.260231940410173	0.0403410664390813	0.0337025357015596	13.4430986313686	-0.0870427597402598	-0.171320115584415	0.254800708291708	0.0297806038565235	0.0769407818671329	Sched3
1004	7.83887728509773	0.140209796933826	-0.206951694984859	0.0099802977461447	-0.0752709384546624	-0.205922833730206	7.25134157842158	0.192222553746254	-0.189953768731269	0.0172621791446454	-0.0967757689310688	-0.176903475524475	Sched4
1005	4.12788107577102	-0.0712830674396638	-0.138208993113743	0.213713985814401	-0.198250664139161	-0.112299875330638	4.28098531468531	0.0472059409159841	-0.17105130040959	0.263955627672327	-0.227967794805195	-0.0591987441838162	Sched5
1006	15.4600941916119	-0.17563738510082	-0.0311953931175526	0.02408622953201	-0.224944252372253	0.20725308600363	13.6931562837163	-0.160948151848152	-0.0205034993568432	0.0606099256043956	-0.223512277722278	0.190080701298701	Sched6
1007	27.3924165457104	0.327013946416053	-0.124889458404423	0.183360465309954	0.0169233818867977	0.104317743008896	19.3814212787213	0.338964452547453	-0.108148388511489	0.179118868131868	0.018998311987013	0.131078442257742	Sched7
1008	24.0888123816609	0.129840478641728	-0.155105844134142	0.227335602166667	0.116381816450683	-0.0936022762304335	14.865963996004	0.150627114885115	-0.139185088211788	0.233797685314685	0.115890667632368	-0.0699124236663336	Sched8
1009	29.0027561507053	-0.167768445743525	-0.0665544598064891	0.251114405696684	-0.0792410854537658	-0.17010441967097	19.6868475524476	-0.182141170829171	-0.0720643838761239	0.257082121878122	-0.0710247167532468	-0.154167724175824	Sched9
1010	7.382769945874	0.106951250574202	-0.158577694516132	0.223876134631301	-0.0286187632109396	0.181413759993364	7.61317886113886	0.0732148826673326	-0.0902684628491508	0.252015056943057	-0.0661331161903098	0.267536282717283	Sched10
1011	5.1784008659769	0.238710298334903	-0.129228099899726	0.0301469031956502	-0.108211013984967	-0.233173262844429	5.34525333666335	0.319909024975025	-0.140101312387612	0.0711514409882118	-0.0470041458707293	-0.179573674325674	Sched1
1012	9.84720756119419	0.340317286514446	-0.0469590929975514	0.12369638322485	-0.108392803084488	0.116280859169782	8.51412241758242	0.325053442557443	-0.0649886042268031	0.165519576123876	-0.099874753578032	0.0837456756043958	Sched2
1013	13.8717465282242	0.190644719296591	-0.0481944012054017	0.238635549512935	0.121311637714263	-0.119270991263068	18.055765034965	0.185181002997003	-0.0542569860279721	0.220633151848152	0.143212963736264	-0.143475841458541	Sched3
1014	4.56949864687664	-0.0998269627390227	-0.23100145360054	0.219075326795546	0.0857882449088049	0.125861974656641	4.6417468031968	-0.1121511796004	-0.262365921078921	0.242636245054945	0.0530512948061938	0.106264160451648	Sched4
1015	3.61376468695377	0.215475619604223	-0.190822761762494	0.09822509547153	-0.116899356867393	0.150755547674161	2.60252923076923	0.280320210889111	-0.304336954545455	0.0688415841848152	-0.0811174728426574	0.120179396177822	Sched5
1016	11.0483236762383	0.26941668986962	-0.123393876594864	0.123448305759412	-0.145273676933881	-0.0684038795188024	12.7934175924076	0.290051928071928	-0.111093571028971	0.151573668831169	-0.113966973526473	-0.0456489938601398	Sched6
1017	6.1428041154317	-0.0633165793656703	-0.044369182214421	0.0812964030979008	-0.275687245090407	-0.234727460549322	5.30985817182817	-0.00935004875244756	-0.0251286440923077	0.0891390458664335	-0.259406734065934	-0.243113827722278	Sched7
1018	29.8387871238309	-0.121808697986571	-0.162054328404002	0.204287527623412	0.206698295092897	0.0252905619077611	24.0602132867133	-0.160012895404595	-0.154226344855145	0.217627604395604	0.163004023076923	0.0370593205024975	Sched8
1019	22.8432501450189	0.201673996585574	-0.141668985079077	0.154363829110421	0.179304107734356	0.123177843498583	17.3805014985015	0.201858832167832	-0.135021877922078	0.145736408791209	0.160316325174825	0.162024499100899	Sched9
1020	28.5302508765927	-0.12164202550061	-0.102536796354394	0.327805680942236	0.0990905750223793	-0.0124456982622123	20.4209527872128	-0.135730826373626	-0.132681305694306	0.357337771228771	0.0387899093506493	0.00545083838061937	Sched10
1021	25.621655551697	0.215259222171675	-0.004939830400234	0.0185926964652105	0.239071579194459	0.251565032440607	20.3407448551449	0.235844073926074	-0.0060810877353047	0.0282181973843157	0.289988775224775	0.180844118881119	Sched1
1022	26.4680235703638	-0.109445595688048	-0.206025008705496	0.102222435169542	0.145103698629388	-0.199902366992014	25.2586370629371	-0.123270188711289	-0.259627592407592	0.0791983887112888	0.105121608891109	-0.171206042957043	Sched2
1023	21.1707452808443	0.330317708425854	-0.157320187438713	0.058303837093256	0.0198037472866378	0.214102453829208	17.3141025374626	0.337763445554446	-0.128798281418581	0.0614172951848153	0.077022663966034	0.200426664335664	Sched3
1024	5.60350994985734	0.138689841660972	-0.0757159647152299	0.0894327516528304	-0.207446042700837	0.00468167606665522	8.35463665334666	0.193772923876124	-0.0843198930899099	0.112141844615385	-0.161667850349651	-0.039250943047962	Sched4
1025	22.60072167053	0.18906391736299	-0.00411909996871115	0.260689077557245	0.124159542703664	0.158439397821753	20.1406747252747	0.200837705294706	-0.00689995071648351	0.260688546453546	0.106962018281718	0.136579003596404	Sched5
1026	17.6931632205816	0.104612253855408	-0.0575139219720619	0.119665185300194	0.266512280714251	-0.102376619564065	16.6377335864136	0.0616847904595404	-0.115085416883117	0.166631004695305	0.24352123976024	-0.039918886773027	Sched6
1027	19.782443370201	0.0361827320471256	-0.161788477805078	0.214221325846476	0.0562809252740773	-0.249447678704827	17.1407931068931	0.0109354697396603	-0.192901388611389	0.190399808491508	0.0626221254916084	-0.266161601398601	Sched7
1028	17.8007623323248	0.31713635062392	-0.102338892128578	0.0606099767508039	-0.231998171261051	-0.0364391426766909	18.1067003996004	0.301540998001998	-0.123497846353646	0.0734466613786213	-0.190327518481519	-0.0725576117882118	Sched8
1029	10.7828224903342	0.250627948364094	-0.000458726529477415	0.0159606237790472	-0.23729134451299	-0.214621267350063	10.4456142157842	0.247673010989011	0.0144210396168831	0.0754746374535465	-0.233197393406594	-0.142082963336663	Sched9
1030	28.3707618781978	0.0313569934508704	-0.22389772282383	0.131891356964525	-0.297714479471508	-0.00940602546746011	25.0625185814186	0.038530511136863	-0.207100964035964	0.127368542957043	-0.307134403596404	-7.07324721278723e-05	Sched10
1031	23.9561607459528	0.249933247079024	-0.0831997445620911	0.156436614440482	0.123856672586788	0.00735058729351805	16.4276633366633	0.275853050949051	-0.0808532417582417	0.121774616683317	0.0932673291108892	-0.0335044108691309	Sched1
1032	3.69913119835312	0.369500125706581	-0.0251288978690654	0.0634650199936628	0.00752585193097417	0.260455149177806	4.24836852147852	0.458033510489511	0.0409918942463537	0.0515288867102897	0.0245220739396603	0.145632695434565	Sched2
1033	26.9339209653727	-0.181480865610518	-0.160791184293524	0.126573199473195	0.204656812468238	0.10339546511598	15.1007158541459	-0.165378468531469	-0.123191691108891	0.144996214885115	0.20573318981019	0.154478605694305	Sched3
1034	29.3920355404014	-0.11112899659054	-0.14296430675801	0.238742511906257	0.0103075329878449	-0.23723480965192	17.5574053946054	-0.108807408091908	-0.106452507992008	0.246426996003996	-0.00241519398721279	-0.249306747252747	Sched4
1035	9.04491682824096	0.0615747340103316	-0.184963251519339	0.190499329044007	0.187716522345209	-0.100196060712925	10.2325974325674	0.0545212645091909	-0.186813703296703	0.179293166833167	0.212392428571429	-0.12283192007992	Sched5
1036	22.1622286282417	0.192861417948167	-0.138935846449254	0.26990069204139	0.0636339020295255	-0.0282878222028054	15.0364641458541	0.199857440559441	-0.145819898101898	0.253112319680319	0.0750950213086914	-0.0205813246235764	Sched6
1037	16.7358536014011	0.243601272454422	-0.244831839961439	0.0627359825824135	-0.132032363095742	-0.0509293761091055	16.2306998601399	0.268002944055944	-0.255186542457542	0.0261836623768232	-0.172719753246753	-0.0125638441887113	Sched7
1038	20.375299830718	0.158383281378333	-0.165962075625795	0.245449648056899	-0.00922120497683149	-0.122693204126303	11.5693329370629	0.148363493206793	-0.169016641658342	0.237642826173826	-0.00531576410409591	-0.116828399300699	Sched8
1039	3.51853685868386	-0.201413699851102	-0.208046871523092	0.0427610019453517	0.0646594914387863	-0.179298945310003	2.69578354645354	-0.137129967052947	-0.276047192807193	0.0655529053216784	0.0720963079566433	-0.202941479420579	Sched9
1040	10.6837056530871	0.19980330151519	-0.195125917901949	0.181473277338363	-0.00597772461687267	-0.0905164663399153	7.72808661338662	0.196144812587412	-0.184229755544456	0.201481547452547	-0.0317531782365634	-0.0873298925854146	Sched10
1041	25.9164902904135	-0.127605533661282	-0.201183123400081	0.236699828309661	-0.0795621188613171	0.111600223888878	18.331233036963	-0.141218319380619	-0.225418832167832	0.274820659340659	-0.000109224217282717	0.0675880679340659	Sched1
1042	12.4540366358784	0.135052286528787	-0.102275921510594	0.0997606524835268	0.0642218004739802	0.28960633047698	9.3981612887113	0.114649185714285	-0.133163287512487	0.145490204795205	0.061829913966034	0.275396040959041	Sched2
1043	28.1102978965637	0.257923881933414	-0.121132556311355	0.184041840325114	0.162563069284167	-0.0776440793573737	20.8287026973027	0.283540655344655	-0.111611196703297	0.184548046953047	0.151029536163836	-0.0503538724045954	Sched3
1044	7.61946044876596	-0.198569288092885	-0.172034047760883	0.00320737400814478	0.215880377722577	0.119957340220603	7.99370554445554	-0.235205981018981	-0.181116076423576	0.0327428625859141	0.220434337562438	0.0684235027802199	Sched4
1045	26.0724167738634	0.170230401528211	-0.100658022738045	0.23617513497104	0.111710236972366	0.12668104957853	22.6412313686313	0.164839386613387	-0.129353734065934	0.252144531468532	0.117217441858142	0.0920330812187812	Sched5
1046	16.7689911315136	-0.0946094421594352	-0.209943533112287	0.105351740291526	-0.143817377587369	0.20838675696792	16.9741988411588	-0.0777899963736265	-0.211797953046953	0.0736038570429572	-0.180342534465535	0.223552247752248	Sched6
1047	12.1012205194477	0.299542815432078	-0.154290689699886	0.00294439706160078	-0.152690173948223	-0.184718072972665	10.7790829270729	0.295446641358641	-0.164166934365634	-0.0605262279398601	-0.132385446853147	-0.17253855044955	Sched7
1048	10.6650022745063	-0.208214690897051	-0.124483326906893	0.000533324356165164	0.193900419896508	0.124402588917113	10.227706043956	-0.232393726273726	-0.136131713806194	0.0044131219939061	0.19799828971029	0.130311779150849	Sched8
1049	24.2912645328372	-0.161857920246441	-0.043296668074494	0.359280424879144	-0.0199678860617659	0.022879733333761	14.2900341658342	-0.142723961438561	-0.0104143556277722	0.383821716283716	-0.013790886007992	0.0648851552847153	Sched9
1050	27.2349416526758	-0.239030910970824	-0.214931709450364	0.140920171083574	0.055381818302803	-0.105129315214722	23.8231481518482	-0.231033493506493	-0.202418392607393	0.197973281718282	0.0547095216883118	-0.0997956876123877	Sched10
1051	20.6865260435206	0.114305817883637	-0.0279390102948389	0.233962685750382	0.239736471859684	0.113052592541782	16.6012329070929	0.147536276623377	-0.0485724922917083	0.220340132867133	0.218132944055944	0.130054696103896	Sched1
1052	15.8638368363611	-0.169033341906121	-0.14405232419988	0.177481736780681	-0.153380350771895	-0.011100925336346	11.1716306593407	-0.177194648351648	-0.129334021378621	0.162912550549451	-0.148092429070929	0.0397618769640959	Sched2
1053	29.6172013461051	-0.152108589690076	-0.034300935511588	0.170550688998521	-0.280706582079284	-0.0517007529038744	20.8802692607393	-0.116223824675325	-0.0541076839060939	0.172122212987013	-0.276525117882118	-0.0472887116499301	Sched3
1054	26.5531790816448	0.102092044865645	-0.314676180401421	0.0131100662523845	-0.00571282029205107	-0.194466262371602	19.6838844155844	0.146086968631368	-0.302752392607393	0.0535128564305695	-0.0290985234756943	-0.122121437962038	Sched4
1055	20.8267464099864	0.329598105213233	-0.0490381565694478	0.0569472961250787	0.265070378808147	0.00160753822625254	21.941992007992	0.3000244005994	-0.00919243611607393	0.0461279290359641	0.312911583416584	0.00693089355784215	Sched5
1056	10.2194318762708	-0.170355593426018	-0.0117905514244624	0.0870199531190561	0.0421059310949161	0.257104865442563	12.7200122477522	-0.132522915884116	-0.0844111423756245	0.0794299566233767	0.0245688377003996	0.257034145854146	Sched6
1057	19.2063226550497	0.287588287075239	-0.0888791904349857	0.14435415715426	-0.165019545124958	-0.146420025892903	13.7493402897103	0.287003428571429	-0.0937821502497502	0.164183282517483	-0.200115918081918	-0.1302029999001	Sched7
1058	10.8335370955122	0.407505802129728	-0.135607418454988	0.0414904917595136	-0.162942827624209	0.0235570617760197	11.6512571828172	0.440715173826173	-0.102455412398601	0.0201023122226773	-0.115604178821179	0.0478837372786214	Sched8
1059	13.3371280343973	0.439480076942711	-0.14994106895353	0.104345812485677	0.0106756214888598	-0.064748356698828	15.2510483816184	0.424023245754246	-0.194359341658342	0.0843429620679322	-0.0522706532617383	-0.0185990809338661	Sched9
1060	15.21113966769	0.0398860383037	-0.10525402865119	0.278231378104639	-0.193577354104915	-0.0976424800833863	19.0405577422577	0.0564631085144854	-0.0568513781048951	0.279462305694305	-0.19124369030969	-0.131686802897103	Sched10
1061	23.0887186336779	0.0523374234500856	-0.0404992585206892	0.00460771759360911	-0.280993821462737	0.228704853688996	18.5257067532468	0.0616898173416584	-0.0266414314350649	-0.00578270569380619	-0.295970363636364	0.206881140859141	Sched1
1062	4.74560889493854	0.0353893499623597	-0.203779570952128	0.129983612353516	-0.190613954416446	-0.200841230089681	4.68396476523477	0.022381572922977	-0.165601432567433	0.140793115164835	-0.179647560939061	-0.286508564035964	Sched2
1063	3.28777224248734	0.184958865105254	-0.127447941005486	0.193067644311339	-0.184255421503987	0.0882780316422203	1.64869445154845	0.248262347672328	-0.214435955999001	0.238167429177822	-0.0840481182877123	0.0792746257862138	Sched3
1064	22.3759363683631	0.288849821929481	-0.00883958526956138	0.196899947348235	0.0810720060898517	-0.180282978960924	19.5798349650349	0.306116582417582	0.00262638826453547	0.167888812187812	0.108910972327672	-0.192022706293707	Sched4
1065	17.6457806446547	-0.0398902109658511	-0.202007160587863	0.0288573222753847	-0.247893983154088	-0.177947579012718	15.9973916083916	-0.0129902864078921	-0.23025401998002	-0.0194670224543457	-0.264393565434565	-0.182996937662338	Sched5
1066	6.0913103037347	0.346776068742405	-0.125192087090748	0.172456467166048	-0.124489913824413	0.0461096993489873	7.11229636363637	0.395423904095904	-0.115630515714286	0.197699290709291	-0.109128868631369	0.00844650254175824	Sched6
1067	27.5103983519678	0.465008655366823	-0.0137969523406666	0.0963927840688887	0.0372060467660578	-0.0873789476175316	16.0263111088911	0.452810357642357	0.000172951459040959	0.105616818291708	0.0264084460952048	-0.0967700921078921	Sched7
1068	16.7963732292148	0.33354716355556	-0.156806850783237	0.112911796466321	0.0432040386164123	-0.171533520265017	12.9851627172827	0.348235291708291	-0.147599032667333	0.101742473926074	0.0544675884105894	-0.159661297402597	Sched8
1069	22.8727027908896	0.159026908095894	-0.150339386615576	0.0028433894126551	0.237279268481123	0.213055973610119	20.3717035264735	0.153286170429571	-0.167996621378621	-0.0179447604984416	0.224638418581419	0.199105933166833	Sched9
1070	29.1395216936706	0.149964545655735	-0.221508979573441	0.0814926679797722	-0.128418240578478	-0.104024939375063	20.2211107892108	0.153680005994006	-0.240038632367632	0.0723872716283716	-0.0810374414585415	-0.136756171628372	Sched10
1071	19.937456041661	0.270423851244906	-0.216267000128545	0.0605515966375829	0.150307239111868	0.0636404828265191	20.4158401598402	0.261876322677323	-0.234527062937063	0.0606977648551448	0.127309004695305	0.0777042187212788	Sched1
1072	14.9323189824425	-0.0625384607126871	-0.129028806763228	0.265904257816069	-0.10282032476936	-0.152867751200439	14.9525701198801	-0.0468537229567433	-0.133658541958042	0.248174408591409	-0.123253075224775	-0.15789381968032	Sched2
1073	19.3267934346305	0.193504097326716	-0.153285632690235	0.0196983029680573	0.212556495047189	-0.172264781494726	13.0525786013986	0.174649513486513	-0.196372849150849	0.0213706385621378	0.206664642357642	-0.153906368731269	Sched3
1074	22.0827725723487	-0.0781749502273865	-0.185898027448878	0.210790586661095	-0.1136474944697	-0.151277751098469	22.569592007992	-0.0804777197802197	-0.200605535464535	0.231893259740259	-0.0843796894105893	-0.157676980719281	Sched4
1075	8.67561191557703	0.343208141601861	-0.0725432482056945	0.153649483073883	-0.176857056290707	-0.0300077590380148	8.63359281718283	0.412912836163837	-0.0634987723766234	0.131092552407592	-0.185078063636364	0.0377058913918082	Sched5
1076	16.6476145905115	0.292186386679053	-0.105427760491418	0.181177185634891	-0.0373905829429354	0.120789189308198	14.6019015984016	0.269573103896104	-0.136408095904096	0.20708166033966	-0.0409621138581419	0.119795474725275	Sched6
1077	14.7845140948573	0.2288823287424	-0.105450037505906	0.070599064494975	0.161720241483764	0.0891681628212203	12.4258546953047	0.248070843156843	-0.116185334665335	0.0494540367600399	0.115756923123876	0.0959707585830169	Sched7
1078	7.70691945026373	0.413233931078086	-0.105492502531727	0.136289720177581	0.0397904728277653	-0.0858024131036797	6.98541044955045	0.361161528471529	-0.108845934751249	0.142526574925075	0.0967188024795206	-0.0797681509290709	Sched8
1079	17.4775275171811	-0.198552719849022	-0.145933902844427	0.0392683559910185	-0.186477590861793	-0.206461283571269	15.5349820579421	-0.231235447552448	-0.128278350749251	0.0420476996173826	-0.249274657342657	-0.158987622477523	Sched9
1080	11.2373116783044	0.224170568308375	-0.175588947587687	0.237429511076573	0.0256863005640982	0.0238554242526118	11.9634438061938	0.262808277722277	-0.148729080519481	0.188003687612388	0.0533354985214785	-0.0418001136803197	Sched10
1081	10.5747315474785	0.31885944764968	-0.0925476147580887	0.123979380534813	0.150827262156377	-0.132406407677589	10.6966421678322	0.366677267732268	-0.0828414312487512	0.123810249050949	0.170068967232767	-0.125639916083916	Sched1
1082	12.5678841428426	0.0328994276626979	-0.0262307604328776	0.255972404941236	-0.159543647409408	0.254398591032277	11.4966963536464	0.0238186317855145	-0.0404517991498501	0.30653142057942	-0.18161816023976	0.197745652347652	Sched2
1083	16.9095169834658	0.475880643395561	-0.0151132163463779	0.0348269113855389	0.183485328401128	0.0444641637390901	11.4203808691309	0.48821650949051	0.0198775701320979	-0.0149785192045954	0.192003896603397	0.0262202312345055	Sched3
1084	11.7470236456662	0.161050157685551	-0.208642860685273	0.131135115914812	-0.158216751065831	0.122288663203211	12.6101494605395	0.158100800599401	-0.194274556443556	0.118199926373626	-0.162993716383616	0.154172652847153	Sched4
1085	12.9786178187214	-0.0608686342560035	-0.121386902679134	0.0536028282650917	-0.318709287991651	0.0640828536546432	13.3206974525474	-0.033230991848003	-0.098109107032967	0.0324528326393606	-0.372138551448551	0.0932257142857142	Sched5
1086	26.2257769428081	0.387640961974745	-0.13737474354544	0.045979294353523	0.131137543927055	-0.087543094736541	19.4108276423576	0.426773626373626	-0.133433979420579	0.0683231347452548	0.108457027182817	-0.0425571709050949	Sched6
1087	24.0110276273624	0.344277148656702	-0.176797812361991	0.0632356506646911	-0.180929002629402	0.00896287432048349	16.7948701698302	0.353071907092907	-0.179065577422577	0.0446254792147852	-0.191342046453546	0.00163804603476524	Sched7
1088	6.96906582137096	0.167709594333112	-0.0631174322220809	0.0236706485154476	0.155578633440493	0.168575856033558	4.58473731268731	0.138204357972028	-0.115104899863636	-0.0525809968821179	0.116695186443556	0.147658917603396	Sched8
1089	28.6095663437888	0.358252915282415	-0.0635710860379667	0.140306720837161	0.108634838776018	-0.0981802382240023	17.4151705494505	0.368989542457542	-0.108238447852148	0.129015784315684	0.0620961614885115	-0.0808199459340659	Sched9
1090	7.49767478558861	0.131758792032223	-0.123628361433582	0.196789064394509	-0.0186146468343083	-0.254401148469395	8.75580417582417	0.099963028011988	-0.110231544555445	0.232618184815185	-0.00904417492497502	-0.264846424575424	Sched10
1091	19.0695561713287	0.311386706911041	-0.189319664618449	0.0682002040959283	-0.126314798076807	0.111700820641455	14.3423008291708	0.305089416583416	-0.275953696303696	0.022634106374026	-0.133119098301698	0.0508623696693306	Sched1
1092	26.5700476217803	0.279083111709464	-0.0988830963470469	0.160169499476869	-0.170588113152089	0.115829933942217	22.603426973027	0.300781518481518	-0.0667220037862138	0.181782306693307	-0.183015592407592	0.0955639621378621	Sched2
1093	18.8183848179339	0.429738143827355	-0.0834635622254531	0.105696116690875	-0.098100334133748	0.0174439382661994	18.4790072727273	0.428854539460539	-0.0659979935994005	0.126184306193806	-0.106362432467532	0.0235646977852148	Sched3
1094	16.2856301804054	0.226465276405711	-0.0362025556214603	0.289463354481192	-0.0503528267429152	-0.106242196162773	16.1363450649351	0.263328786213786	-0.0398391545754246	0.283287972027973	-0.0400994733281718	-0.0931562376423576	Sched4
1095	22.775593899722	0.207829447102257	-0.171945287146093	0.119879036104722	-0.107683637255627	0.186760549989495	20.0905681318681	0.18929520979021	-0.1728430999001	0.129087384915085	-0.133300906293706	0.180121006493506	Sched5
1096	20.1821514881861	-0.217562609278983	-0.147963009345715	0.131678788330678	-0.166209834909499	-0.110799442829358	20.0335861138861	-0.227869943056943	-0.156804741458541	0.113597781418582	-0.159392069030969	-0.0964504992007992	Sched6
1097	19.2329188027389	-0.240706222749562	-0.113377600280632	0.133459478116827	-0.0800141455902754	0.170664343787651	15.1045508591409	-0.282045260739261	-0.112136413956044	0.137791711788212	-0.0158224052479521	0.13637524955045	Sched7
1098	8.53843453228704	0.0853571333883646	-0.165862990503764	0.178130544008064	-0.179389489291831	0.184584842031413	9.48631744255744	0.126876519180819	-0.170554056543457	0.174371168031968	-0.189443544455545	0.185395030769231	Sched8
1099	26.8853689042769	0.350910072001892	-0.0147308364469971	0.0932320105680138	0.112364701892179	0.178297999744802	24.59543998002	0.344220127872128	-0.026000048940959	0.07607761004995	0.156236350849151	0.128822817482518	Sched9
1100	28.6489570686833	-0.127985701485559	-0.148524465426042	0.178813799842417	0.18459440442888	0.147687650538307	21.5399448551448	-0.160456626373626	-0.146711897702298	0.173369493506493	0.140435144455544	0.15970323006993	Sched10
1101	21.3390084901485	0.387739014399875	-0.11874137218935	0.0190236297800773	0.0995513137120709	-0.131925619707576	14.348978041958	0.408506370629371	-0.113107162937063	-0.0215482023776224	0.143504001398601	-0.0722251405784216	Sched1
1102	18.238797371144	-0.150653023765138	-0.0519407923930179	0.211148069734282	0.220109913255815	-0.116757142534466	14.9688863236763	-0.16670366003996	-0.0548243911988012	0.212692972027972	0.214675818181818	-0.0833566231768232	Sched2
1103	11.4240671674442	0.213621535291822	-0.164477357372766	0.147800246196104	0.144155601296641	-0.132769842346455	12.0764103296703	0.274078842157842	-0.202260715284715	0.15790369020979	0.120563210839161	-0.042255175963037	Sched3
1104	15.8229011854491	-0.125424119760304	-0.0380292317517656	0.139073546774681	-0.0746771605691374	0.203037391346433	16.6247228671328	-0.1357847005994	-0.0444459082993007	0.13210480999001	-0.0762266536763236	0.16710443016983	Sched4
1105	3.60873542275117	0.227354280945033	-0.213810529471283	0.0735809575005078	0.0482171959617577	-0.145748943715722	4.35625302697302	0.259025743256743	-0.215150946633366	0.0791825896623377	0.0837354131507493	-0.116498870669331	Sched5
1106	6.26356370010996	-0.245911429892057	-0.0414682585005949	0.0812553808614698	-0.17164510701901	0.195427409231556	6.86864176823176	-0.253478260739261	-0.00548704727472528	0.0773824757742258	-0.200948238761238	0.194691521078921	Sched6
1107	14.0090267048115	0.432374804617753	-0.070946197991475	0.134302339253266	0.0545350220732176	0.0763442505535193	11.6255433266733	0.433621929070929	-0.0753466895834166	0.0695600415424575	0.116964496863137	0.0855152392227772	Sched7
1108	10.1942252520046	0.0097502468597005	-0.0427597370917641	0.236387534810816	-0.221534306062218	-0.125494819338937	13.175726973027	0.0125044521855145	-0.0670541976423576	0.254236982017982	-0.234432601398601	-0.0879331791468532	Sched8
1109	7.35565615097257	-0.0298586179657574	-0.224913450972019	0.277736035396138	0.13686468053226	0.0263962072075072	7.5930073926074	-0.0794993426723277	-0.183735643356643	0.31428494005994	0.138297494005994	0.00885810363656344	Sched9
1110	28.4700645324565	0.142274462067563	-0.00609683819372579	0.289114718413093	0.217179601181419	0.0233796881698749	21.0477430569431	0.14013283956044	0.0270238982014985	0.298981639360639	0.19855421978022	0.0025854808666034	Sched10
1111	29.9663849105906	-0.272610997345359	-0.0641225515701416	0.0417440825921947	0.183019600013585	-0.146732806509774	20.4646877422578	-0.237553241758242	-0.0728269616383617	0.058655618030969	0.210781622377622	-0.179779322677323	Sched1
1112	23.4246974907541	0.269881265389995	-0.131918654559544	0.144057317209171	0.135900099645884	0.155425201715165	19.867873926074	0.253361479520479	-0.168305891108891	0.153121578221778	0.099715378121878	0.16252983016983	Sched2
1113	9.25005595686801	0.224484643327531	-0.171893030533169	0.118491235425909	-0.0878928041021136	-0.133338970423589	7.45598598401598	0.197023252847153	-0.187981739560439	0.0821026858681319	-3.16826493506494e-05	-0.198974627772228	Sched3
1114	26.252089681752	0.250598021943141	-0.251486264282285	0.0934906421733635	0.0254935496311099	0.0621848487783574	17.3380475224775	0.23867496003996	-0.263828654345654	0.0760055632257745	0.0291289301798202	0.0685111295104896	Sched4
1115	25.1039512131083	-0.00758947421927811	-0.133530785598506	0.0638921182662657	-0.281387482628062	0.124163052674648	18.2239928071928	-0.0400188250249751	-0.139515636663337	0.0544941868411588	-0.264220967032967	0.052031498978022	Sched5
1116	24.2958513013415	-0.217518008958743	-0.182653391889538	0.205884676250398	0.0891188561412681	0.0252106081563128	16.2321904795205	-0.226204731268731	-0.191200742257742	0.222490999000999	0.0760805347652347	0.0337056509206793	Sched6
1117	4.20638958487397	0.106590130426332	-0.183607544650112	0.200738695398637	0.133965254541074	0.15646804322856	3.86961428571429	0.0583286853924076	-0.22334533976024	0.195495442957043	0.277271784415584	0.0975700316463536	Sched7
1118	20.201923306346	-0.269936274127078	-0.164607850465556	0.139040112174867	0.116816576421777	-0.0315337598846267	11.6862285614386	-0.27578592007992	-0.207431713286713	0.12394382007992	0.138707235064935	-0.0666723211788212	Sched8
1119	15.6654162529966	0.380793941208421	-0.105972383549806	0.103561710657084	0.02642042718533	-0.135967307652213	16.7157846953047	0.397303173826174	-0.115979275924076	0.0231350660220779	0.0632501008451548	-0.185903163836164	Sched9
1120	4.67564518017185	0.209097556639405	-0.024297885255868	0.244445227725475	-0.0331606099685331	-0.145143166454821	5.32996645354646	0.193599042657343	-0.00738638794355645	0.1843353000999	0.0391872478611389	-0.155887962934066	Sched10
1121	19.3618570709843	0.246552808730421	-0.101332234117446	0.193327184679212	-0.0689162043042608	0.181008275316315	15.6986408791209	0.233310132867133	-0.0915267610389611	0.217668288711289	-0.0856916211488511	0.155831807392607	Sched1
1122	10.4139368679806	0.311884569777518	-0.0335819720678713	0.222963704036496	0.172289633954345	-0.0326992721008626	8.83097698301699	0.336864946053946	-0.024511833392008	0.208707444555444	0.169046108791209	0.0127222401287712	Sched2
1123	20.9365279038834	-0.18117291498154	-0.132932901733112	0.0985604010196244	-0.135909989957864	-0.0188949096936396	18.0710016083916	-0.177383006993007	-0.151174367032967	0.0175985893408592	-0.180945258741259	0.00492289455834165	Sched3
1124	19.6306135378786	0.351586821535603	-0.128859218933859	0.143408901795091	0.158534224787865	-0.0329798166187815	14.7491884515485	0.365785638361638	-0.142117397502498	0.14921966043956	0.135738046753247	-0.000768401567192806	Sched4
1125	8.40106049627838	0.368874050324003	-0.205983887605564	0.133338754233756	-0.0401493425823803	0.0453711173692272	6.55787295704295	0.326571215784216	-0.212729606393606	0.155501765734266	-0.0611953861798202	0.111921342147852	Sched5
1126	21.4933453252337	-0.0569550755792319	-0.171711598532188	0.268054534649965	-0.0732698050265902	-0.159158572991196	14.2887621378621	0.000851191830169831	-0.190073758241758	0.302402784215784	-0.0459350933375625	-0.178120866933067	Sched6
1127	18.2173955446968	-0.255697237021422	-0.143807432503671	0.0806751173182351	-0.219968007063077	0.0284890593221036	15.8649715684315	-0.251884	-0.0751003170929071	0.0682375866033966	-0.275536556443557	0.0210879918410589	Sched7
1128	16.415956425034	-0.0234304526165393	-0.0806589302982646	0.2824618375053	0.214482142084651	0.0863834718463575	15.552916973027	-0.053302010934066	-0.0977536217782217	0.300062384615384	0.174012393706294	0.0536186069043956	Sched8
1129	14.7616596000726	0.182072759741837	-0.187543442076684	0.0594017239150587	-0.175912101175662	-0.196836252932196	12.1324514885115	0.164790305994006	-0.178554711988012	0.0641463652307691	-0.164359770629371	-0.189522177822178	Sched9
1130	21.7567039608168	0.206153249663253	-0.200204038959636	0.150545805096192	-0.0903184827329067	0.104052959512437	19.2829750749251	0.238907518481519	-0.228034589410589	0.132249783016983	-0.0809443685414584	0.0657146911288711	Sched10
1131	9.23565324975008	0.354473716635039	-0.167609089286072	0.108250291565161	-0.0908638596934617	0.0275345444572333	7.84711171828171	0.41508595004995	-0.160679261038961	0.0686583303146852	-0.04475038300999	-0.056086130983017	Sched1
1132	12.186630809324	0.202938653215056	-0.0538236319642664	0.0525553384192552	0.333912130417598	-0.00716820862348266	12.1278690709291	0.20018921978022	-0.0202588582503197	0.010965847196014	0.349608295704296	0.00867086175514486	Sched2
1133	12.8255718960501	0.110506403802059	-0.208002375851465	0.1785203149449	-0.15021093938308	0.12857852937647	15.8857219280719	0.0854954657442558	-0.191271579420579	0.215354416583416	-0.179812493506494	0.0963539660339661	Sched3
1134	7.92146415922481	-0.109472400771631	-0.122029382742418	0.110305732904349	0.030234893460813	-0.211265957485261	7.6281772027972	-0.139216498201798	-0.121903492207792	0.0497883292856144	-0.0124927908635864	-0.139520635864136	Sched4
1135	22.6178915584923	0.216103639520675	-0.0652623892751571	0.101028895461481	0.11679198450581	0.235309138802126	13.6980747152847	0.256030514485514	-0.0832849929340657	0.0676569294355644	0.0390315517202797	0.289385483516484	Sched5
1136	13.4846057760625	0.315104731088481	-0.057790298547972	0.165594362476514	0.0607861443998024	0.155824076522972	12.5713613186813	0.298912727272727	-0.0848574284315684	0.148553555544455	0.0555377771268731	0.183633287212787	Sched6
1137	25.688307972522	-0.274125164562223	-0.00858259639390201	0.000362743787098036	-0.153171930814525	-0.224171780206667	20.3794058941059	-0.272723058941059	0.0491309550489511	-0.00269076654693307	-0.156586456243756	-0.205869583416584	Sched7
1138	22.2741360141549	0.219856009200777	-0.183675620144551	0.0894833491327951	0.178209409828277	-0.139443008093849	18.4627908491508	0.243256122877123	-0.190142156843157	0.0634510241758242	0.205966854045954	-0.14729981028971	Sched8
1139	12.0645964347652	0.38427636120724	-0.0421040042256543	0.178699700154294	-0.0370900616928092	-0.113544176601018	11.5578539460539	0.421960002997002	0.0370407109255745	0.156402201398601	-0.0510002625744256	-0.0735575427752247	Sched9
1140	11.4335964637627	0.0718116805070207	-0.1814009614623	0.0396764446736003	-0.0847760642740632	-0.207305725539777	11.346449020979	0.087938298051948	-0.17739927952048	0.0394932378997003	-0.15459252967033	-0.164186363936064	Sched10
1141	15.7391235884277	0.36984552159771	-0.120328375825144	0.179778414330863	-0.0611075351118339	0.0108932710771102	16.9086498601399	0.33830088011988	-0.122831431668332	0.167590306293706	-0.0981081523476525	0.02557767465994	Sched1
1142	28.1235986137397	0.231838765164182	-0.125946516999228	0.131286206203059	0.0809343846541739	-0.185492038356896	16.0476196403596	0.311742498501498	-0.17447747002997	0.114155456843157	0.0331207793526473	-0.105814615384616	Sched2
1143	14.8770691388345	0.284491171807199	-0.194254393055086	0.0875954889051909	-0.0664916632586541	-0.117559173864308	10.00883000999	0.326489596403596	-0.214739201798202	0.0509090210747253	-0.0240313954927672	-0.11333563969031	Sched3
1144	11.0798739859732	0.216356231503078	-0.0754551565821159	0.037241291933504	0.124676886153124	0.260224001966455	9.00000340659341	0.234200448551448	-0.0990369477022977	0.00492884775714286	0.169020643456543	0.20591486043956	Sched4
1145	11.8361184848133	0.0160885884487504	-0.138373222259115	0.278075260575375	0.156680103381377	0.120213422764395	8.67070325674325	0.0173752186210789	-0.144472011988012	0.310276574425575	0.120915121868132	0.162120175724276	Sched5
1146	28.2629002667232	0.0158454696906063	-0.0627114303211061	0.220804102140201	-0.297198293176236	0.102980512861194	14.7785666033966	-0.00301363455374625	-0.0656013068731269	0.21224978021978	-0.302705969030968	0.109995030769231	Sched6
1147	13.8015089221696	0.354452974473103	-0.136241665650399	0.0625954829543907	-0.0277932350739951	-0.0189988470414259	15.6661321178821	0.284812568431569	-0.191705130869131	0.043760248619081	-0.0380130904793208	0.00131988482657343	Sched7
1148	16.7379865166035	-0.199290393779773	-0.237121327190764	0.139618308039929	-0.0856259470309313	0.0108126980367402	15.3096375824176	-0.198702528471529	-0.248132287712288	0.124561073626374	-0.0963408471528473	0.0284159276013986	Sched8
1149	21.5727800635968	0.0170931647889244	-0.2116517067838	0.153391859802325	0.128445276986942	-0.212855480198249	19.0592593406594	0.000422234337952048	-0.22304391008991	0.134276321978022	0.159286630369631	-0.211579848151848	Sched9
1150	22.5649065582356	0.136804476066489	-0.242393750195417	0.114752269576979	-0.119040709270273	-0.0590838656243197	22.0568546453547	0.128993698801199	-0.23502769030969	0.0890822807192807	-0.125310768931069	-0.110691681418582	Sched10
1151	6.42923888934023	0.113668217508226	-0.0669645887294772	0.320274859648336	0.0366313778821201	-0.0766587970114419	5.43733879120879	0.102597160859141	-0.106301392853147	0.338544481518482	0.0219869311826174	-0.0503353353983016	Sched1
1152	16.5423394894665	0.326906083882214	-0.0712403144958426	0.0938655516154286	-0.170029453423369	0.155563992424454	17.6047921078921	0.358346137862138	-0.0690458005994006	0.0418282366536464	-0.202407406593407	0.174188012887113	Sched2
1153	19.3830054213849	0.178766819052895	-0.241765158692197	0.0546223445776854	-0.0669545556201241	-0.20778852490346	18.6798699200799	0.196780165834166	-0.257747917082917	0.0366927431806194	-0.0331445352096603	-0.208372318681319	Sched3
1154	25.0720933228604	0.174033616817552	-0.062770628651233	0.14617775294579	-0.259391713227467	-0.0957073078595403	17.4389344255744	0.190162807192807	-0.0731329840259741	0.143139501698302	-0.230135144855145	-0.125870185214785	Sched4
1155	4.86607356063112	0.4955359170146	-0.076794983995582	0.0386844333555398	-0.115089546285461	-0.0157404854273266	8.18339941058941	0.434865919080918	-0.0333039951608392	0.0848340092037963	-0.122992574225774	0.0525483094765235	Sched5
1156	24.4470675192013	0.341313688005045	-0.0901828870091232	0.0313203773396758	-0.0313199530491331	0.234506273534202	17.0430645554445	0.319870140859141	-0.0959488391608392	0.0532798974175824	-0.0779805284515482	0.208937454545455	Sched6
1157	19.0992833899339	0.0381928409994815	-0.231471009946939	0.161359376981155	-0.0669311805314629	0.134172988142845	19.1825301698302	0.0379292042007992	-0.268146987012987	0.147255171428571	-0.0622316023376623	0.122520751148851	Sched7
1158	22.5721679844304	0.0841245570954805	-0.144886627228134	0.225316646309703	0.0652336740075171	-0.224842344880789	17.8395523376624	0.0934913647352648	-0.142665047752248	0.247018848151849	0.0500273904945055	-0.179432846153846	Sched8
1159	25.1499413737299	0.347094516228246	-0.077216526300797	0.170108946433029	-0.109944822229617	-0.106664207138091	21.60752997003	0.39494772027972	-0.048421992958042	0.19576533976024	-0.154253789110889	-0.0470245201238762	Sched9
1160	9.65291869828932	0.335935691350863	-0.0596371597557659	0.179080163925486	-0.0421726125007198	0.0884912738533914	9.6016918881119	0.328582817182818	-0.0397254592407593	0.153264039160839	-0.0219182388092908	0.138308228291708	Sched10
1161	23.7479240173281	0.313869387650961	-0.11312703091016	0.170307608322882	0.0698655027615224	0.16014182934632	19.1039192507493	0.322135836163836	-0.163082488911089	0.140513356243756	0.0360201630205793	0.15220651048951	Sched1
1162	3.1024166215476	-0.241491410740391	-0.071111818645388	0.0166089729350319	-0.243160488212724	-0.0333280736322805	3.57802028971029	-0.216204716883117	-0.0813208518848152	-0.0585633610592407	-0.23001608281019	-0.106977263616883	Sched2
1163	10.2138389102941	-0.235124436451218	-0.06365560650386	0.0737222884186615	-0.142921360431045	-0.0651976976706406	11.2524413186813	-0.244748181818182	-0.0502667403689311	0.0748429123806193	-0.186607988411588	-0.0204212462753147	Sched3
1164	11.5866066700639	-0.118756470451916	-0.216194131697252	0.0856778856664448	0.110820263202578	0.180675071950249	9.60611641358642	-0.0722868342847152	-0.244241984015984	0.0996144451288712	0.146201927272727	0.129244452569431	Sched4
1165	15.8705182364793	0.316152434973889	-0.0522953994464902	0.113398344306126	0.160134207977184	0.107138075667671	15.715735024975	0.339611766233766	-0.052374592061938	0.130113145354645	0.163308515884116	0.0858387480319679	Sched5
1166	25.8296174173187	0.266636760570271	-0.205106112306101	0.0846963073298685	-0.163340556506966	0.017007383694693	21.3687921078921	0.274146315684316	-0.239424144855145	0.0693165025474526	-0.15282093996004	0.00290043297292708	Sched6
1167	25.4464954276059	0.316920119057118	-0.0674721394120772	0.124264897979584	-0.137909596314449	0.16517949797789	19.0652086813187	0.330001126873127	-0.0737488216783217	0.128344514685315	-0.143025011488511	0.144735145454545	Sched7
1168	27.9527815364221	0.282793501562626	-0.00347278441994591	0.217953015901477	-0.183690407805748	-0.085806206991652	21.2628912087912	0.288047755244756	0.0309274388134865	0.204241093906094	-0.1813041998002	-0.0844328974025974	Sched8
1169	24.4817176265347	0.218733725392829	-0.0106372676285523	0.239707564976055	-0.128697159771372	-0.153353138334402	20.3412090909091	0.252267893106893	0.00246270526843156	0.242356255744256	-0.176133101898102	-0.0674655721678322	Sched9
1170	24.9340805433293	-0.0752090745284923	-0.198233903679693	0.192754752591741	0.177643500942982	0.1507962014757	21.5584487912088	-0.0468456849060939	-0.212329443556444	0.201812448551448	0.174296316083916	0.145669505994006	Sched10
1171	27.5099708933435	-0.12174173494936	-0.0676126548272293	0.0228598399490397	-0.280938207604974	-0.198576416408126	19.6199590709291	-0.130696444455544	-0.0652628087512487	0.0285288561112887	-0.251209004995005	-0.226118453146853	Sched1
1172	7.83194760789044	0.379061159629606	-0.112215392082499	0.0867871052566502	-0.0678302253262025	-0.130206702318804	8.53705923076923	0.338291412587413	-0.160682713886114	0.0722675752577424	-0.0496753705734265	-0.130773031838162	Sched2
1173	8.95425907919762	0.0998272423742878	-0.152060334226591	0.00634494344530198	0.204474894506827	0.262175093199311	11.9568347252747	0.13245235044955	-0.165144202797203	0.0257799562662338	0.185232778221778	0.240765645354646	Sched3
1174	28.0686826434008	0.295528293827773	-0.139408298997741	0.0914674506250723	-0.173584677154828	0.0832466857453607	18.1400405394606	0.300178996003996	-0.146871756443556	0.0763128377022977	-0.130767596203796	0.103304065734266	Sched4
1175	25.0907739128554	0.312393055223619	-0.165722279931385	0.119348812436591	0.0436546676141908	-0.160713095124904	19.7253675324675	0.355303435564436	-0.157873086113886	0.126022423676324	0.0316710173546454	-0.138082219480519	Sched5
1176	14.6025661230989	-0.000561801073364999	-0.126238011184221	0.199700916975037	0.234593063756295	-0.203869708164689	13.9993963236763	-0.000654605758541459	-0.144299126573426	0.221533809190809	0.224717953046953	-0.183800991308691	Sched6
1177	3.41666000788904	0.34360632634023	-0.153244055880895	0.130858176732984	0.153637268480561	-0.0231661923067986	2.98838145854145	0.374171691308691	-0.161308713676324	0.101170939678222	0.146002003852148	-0.104387651290709	Sched7
1178	13.4073997424127	-0.0129675354021374	-0.262148698762429	0.101666348600048	0.28399959946748	0.0486068756896146	17.0535471028971	-0.0284599245305954	-0.235825156843157	0.110755482317682	0.26993295004995	0.0801302067032966	Sched8
1179	3.87524145209302	0.274405475639352	-0.175391454537611	0.139049375836192	0.0531901704521711	0.170437998718178	3.7814963936064	0.311910071928072	-0.343685874125874	0.0460527985057942	0.0388174258555445	0.102670928849151	Sched9
1180	28.2102133402943	-0.140559457032019	-0.226095268099604	0.213334410259627	-0.170179796684937	-0.0121083197434167	21.5046558441558	-0.148912000999001	-0.207907823176823	0.211334812187812	-0.16527269040959	-0.0244033492967033	Sched10
1181	15.8950556452308	0.372946779437635	-0.166160702523379	0.121305153675209	-0.113052681662864	0.0254697199817312	15.0365342857143	0.38513763036963	-0.162938424575424	0.143275619180819	-0.0696506852274726	0.0114866342514486	Sched1
1182	21.4575004745103	0.191104396727477	-0.142496314051257	0.194262400283062	0.0386644516900702	-0.213792065316218	22.605095934066	0.183302421578422	-0.139416441558441	0.215349905094905	0.0494802318721279	-0.20593017982018	Sched2
1183	3.43758571046954	0.359567865510854	-0.19167245950677	0.0108627358676701	-0.10952501597157	0.0983248951995775	3.76928714285714	0.261942645754246	-0.299114963036963	0.0243557534442558	-0.121422521668332	0.0378317775114985	Sched3
1184	11.4713572192052	0.252096026721913	-0.107528677425545	0.155593566390447	0.164077399492341	0.11992640917639	8.79534555444556	0.234609876123876	-0.16175116053946	0.143687224675325	0.202367310889111	0.0746665677602397	Sched4
1185	4.67687510831287	0.380306047755911	-0.079021923699091	0.0476825982175703	-0.0910603434706765	0.071935006866296	5.48208814185814	0.348137133866133	-0.0985131340659341	-0.0621337755801198	-0.165239546853147	0.0410533677182817	Sched5
1186	17.1570105045662	0.228761799660458	-0.164959492403253	0.0230405250297444	-0.185878131474719	0.109421704225939	13.6156272127872	0.255743098901099	-0.16813357942058	-0.00697357820949052	-0.156103224075924	0.0623395872197801	Sched6
1187	10.6362084574259	-0.132049300170935	-0.276015030205509	0.201735675844703	0.0757446067992685	-0.034716368210454	10.942072027972	-0.0526882095729271	-0.270670983016983	0.208245554445554	0.0850496454659341	-0.100666127802198	Sched7
1188	5.25100144890647	0.410376904176675	-0.0382166467301731	0.240973168893252	0.00749317538895845	-0.0230144382667245	7.18936836163836	0.319354957042957	-0.0929599644255743	0.269873176823176	0.0322892039007992	-0.0804759446053945	Sched8
1189	25.4658855163453	-0.210474486786082	-0.136603965094284	0.141341354206745	-0.173444846928909	0.0903864271186884	22.4972590409591	-0.21906806993007	-0.121182524075924	0.155940998801199	-0.17506306993007	0.051910297932068	Sched9
1190	8.0440746607541	-0.268328698598831	-0.148856412790518	0.0701593515854621	0.0666479452003655	-0.177418786917277	8.15582444555444	-0.245735616383616	-0.146456387312687	-0.0239184895022977	0.100667785654346	-0.251571138861139	Sched10
1191	6.53146112975829	-0.227397478406547	-0.159435860259299	0.132168198615203	0.037566573238467	-0.213760166296633	9.76138623376623	-0.2402256003996	-0.0773503476943057	0.086613783036963	0.166208218781219	-0.201201503296703	Sched1
1192	11.6404039654828	0.352149607396367	-0.127802532724374	0.0385064904059322	-0.0166511029787484	-0.193752139770428	11.8933858941059	0.294429524475524	-0.192655999000999	0.0676849858191808	-0.0234342606408591	-0.202941604395604	Sched2
1193	12.5885703981466	0.148136239190605	-0.0377511637534082	0.265486455353259	0.0324497290673189	0.21060006456577	13.7035462437563	0.139043841258741	-0.033018986011958	0.2916347002997	0.0152475042014545	0.226966547452547	Sched3
1194	5.20127250637425	-0.0909122558829888	-0.0325365984518174	0.214707961399136	0.214499999367958	-0.204692814361937	7.04308707292708	-0.0911114479240759	-0.0164922677123876	0.16893605024975	0.23479782017982	-0.209189511788211	Sched4
1195	24.878176468432	0.356062816080166	-0.0823012349281979	0.0447744215903227	0.155409098699676	-0.159949860490939	16.1756433966034	0.365582086913087	-0.127471133966034	0.0660694341158842	0.121750645854146	-0.128963683916084	Sched5
1196	28.6001436122615	-0.0729186546265155	-0.137028500973664	0.236594647258472	-0.250189468588929	0.0223336382707796	20.004566033966	-0.0389021642382617	-0.116910952347652	0.223240826173826	-0.319414014985015	0.0333850859180819	Sched6
1197	20.9700474130192	0.362261869283055	-0.181478351959773	0.0445481954712067	-0.1606130678436	-0.0587231329947621	15.5271274925075	0.340749943056943	-0.207149398601399	0.0408230480889111	-0.15522110989011	-0.0451599702887113	Sched7
1198	23.2735199199969	0.268062630848315	-0.224104842531567	0.0652571540280563	0.0593937653742407	0.117193969882869	17.4401689010989	0.318241762237762	-0.247607247752248	0.0665826991608391	0.00520828922105893	0.0818700664335665	Sched8
1199	22.9528450595757	0.491789581582555	-0.0469795318528867	0.11645947708466	-0.0312016069658746	0.061731821745387	17.6969841458541	0.456299342657343	-0.0343384213816184	0.212890503496503	-0.0204532648274725	0.009930723896789	Sched9
1200	22.5677507653227	0.185436110060465	-0.1282622326899	0.0273540321445986	0.176007123486592	-0.217888205688031	18.3920661838162	0.240437244755244	-0.115886443656344	0.0481662904155844	0.174246473526473	-0.143712851348651	Sched10
1201	14.7244195526845	0.342358035149838	-0.110132080669419	0.0739555442729762	-0.0838673086967571	-0.19483127439886	12.3470516683317	0.346871021978022	-0.0981100881718282	0.0833554213596404	-0.142413001598402	-0.137679047852148	Sched1
1202	3.94102617237677	0.422226518306401	-0.0772212446476518	0.0678006959258538	0.000651987444952937	0.196761094891929	3.2279620979021	0.433414006993007	0.00772796802327672	0.0782452042057942	0.0997898541428572	0.138166132546454	Sched2
1203	24.5597254208647	0.32633414426329	-0.0354666820684373	0.0435001259538279	-0.205742698925783	-0.152481824150059	15.7529639460539	0.326700294705295	-0.0563455465363637	-0.0277093566755245	-0.185717011988012	-0.211313526473527	Sched3
1204	12.107590297928	-0.0136553520199705	-0.286469853498318	0.00151503720703701	0.2902071938438	0.0746394398801981	13.0544398801199	-0.00710601775424575	-0.231385623376623	0.00125521523856144	0.342485122877123	0.0387148696526473	Sched4
1205	26.0614987146591	0.120302602061249	-0.121201724112446	0.152005273512076	0.269228116085984	-0.0176175292196863	15.9501184315684	0.0998103063936064	-0.10571492997003	0.138773207292707	0.295845554445555	-0.0553005618591408	Sched5
1206	19.7599882107458	0.206024403414207	-0.0119156009850625	0.10739005189444	-0.186005922750704	-0.230970411788067	18.7720126873127	0.220455324675325	-0.0107368502351648	0.0231934055915185	-0.221720206793207	-0.252954472927073	Sched6
1207	17.958213835935	-0.094777752148991	-0.261294851161247	0.157222799359151	-0.0898306559630806	0.0837730999603575	12.5068303296703	-0.0948503045954047	-0.323569153846153	0.167567949350649	-0.0512836699050949	0.0442829258192807	Sched7
1208	14.7913473475476	0.262597980439894	-0.160444426784867	0.141482930367747	0.170867264529624	-0.0844446241372172	15.0982803196803	0.276167066933067	-0.136535687112887	0.147620015284715	0.197466828171828	-0.0791367099200799	Sched8
1209	20.6078585913022	0.297160540792481	-0.0231859608956216	0.133973404626547	-0.131417953926438	0.200492110040524	18.5756783816184	0.339257676323676	-0.0609874092902098	0.091118303026973	-0.10130942967033	0.151587485014985	Sched9
1210	18.0871590708051	0.26136926270655	-0.170095791668871	0.194769208509343	0.0538466490968511	0.0713751681750892	16.5947565834166	0.235296599400599	-0.197530385614386	0.189265057942058	-0.0259647522497502	0.120923802597402	Sched10
1211	11.7096722883859	0.343428729522637	-0.107104232220795	0.0539014311789301	-0.0533025438318412	0.211899308343276	8.28595684315683	0.452354245754246	-0.143174380819181	0.0179438918332667	0.0144239412513486	0.068973423082018	Sched1
1212	24.3780285892184	-0.234077573290621	-0.113462638530721	0.117103123935474	-0.0615256955939573	-0.173707263999505	17.9434112887113	-0.247463240759241	-0.141110247052947	0.0970871466533465	-0.0884705793806193	-0.175890593206793	Sched2
1213	4.86206929212084	-0.14735626780836	-0.139485562293481	0.215821535081197	-0.14254729493631	-0.0591625210401832	3.43371773226773	-0.182803263316684	-0.164484762107892	0.221241771328671	-0.101868588541458	0.0362878805205794	Sched3
1214	8.85341762915591	0.312772778025087	-0.160000748496086	0.0394892278926837	0.0668729893113055	0.207655214708483	8.50722541458542	0.357413772227772	-0.174376217782218	-0.0481808218428571	0.063716245997003	0.148652139760239	Sched4
1215	17.8020719599621	0.298969205702761	-0.0241733368884836	0.0408825496612172	0.178817140745982	0.221989513969083	12.4096406593407	0.289516127872128	-0.0269632202017982	0.0381318645910989	0.204939464535464	0.214314048051948	Sched5
1216	9.45614317863675	0.171031538505845	-0.139020019139722	0.139277661597547	0.00546898057847155	0.18955840571652	11.2333730869131	0.172658603396603	-0.125282378381619	0.129075826173826	-0.0421189102037962	0.169821284615384	Sched6
1217	25.626366559115	-0.270604946782628	-0.0119868328974262	0.125683520688954	-0.0527869881431029	-0.239526064872354	19.1706567532467	-0.314294408591408	0.00800275188111888	0.112430155744256	-0.0582654017608391	-0.209201775224775	Sched7
1218	20.8723044174338	-0.0849212081128752	-0.0564372896826406	0.263700833932884	-0.112933435513751	-0.180824711574104	22.4173976023976	-0.0671011297702298	-0.0532289193506493	0.278039694305694	-0.129230044155844	-0.174112024975025	Sched8
1219	9.17680785045338	0.355664484419014	-0.0797843740416462	0.0898000114289249	-0.132464949890923	0.00403009293306357	9.84838978021976	0.316111815184815	-0.0857457544155844	0.0558498248481519	-0.179858799200799	-0.0226357314252748	Sched9
1220	18.0895351114481	-0.00703297850923465	-0.237732539924676	0.165934458665649	0.062008479409026	-0.191656611062372	14.7751777922078	-0.0532677362267732	-0.244608387612387	0.17829655044955	0.0534480059370629	-0.145037829470529	Sched10
1221	15.6423637099191	0.153566780626483	-0.0606008049573025	0.207415142462694	0.0886056472025949	0.094035393773986	13.8827968931069	0.201059854145854	-0.0155218573128272	0.222783965034965	-0.00572873610479521	0.110474215764236	Sched1
1222	12.9768257745334	0.117324408716501	-0.139978059577723	0.142010814490104	0.138603056585816	-0.117131371778933	13.0449654445554	0.116814897602398	-0.124404906193806	0.160502100899101	0.168540023976024	-0.120978609290709	Sched2
1223	12.744119464931	0.326864135568329	-0.090537400486013	0.185734486815606	-0.120472243441443	0.0652300151312441	12.9186243156843	0.321198391608392	-0.116856434165834	0.180575284715285	-0.152311349550449	0.0584895578991009	Sched3
1224	20.9851662056229	0.2809780509436	-0.0931560355677911	0.215898276826427	-0.0180778147211904	0.152833461906931	20.5410775324675	0.277166301698302	-0.0647578462737263	0.226194429570429	0.0240518792558442	0.155966974525475	Sched4
1225	29.6933117918037	0.20522273119773	-0.025410777989194	0.0842176170545777	-0.243369883711388	0.152421978208957	25.1422150849151	0.21864825974026	-0.0277419815264735	0.0699836839960041	-0.240406111888112	0.143494193106893	Sched5
1226	10.9313407483192	0.268174072334974	-0.166071571190448	0.138546713304054	-0.145417424341254	-0.00294693120198488	9.33942489510491	0.299974951048952	-0.181952132467532	0.147870713486513	-0.0898272624275725	-0.045726860005994	Sched6
1227	6.28065524625164	0.0474222539919965	-0.231376722161828	0.0958554122269749	-0.152516033360805	0.110176410555068	4.93205704295703	0.0427777786363637	-0.239493689710289	0.0997973135164835	-0.0983470721248751	0.13131447027972	Sched7
1228	19.1076079065423	0.0473603043316536	-0.304055208431662	0.176510997356806	0.107859660870492	0.0479825473579612	12.2525598501499	0.0572741477432567	-0.328061633366634	0.142653694905095	0.138662962537463	0.0310110146942657	Sched8
1229	21.6631410951115	0.113231763787237	-0.0375458539354214	0.136940018124444	-0.165918248912902	-0.205529243917741	17.2623456843157	0.102908411288711	-0.0284340484531168	0.142365418881119	-0.224901265734266	-0.147764897902098	Sched9
1230	25.8514981100589	0.287554826858409	-0.185324951730941	0.125187910295721	0.117521418278316	0.0784261256375248	20.7747036963037	0.274337518481518	-0.180579971028971	0.126168958341658	0.18775118981019	0.027819997352048	Sched10
1231	22.199189680464	-0.167170934375413	-0.194373425870261	0.199630572378592	-0.104783698913921	0.0822460498960102	26.8659298701299	-0.158897225774226	-0.203298042957043	0.234638541458542	-0.0660888072927073	0.0613683559440561	Sched1
1232	9.72029085426561	0.242709806075068	-0.00370758523216614	0.182121736236398	0.169717762349613	-0.119299314647499	8.58254211788211	0.209007699300699	0.0486257424705294	0.154635666433566	0.199965843156843	-0.111716433166833	Sched2
1233	3.32486325985601	-0.142553387644435	-0.207074868504542	0.0335021625838344	0.218714444081085	-0.171743964266263	5.39608801198801	-0.0929609381418583	-0.144388962137862	0.0373979363174725	0.372129120879121	-0.217435584915085	Sched3
1234	13.6127383972043	0.427562906098433	-0.0943505652761802	0.0209911525431141	-0.114116314572582	0.0560893804128632	12.0807058741259	0.42305428071928	-0.0951865262837161	0.0421202152460539	-0.0981880767932067	0.0773066909560439	Sched4
1235	8.84951756291622	-0.249092092364546	-0.145065080633655	0.0367538069956808	-0.040360584157939	-0.209059139666767	8.06267484515484	-0.271915433566434	-0.184914325374626	0.0146706859167033	-0.0292434051048951	-0.215590419480519	Sched5
1236	28.3362246040734	0.211273222450714	-0.193621814083158	0.120726582975686	0.134944981397731	-0.1252357850068	15.4486602897103	0.229857198801199	-0.219056331668332	0.155413028071928	0.0949716794205795	-0.112340025174825	Sched6
1237	5.80361534374301	0.449966859726861	-0.0610776685073884	0.133060447623756	0.111433113450266	-0.000403757289691213	5.92072448551448	0.410175172827174	-0.0324538365542457	0.130512931818182	0.101548832412587	-0.00172694172777223	Sched7
1238	7.4827550121542	0.199900061717601	-0.0501971628710275	0.198238189080007	-0.198338667322691	0.148383535947284	9.78778786213786	0.209306070929071	-0.0266673934192807	0.171461750749251	-0.25162165934066	0.155943936863137	Sched8
1239	10.0013952887434	0.286811716858981	-0.0523325282192607	0.23964804280728	-0.00918999088296304	0.166196494393566	13.3354682517483	0.28417075924076	-0.0471992928381618	0.219356076923077	0.0395919395581518	0.184926946053946	Sched9
1240	9.97581817036716	-0.131797133403655	-0.0684520426734095	0.172023407222504	-0.135389919389928	0.211194259113121	8.47977140859142	-0.104172449150849	-0.0723871583916084	0.228288478521478	-0.131280106193806	0.26681843956044	Sched10
1241	5.11464502400581	0.284802213909164	-0.145064687145214	0.11440248684419	-0.0503888561719184	0.104761792130484	4.65920957042957	0.304586665334665	-0.152311305194805	0.122305163210789	-0.0134740344185814	0.0152178860913087	Sched1
1242	20.058298111127	-0.0630250722762659	-0.200936388608379	0.173270521900154	-0.0474539997657405	0.0198413530076246	16.1917880619381	-0.0672458867432568	-0.208400271728272	0.143587779320679	-0.0760096467732267	0.00783086741818182	Sched2
1243	27.2667056727861	0.382745909828899	-0.205299762102428	0.061747054989836	0.0443722673568622	-0.0818370251024781	18.9405331568432	0.414899930069931	-0.187621190809191	0.0341717652727272	0.0987092014885114	-0.0446101476953048	Sched3
1244	7.76555833863954	0.0135738101390508	-0.0180394850426493	0.180949980991198	0.169001147128111	-0.137715278244861	10.7603561738262	-0.00128674016021978	0.0036442152975025	0.220765591908092	0.158361265034965	-0.161676700999001	Sched4
1245	10.386853925994	0.363710784561401	-0.221279626232531	0.0167819842592275	-0.021327008451813	-0.0622572716571632	12.4519811788212	0.344003683316683	-0.260284942057942	-0.0383005124370629	0.0182622490039895	-0.0802935977972028	Sched5
1246	26.5782870157324	0.421959773838978	-0.0880758835972038	0.126716442490111	0.0278632668755293	0.0482394067724055	16.8790851048951	0.437615218781219	-0.0650992805124875	0.118471587112887	0.039704337694006	0.0520350834415584	Sched6
1247	13.2960371813655	0.0915618978674468	-0.143245251104235	0.0526670589756381	-0.11406074407832	0.255323460851526	14.426676023976	0.0824971284715286	-0.120113922677322	0.0396593245014985	-0.167166583416583	0.286666752247752	Sched7
1248	5.17725518314446	0.311584446499916	-0.158408103545919	0.0343277912955719	-0.130082968294154	0.140075292201222	5.73744675324675	0.248233555444555	-0.131791914376623	0.0192239025689311	-0.186549654245754	0.208469998501499	Sched8
1249	12.8183187859411	0.350348420463556	-0.0694985402564556	0.0468811259397798	-0.0938727047521621	-0.170414233535936	10.6594078521479	0.405527250749251	-0.0250654602687312	0.0280696702487512	-0.131058967812188	-0.129168694105894	Sched9
1250	10.3622758263998	0.324724401171471	-0.0630035976748361	0.142486339815164	-0.193099485581699	-0.0663030662205431	8.88582177822177	0.323720076923077	-0.0952476252047952	0.111172944145854	-0.169452476823177	-0.0715731895204795	Sched10
1251	20.4064688307948	0.00737894556067107	-0.0859013849857048	0.14003578657141	-0.07305407865802	-0.31851452909857	20.282409020979	-0.0126542477261738	-0.0682038671328672	0.185315631368632	-0.0875299017682317	-0.229728548451548	Sched1
1252	14.1169723164182	-0.193048044316468	-0.0143821234016172	0.225401585435481	-0.261140889830765	-0.00319116116859344	14.5183334165834	-0.199784228771229	-0.0365543072597403	0.212998223776224	-0.21372413986014	-0.0348047249110889	Sched2
1253	26.6920330282411	0.0382745199066134	-0.237882891539831	0.224720527983449	-0.0355002356138364	0.222999996789505	21.1190052147852	0.015147054269031	-0.253665122877123	0.240313027972028	-0.059108114237962	0.208739016983017	Sched3
1254	3.78573917653996	0.281718180110399	-0.137603248419819	0.175146049614806	-0.0787045036918768	-0.144808145576097	2.80641166833166	0.326002568431569	-0.221511180999001	0.114698029475525	0.0164296943642358	-0.182870262937063	Sched4
1255	27.987710663394	0.236916406910413	-0.136862285196288	0.0140174051195098	-0.0463209512080583	0.280945770358415	23.7497156843157	0.232539525474526	-0.134655227172827	0.00352079336283716	-0.0940306143856142	0.271591523476523	Sched5
1256	23.8490080914373	-0.147582443163812	-0.107448635497632	0.190667393713804	0.0320088362430361	-0.245025290107368	18.9644751448552	-0.169987100899101	-0.0854629812187812	0.200707264735265	0.0266949074225774	-0.253775905094905	Sched6
1257	20.8817240619468	0.170321201695647	-0.115320847068949	0.216271082890472	0.204438773614169	-0.0444445740355639	19.845534965035	0.178050493506494	-0.102690483316683	0.225787497502497	0.211242641358642	-0.00720306158451548	Sched7
1258	21.3742927539966	0.338645878324429	-0.0382611982317892	0.28810561682643	-0.00511743417586853	-0.0346388117436917	14.9634916583416	0.323283384615385	-0.0388726022163836	0.295696048951049	-0.0165165472068931	-0.0209022068658741	Sched8
1259	16.6224319238104	0.213667861306486	-0.177157723243768	0.192527481846168	-0.0190370094736221	-0.179528369317315	10.024673996004	0.197254314685315	-0.194758183816184	0.171867427172827	-0.058551232763936	-0.166146853646354	Sched9
1260	5.97893582068487	0.397011436494123	-0.0557893140309399	0.154930866778591	0.110093731269524	-0.0351912223635806	6.86419160839161	0.444174137862138	-0.021158980431968	0.146976157842158	0.0989180506094903	0.0401157485055944	Sched10
1261	23.9587427937355	0.189148629182949	-0.135487693557209	0.146755288937971	0.222544102595413	-0.0188310851393024	21.5177708291708	0.217368093906094	-0.117922151548452	0.177973268731269	0.167070237462537	0.022969450198981	Sched1
1262	18.1591189671745	-0.19049560995929	-0.144028555647211	0.147839804989251	0.141953227381006	0.121315135053112	14.881977002997	-0.242414646353646	-0.152441105194805	0.120667866033966	0.129274373426574	0.099554302661239	Sched2
1263	15.6484853364716	-0.208403167118749	-0.152168101452685	0.212323593944222	0.0278499024889179	0.153694820423613	16.6747176923077	-0.217515753246753	-0.118725221978022	0.227959952047952	0.0158222417316683	0.170660205094905	Sched3
1264	3.63440755549991	-0.207035905502505	-0.108548780527914	0.162696766966836	-0.0988700570426434	-0.0620000788924051	3.41320216783217	-0.158643645144855	-0.142627520859141	0.131179185348651	-0.142526356359641	-0.140957979481518	Sched4
1265	15.3544587050773	-0.160566014302644	-0.107989159428125	0.163867702250537	-0.207030463365255	0.120291360150814	14.8626528271728	-0.133696273126873	-0.131607501798202	0.154364195504495	-0.229643208791209	0.0993430617382617	Sched5
1266	22.6676190899468	0.359966854540857	-0.0759976773554513	0.183091209071536	0.061416520048379	-0.0672352988715433	14.4510532867133	0.385615844155844	-0.0599981793106893	0.168546183416584	0.0645902603076923	-0.0562004157752248	Sched6
1267	10.8730458554635	0.336274921853631	-0.135147778485938	0.00394442768865114	0.163060433910029	0.0541477726440253	10.015491988012	0.334769084915085	-0.199753733266733	0.0292858983765235	0.063293848874925	0.0552530643362637	Sched7
1268	13.6326531535015	0.135961779957286	-0.238446558357438	0.1836215308298	0.124413451544346	-0.0738368267442851	10.4655163136863	0.12316252987013	-0.262419987012987	0.186919272727273	0.0827940030069931	-0.0867407895804197	Sched8
1269	13.6906704084411	0.303068412768978	-0.185692672302735	0.0428459264993305	-0.100311525524968	0.159050687146539	15.8226048451549	0.362359944055944	-0.207609541458542	0.0224432745521748	-0.0438719214013986	0.139339844855145	Sched9
1270	29.8118017291461	0.403565479377298	-0.0391456051356113	0.230821239807873	-0.00676114984315425	0.078580077834553	20.0508639160839	0.392372889110889	-0.0811814929470529	0.18056878941059	-0.0332908913575425	0.123196261438561	Sched10
1271	22.0538961277693	-0.0837379312455372	-0.192127805224213	0.0919982183890257	0.187466804515475	-0.210223227803827	19.4911569530469	-0.0896232407592406	-0.217095698301698	0.0721439415174825	0.192690742257742	-0.195493921078921	Sched1
1272	9.80443149558599	-0.239044818498019	-0.202154156201717	0.0396317798735712	0.213702309196203	0.0589838623838702	12.5430618481518	-0.253757764235764	-0.257709406593407	0.0540832275887112	0.173131582717283	0.0255144043748252	Sched2
1273	8.83918689688393	0.160019883366328	-0.211024300230551	0.021023854594816	0.107542536721955	-0.221337986357288	9.37340953046954	0.177208005994006	-0.259113877122877	0.0272486131174825	0.0838154427872128	-0.188681917282717	Sched3
1274	11.8367215149031	0.321385334774548	-0.0724579797907748	0.157019817261856	-0.150216932013043	0.136239477046726	10.4588039160839	0.328048206793207	-0.0582793454625375	0.152413411488512	-0.130674706893107	0.130711543956044	Sched4
1275	5.08265540515331	-0.174850156744372	-0.101117971752416	0.238344229600668	-0.134555034348493	-0.0252962170142354	5.6792033066933	-0.185965278921079	-0.0156728227382617	0.213413070829171	-0.0386131114865135	-0.0396455182749251	Sched5
1276	10.8849320552373	0.215554688658462	-0.189855357999891	0.0745795722306498	-0.178764069549006	-0.121374693657496	14.5988058741259	0.198800478521479	-0.190256302697303	0.113827055744256	-0.217243813186813	-0.082353145894106	Sched6
1277	14.181846412206	0.124681796340204	-0.187086721825451	0.0047998529760964	0.193273166916256	0.20237559605104	15.889713986014	0.114662987212787	-0.200716461538462	-0.00740705575794206	0.167618328871129	0.252632085914086	Sched7
1278	16.3366276198802	-0.131115012099511	-0.0614546725317401	0.220799724035956	-0.235495907056008	0.0858177309292374	11.5556078821179	-0.162219217182817	-0.064991074983017	0.265772662337662	-0.205397821178821	0.0230582169183816	Sched8
1279	4.82212436283596	-0.201281327826317	-0.101559332700366	0.205424148837819	-0.139061624335168	-0.131525521482551	4.51412024975025	-0.189804217482518	-0.0673696972957043	0.299814842157842	-0.109982902886114	-0.148496373323676	Sched9
1280	4.11016286478588	0.131914575284805	-0.301779373796028	0.00281226580336607	0.118902684352212	0.0820172132119634	3.36556861138861	0.0427713094145854	-0.337215529470529	-0.0110971514925075	0.148755642607393	0.0859934545754246	Sched10
1281	15.6143817005399	0.137192119372018	-0.0595363866842281	0.191764440496741	0.232473111698609	-0.0761418150328689	11.7799827772228	0.159322543056943	-0.0418390564819181	0.236859094905095	0.238710609390609	-0.0468532674325674	Sched1
1282	17.2647807094165	0.156995827119602	-0.0650179243173751	0.237668341512334	0.137766458176278	0.106522865755917	11.4848168331668	0.185630145854146	-0.0778391701498501	0.237228343656344	0.155326516683317	0.10352587997003	Sched2
1283	22.4761836069014	-0.0549952312650314	-0.157920024811974	0.191081602714031	0.20136499063422	0.166851086354389	16.8435956343657	-0.0303360053806194	-0.193892183816184	0.184508320679321	0.193616022977023	0.18748517982018	Sched3
1284	16.7542625530341	-0.24338068310943	-0.222664660782135	0.0345113115502193	-0.0302464090781844	0.209609124917074	12.2649789210789	-0.275989262737263	-0.246957726273726	0.0336796450154845	0.0281051606207792	0.153466225474525	Sched4
1285	3.4990771386411	-0.0709071603922835	-0.123451574934541	0.128279847547195	0.306547786108358	0.0629363321872746	3.309578001998	-0.104228873187812	-0.20849106	0.110666183549451	0.27477522037962	0.112197709316683	Sched5
1286	23.6958321648312	0.41081871513537	-0.0426378317431297	0.156197651763061	0.146364952894701	0.0169161237453357	20.4117502097902	0.432490623376624	-0.0278277102684315	0.148698402897103	0.171083903696304	0.0449826944805195	Sched6
1287	24.8650754075599	0.058405243093967	-0.233102848931351	0.0905596808576743	-0.191707757749284	-0.150602819849054	23.2236381618381	0.0630527142157842	-0.251128548451549	0.114707403496504	-0.202717452547453	-0.1002806	Sched7
1288	10.8601590333534	0.143809984949651	-0.0263719100011821	0.0616240824483337	-0.149227939983193	-0.0865943363126042	14.4585504395604	0.155349780819181	-0.0719563246885116	0.0951793430569432	-0.148340647752248	-0.0207496013495505	Sched8
1289	5.4239544682418	0.076777810979743	-0.190105936349038	0.0811181651672567	0.135971170480796	0.208163372997437	4.40515305694306	0.0983218916083916	-0.25644081018981	0.0521738969120879	0.105382909826174	0.227560606651348	Sched9
1290	26.0038158034743	0.319557615565895	-0.180257628283292	0.0990136542529605	-0.0188173450286494	0.120774603772862	19.7540111888112	0.349738859140859	-0.174380479520479	0.0691664033876124	0.0137698375281718	0.0910638485914086	Sched10
1291	6.76397120041137	0.257608084953211	-0.195877425124494	0.0680270441450835	0.171703877990786	-0.0185951946421741	6.88144498501499	0.24272757942058	-0.183734685914086	0.0696085525464535	0.177372927372627	0.0090588076896104	Sched1
1292	24.6889436550126	-0.191968835208445	-0.067916602271992	0.173317270623936	-0.103384889946856	0.2097447779568	16.2183589510489	-0.220718088911089	-0.0572125604765236	0.167904613386613	-0.101387478521478	0.197862313686313	Sched2
1293	18.386155146205	-0.111712716317283	-0.15902767044275	0.160294685636931	0.200183540329602	0.0374753711234241	18.10453001998	-0.107767696203796	-0.139438301398601	0.159175885514486	0.247318572427572	-0.0373261490337662	Sched3
1294	24.9930882456233	0.378627609549025	-0.0630007113991489	0.183018099806468	-0.0388639528268296	0.111272990827898	19.0206976723277	0.41135831968032	-0.0565310391738261	0.185859063936064	-0.0440198524236763	0.0734686964095905	Sched4
1295	15.1373304610443	0.337575275921461	-0.00860589876259145	0.234277724695524	0.0247453769126369	-0.136348510549229	12.9038064535464	0.342063995004995	0.0218021874006993	0.225755909090909	0.0163539947584415	-0.13053155994006	Sched5
1296	15.6369386839593	0.0968399346274468	-0.0740285701606475	0.247843368314523	-0.0693364553718969	-0.254421019429557	12.4090558941059	0.0930558250249749	-0.070476759264036	0.285283732267732	-0.0386734445848152	-0.220046381618382	Sched6
1297	7.10289888920487	0.2005646979639	-0.130010253206908	0.121224239603872	-0.126633394190026	0.135708629137935	7.95792216783217	0.213154260739261	-0.159063660739261	0.120257372627373	-0.138327881118881	0.145488373926074	Sched7
1298	12.990922157059	-0.202029850836061	-0.0405760988663703	0.233536429611922	0.145393027863154	-0.144055691578478	15.0045806593407	-0.225530096903096	-0.0591395352347652	0.251679282717283	0.125097622777223	-0.0665070346713288	Sched8
1299	17.2129781249084	-0.132462827532607	-0.154060141422182	0.17673627458205	-0.0444691519014112	0.0964878251735875	14.7424557342657	-0.132441276723277	-0.195479483716284	0.154592312887113	-0.0312248896956044	0.0605529393108891	Sched9
1300	4.2295089308614	0.146537914559806	-0.0688977097751916	0.21798631990161	0.199905560394392	-0.144198244563607	4.11409518481519	0.235006446453546	-0.0888200258107693	0.172516661623377	0.122938730609391	-0.0991728241418581	Sched10
1301	19.6907692002247	-0.139656162971694	-0.266163810490851	0.00212684721469272	-0.239561979342153	0.0249811225867669	15.9450471828172	-0.159169016983017	-0.268369524475524	0.00516234674152848	-0.234950282717283	0.00992168683226772	Sched1
1302	18.1807070557876	-0.168029818308857	-0.161912810008763	0.125342252690097	-0.182820013296597	-0.108028285663035	14.6730603696304	-0.168295564435565	-0.179234802197802	0.105271639160839	-0.203662995004995	-0.0667281404125874	Sched2
1303	27.9015370931907	0.176284555300754	-0.101370684994592	0.240936401450962	0.0599175685887219	0.0529146369057545	22.3995800899101	0.188836805194805	-0.0786936311688313	0.210519604395605	0.109243932167832	0.0327250284417683	Sched3
1304	23.975042501606	-0.172502539538802	-0.191128329598096	0.120284425724118	0.204539978431828	0.0928370498981757	13.966252967033	-0.169081951048951	-0.195072506493507	0.120694812287712	0.203478343656343	0.0910600827572428	Sched4
1305	12.7569905068648	0.269715106000119	-0.211500051913275	0.191631362522536	-0.077044069593226	0.0332430877478694	8.72875932067932	0.2666270999001	-0.224285756243756	0.191456475024975	-0.0482739382522078	-0.000483372693206793	Sched5
1306	14.7867201511349	0.131968599087766	-0.230324823498969	0.00740434026798132	-0.213369633957831	-0.176123049368566	12.131728011988	0.160924201698302	-0.231979057942058	0.0532155517982018	-0.156888618681319	-0.173599343656344	Sched6
1307	26.7694003555826	-0.191770638696287	-0.198685444673642	0.162716556510658	0.0218876611177838	0.146211342238265	20.5212016983017	-0.176545985014985	-0.223233739260739	0.133830388111888	0.0694754853146853	0.0856339306693307	Sched7
1308	11.7425475224281	0.38385809067894	-0.0583316193609584	0.0615152043438123	0.162950894425679	-0.124944715683948	12.2563346653347	0.398388096903097	-0.0542831081655344	0.14647611968032	0.120077214285714	-0.0664731831518482	Sched8
1309	18.9520471959862	0.245485576762432	-0.251390809449115	0.0879977634993864	-0.133763808756979	0.0238031946147787	15.0248042257742	0.243321561438561	-0.269121017982018	0.0441188575395305	-0.152676695904096	0.0307982057058941	Sched9
1310	11.9020021315224	0.172669577990672	-0.173093283802875	0.180449739082074	0.201384087450989	-0.0558947979245305	11.9976817082917	0.156343415884116	-0.219243062937063	0.160342154545455	0.181123576523476	-0.0575654178091908	Sched10
1311	14.6667852228333	-0.138427776587178	-0.1994121293833	0.0992820525756912	-0.150084682554628	0.0203329452732815	14.5982861438562	-0.141852106793207	-0.173322262737263	0.0825929747352648	-0.167857956043956	0.043612374922078	Sched1
1312	21.4759721537859	0.312397538272179	-0.23473450665912	0.183179318472036	0.00595093547259528	-0.0211014280812536	18.6558347452548	0.310841831168831	-0.225842337662338	0.185050996803197	-0.0477906258761239	0.00251630905984016	Sched2
1313	3.68980481298731	-0.0469425028807865	-0.255122168495113	0.193009707244469	-0.0859991551736637	-0.160144499972915	4.89049753246753	-0.0205171062611389	-0.249955897602398	0.245452473226774	-0.102511222158242	-0.149230982177822	Sched3
1314	13.8625027292578	-0.227220842172897	-0.213379961105891	0.155990374153863	0.0154321947123785	-0.0946072772305028	12.5285309090909	-0.229613995004995	-0.228736151848152	0.126590910689311	0.0697498804505494	-0.0703635146593406	Sched4
1315	10.3815332890533	-0.0384609795154008	-0.20520169799715	0.160010415804155	-0.206716598113626	-0.139322625988145	12.0502067332667	-0.0412588370193806	-0.226596452547453	0.152088216983017	-0.218960381618381	-0.126921040859141	Sched5
1316	18.5623846273796	0.49381462515943	-0.0473050325842775	0.0355274994092035	0.0419944732570089	0.129575056909995	18.0962385614386	0.485593188811189	0.00528603759710289	0.0644616700829171	0.00204293608122877	0.154184158741259	Sched6
1317	6.75198653949421	0.267769607794961	-0.0609198898011458	0.29372187062142	0.0249380083470431	0.0462237436321449	6.38070492507493	0.277064702297702	-0.0671981816663337	0.291682240759241	0.0714819783146852	0.0122086022303696	Sched7
1318	19.9239413317173	-0.157602660934587	-0.0188311742299954	0.245401592360753	-0.257868664431861	-0.0582846829720957	13.8082378521478	-0.187838036963037	-0.0255658529423577	0.234528033966034	-0.26161818981019	-0.044858374440959	Sched8
1319	22.6426463017722	0.319516318796299	-0.0168971400086541	0.207208977657431	-0.117653948986304	0.129916663500032	19.4455435064935	0.337982792207792	0.038376255600999	0.168972184815185	-0.133815274725275	0.162055719280719	Sched9
1320	10.0716359871576	-0.0547379234922617	-0.158155589901126	0.204214956793871	0.235198488875152	0.0010666411362144	11.4637651748252	-0.0599621468573427	-0.147388625174825	0.16078006983017	0.285131436563437	-0.0485466891183816	Sched10
1321	3.97264695691663	0.173010048262436	-0.156382904679797	0.101539151777385	0.0148859428476146	-0.267059508652358	7.06272455544454	0.187452501698302	-0.0766681583546453	0.121885335034965	0.12836442466034	-0.250663291708292	Sched1
1322	8.98809194621607	0.293945890896826	-0.0880937001959783	0.0320964668886686	0.25492591982852	0.0688702641109936	8.21014756243756	0.287076096903097	-0.128547362137862	0.0226634484233766	0.241779813186813	0.0875241380719281	Sched2
1323	4.60086121512284	-0.136762790184852	-0.176614980567784	0.249608265050508	0.129395584862797	-0.0516694607601123	3.60461178821179	-0.173650512087912	-0.208886317292707	0.218614719480519	0.0746486671482517	0.0225608987221778	Sched3
1324	11.8918888495086	-0.196459017330865	-0.0566017310412333	0.0694553294704457	-0.224041660840053	-0.0731164253013005	11.025567962038	-0.183392637162837	0.0257922064558442	0.061777544978022	-0.227139011488511	-0.0719529367632368	Sched4
1325	21.44697954641	-0.0983095152751243	-0.355820606711595	0.0192122987194922	-0.0872991962954042	0.0533145770315034	11.4769823876124	-0.0406336517472527	-0.354091434565435	0.0342217303025975	-0.106251794905095	0.114741117182817	Sched5
1326	18.9993048470771	0.208069538794306	-0.165928535122058	0.179288577230671	0.1335368901001	-0.133656463758553	14.5835082417583	0.203012855144855	-0.189582983016983	0.22928485014985	0.0994432081918083	-0.0943701532467532	Sched6
1327	19.2663455086045	0.325654891873351	-0.00777706305413113	0.120897212773763	-0.240550374700423	-0.0513281202307274	13.3715726873127	0.309890214785215	-0.00479584176523477	0.151383732767233	-0.238294226773227	-0.048605747952048	Sched7
1328	6.05737880079346	0.226129670184982	-0.0936756342664595	0.0240501357297527	-0.240956587113836	0.0870069683947434	6.06188832167833	0.222480127872128	-0.110703356711289	0.0288822791886114	-0.250717228771229	0.0943707795704297	Sched8
1329	13.931703245701	0.219100820474861	-0.0254647520687316	0.152106503638519	0.219680863145002	-0.0839032282256191	13.7184615584416	0.223261204795205	-0.027704939100999	0.178418212787213	0.214338789210789	-0.0128805579747253	Sched9
1330	13.0900971378946	-0.130322447609925	-0.323194728141269	0.00553642378898872	0.0319392954516739	-0.0347033825847619	9.09029449550447	-0.157968817382617	-0.324331728271729	0.0190421428753247	-0.00729744222187812	0.0627831187667333	Sched10
1331	18.561777427863	0.251239970550275	-0.0235475955170966	0.246010518328865	0.0774083318361288	0.00480468625883832	14.1946507892108	0.193888506493507	-0.0645271842657343	0.207555292707293	0.0781251998301697	-0.0295279095654346	Sched1
1332	15.7123935004953	0.374748941645599	-0.0485716626617422	0.00561223549210818	-0.230519227625769	0.0944290052738007	10.7425024575425	0.382015306693306	-0.0596103341058941	0.0273425449604396	-0.232201268731269	0.0332737406941058	Sched2
1333	25.6717538839706	-0.196885055955141	-0.185428085292218	0.0912686744913925	-0.112690477577489	-0.203883055352114	23.8958262637363	-0.211562047952048	-0.2364087002997	0.0865417704295706	-0.0736011568931068	-0.191931555444556	Sched3
1334	23.1936455218329	0.0594794756684026	-0.229517206221176	0.148021309692386	0.208885787853979	-0.0677353910348412	13.9755318581418	0.0454841646523477	-0.23960579020979	0.161724506193806	0.212168191808192	-0.0766116951048951	Sched4
1335	4.73903796459062	-0.167924065152563	-0.158842981294542	0.161200513664839	-0.220985630452247	0.0360412482121483	5.41853191808192	-0.201926113086913	-0.136349505944056	0.199880148951049	-0.148530087712288	0.0164123168582418	Sched5
1336	26.4770395687688	-0.15072934903623	-0.0426351785015146	0.162473172979533	-0.233665510251715	-0.166860021034731	23.1665197802198	-0.153941646353646	-0.0234045985944056	0.164859090909091	-0.289008823176823	-0.159973611488511	Sched6
1337	9.62534764505357	0.290837617707405	-0.0933070939505766	0.0447066550109585	0.19479521051431	-0.120781708749334	10.5821994705295	0.265501359640359	-0.108389686113886	0.0200307300604695	0.23508942057942	-0.156624911288711	Sched7
1338	18.1576652395139	-0.218798524569362	-0.102531851557991	0.108421979023158	0.19389541600844	0.122630285056876	15.2890915184815	-0.222250156843157	-0.10707107051948	0.0917210768231769	0.189771075824176	0.159796482717283	Sched8
1339	19.8395040763474	0.362050256340192	-0.019130294749456	0.218547734438661	-0.081381088814573	0.0338928138196449	14.3084153246753	0.373981065934066	0.00852686751438561	0.187254847352647	-0.104647983946054	0.0633522751918082	Sched9
1340	28.0855591957848	0.301112563467293	-0.0615717753267584	0.15898365218458	-0.155943542457196	-0.0620582668159802	19.8676232067932	0.274385502497502	-0.0878131701298702	0.183615774225774	-0.177190462537463	-0.0409650400929071	Sched10
1341	19.2565675681833	0.168428674252756	-0.192930600908649	0.0885922542276862	-0.094012747604525	-0.221868192947637	18.1197254945055	0.163684276523476	-0.200281116883117	0.0777955898951049	-0.0890542062937063	-0.268427802197802	Sched1
1342	20.6460590174237	-0.22326906619321	-0.245296145708766	0.0789043472615058	0.0882598462104134	-0.111586105442892	15.9949440659341	-0.224255709290709	-0.281455611388612	0.0764055207892108	0.0606495159650351	-0.124412545754246	Sched2
1343	11.2748201010989	-0.252848171629998	-0.0328761437609349	0.16083413350049	0.144724341095536	-0.134457936375181	7.50205121878122	-0.251587965034965	-0.0556297613012987	0.173083271128871	0.141973494705295	-0.11020552997003	Sched3
1344	13.4369619574814	-0.160734175311031	-0.0192997827855661	0.0876943609539654	-0.142050978920065	-0.221609215404213	7.81867051948051	-0.192445063936064	-0.0480617537920081	0.140306317882118	-0.142513037362637	-0.14860657022977	Sched4
1345	10.5671753225762	0.351527383335386	-0.0919056626156357	0.0200957270506402	-0.214453000201539	0.0791709702497112	10.6972531668332	0.354546041958042	-0.0957405046953048	0.0379401416525075	-0.220654313686314	0.0714752215084915	Sched5
1346	12.3818547867705	0.43235286170866	-0.00557932260551931	0.157301770864412	-0.117011512776818	0.0557118681866955	11.4218177122877	0.408964801198801	0.0279972310566434	0.190172899100899	-0.0658718073446554	0.0504747316373627	Sched6
1347	19.5003157769861	0.340762391055444	-0.262719668914834	0.0189933745406294	-0.012321810088759	0.0621492950938541	19.3133730869131	0.332894432567433	-0.223560571428572	0.0285604109672328	0.0284606218378622	0.0681001077582417	Sched7
1348	23.7775377791241	0.0812761907962308	-0.211930016168747	0.196265965435043	0.0352074737206998	0.165726045638138	22.1379752547452	0.121369304895105	-0.197410849150849	0.173769085714286	0.0463363923176823	0.153698161538461	Sched8
1349	16.6076226695305	0.289122956609931	-0.0148022645238549	0.200666567453598	0.00307515593066391	0.19429001218053	14.1565684715285	0.316098413586414	-0.00410713745944055	0.163813505894106	-0.00553117025214785	0.203863991008991	Sched9
1350	25.449284668531	0.133865662834245	-0.00202320999267504	0.242359788128346	-0.178923445578583	-0.170808425816373	22.0166134865135	0.133787519580419	-0.0256621485172857	0.242813724275724	-0.179910402597403	-0.148524638161839	Sched10
1351	9.33888609102381	0.37177740625734	-0.0228741018980948	0.126340773175312	0.144890133733341	-0.13883830701864	8.60855983016983	0.4070971998002	-0.0129803214743257	0.104470319160839	0.183779602197802	-0.107578835664336	Sched1
1352	13.3319428583526	0.0759046139486365	-0.0947761463943997	0.216586460351394	-0.174923098434944	-0.217084722040173	14.7349958641359	0.108049985014985	-0.131019005494505	0.203221982017982	-0.236665356643357	-0.173414922677323	Sched2
1353	7.57118353782487	0.153244279122406	-0.12605763554491	0.194097039157523	-0.0779109403534604	-0.208686341358223	7.93067012987013	0.0985294891308691	-0.15548456973027	0.185619382217782	-0.0331001478831169	-0.313907805194806	Sched3
1354	27.4382063898712	0.199033089146861	-0.0769077997652477	0.188634504872971	0.189688592153339	-0.142918774862753	20.4817557442557	0.204220064935065	-0.0682178647652347	0.248284266733267	0.174895981018981	-0.109796797402598	Sched4
1355	18.9589710100133	0.273894040659863	-0.0273698354463389	0.192178404878609	0.121680256100001	-0.146015354117568	15.6907493306693	0.277773895104895	-0.00745825676198802	0.18933443056943	0.103264895804196	-0.141900999600399	Sched5
1356	8.84964169418093	-0.177763561304782	-0.188877193458119	0.184638415792164	-0.181909311715766	0.0649929427886056	7.19636922077922	-0.26542968031968	-0.165183225074925	0.176212060739261	-0.160191654245754	-0.0245252320935065	Sched6
1357	8.33334591693559	-0.145753551849663	-0.0213174526080753	0.0826353686321155	0.217915537950995	-0.229867175196652	7.03595941058942	-0.129824575424575	0.0122852819521479	0.125594903236763	0.228728568431568	-0.178376936663337	Sched7
1358	29.0207868888781	-0.0189675790718341	-0.0852474811039471	0.263046051557943	0.178860644357155	-0.000722524882180381	21.1923184815185	0.00576383956914086	-0.112160533566434	0.258651180819181	0.140376861638361	-0.0231557875562438	Sched8
1359	6.41611534030195	0.261925362030847	-0.179456428454639	0.0938451290379061	-0.157727975459035	-0.113790060027687	9.18713922077922	0.258802396603397	-0.197529195804196	0.138595631438561	-0.115255954145854	-0.13889678941059	Sched9
1360	17.3330321875661	0.173364015153811	-0.0624020899056655	0.0827589276198771	0.196559933280195	-0.237155650974219	16.4168047152847	0.182955738261738	-0.0670589942757244	0.0899146752247754	0.19729435964036	-0.200454207792208	Sched10
1361	4.44997204047557	0.38429274593545	-0.13796232836639	0.105362749567367	0.0716330955309155	-0.0763587794103294	3.49779987012987	0.372195045954046	-0.0322724187672328	0.146384730939061	0.040809141055944	0.0310014707054945	Sched1
1362	11.1375450784878	0.110272543776258	-0.122702524776127	0.286037842651956	-0.032673921485815	0.109838271610131	8.42545216783217	0.119922655194805	-0.155683071428571	0.24806542057942	0.01126511944995	0.0726696676683317	Sched2
1363	8.24415804628096	0.30049268951189	-0.0158210962176551	0.146545213147515	-0.125438654256888	0.139163131430162	6.29257001998002	0.346675875124875	-0.021897099012997	0.1556741999001	-0.111558125796204	0.0441727848621378	Sched3
1364	25.3273952179926	-0.225388087063983	-0.010357258770381	0.121866762011327	-0.150740396665342	0.169373702284744	20.9436699300699	-0.228444194805195	0.00686890276753246	0.155822055744256	-0.140873132767233	0.121745576423576	Sched4
1365	6.24790763140559	-0.11715629301922	-0.232205671568691	0.218842004029937	-0.0158567356454106	-0.168553916750638	6.1648973926074	-0.112489365634366	-0.169387162737263	0.237138101898102	-0.0820119683146854	-0.119604664009291	Sched5
1366	25.8754657833802	-0.0789213195690526	-0.0378775865719148	0.270989406059704	0.234551659114015	0.0864319137788898	18.9020404595405	-0.0845679972027971	-0.0407097117292707	0.29996284915085	0.234773458541459	0.0666952457342658	Sched6
1367	7.40384853926264	-0.272041626054604	-0.176299416335149	0.167126609254638	0.0342233690774704	0.058446089036826	7.01773278721278	-0.292296881118881	-0.164772223976024	0.14860572030969	0.0578301239080919	-0.0194173304819381	Sched7
1368	21.4891946986698	0.413578766072192	-0.0568790723098848	0.112850739371047	0.171289856424206	0.0312660925077103	10.7073488511488	0.47078274025974	-0.0503626532237762	0.0800352944715285	0.101169142372627	0.114865025774226	Sched8
1369	10.7036808510011	0.256076285070541	-0.11148310463205	0.167224523905449	0.0445158497587539	0.0391100141009476	8.69890578421578	0.211898752247752	-0.128400444155844	0.18624432047952	0.0420584487096902	0.0638636644475524	Sched9
1370	14.6258518353125	-0.251747576461936	-0.0565394768848126	0.158536651283267	0.159627113931333	0.00152351878899407	11.2781934665335	-0.236524126873127	-0.0435456799006993	0.136031601698302	0.171124829270729	-0.0159986591078921	Sched10
1371	28.3540368990814	0.0624493263667128	-0.265133623895047	0.0487308138390671	0.200625563576762	-0.082627572798999	22.1280064935065	0.077005477122877	-0.2466577002997	0.0725687209790209	0.195300957042957	-0.0894935537462536	Sched1
1372	7.3014886076028	0.0651172570982329	-0.235616033532898	0.0558720355975134	0.190943154247644	-0.215665950876265	6.89143287712287	0.0177121728427572	-0.285064280719281	0.097850165824176	0.18121324995005	-0.163199496303696	Sched2
1373	17.3629500217676	0.276094181313687	-0.176749776581296	0.125258377774367	-0.162986731152876	-0.0769635571192432	15.6821248551449	0.254789373626374	-0.138829594205794	0.153854123176823	-0.250826735264735	-0.0303457675839461	Sched3
1374	28.3328025960428	0.414874936265758	-0.0865828052160196	0.0340033904335798	0.0892330829197931	-0.163534608310857	16.4421638161838	0.431293254745254	-0.129965541958042	0.0040419261944056	0.0611661854708292	-0.139684936663337	Sched4
1375	19.235189381047	0.278538596095355	-0.1511541579144	0.126369292619609	-0.0201321586339591	0.114957526725599	12.9954850749251	0.263788534465534	-0.153252647052947	0.12207163006993	-0.0414339062486514	0.138408836763237	Sched5
1376	14.5633412464694	0.196570159929183	-0.0590853833465162	0.0608292135566658	-0.156644695745698	0.258540460373864	13.0214488811189	0.245311449550449	-0.0533107462397603	0.0529257916523476	-0.118044908891109	0.203344822177822	Sched6
1377	29.3085206791361	0.031884703014322	-0.0573092823447235	0.0247399382665885	-0.337408045972084	-0.177227754347778	21.0714648451548	0.0415308427422578	-0.0215901746646354	0.061540511998002	-0.395494615384616	-0.103934038371628	Sched7
1378	5.39026593804416	0.416842732425273	-0.146101442824198	0.100814127380551	-0.0610507435978958	0.0654444445045078	7.1638026073926	0.325217358641358	-0.162368932667332	0.0420290936412588	-0.17715762977023	0.156488264535465	Sched8
1379	16.425870382121	0.128659915243886	-0.105747655300891	0.140532892313098	-0.150940172091215	-0.219415430734719	14.3060962637363	0.151476557442557	-0.13959354025974	0.101095752347652	-0.178598987312687	-0.207185724275724	Sched9
1380	15.1855275224883	0.319670393992643	-0.0861871546993205	0.176819917813461	0.0117912825215074	0.19776749641535	12.4013414885115	0.33990704995005	-0.076686983946054	0.186869049050949	7.54829016983009e-05	0.184482640559441	Sched10
1381	8.53861494362529	0.159799447111135	-0.0623092659344057	0.338835520468335	0.0503132124383346	0.0400347892842891	10.8442213886114	0.153431998601399	-0.0652046631308692	0.314917743256743	0.0406847882650349	0.123250622277722	Sched1
1382	13.9153158312379	0.224234398547578	-0.00922430834005438	0.0380291924960764	-0.238011363372155	-0.239936381373456	13.8060697202797	0.233616763236763	-0.0466380189803197	0.07594247943007	-0.209615123876124	-0.185855410789211	Sched2
1383	11.4356571759631	0.0939596271432458	-0.167619289236697	0.0979775549436749	-0.202194356554603	-0.154651517439207	13.05247995005	0.12705798971029	-0.205679375624376	0.0521816962867133	-0.20056778021978	-0.130392291908092	Sched3
1384	22.6830758890365	0.368292661791825	-0.114078408815187	0.15270806140023	0.139210385926278	-0.0117463843379133	12.7733981118881	0.399096814185815	-0.12138581048951	0.174019738161838	0.0881031546853146	0.00691841013686314	Sched4
1385	3.34158214373333	0.321587789081892	-0.110267924812817	0.112085339343369	0.113901031933323	0.0940499162934196	3.83091831168831	0.394188376623377	-0.161294048351648	0.063100258973996	0.0781496894586413	0.134141142447552	Sched5
1386	18.6213884238269	0.211297475039554	-0.207846001087871	0.139585527894316	-0.0737258818323149	-0.138512070980049	16.448254935065	0.230091391608392	-0.205511679320679	0.132764048651348	-0.0808920120779221	-0.110753824775225	Sched6
1387	23.9998677791835	-0.210804466725861	-0.225382646841873	0.0702721022599452	-0.193278520701929	-0.0472258390788367	16.8136516783217	-0.200411827172828	-0.262964908091908	0.0551764367407592	-0.200536529470529	-0.0319958516854146	Sched7
1388	5.01719056518517	-0.237769633945634	-0.0942779891120306	0.113275458367369	0.0412003825785945	-0.219563988720212	3.92628872127872	-0.238099186013986	-0.150302628241758	0.109924214589411	0.0780906898092904	-0.281580133866134	Sched8
1389	3.68595203524781	-0.192939470249625	-0.0342989522927626	0.265400486634069	-0.087922222869785	0.144562163621893	4.90845420579421	-0.129506423796204	-0.0260706564501498	0.315575324675324	-0.133414761145854	0.182022503996004	Sched9
1390	27.8182820560068	-0.187001774930333	-0.222424261943482	0.160519084085488	-0.134327578705904	-0.0703795248075325	27.227388011988	-0.206106031968032	-0.240255784215784	0.174945013986014	-0.117951391208791	-0.0594904772937063	Sched10
1391	23.0873336602899	0.312053605872629	-0.0635759516837005	0.0894445429910514	0.181579626550563	-0.150804941794104	16.0436088311688	0.314892547452547	-0.0557944643074925	0.0779058217852147	0.217579603396603	-0.166788855044955	Sched1
1392	9.45965997236999	0.346829711206735	-0.0164485045273275	0.0112158916141273	0.247128945201182	0.0149119653439391	12.2108794705295	0.310349212787213	0.0354337765794206	0.0626763496563436	0.214110903096903	-0.00110601297852148	Sched2
1393	5.55656463241232	0.263855889237918	-0.0780259649827523	0.0642174994181809	-0.152561351035445	0.205595972291475	6.74729273726274	0.268285881118881	-0.142175423376623	0.0620168359110888	-0.154220308991009	0.185581135264735	Sched3
1394	21.9760146156053	0.294211427468954	-0.0315500132433892	0.166553319486166	-0.127514544612679	0.177103388791571	17.1005237662337	0.304524430569431	-0.0441469986893106	0.175365214185814	-0.11957177022977	0.162266584815185	Sched4
1395	24.8494568936602	-0.21406618280807	-0.00569554367421933	0.19609196379986	-0.180348951840548	0.152063467684272	23.2084096903097	-0.187715105894106	-0.0222687053143856	0.183453352647353	-0.196290033966034	0.165412158841159	Sched5
1396	21.4059916743651	-0.138016894338741	-0.183454459195271	0.0787797425144931	-0.219572291796782	-0.140824856099821	15.8778865234765	-0.16762263036963	-0.200256483516483	0.0913088793206793	-0.215935328671329	-0.0717418523882118	Sched6
1397	3.66185134177324	0.368443431895906	-0.110852077827023	0.0754388180079321	0.139515565513155	0.0653276074466677	4.51268658341659	0.33542624975025	-0.0862521061529471	0.1311869500999	0.240298283216783	-0.0177347467848152	Sched7
1398	5.9847358284236	0.26327636179938	-0.0598037719259085	0.158504793178128	-0.0999608974885713	-0.143811755613766	6.8100474025974	0.208355947652347	-0.0468721783427273	0.094163546070929	-0.199095011388611	-0.14865192967033	Sched8
1399	17.529098562288	-0.127054958190881	-0.00160112590949137	0.153076674635384	-0.199961177179061	0.062919030841907	14.5260777822178	-0.138885746553447	-0.00189716184837163	0.13575875004995	-0.181078885114885	0.0481102007722277	Sched9
1400	12.3606847743393	-0.273842702436362	-0.0282056872770025	0.0306664543140406	0.0762868426335606	0.239280069390243	11.6313864335664	-0.302939219780219	-0.0262453676233766	0.0154479549998002	0.0263129122151848	0.25451996003996	Sched10
1401	19.4595516791945	0.262335188717325	-0.0290339870113599	0.208174582963372	-0.210615224140833	0.0337940096782944	15.2373577422578	0.239121727272728	-0.0584661196313686	0.214084376623377	-0.241332712287712	0.0402942204167832	Sched1
1402	24.7557882750345	-0.180171167898988	-0.00406627732783135	0.274776448772107	0.163784408705094	-0.0521812814199436	16.5919254545455	-0.183648098901099	-0.0357219387966034	0.273675903096903	0.141533770429571	-0.0621308801758241	Sched2
1403	10.6639215236504	0.196523951315198	-0.0196761056490232	0.213267497349062	0.183414260781354	0.125012484464037	11.631774945055	0.223538224775225	-0.0559036794978022	0.170244636863137	0.191530996003996	0.129398486713287	Sched3
1404	26.1167714891333	0.0114674349897922	-0.22017607064904	0.24267016624604	0.0162600388496871	0.220233116354763	15.4392337862138	0.0401194610579421	-0.198964243756244	0.263439627372628	0.0684789360949051	0.149524493466534	Sched4
1405	16.2056172617343	0.524840332895265	-0.0226489258731581	0.11008588529536	-0.0358780168329152	-0.0386043678656121	16.9615234365635	0.510034598401599	-0.128773114185814	0.054023199061039	0.0122324410563936	-0.132307929470529	Sched5
1406	11.0363471176714	-0.060975552502018	-0.0808170652175054	0.244108528325615	0.151830171781317	-0.206916365361816	12.1038769230769	-0.125741138761239	-0.0605570157471528	0.294886652347652	0.111344748151848	-0.150279848851149	Sched6
1407	6.88234844254623	-0.0566268792318986	-0.172021894932883	0.137772727661278	-0.214721961548804	0.0978694931586772	7.23215403596403	-0.0121418607993007	-0.243333732267732	0.0493158387265734	-0.268280213786214	0.00368327815984016	Sched7
1408	6.39207836336542	0.131957289429947	-0.11387366283342	0.0855177290625328	-0.152524224268472	-0.237733328207265	6.74088853146854	0.137651738151848	-0.188173865534466	0.110260602897103	-0.169721541858142	-0.199085436163836	Sched8
1409	20.1808280444325	0.0624485550604119	-0.0947963776592011	0.0974188396414397	0.213027915818741	-0.259043116530979	16.4847834965035	0.0769139236763237	-0.107977878321678	0.10321657962038	0.207436963036963	-0.229403127872128	Sched9
1410	6.91251874503833	-0.145334640061675	-0.18053877024673	0.133802406091017	0.18315514685326	-0.131967406014498	3.8146895904096	-0.144641850789211	-0.279898358641359	0.283462066933067	0.0784608028251747	-0.0175646236113886	Sched10
1411	10.8167328406404	0.199572110768045	-0.0934776382262591	0.258517841209997	-0.0229106323447975	-0.146862900868257	11.3166846853147	0.208154366633367	-0.100944382017982	0.275645339660339	-0.0209045997349651	-0.0784668328837162	Sched1
1412	24.4636706038782	0.235309702624099	-0.123302433342073	0.141679435132033	-0.0411259701545984	-0.226500540170569	20.019277982018	0.267464526473527	-0.133668318281718	0.119792790609391	-0.00429861064735265	-0.22397522977023	Sched2
1413	23.1315965054643	0.298142197094074	-0.171607206031119	0.113246522185998	-0.0603150848137398	0.10700852514491	18.3176561438562	0.339896998001998	-0.188635797202797	0.0543457317442557	-0.0617565584365635	0.0868005222077922	Sched3
1414	4.39948826277648	0.225671516056986	-0.0194992530765273	0.116047483326051	-0.0205368265311605	-0.304800420798888	6.45523044955045	0.25641253046953	-0.0868560887312687	0.121682419461538	-0.0191836949331269	-0.241547434765235	Sched4
1415	21.4816438205078	0.0716327437712471	-0.111743343902943	0.195267681727119	0.14085353990039	0.159023537699662	15.5633808191808	0.0507073312236764	-0.139113468231768	0.198433282717283	0.0833698261338661	0.179396184815185	Sched5
1416	16.8166184721001	-0.127351855632205	-0.220383796063705	0.194522879475087	0.12887080811888	0.0850675154946562	13.6723214885115	-0.152147562637363	-0.197690575424575	0.183197167832168	0.0915588499400599	0.103237321843157	Sched6
1417	20.3424573521728	0.263439200125557	-0.139060583346332	0.0716100685536388	-0.0766622043718766	0.213192372227358	17.3368424975025	0.28757804995005	-0.155116715284715	0.0406458657762238	-0.0868852664655344	0.183203814385614	Sched7
1418	3.77853858457713	0.450708420474974	-0.0527617520937065	0.103569245973397	-0.115948157847396	-0.0409432842143171	3.75767743256743	0.401769348651348	-0.0496653566013986	0.0565984976886114	-0.108139521578422	-0.157416322877123	Sched8
1419	12.2299909729511	-0.0783217030505623	-0.282082278534958	0.113347479940043	-0.133661623628656	0.0399935834979705	11.0325505494505	-0.106324786813187	-0.246983510489511	0.112329792907093	-0.120270256343656	0.0517281954954047	Sched9
1420	20.1220525317339	0.364260895267962	-0.117554668309418	0.0344982496486402	-0.162500502965811	0.0823382058693805	17.3938487612388	0.406102691308691	-0.113884536363637	0.0310609660075924	-0.145892021478522	0.04832449646004	Sched10
1421	27.80787365724	0.273836693562955	-0.0713627525586501	0.167598532336257	-0.115922125888489	-0.0933663815024365	22.3267839160839	0.281455961038961	-0.0823859817182818	0.166835133066933	-0.0800415700299701	-0.129523130569431	Sched1
1422	13.341959775272	-0.276989346975866	-0.107743034638428	0.0496229088612975	-0.0683960944026474	0.19390435866298	10.8439153846154	-0.314095485514486	-0.101999988211788	0.0205115761928072	-0.0654890938391609	0.185807536963037	Sched2
1423	4.25881062815236	-0.172800849795894	-0.134278737616445	0.144649192100762	0.22782097843465	0.0892192662585764	4.58120451548451	-0.192004512087912	-0.203206105894106	0.177872887812188	0.194745383626373	0.0133611005084915	Sched3
1424	20.5599819327312	0.209959422263562	-0.245798203329789	0.0222925094858582	-0.171613599251237	-0.0985063463449859	15.0202773026973	0.183240716283716	-0.257343667332667	0.0497318938341658	-0.152014024875125	-0.0929162010989012	Sched4
1425	12.4817890001553	0.343292987493209	-0.153085881166762	0.124714397121568	-0.0264505095945815	-0.11167412860977	10.27815003996	0.323374941058941	-0.139047972527473	0.113553055264735	0.00803214248491509	-0.154226747052947	Sched5
1426	18.5457891448802	0.0303798731735474	-0.281964198424897	0.237675479400437	0.113486839894344	0.018968502199032	15.0592669130869	0.0370911464285714	-0.270750326673326	0.220994515484515	0.0702841694755245	0.0745370389380619	Sched6
1427	16.3746694171041	-0.222139575991219	-0.122041675099842	0.00877543421996292	-0.183050589364643	0.225717888197627	13.6530288011988	-0.233384254745255	-0.132206342257742	0.00874476579810191	-0.195635726273726	0.197918815184815	Sched7
1428	18.3436386750438	0.25631431119013	-0.0427808981875168	0.23905312735408	-0.127334961168319	-0.0824580288790994	14.6965932767233	0.296738166833167	-0.0309042263656344	0.265178353646354	-0.13196423996004	-0.0355841932214785	Sched8
1429	13.1746309928345	-0.0417302455729083	-0.0893989814750783	0.157393305830794	-0.170890896261252	0.267863815426914	13.3895929170829	0.01895116477003	-0.0941185912087912	0.149984940659341	-0.138595408591409	0.287824947052947	Sched9
1430	6.54710184566549	-0.00383486461865423	-0.236535231239159	0.168447160300562	-0.2010433130151	0.151486632728313	6.34223394605395	0.0590161102047952	-0.296596288711289	0.121230017402598	-0.205475094905095	0.089443921085914	Sched10
1431	6.45071669384499	0.138678192059296	-0.220821927905333	0.207818624942407	-0.161224305234393	-0.0187536144269162	4.83381034965035	0.148390667032967	-0.191277888711289	0.233271365734266	-0.120299319792507	-0.0593373813956044	Sched1
1432	5.14661424789627	0.118455143184374	-0.202140765877646	0.185894513147769	0.190924728454091	-0.0897035511527152	5.68604346653347	0.126245838561439	-0.191719213786214	0.143773322877123	0.199387262237762	-0.131378113266733	Sched2
1433	10.6092260962363	0.153356934416268	-0.038477752204246	0.0168208419401653	-0.247840753028301	0.126076387575469	10.8645232467532	0.117555555244755	-0.0246332252497502	0.0329532602047952	-0.269743447552447	0.147284065914086	Sched3
1434	28.3976702036293	0.130902135200665	-0.284401895870259	0.023644529338643	-0.0897954408239878	0.0900193695012851	21.8929628371629	0.126219565634366	-0.273255521478522	0.0398410860979021	-0.0817483416583417	0.0895200125074926	Sched4
1435	5.98756804412722	0.174943010255007	-0.129647481130282	0.0342294952764918	0.183261692580079	-0.206290734171969	8.27162951048951	0.151357895844156	-0.141815620779221	0.0388657249070928	0.212710549450549	-0.206062081918082	Sched5
1436	5.99831392873559	0.318211933799355	-0.141152080548758	0.096658624059302	-0.129046586541406	-0.101691495417085	5.02185624375624	0.403645311688312	-0.10835975973027	7.25268791208851e-06	-0.173668688111888	-0.0767635172922077	Sched6
1437	22.1254735866098	-0.136269395320361	-0.132650803152799	0.0324252473390597	0.0771215893893128	-0.230475931609755	19.8632848751249	-0.154404121678322	-0.159799740559441	0.00770396487577422	0.0893657393906094	-0.228292444555445	Sched7
1438	7.38043883077809	-0.117775766309968	-0.0305573542315114	0.347466708979257	-0.0384681702306637	-0.0602234202518119	12.3089668131868	-0.0987858827052946	-0.00946206852377623	0.35838622977023	-0.00524118471878121	-0.0433192798691309	Sched8
1439	29.8103039224424	-0.205311817298134	-0.190733479344636	0.0139743581374599	0.00256133289786456	-0.268539559569189	23.5647160839161	-0.22425892007992	-0.188717664335664	-0.00180113627652348	-0.0158069229380619	-0.245025287712288	Sched9
1440	16.9104156638014	0.244233820350259	-0.0812379945807349	0.117230065240869	-0.181429566864982	-0.156255542369556	21.2567176823177	0.212033390609391	-0.0812147241758243	0.0954180831468532	-0.183070979020979	-0.186670977022977	Sched10
1441	18.6416572753154	0.27352544366935	-0.22224689012358	0.0268626162311187	0.117703877747177	-0.134968132524888	16.1658261238761	0.246415383616384	-0.20166801998002	0.0455569074895105	0.152826934365634	-0.144389788711289	Sched1
1442	4.29444859593466	0.275670387495899	-0.107903000335266	0.0737383927617997	0.0106486782622556	0.243131689645712	3.18984531468531	0.311838955544455	-0.154713966373626	0.04570891395005	0.0689241825504497	0.112916235458541	Sched2
1443	9.3765710202174	-0.0883847900752701	-0.11558729638864	0.0557347193992434	0.341113062512041	0.0189069412340454	12.6865437762238	-0.117223500899101	-0.152147055644356	0.0852539497702298	0.278322852147852	0.00438910823776224	Sched3
1444	7.25943640063639	0.207150518881517	-0.179561402686654	0.128713567996684	0.221895898560663	0.0132987249380881	6.88261229770229	0.205846295704296	-0.17245328951049	0.136775395704296	0.226214708291708	-0.0170319141685315	Sched4
1445	14.715512705572	0.148276725260701	-0.21552043149223	0.0909729842921393	-0.0794400056659297	0.204691176763877	16.2330881218781	0.155947864835165	-0.196244624375624	0.0995813011988012	-0.120454879120879	0.219757535464535	Sched5
1446	19.3575129699712	0.039369069965533	-0.082611930086162	0.249620174247996	-0.295486940992322	0.0213143698309562	16.6476222377622	-0.0325456665127872	-0.122027561838162	0.219205052947053	-0.284660256743257	-0.00875626543556443	Sched6
1447	10.5431530878343	0.203866110351265	-0.0483995274231224	0.21484612066818	0.129920638815418	0.178651508536388	10.5697961438562	0.217040454545454	-0.109279745654346	0.180224273326673	0.181374955644355	0.0974179025374626	Sched7
1448	5.93799210048525	-0.0787042913709513	-0.129248225344393	0.2093165511522	-0.243718010729397	-0.0551478143118777	6.06338250749251	-0.0838339037562438	-0.123161627552447	0.165750831968032	-0.242665155644356	-0.0445626755480519	Sched8
1449	25.9506427337897	0.354596026810851	-0.138433118057118	0.0421619725073282	0.14956323846044	0.0146496980401107	22.5384686913087	0.334739001998002	-0.110248377622378	0.0917044952047952	0.158919690809191	6.89953969030972e-05	Sched9
1450	8.21637976137428	0.310557376230971	-0.0302905769422233	0.108281993582145	-0.0515901881779279	0.151156300926571	9.62936356643354	0.333649482517483	0.0216155581448551	0.102501255104895	0.00945664877392606	0.0781847910919082	Sched10
1451	26.423708949057	0.0309137690858754	-0.185074792640145	0.189955782990914	-0.177548580376633	-0.158065132817148	18.1143174625375	0.0488693353076923	-0.184735282717283	0.202215654345654	-0.199716164835165	-0.131262067932068	Sched1
1452	22.9153079322994	0.177853123470074	-0.0259892275100858	0.299806840955946	0.052008299364999	0.096445901627031	17.4347238061938	0.18733273926074	-0.0276272149865135	0.304288699300699	0.0749168336863137	0.0636609112516483	Sched2
1453	25.5945700063299	0.21743994292982	-0.0296930924938621	0.135470168303285	-0.144619502834291	0.162211147641079	23.5951234765235	0.226525408591408	-0.0136689422706294	0.148420473126873	-0.180380921078921	0.121411210789211	Sched3
1454	17.6984973196781	-0.211230633690666	-0.149641726186195	0.0567708242672368	-0.166987274357923	-0.20404120427319	14.4289416383616	-0.216719682317682	-0.156519682817183	0.0837651923876125	-0.155651238761239	-0.185824330669331	Sched4
1455	25.2221711940184	0.327537212746045	-0.0802498313229746	0.168494758891072	-0.124653495734868	-0.0673562039316962	22.0990597402597	0.326811671328671	-0.0503564207194805	0.194927847152847	-0.104529340859141	-0.0751630800199802	Sched5
1456	26.2964424262328	0.1355568590592	-0.264474278575339	0.154103708987066	0.0449483974017149	0.0743494659879332	19.2735357942058	0.11810082047952	-0.263070346653346	0.137335187812188	0.0867122989210789	0.0663312426719281	Sched6
1457	19.8928388782123	0.286881437860268	-0.125017064188191	0.0229543135152271	0.0735521884423243	0.21502688443368	15.7375853246753	0.28655344055944	-0.0962356662337663	0.00546496084321678	0.054653845928072	0.257108583416583	Sched7
1458	5.25763072419752	0.237100983652728	-0.164624038769268	0.108660053190237	0.193612637771437	0.0919413456349158	5.17774935064935	0.256909451548452	-0.0741217352177822	0.140269195224775	0.232407726773226	0.178966976423577	Sched8
1459	18.3706298417595	-0.115524605421296	-0.153624590364792	0.0991441152925123	0.0664069305115663	0.140702234001682	14.5533637162837	-0.098294358041958	-0.217649489510489	0.0540923883816183	0.0693629214485514	0.10686483047952	Sched9
1460	7.9205013578779	0.100394097596407	-0.160065118342992	0.255232587650221	0.0633828291851756	-0.135018092582913	8.64798175824176	0.122738565134865	-0.135403553246753	0.23287954945055	0.114694138561439	-0.123180793156843	Sched10
1461	17.3433641590002	-0.148457666701879	-0.0455698655722115	0.268059077914691	-0.174484155165537	0.0646881879955936	16.0462255544456	-0.182625791208791	-0.0276902255218781	0.293377322677322	-0.147281733866134	0.0267051515963237	Sched1
1462	25.1987550099419	0.0145960157856895	-0.231098265668407	0.0682994980013362	-0.149252619916129	0.227500116530277	18.4351366733267	0.0447380334965035	-0.247983055944056	0.0647565905494505	-0.154792223776224	0.204366261738261	Sched2
1463	29.756174559367	0.3092087318278	-0.028994365844056	0.0482915844198225	0.199127155515561	0.191634892496672	22.7005851148851	0.318499604395604	-0.0522932812257742	0.0517641311408591	0.22701573026973	0.109350123476523	Sched3
1464	25.8780967671868	0.408989986640684	-0.144946200310456	0.0806819642316856	0.0823478104579103	-0.04897021213656	20.7343243156843	0.416060155844155	-0.150453127372627	0.133349266833167	0.060229683425075	-0.0284126936735264	Sched4
1465	8.64637512738903	0.0676146823591422	-0.138511643447892	0.268539759182485	0.206231573140136	-0.0480633022908957	12.0601430869131	0.0921093575524477	-0.0778942099650349	0.279138004995005	0.241973309690309	-0.0337833846337662	Sched5
1466	6.215104454602	0.131505988019582	-0.0528336165345843	0.188047834505401	-0.201588918627615	-0.180785348364063	6.8391794105894	0.123328181018981	0.054156825063936	0.246065994005993	-0.197057278021978	-0.140387427894106	Sched6
1467	22.1634442202939	-0.0816050980298114	-0.180903550978616	0.103676576817328	-0.217832835184254	-0.171050892884189	19.4157062837163	-0.0324703665949051	-0.180830769230769	0.133615115384615	-0.22645075024975	-0.181896534065934	Sched7
1468	11.8638462419562	0.255794259095919	-0.100972653048555	0.072491217333821	-0.189876181750008	-0.154771879691536	13.6685819380619	0.264985653346654	-0.134122464235764	0.0391609590823177	-0.259440594405595	-0.122259348551448	Sched8
1469	13.9133667302589	0.158329262067747	-0.0818062694249159	0.247083107063388	-0.236406318205256	-0.0152989361533702	15.1052023476524	0.125499634765235	-0.104943182117882	0.252344466533466	-0.25124986013986	0.0108211823137463	Sched9
1470	16.5555754256472	0.179827195727414	-0.0821809843920827	0.000382175744749821	-0.214032837704275	-0.213592875069014	11.9113863336663	0.15256626993007	-0.140680735864136	-0.0068068825053946	-0.211208362637363	-0.212964747452548	Sched10
1471	28.3525093640232	0.264329564336724	-0.170938863857259	0.15068032602972	0.148510453409385	0.064306864153089	23.5669146153846	0.265492462537463	-0.180047312687313	0.143356658941059	0.171588374625375	0.0406998349121878	Sched1
1472	24.919734961931	-0.208830253850272	-0.145602963571295	0.183587694214939	0.0375774154090279	-0.157825119748627	17.4394108491509	-0.223445952047952	-0.159244974925075	0.180410965034965	0.00184303844055944	-0.102125845354645	Sched2
1473	19.4606695453507	-0.0647937658477082	-0.206557019269807	0.222751507768066	-0.166434352011742	-0.0390156180896413	14.6767836363636	-0.0641924215194805	-0.205866141858142	0.247359663336663	-0.199251766233766	-0.0234375503373626	Sched3
1474	11.109004129914	0.192407056207178	-0.0400588068549721	0.185360583101646	0.129837460541413	0.213673156822359	14.1907278521478	0.188037138861139	-0.119816773326673	0.220798474525475	0.0749981052047952	0.187253499200799	Sched4
1475	10.7038640049824	0.0508370364484549	-0.192500623000367	0.148964812461316	-0.240366747169491	-0.0197522578282492	12.3899163936064	0.0541804457294705	-0.176664724775225	0.166984045854146	-0.188134802197802	-0.041682345068931	Sched5
1476	20.2130544772585	0.421235116781841	-0.0965075650757456	0.0950900082290613	0.0916415794373537	-0.0800529763232658	16.9778110989011	0.407238998001998	-0.10317786003996	0.0882439640459541	0.0909869782677323	-0.132530340659341	Sched6
1477	21.1875461965471	-0.176865663379076	-0.0980549612223359	0.2210308318392	-0.173015862517821	-0.0529955242155803	17.052841018981	-0.209634330669331	-0.117288412187812	0.212416961038961	-0.183431172827173	-0.045459680935065	Sched7
1478	14.0156617576353	0.131144180261519	-0.102583764710173	0.0985969553232971	-0.191249769736444	0.234099299869927	11.899682947053	0.129749808791209	-0.0502035134104895	0.0985445525474525	-0.177399164835165	0.218674931068931	Sched8
1479	17.4824872811344	0.373771519969954	-0.150798510546222	0.00515227839626696	-0.137685462881865	-0.137178558399663	14.1446030369631	0.428233335664336	-0.123731096823177	0.0560036391118882	-0.154746044255744	-0.0756017409700298	Sched9
1480	22.9265978606529	-0.0966102214538537	-0.136634297570849	0.20042138292132	-0.0754120701307808	0.137469490801877	15.0028716583416	-0.150414320979021	-0.147490100799201	0.159769568231769	-0.0111888581261738	0.146034044955045	Sched10
1481	27.4512996765252	0.117833224910438	-0.164666346867506	0.152497666533509	0.186085761229544	-0.148412579407474	21.3381606393606	0.108407768931069	-0.136082686913087	0.139508484815185	0.211938621378622	-0.200183076923077	Sched1
1482	29.2631110604016	0.236808029762482	-0.156090562965623	0.188846069741395	-0.167387109865721	0.0610571113631561	22.6789360639361	0.24923082017982	-0.164819461538462	0.184565113886114	-0.168755655344655	0.0369763275824176	Sched2
1483	17.3245973121675	0.367541682314347	-0.130940984864163	0.0553453079249711	-0.0929820503619204	-0.148416423735253	13.7389955544456	0.397907195804196	-0.0996529738261739	0.0165084830381618	-0.0645773174725274	-0.15696803036963	Sched3
1484	22.7942562658773	0.320896018614576	-0.10765053567461	0.062680153442583	0.175686027695133	0.140499076657415	26.0305212787212	0.339851242757243	-0.115093804895105	0.0769710197802198	0.155088746953047	0.136815459540459	Sched4
1485	21.1898736256449	0.11045335102584	-0.161484727004071	0.189898932939734	0.203008987048433	-0.104928419942635	15.27334996004	0.101053816683317	-0.190886398601399	0.214321802197802	0.199944136063936	-0.068192410949051	Sched5
1486	19.6790825932421	-0.0742233537212894	-0.0321736076602985	0.231766465977583	0.145667391590697	0.227387928978325	20.4458745154845	-0.107061806193806	-0.0470767527882118	0.233457204795204	0.142429256743257	0.210940204795205	Sched6
1487	24.8776384086661	0.352318145911378	-0.0142709238870035	0.185051551608494	0.0177874299930399	0.190841671405061	19.2842005594406	0.34667214985015	-0.0132464714587412	0.173747558641359	0.0853243366183816	0.171382067032967	Sched7
1488	3.13856339354746	-0.11446963705531	-0.00495137355402861	0.162386961383915	-0.272625512231824	0.149683837819606	3.02733868131868	-0.21043669010989	0.00785298536063936	0.136080611113886	-0.255388137162837	0.178322865054945	Sched8
1489	18.2625104016036	0.38298669945618	-0.0990113961965028	0.0449088383297231	-0.129507782073805	-0.142814581226005	18.083331978022	0.424597861138861	-0.0570120181567433	-0.0308987410053946	-0.138697515084915	-0.143700724375624	Sched9
1490	13.2126547930293	0.181329063204401	-0.109215079067208	0.161043445925936	-0.0965494072075625	-0.223355070396308	11.6375788711289	0.160654961338661	-0.123649328371628	0.14925175984016	-0.153447425174825	-0.166316195804196	Sched10
1491	14.5856886046737	-0.255740455709362	-0.224853573189275	0.00394932235530757	-0.133522804555342	0.0960966642933776	12.7297579620379	-0.269823504495505	-0.251663382617383	-0.00226165201323676	-0.131043446453546	0.0842136736263736	Sched1
1492	18.6319012061241	-0.138229006923221	-0.00356116438262391	0.101762562282239	-0.174535891122145	-0.175020063369652	13.336021998002	-0.131233534565434	-0.063738706964036	0.0740508856673326	-0.14704736963037	-0.221516212787213	Sched2
1493	15.9749220897835	0.132669600440775	-0.0995049405011256	0.175705813130006	-0.0921344070868722	0.24024404638909	10.2978473826174	0.176360312587413	-0.111985041408591	0.177195495904096	-0.0720196217782218	0.158098552247752	Sched3
1494	29.0072708306653	0.219218637719045	-0.0193253178650726	0.201587518261701	-0.155706799090943	0.196388932260386	20.2950766233766	0.232233673326673	-0.0261767706782218	0.172742655344655	-0.182353041958042	0.20588966933067	Sched4
1495	10.0921017522157	-0.118718803211438	-0.0192949708279845	0.124949312945744	-0.274235253092278	0.152387857018593	15.6699712087912	-0.0627362292407592	-0.0218247204003996	0.104058521878122	-0.346275543456544	0.176603540459541	Sched5
1496	13.6469793111979	-0.0213425562461151	-0.0122430012808573	0.181984687027596	0.326743173857966	0.101027186849726	11.866329010989	-0.0268134060592408	-0.0200176798641359	0.154240246653347	0.386449678321678	0.020498724457942	Sched6
1497	16.7073004116758	0.0632784562652877	-0.300929030172239	0.0463289748271572	-0.0527487458283256	0.229254506414873	16.4007349350649	0.0415340883017982	-0.282598110889111	0.0348991842147852	-0.122219645854146	0.241744101898102	Sched7
1498	12.2507157435519	-0.132122211901327	-0.169529299855643	0.198272449680525	0.17474579903329	-0.0121158108224526	15.7652269530469	-0.0599351930569431	-0.221813689310689	0.207519343656344	0.205325111888112	-0.00717641557942058	Sched8
1499	4.9089327513831	0.441136869658544	-0.0269115571648018	0.00861372930604758	0.244547388068499	0.0264040910933101	5.96276642357642	0.369498426573427	-0.0228678411838162	0.0652144035494506	0.145962433866134	0.130686045674326	Sched9
1500	6.38659500388722	-0.131940215882596	-0.0615855035088722	0.152775666431665	0.104240132595265	0.222143020860274	5.54120138861138	-0.135109458511489	-0.10461886162937	0.115640716373626	0.180514447482518	0.170098794565434	Sched10
1501	7.24115514326474	0.305321260855702	-0.207965768356943	0.015873836770583	0.155338830561538	0.0428040954420567	11.4632685914086	0.311257341658342	-0.194923028771229	-0.0104335679336663	0.17869511018981	0.0499466036106893	Sched1
1502	26.8352541653522	0.201957307700765	-0.152846479345633	0.0278776773646959	0.200949312003346	0.166355943887407	22.5114435564435	0.200266377622378	-0.138345537262738	0.0129303989768232	0.234391689310689	0.141724563236763	Sched2
1503	24.9106440033452	0.278905153338376	-0.192428131562796	0.0706701536514786	-0.122013765246108	-0.133095782136182	19.8321501498502	0.289645736263736	-0.14888665004995	0.0645030827112888	-0.146350783916084	-0.13587463006993	Sched3
1504	20.6586680235965	0.176854390485206	-0.158952843018713	0.18306271169801	0.130586797286675	0.13216828030019	15.2083370829171	0.208688479520479	-0.174125110989011	0.174613732267732	0.173563729370629	0.0824594620129871	Sched4
1505	24.4636703129893	0.280972580602974	-0.14957547555516	0.0861146928519022	0.191668933266772	0.0745910690542576	18.6746362637363	0.311106241758242	-0.197704250749251	0.0939096750249751	0.173683831168831	0.0497439196233767	Sched5
1506	5.86429244715486	0.136292047316833	-0.233192152733501	0.0920667738115578	0.20985705536844	0.0440049881965494	6.20741382617383	0.0882916140259742	-0.2374124995005	0.112117028626374	0.195080507092907	0.0741711976943057	Sched6
1507	15.9017380468607	-0.0173748842972194	-0.133009884526414	0.109921946556727	-0.0963585843872815	0.319046141821181	17.1231555944056	0.0127140770320679	-0.148349131068931	0.104946761938062	-0.0874732712827172	0.312826398601399	Sched7
1508	6.27104182735432	0.206259458113826	-0.165028357729354	0.145506454593858	-0.107958683094854	-0.150472409195521	4.81799171828172	0.199228157142857	-0.163396436663337	0.147969117182817	-0.124657872807193	-0.1852293603996	Sched8
1509	11.8555971845382	-0.0570967673221829	-0.195199350909132	0.22944464845718	0.123691382640767	0.128455936478117	9.20658387612387	-0.0305354634711288	-0.224706665334665	0.204469546453546	0.176493507692308	0.0861494921567433	Sched9
1510	28.2458339693766	-0.289080169328121	-0.172646307070412	0.0200361353117956	0.152062555815751	-0.07107455894363	16.3567255744256	-0.323451145854146	-0.116872510699301	0.00427587920309691	0.179405867132867	-0.0816479289710289	Sched10
1511	16.9837335060178	0.0763563813894046	-0.220110751290877	0.167564941624334	0.160011072694606	0.102225220123733	13.6551506993007	0.0564976190709291	-0.269650293706294	0.181311865134865	0.152062665034965	0.10417921978022	Sched1
1512	7.42393431817016	0.301722291184748	-0.0622557445995372	0.221317095437355	-0.0957043982269883	-0.0839132994962898	6.61774782217782	0.338471411588412	-0.0195332219543457	0.267718921078921	-0.143246932597403	-0.0151816603446553	Sched2
1513	24.0177783820415	0.132486184987421	-0.123231611774808	0.105222245235042	0.205631306226456	-0.188251944342558	14.6805872127872	0.14577616973027	-0.109573907092907	0.149338137762238	0.244846292707293	-0.117096159240759	Sched3
1514	3.2994494023879	-0.209760441965024	-0.0593504065918305	0.210386693200724	0.131527126770941	-0.0447013841204259	1.93756866633367	-0.363580084415584	-0.106003614694306	0.193210283486513	-0.124146299971029	0.0364076268513487	Sched4
1515	13.3599636572153	0.320136456487371	-0.0331344637867362	0.168049254822202	-0.1138965203201	0.137290337861458	9.39656372627373	0.312604808191808	-0.0906570292107893	0.135646404595405	-0.125639281038961	0.145118508491508	Sched5
1516	28.8041372520134	0.320158473041009	-0.0160554269641539	0.0808186274963481	-0.189104307746059	-0.0988719195696637	17.3923157242757	0.383995728271729	-0.0212510181458541	0.0829013297312687	-0.141508648851149	-0.0907031244755244	Sched6
1517	7.92612879576553	0.32286843632813	-0.0801757739241217	0.170877738740148	0.105398511586161	-0.149728752694085	6.76046003996004	0.339825551448552	-0.101972709150849	0.188226292507492	0.132900456243756	-0.157786541458542	Sched7
1518	8.44319148128463	0.194893244706496	-0.0304110258312035	0.196266591346095	-0.0526850131394505	0.240027880610943	8.242477002997	0.173431664135864	-0.0136001595001998	0.166147842757242	-0.0455300279776723	0.249348802197802	Sched8
1519	22.9461856016636	0.359231001434513	-0.174915637018155	0.0520035924082839	-0.0542722641724575	-0.0414166705251828	16.6335381118881	0.38954250949051	-0.177866969030969	0.0374711435415585	-0.0621834014615384	-0.0347258384080919	Sched9
1520	25.205297121079	0.0179294739846432	-0.0790459937395838	0.119591467220725	0.0121595205338663	-0.342678916864217	14.9898602697303	0.00472016294705295	-0.0759641941658342	0.138076670729271	0.0318855322927073	-0.27092953046953	Sched10
1521	8.68150087664937	-0.030823448392391	-0.127854693676009	0.210469212127233	-0.129319197960579	-0.238395551783282	7.5595775924076	-0.0943991673126874	-0.147881821278721	0.190348413286713	-0.133060496103896	-0.179832277522477	Sched1
1522	17.5909505715624	0.426432697704715	-0.0796000758570621	0.0300179426128453	0.0140906614480866	-0.0153837795699873	15.0533745954046	0.421534213786214	-0.0113970231621379	-0.00166384726033966	-0.0201964598203796	-0.0908470614525474	Sched2
1523	28.8994021373276	0.118283670064986	-0.290422635251591	0.0167504346834004	-0.264092909445072	0.016458489502293	19.2010044955045	0.0972887331668333	-0.292360621378622	-0.02481131463007	-0.260759659340659	0.0396025246691309	Sched3
1524	23.8204612598765	-0.166886514684256	-0.256650816892055	0.126958008731233	0.0304815247086776	0.118676634563396	21.4233303696303	-0.137849748351649	-0.276722371628371	0.1406371003996	0.0292098694098901	0.123434963136863	Sched4
1525	3.52211658985233	0.367877301257771	-0.0227289093001034	0.150893079492953	0.152373813346928	-0.0879563221657033	4.48887180819181	0.364902305694305	0.0807436675123875	0.226661846753247	0.0642479722505495	-0.018358556986014	Sched5
1526	19.1877898268118	0.253626505587339	-0.0397228408049232	0.0858210674332603	-0.189210809931934	-0.136020686680427	14.0039613086913	0.279076691308691	0.0127507350287712	0.0326891530474525	-0.16200098991009	-0.173447565334665	Sched6
1527	25.3791828198174	-0.136674401766174	-0.21396316810651	0.133927541524008	-0.119876739123435	0.113687913664633	24.1163335664335	-0.136654263736264	-0.198599108891109	0.130990302597403	-0.15604426973027	0.114009535564435	Sched7
1528	15.916778270645	0.365741600676479	-0.149243973516414	0.0389376836787894	-0.17433842514055	-0.0809265834830199	13.9046263736264	0.319611045954046	-0.144297868231768	0.0527153471548452	-0.155345005494506	-0.1119657	Sched8
1529	29.191369581848	-0.107305404873339	-0.15834388849141	0.218252233077667	0.235055700256641	-0.0368346743635036	24.5689817182817	-0.111603633266733	-0.166342964035964	0.205877478521479	0.257509675324675	0.0232340585736153	Sched9
1530	15.8710553120498	0.281184748716453	-0.0107337860586685	0.0839819407826568	-0.0703997609566073	0.247984688258575	15.0314347952048	0.304763655344656	-0.0344194833328171	0.0633578605794206	-0.0509016887853147	0.255659313686314	Sched10
1531	20.0591317079675	0.0261519752564145	-0.0418689516723348	0.0959826154373065	0.273211598120552	-0.150983282421042	15.7601581418581	-0.0176639884437562	0.0300640164337662	0.091413373006993	0.26436641058941	-0.125380867332667	Sched1
1532	3.56113096488615	0.0930452251915963	-0.198638449234435	0.1299917608509	-0.2202507500403	-0.112517442366332	3.20675356643356	0.128785422286713	-0.207279185014985	0.0853708754155844	-0.266257373626374	-0.0728109931202797	Sched2
1533	6.19269791362376	-0.00339959772950057	-0.310389375997211	0.0852656761868239	-0.168379796687154	0.114208151924129	6.05235083916083	0.0467929896354645	-0.412551718281718	0.104397372776224	-0.0912569702148851	-0.021557980644955	Sched3
1534	8.58372105543271	0.0255300095737606	-0.271531636538553	0.0182339334957736	0.232939444028804	-0.176351461262614	8.00354683316683	-0.0209264481278721	-0.258097612387612	-0.0582383774425574	0.262586575424575	-0.194483837362637	Sched4
1535	16.0257174294312	0.188704480630687	-0.114415009199211	0.178673978822873	-0.10825592146843	-0.201226041023383	10.8733315284715	0.198328775224775	-0.130352058941059	0.158144228771229	-0.0930654816183817	-0.205920919080919	Sched5
1536	18.3935893617933	-0.0439515281749431	-0.229948321244154	0.223692945288456	0.0589555142699817	-0.167148329687949	14.6694498901099	-0.0604229104175825	-0.240761794205794	0.245106862137862	0.0243498058051948	-0.129229216983017	Sched6
1537	7.20715479879903	-0.285050526457712	-0.149514946259607	0.0503344271991954	0.125610353208611	-0.0333637487951658	5.12309971028971	-0.343265806193807	-0.179980995674326	0.0886803914745254	-0.0374715888568432	0.0391065302217782	Sched7
1538	10.6399552552097	0.336711080677801	-0.127687843653584	0.157664540099904	-0.143271403776552	0.0562926938962231	8.47802919080918	0.354813173826174	-0.108185629610389	0.165494013886114	-0.1297593997003	0.0355985838001998	Sched8
1539	24.7968225779048	0.148593352620958	-0.209198560552596	0.0829317885681969	0.186671899681957	0.111663193836214	17.994526003996	0.130737255344655	-0.227921688311688	0.0828138778821178	0.151179755844156	0.143045686613387	Sched9
1540	8.91546300542326	0.0810520847279268	-0.181627340162551	0.19591620626029	-0.18472958244782	-0.137182840809811	8.28560567432568	0.0863071076223776	-0.181416403896104	0.131196845554446	-0.148397874925075	-0.201261978221778	Sched10
1541	28.1808371578499	-0.21392848634968	-0.126523735002464	0.218126737798973	0.191412490814232	0.0159505673827745	16.2487447752248	-0.204201768231768	-0.141107139360639	0.252420555444556	0.172350294005994	0.0230316318387612	Sched1
1542	8.60331096101916	-0.0288776088030423	-0.131311084220055	0.282286086309791	-0.0272890461176672	-0.214035144343948	7.69950568431568	-0.058413464066933	-0.178911938061938	0.233694884115884	-0.047634922000999	-0.191342728771229	Sched2
1543	29.7581337443105	-0.180839853729168	-0.221603728264715	0.0416606275285233	0.136919333263235	0.196927234841782	15.7613556543456	-0.19111465034965	-0.204325848151848	-0.000388612787812188	0.161619825774226	0.200934478121878	Sched3
1544	25.9513233636713	0.441283985394454	-0.0706968617623635	0.0497927728847759	0.063904628249365	-0.13832174744462	19.8537838661339	0.484126906093906	-0.0884229987712287	0.0531392803648352	0.026645539025974	-0.0934591958241758	Sched4
1545	24.5458494299756	0.154690160617192	-0.0845390291889882	0.268853793370667	0.038759870202096	0.148805291559382	20.199075924076	0.155829805294705	-0.0903960749250749	0.278568049950049	0.0389916535354645	0.14383842987013	Sched5
1546	24.9669572902427	-0.200600726559434	-0.213550667334761	0.02836793448741	-0.13061576477597	-0.204433348001364	20.4128479320679	-0.219883318681319	-0.222766482517482	0.0315602208311688	-0.132616077922078	-0.181352126073926	Sched6
1547	21.5207645605342	-0.109200700314775	-0.0417839392879532	0.247081884782933	-0.246754133180433	0.0162160112748766	14.8562218381618	-0.102847049250749	-0.0905511753246754	0.218995183816184	-0.220881087912088	0.0147616508302697	Sched7
1548	14.6493296028252	0.296936015223379	-0.153573955607105	0.127562582681753	0.0696720495356526	0.141732416782159	12.6062360939061	0.276013571428571	-0.202931939060939	0.086376255964036	0.000304662283675326	0.174931592807193	Sched8
1549	22.8953596892925	0.0429795343912755	-0.225346179920919	0.0221798837344023	-0.169936952751646	-0.260438935480526	18.8300020979021	0.0409501925935064	-0.253835637362637	0.00289847842897103	-0.228252448551449	-0.201543927072927	Sched9
1550	10.1320211251329	0.101476753623673	-0.154890241464126	0.164575833648763	-0.201507663024134	0.0803754328814527	12.2768605594406	0.0865037879620379	-0.208974227772227	0.132997799400599	-0.210786916083916	0.0140123585264336	Sched10
1551	13.0160098850543	0.236372104112227	-0.21438402290172	0.166113101713161	0.122686267798492	0.0181106072563171	14.5212828871129	0.230273673326674	-0.204422171828172	0.190729997302697	0.0982426331668332	-0.042721583535964	Sched1
1552	10.7407342529496	0.19751072404255	-0.0205122358991408	0.152523089706418	0.17797117753163	-0.207161064632804	6.65864304695304	0.196063798201798	0.0144230241689311	0.140085985214785	0.201553614685315	-0.240268999000999	Sched2
1553	28.7866214585878	0.277093833213662	-0.238232241509858	0.0217453641242906	-0.016257186658753	0.138784669341594	19.144197932068	0.293416408591409	-0.209139357642357	0.0308562869858541	0.00577030361198801	0.12630732977023	Sched3
1554	23.2642373584593	-0.174088724728668	-0.0888207225161693	0.187851125333315	0.113660460640771	0.164819868948135	19.7236696303696	-0.188817352647353	-0.0674234561538462	0.217232834165834	0.124081066133866	0.136963142857143	Sched4
1555	29.5458275132483	0.363213834355768	-0.158043217150007	0.116536432720561	0.116032330066659	0.0465048438924041	19.4410755044955	0.372558676323676	-0.145967275124875	0.113378695704296	0.0816446954145854	0.102942331468531	Sched5
1556	6.81652830777618	0.146103757163784	-0.227863262190167	0.087945950703949	0.024047583659235	-0.191933419503631	7.88617574425575	0.154924508491508	-0.212470105894106	0.0476378642007992	0.0581745598204796	-0.231435786213786	Sched6
1557	29.0952150846878	0.43927811815744	-0.0250563080860072	0.0378500300786046	-0.0391328395888538	-0.210241172416249	14.6495237362637	0.474250925074925	0.0155433903070929	0.0459211394751248	-0.0706328919580419	-0.106677731468531	Sched7
1558	12.2242286552099	0.339225555557975	-0.0296854305310552	0.177287679203227	0.0713655621418074	0.0673720598973918	10.3955383716284	0.384079191808192	-0.0410172596633366	0.157672496203796	0.0491264792237762	0.00506978507672328	Sched8
1559	29.1172291804167	-0.0227675302863286	-0.215473594704887	0.227053394533984	0.127948329951411	0.160811142271104	20.7282445554445	-0.0413925931951049	-0.228060461538461	0.211294995004995	0.168339700299701	0.10301550057942	Sched9
1560	20.6923498232268	0.219132785815589	-0.0707835797899783	0.0292028435860649	-0.232241566589315	0.187105518171835	16.2401524075924	0.224937625374625	-0.0809673247752247	-0.0368480546672328	-0.248089629370629	0.16092193016983	Sched10
1561	10.3338758248609	0.416821257371425	-0.106085252899466	0.117726644582621	-0.13182616905315	0.0152656803429602	13.7278541558442	0.421928918081918	-0.0577470691248751	0.188451577422577	-0.0767618367352647	-0.0552727905544455	Sched1
1562	9.15988579766822	-0.160989041493888	-0.230462922286073	0.127268018043784	0.0278060717158262	-0.215485547292064	7.64315844155843	-0.140909206393606	-0.248196585414585	0.0560910724015984	-0.0132173771636164	-0.281449959040959	Sched2
1563	24.5395623111692	-0.237043156950422	-0.0808014280863888	0.259522021964383	0.127791894831319	-0.0234842362380481	19.2955997002997	-0.226858667332667	-0.11371390959041	0.243388945054945	0.128774842357642	-0.0343458014175825	Sched3
1564	25.8241459003399	-0.152710449800329	-0.0608080406506043	0.197339694418023	0.237372827972659	0.0440808254525119	18.190166963037	-0.200661644355644	-0.0367757835694305	0.156881734965035	0.259731661338662	0.02566711599001	Sched4
1565	29.5807424501226	0.26037210816049	-0.184407863403107	0.168183538605019	0.0300480703236682	-0.159052698099131	20.0952957342657	0.248157158841159	-0.224131098901099	0.173513531468532	0.0496747506193806	-0.135330387712288	Sched5
1566	5.74404073760217	0.339237959210457	-0.155549466075994	0.138700788464174	0.0967988763622491	-0.0981078352655666	6.3842699100899	0.393615393606394	-0.109830514108891	0.181477954645355	0.170081061238761	-0.046440749065035	Sched6
1567	28.3168681015575	0.24657281446824	-0.168700817819224	0.126307306821882	-0.0176693448053914	0.199316905177532	21.2358404195805	0.233192717282717	-0.177979076923077	0.121026787112887	-0.00352247134965035	0.212808180819181	Sched7
1568	26.3221240574408	-0.236231221056094	-0.115584146353859	0.00452037515239539	-0.256242201037211	0.096565387784819	16.2640184515484	-0.222802452547453	-0.143582603096903	-0.010521113966034	-0.276155795204795	0.076575837962038	Sched8
1569	11.1904738285074	0.158361936171218	-0.0779596755740153	0.19582266015614	0.071918444516201	-0.0900145221377531	10.2644376723277	0.144991391608392	-0.0608237812265734	0.224950701298701	0.0521132116743256	-0.0877542059140861	Sched9
1570	6.01875793493751	-0.125619210282609	-0.0509182586426511	0.0363969405002382	-0.223175873230667	0.205307846092323	6.67172678321678	-0.126423481818182	0.00975580935944057	0.0769529472287712	-0.213206245754246	0.255094653346653	Sched10
1571	14.5425904546704	0.41211143257608	-0.163242534328731	0.096833706724889	-0.0475632120231086	-0.043510448534622	15.6220437162837	0.413772978021977	-0.149467453146853	0.101908067032967	-0.0493607332769231	-0.0710723312887112	Sched1
1572	4.81690307400162	0.398635666686316	-0.160946883657878	0.0193714505845251	0.0393929368614449	0.136227722836445	7.66719725274724	0.452020237762237	-0.13275010969031	0.0316392083995005	0.0112789497495405	0.0355076696808492	Sched2
1573	7.35521332479385	0.38594390630762	-0.177032307681696	0.0451652782056533	0.165972003868563	-0.0288771380152526	7.33024433566433	0.388831247752248	-0.153718206093906	-0.0470058017356643	0.148051296373626	-0.0687733023846153	Sched3
1574	7.84607736576488	-0.10533414352222	-0.205782586848507	0.104665960435951	0.0759884710593874	-0.241855968937504	8.69017806193805	-0.0771161683595404	-0.309931903096903	0.092861300939061	0.0832193108491507	-0.198849383616383	Sched4
1575	11.197666942717	0.269334252469187	-0.160005235635859	0.158444108952904	0.110149544250785	-0.107558650899833	9.08854894105895	0.261740635364635	-0.196788199100899	0.222508851148851	0.0699444084415584	-0.093219297032967	Sched5
1576	9.32130239680945	0.0438349397452646	-0.0846482037338216	0.184889342801658	0.234712827677654	-0.191530305627782	7.28959605394605	0.0389323988222777	-0.0540244097136863	0.252580423576424	0.243683127872128	-0.168238622617383	Sched6
1577	7.28319504586972	0.340904535055912	-0.107722262507408	0.122748493776129	-0.141416009944194	0.0462369229752461	8.0740576123876	0.389170700299701	-0.11535719030969	-0.0130735478607393	-0.201797725374625	0.0105034241789211	Sched7
1578	11.6552137049218	0.0983612784043808	-0.193042437913313	0.0266556291854636	0.23252745981537	-0.177062638364241	10.6870352347652	0.0806255017082917	-0.221203540459541	0.0627079716623377	0.221662746253746	-0.169102492307692	Sched8
1579	25.8594789015822	0.247568456795865	-0.157703431183029	0.113338021777081	0.157363332125856	-0.139299925875858	22.4797662337662	0.25757833966034	-0.170922883416584	0.0874445844155844	0.161008485514486	-0.152106170829171	Sched9
1580	18.0062343303163	0.0948393804843327	-0.181560551314984	0.123830516300745	0.157090349699478	-0.206398789434763	14.7263718781219	0.110470437562438	-0.164083366633367	0.13021045004995	0.15705837962038	-0.202818028971029	Sched10
1581	17.2550975154061	0.182341721068814	-0.138790198226614	0.267783652478294	0.0164190723938864	0.125126767105519	14.8278676023976	0.194261296703297	-0.167939749250749	0.269834265734266	0.0200542772707293	0.0868490655858142	Sched1
1582	22.56973611475	0.279780474497527	-0.19725871436295	0.062863623574197	-0.185677310703801	0.0767813660715292	17.7878545854146	0.294653751248751	-0.191809711288711	0.0542621761938063	-0.192596044955045	0.0558979571158841	Sched2
1583	16.4245895524808	-0.219789413814454	-0.00325821335546914	0.134651048834215	-0.229963355736119	0.00197992066661105	21.8667456543457	-0.221475398601399	0.00169316934965035	0.143829176723277	-0.21814668931069	-0.031678671003996	Sched3
1584	6.50570130863387	0.0795619287434151	-0.0792372949213957	0.202985926000918	0.165912543547472	0.20013654416116	5.31048931068931	0.0595779145683316	-0.10393440971988	0.156836992517483	0.212561478221779	0.178355767862138	Sched4
1585	4.39710368926372	0.122263829273553	-0.168024725221556	0.183892768190986	0.112320879636738	0.202729366998038	4.1086675024975	0.107304053494506	-0.151171595364635	0.0969063474425573	0.251840002397602	0.170155254435565	Sched5
1586	18.2535703665846	0.297630552980309	-0.0750541451641295	0.114671715279975	-0.215676491780886	0.0478866047303559	14.3722698701299	0.312905626373626	-0.0619788832011788	0.0777035084385615	-0.228042722277723	0.0862291031968032	Sched6
1587	15.1568903038764	0.298906985692368	-0.0825246359981538	0.160925007160616	0.141693748730838	-0.15380987069404	15.6793088411589	0.308420548451549	-0.0160110613781219	0.185401988011988	0.168401008191808	-0.158125965534465	Sched7
1588	12.9565779648097	0.339893655437909	-0.0720410503680134	0.0750913249046968	0.21528455908127	-0.072743369476815	11.6801549350649	0.383412652347653	-0.0585049254541459	0.0998835573826173	0.157139323776224	-0.0393293290109891	Sched8
1589	10.8986206543454	0.341280685384023	-0.00114401854988257	0.10056101807529	-0.230128443708143	0.0202928280480377	10.7855505994006	0.345475149850151	-0.0159794085457842	0.0485425483999001	-0.202855320679321	0.00257913079130869	Sched9
1590	19.9665960148051	-0.177458719710694	-0.157662801408428	0.136810479617866	0.0227995604103353	-0.110369381589903	18.0598891208791	-0.185944329670329	-0.183825590409591	0.130247433166833	0.0160413009403597	-0.0569054099100899	Sched10
1591	12.286761330499	0.354202592643897	-0.163632525499964	0.0190885005329827	-0.147642759223502	-0.127182254716351	10.3632012487512	0.377465842157842	-0.176258553246753	0.0522556257445555	-0.172956205494506	-0.114059284915085	Sched1
1592	7.10789354677111	0.0298303094689167	-0.218655491804222	0.177960441480666	0.225174970165575	0.0979316115391164	9.22882026973027	0.0586242621508492	-0.211252097102897	0.190347802197802	0.206481961938062	0.0429351266665235	Sched2
1593	7.46223471350213	0.137894222163846	-0.0197610109769459	0.149869988839145	0.305619133984798	-0.0793951541133231	9.41075275724275	0.164355086513487	-0.0644902308621379	0.18552162997003	0.240812722277722	-0.0625547788331668	Sched3
1594	12.0536713488774	0.2013534576047	-0.0960536063376392	0.0840512544422516	-0.0335504371043548	0.160433726705968	8.47830321678321	0.179105084515485	-0.107967117332667	0.0907878604395604	-0.0704829833927073	0.170090548551449	Sched4
1595	9.69938421161392	0.252344897845501	-0.176241359513626	0.0999860770160686	0.134123143295864	-0.153483046268827	8.52305387612389	0.25976266033966	-0.262878236763237	0.140066165234765	0.0890093918481518	-0.126036800399601	Sched5
1596	9.0465661767329	0.316450142013543	-0.140725017988867	0.118386880110661	0.15525918302749	-0.109697373713935	7.76327537462537	0.310688317682318	-0.130917083616384	0.0904170263626373	0.176645613486513	-0.0934485507292707	Sched6
1597	6.63541828092335	0.142698352230572	-0.189005540186384	0.197748114055095	-0.0850529535018105	-0.15818434293779	4.3349008091908	0.0396203863165835	-0.223106447452547	0.273485869530469	-0.143385149538461	-0.210082542457542	Sched7
1598	20.6777495523344	0.293112922199915	-0.130782940667931	0.0828766353860902	-0.177802996765066	0.113141431362912	22.6637799200799	0.268500159840159	-0.107601565434565	0.0947689355644356	-0.213051812187812	0.13752200979021	Sched8
1599	26.0736232434533	0.278980799614386	-0.212222734721692	0.00356470929792656	-0.134601778562973	-0.133244493663975	20.5719005994006	0.286953323676324	-0.192097071928072	0.0148507846823976	-0.1492065004995	-0.124014452347652	Sched9
1600	11.8023985508296	0.220929414648299	-0.112462579877032	0.0166319526941929	0.2795058603267	-0.0649425447225453	15.1107714085914	0.269487021978022	-0.104534011088911	0.0348620783775225	0.259982318681318	0.0198710163779221	Sched10
1601	3.92989974739037	-0.200960297679174	-0.148992104536962	0.174946763811812	0.133784041467564	-0.12507817110362	4.11019128871129	-0.215395567732268	-0.203917123576424	0.158039053361638	0.139045214885115	-0.130964683176823	Sched1
1602	27.104128353189	-0.0309550642612933	-0.22461129434954	0.145419969641864	-0.155206928601154	-0.139830110315271	24.4421130869131	0.0111790667807692	-0.258163873126873	0.152992105994006	-0.176293214785215	-0.0917022445554446	Sched2
1603	4.32330551497478	0.239471142725446	-0.0571410553343046	0.176557697853887	0.181941431315248	0.0786117683665113	4.74687996003996	0.218151162837163	-0.0922008263256744	0.245179879120879	0.141653061938062	0.0186325955319281	Sched3
1604	12.6136041046451	0.314897722054029	-0.0841516443272863	0.147425843841337	-0.0931195824540127	-0.0764559509112432	12.6816162337662	0.306507294705295	-0.145143232767233	0.141169396003996	-0.094883848071928	-0.066451612972028	Sched4
1605	17.3526960754693	0.240449159988866	-0.108827497323219	0.116480350782187	-0.148756384235427	-0.185123025904962	16.1358904795205	0.221997292707292	-0.105836223276723	0.145202390709291	-0.0914182493506492	-0.243957888111888	Sched5
1606	24.3581887492558	-0.141893274204433	-0.0450020675824234	0.15865246234205	-0.310005047767584	-0.00491139720602501	19.0192335864136	-0.10846783996004	-0.0410385334035964	0.151994935564436	-0.31665965934066	-0.0290132129989011	Sched6
1607	19.9412693517075	0.394909295764301	-0.0809153266684865	0.166081297828591	-0.0760362234790072	0.0832659383640883	10.7097750749251	0.476943325674327	-0.0290785701828172	0.164966823276723	-0.00824824251348651	0.131369031268731	Sched7
1608	7.49852878089091	0.320101384999577	-0.104124810663666	0.117542710493244	0.163000430952038	0.107190098888657	8.4456190909091	0.29919468031968	-0.0204821752282717	0.174654327232767	0.158595003166833	0.139627365934066	Sched8
1609	14.518825200948	0.273394117212489	-0.0435309262780258	0.149157985990424	0.149337949873966	0.172852437534462	12.7918201598402	0.279807404595404	-0.0488177978895105	0.189344347652348	0.104292102997003	0.123168678521478	Sched9
1610	15.0281835607984	-0.230733979027813	-0.101907181532583	0.182444285967211	0.206092814941466	0.0425373549180227	17.7657553846154	-0.229329302697303	-0.0991135994005995	0.208571320679321	0.226187186813187	0.023443033042957	Sched10
1611	24.2382085300051	-0.134860585995161	-0.201017332306546	0.15250345568644	-0.133442542948091	-0.0922238190124777	16.8212751448551	-0.161198857142857	-0.175155703296703	0.15730940969031	-0.147620402897103	-0.0714089083416583	Sched1
1612	11.7729502095792	-0.103765900371463	-0.117313022620021	0.206844110002865	0.169962874997424	0.129259128572454	9.22071747252749	-0.106399155644356	-0.159992062437563	0.164857313286713	0.115307801918082	0.170444632467533	Sched2
1613	10.6711481162458	0.258584955432573	-0.110195622434864	0.180487530544953	0.162429359532101	-0.0992516696211167	10.2605271828172	0.269875469530469	-0.131009668431568	0.221011161838162	0.136529883716284	-0.0682204071118881	Sched3
1614	27.4265272388698	0.0859988541264191	-0.0637355247346424	0.219651494892253	0.0647848308457621	-0.255721005120545	19.7552616883117	0.073322560919081	-0.076344761898102	0.227077554445554	0.0666735811388611	-0.249132453546454	Sched4
1615	24.3409292569433	-0.139977898742273	-0.247731328058051	0.0957449816427497	-0.175726856070254	-0.0723806403813432	21.2089413586413	-0.147779135164835	-0.257608731268731	0.083838643926074	-0.12704651978022	-0.110533592007992	Sched5
1616	13.7926966019614	0.353825114805595	-0.0131968650360006	0.177373195888155	0.156369011752613	0.0781993634706359	13.3588435964036	0.369725389610389	-0.0177961235658342	0.138116402697303	0.181612311388611	0.0673949867942058	Sched6
1617	4.88378754320061	-0.263555775741874	-0.253351487686299	0.0185067555800389	0.0530888316384885	-0.0799304243886301	5.84449782217782	-0.16699180893037	-0.178495038861139	0.00497633063706294	0.152104002997003	-0.119402010729271	Sched7
1618	5.92619216160196	0.19398241639605	-0.0407424549878068	0.186864719694805	0.0479510514007788	-0.241019063464009	7.12108533466533	0.208932851148851	-0.0383773950020979	0.228491230769231	-0.0756518237012987	-0.163279086213786	Sched8
1619	13.4770710761898	-0.116292078562691	-0.109562033937242	0.0834103518951058	-0.214848086180949	-0.223999164431718	10.7042221778222	-0.156976092507492	-0.104611471328671	0.103797148351648	-0.257624243756243	-0.153315109490509	Sched9
1620	24.5076019919546	0.100414442867904	-0.0892081883394229	0.0527061152817657	-0.313149152046229	0.109053062627311	15.1852282017982	0.136137114485514	-0.129249327282717	0.0220935409342658	-0.300846476523476	0.0174751274344655	Sched10
1621	29.663814682599	-0.334548161198478	-0.0653658393531075	0.00250947043260253	0.0179595237857378	0.164688222576978	17.7722797402598	-0.342552013986014	-0.0647482750649351	-0.0140944602324675	0.0407925095923077	0.16121459070929	Sched1
1622	11.2825401399226	-0.201899520360608	-0.122746317437422	0.211238006714571	-0.136229650880502	0.0978771342623086	9.31779106893107	-0.240471575424576	-0.102701521178821	0.172184847452548	-0.185827303696304	0.0898523548151849	Sched2
1623	15.5711084882397	0.392039862353481	-0.131904943906889	0.134600222608155	0.0203422648749441	0.0949510019190886	16.0573917582417	0.353182573426574	-0.155836515184815	0.187916903096903	-0.0355535481668331	0.0668327145544456	Sched3
1624	18.7326429141688	0.0108177554395698	-0.125284275983568	0.133786143705063	0.254596048485104	0.204341619321885	19.3072056143856	-0.0280556376474825	-0.0907036866133865	0.124079358441558	0.291682267732268	0.184650375524475	Sched4
1625	10.9645433446245	0.201391608221702	-0.124954114541802	0.206141151201004	-0.100939732134659	-0.0867415064847276	9.2353615884116	0.225099273726274	-0.128515200819181	0.190832743756244	-0.105992698201798	-0.085203581997003	Sched5
1626	3.03371573534355	0.185578190057947	-0.176514627692938	0.209619936933925	-0.124283300281382	0.0507248368700875	4.17823518481518	0.132384919420579	-0.166136671228771	0.264395140859141	-0.155884764935065	0.130147884206793	Sched6
1627	21.3201714306176	-0.167384096830917	-0.191904200959401	0.0443926842848944	-0.199482611693559	0.195459958389438	25.3049784215784	-0.161995992007992	-0.195052855144855	0.0516843798501498	-0.22311734065934	0.185091836163836	Sched7
1628	13.3104005487213	-0.189525034023297	-0.141203728196725	0.191993413969816	0.0755851251497844	-0.172207096311386	15.2969161138861	-0.163652486713286	-0.165447994505494	0.188131087312687	0.0735590526973027	-0.193584642357643	Sched8
1629	23.9863771968166	0.101198452574429	-0.151195450675532	0.0571642492504748	0.0504434206674107	0.313666343067468	20.7800003996004	0.146085568231768	-0.179983603396603	0.0178478058451948	0.0687877502197803	0.261076748251748	Sched9
1630	23.9097035719669	0.115020804594036	-0.0172287063847311	0.246951757181719	0.0486357482018102	-0.26938064238686	19.8740999000999	0.089784192107892	-0.0349996735334666	0.239951675324675	0.0747815887912088	-0.230476343656344	Sched10
1631	13.2944028756886	-0.00937534772230545	-0.101831415075356	0.136366922443435	-0.244294450317366	-0.0963475623367984	12.4684643056943	-0.00547945566913086	-0.110044806693307	0.171931451648352	-0.189555261638362	-0.130047949957043	Sched1
1632	5.97052451821656	0.283316745979219	-0.0920070879059867	0.159367395446788	-0.123868748633818	0.0618842080219344	5.5923015984016	0.303802384615385	-0.0752902528571428	0.173950763336664	-0.0579017085441759	0.0175484140417583	Sched2
1633	20.8773161703641	-0.122073957161196	-0.0792884810842884	0.164432934519311	0.0491110555384954	-0.242832265762222	17.1229625174825	-0.107013798101898	-0.105319078721279	0.144765501398602	0.0587094875374625	-0.233840267732268	Sched3
1634	12.6345970902306	0.219177754687747	-0.093708870968425	0.138483592810068	0.0182557357131186	0.18921160039732	11.9937157142857	0.241810113886114	-0.0914186158361639	0.120948187212787	0.00159174832147853	0.176696398001998	Sched4
1635	5.40369805437409	-0.0209669590908085	-0.0680111462000449	0.22551989972019	-0.090573975435511	0.186082782605487	4.69307098901098	0.027888366379021	0.00506585921378621	0.149865203296703	-0.0554450013146853	0.182150336523477	Sched5
1636	23.0568488187193	0.146851406200698	-0.237689887538964	0.270475907543522	-0.0121757115195649	-0.0619876216087356	20.1828946053946	0.128551368531469	-0.233358305694306	0.295710330669331	-0.024075065106054	-0.0521882418781219	Sched6
1637	17.7749978160781	-0.0579175099017099	-0.0515664571470802	0.0512471279024416	-0.219769086148093	-0.218961527396129	18.0637171728271	0.0151081979993007	-0.00198616304385614	0.128560999000999	-0.225171005994006	-0.136459866903097	Sched7
1638	22.9658657212649	0.0489722687122207	-0.021679688891273	0.0766299538683767	-0.201367437109445	-0.315267255329271	20.7460872727273	0.0665459343819182	-0.00545359290320678	0.0698644859940059	-0.223006108891109	-0.282291915084915	Sched8
1639	10.1195358733135	0.298551122149135	-0.203984828535296	0.00864308045098472	-0.0377960397073555	-0.16748449333277	10.2284941958042	0.304107673326673	-0.165537267632368	-0.034044441002997	-0.0198723374246753	-0.18723764035964	Sched9
1640	12.3794252971048	-0.195264754524689	-0.174061081763958	0.192084835237461	-0.0497167915704601	0.189541180397576	13.7212319180819	-0.195026186813187	-0.104445291208791	0.241457192807193	-0.0430168738068932	0.231456505494506	Sched10
1641	18.0442616168897	0.0426866352539225	-0.0139087060084368	0.195176600742394	-0.187281285378397	-0.274432697636523	16.2990307392607	0.0814519436363636	-0.0290686277339661	0.182994042957043	-0.180685977022977	-0.236447552447552	Sched1
1642	3.01940583128549	-0.257892362238531	-0.0853397166641556	0.0981452854745185	-0.0936492825287399	-0.172184886939491	2.48643225774226	-0.318792778221778	-0.131824375264735	-0.0624092563266734	-0.21529053027972	-0.0810446722197803	Sched2
1643	4.66075681692783	0.123774776946831	-0.151640865906965	0.187628993105853	0.20846331640638	-0.042997700450727	5.43490251748251	0.149599353746254	-0.20430648001998	0.0581262450964036	0.235540932667333	-0.125427541391608	Sched3
1644	13.6571490494626	0.229641246048053	-0.161969238654255	0.189534332772488	-0.0399484133950332	-0.179990177005075	12.2501275924076	0.230370688311688	-0.195207487512488	0.186034387612388	-0.0759672787312688	-0.145252327372627	Sched4
1645	28.9327595330968	0.417052605520431	-0.0629329883601579	0.140481924664761	-0.00457934109631123	-0.149328052273177	17.5494967632367	0.446596193806194	-0.134420339060939	0.0888434454045956	-0.0194203922474925	-0.155399628471528	Sched5
1646	17.2099647152825	0.225446939806614	-0.039578868871474	0.0108658702447869	-0.295112799932936	-0.127254703437818	15.501040939061	0.223766678321679	-0.0249927250595404	0.00647178977062936	-0.279309958041958	-0.139134034865135	Sched6
1647	24.6288187484423	0.397256096737082	-0.0593555038827092	0.0789186105125304	-0.034275291559541	0.147917410025459	16.6285722777223	0.421407556443556	-0.0916054137862136	0.0382059574011988	-0.0269378810314685	0.143885197802198	Sched7
1648	6.1460277299257	0.288471126773631	-0.012113844169421	0.130755974265108	0.116479205535368	0.198331021991991	6.10282164835165	0.279826283716284	0.0299537955782217	0.154687736063936	0.0265153569305694	0.262563127872128	Sched8
1649	5.99532148275812	0.00633988697898862	-0.214579899734815	0.216822601417652	0.116571910041727	-0.115392160845492	7.99859747252747	0.000699421767252747	-0.250396897102897	0.142754775324675	0.204964361638362	-0.137053708391608	Sched9
1650	23.3136995936919	0.361916197066134	-0.134539180181381	0.0397325964379196	0.191717693987283	-0.0800005360198627	18.6860401198801	0.411512392607393	-0.129459835964036	-0.00421099048611389	0.127360811188811	-0.072324060120879	Sched10
1651	10.4686716363282	0.133668713972318	-0.0959155821319676	0.179683503812098	0.134126772362494	-0.0765191332745999	12.5848909590409	0.11693887012987	-0.137223296303696	0.194075824175824	0.125470205694306	-0.0545137193336664	Sched1
1652	15.5578849751109	0.012240446893925	-0.167404969209262	0.190665971689226	0.104346840265761	0.184243313943892	12.7804145254745	0.0248379364314286	-0.127584831968032	0.187494513286713	0.123315768731269	0.196989925074925	Sched2
1653	21.9910554459948	-0.145959767941778	-0.00995045286518428	0.0335416493123638	0.12409099126977	0.330138170771685	17.078829030969	-0.146792675824176	0.00940571767372628	-0.00252961590939061	0.146329464935065	0.311727281718281	Sched3
1654	25.4899972665249	-0.0863779779834502	-0.293043165079479	0.102448419797296	-0.147524079823322	0.0755419477292926	18.9434391508492	-0.0855117152847154	-0.318452993006993	0.104510466233766	-0.149216039460539	0.0869923362107893	Sched4
1655	8.88454783940325	0.106776668427759	-0.0914729458058894	0.0790955593966891	0.0854688745295333	0.285749499875463	7.83063244755244	0.184685041258741	-0.041472528448951	0.103545503896104	0.0790307107762237	0.255859801198801	Sched5
1656	28.6109533541378	0.111653066517637	-0.118075046605998	0.143846916125231	0.1381670079751	0.186500442265858	18.6383858241758	0.0814038772227772	-0.124829756843157	0.176605915084915	0.114134573126873	0.205042708291708	Sched6
1657	3.62245109990723	0.254891719635496	-0.199665848356517	0.10121585504322	-0.0923949551753577	0.138323734903397	3.70047135864136	0.201634691708292	-0.274274026073926	0.0642994367372627	-0.132832538051948	0.146236235714286	Sched7
1658	13.6605078093068	0.0646119912733466	-0.239615095926074	0.130392839361615	0.0729323247816175	0.20163093870132	11.3081047352647	0.0755009455844156	-0.264367481518482	0.120703742857143	0.0346709695038961	0.266966672327672	Sched8
1659	21.0542553294565	-0.00804338702520481	-0.208469177985704	0.213221335985721	0.16069693483097	0.166203069460047	17.0946047552447	-0.0281820681110889	-0.198005995004995	0.19689104995005	0.212381067932068	0.119227617542458	Sched9
1660	8.14875921936189	0.383111598297518	-0.148070379023041	0.0433754786115929	0.0438389574138806	0.10833560820884	6.87169799200799	0.329490504495505	-0.20900457042957	0.0392742142161838	-0.0136048410088911	0.133922135364635	Sched10
1661	20.5133131738716	0.213279561057678	-0.036894091373304	0.029735513474854	0.256465264610599	0.199282147943382	19.6580448551449	0.19539034965035	-0.0138326192064935	0.0618178251748252	0.215732527472527	0.233712815184815	Sched1
1662	29.4272600612976	0.350487409986975	-0.0352515259440139	0.192977608088318	-0.0828245525781708	0.125501398006243	12.9069244355644	0.378388431568432	-0.0409735130104895	0.205833076923077	-0.0518013346313686	0.112311145194805	Sched2
1663	15.6337433529672	-0.0397202583142496	-0.158860959908042	0.261568919345609	-0.191653386048781	0.0201439061993486	14.5735647952048	-0.0543261991998002	-0.121961560839161	0.297548646353647	-0.172153998801199	-0.0118642096583417	Sched3
1664	25.8494536787249	0.09281518525448	-0.0332029986634542	0.231947435014591	0.12868253190808	-0.135453637402301	24.2640796203796	0.123361394605395	-0.0694373178621378	0.194578696303696	0.135789035364635	-0.113166717182817	Sched4
1665	4.01978249905473	0.127940811997782	-0.0267154592509661	0.222217299597986	-0.304820699848608	0.00717770124030477	3.37880804195805	0.155584851728272	-0.0312619940140859	0.191698509390609	-0.295172355244755	-0.0340425337067133	Sched5
1666	24.0710255588465	-0.00863711524876811	-0.0496250948488107	0.220164735650163	0.202281718191055	-0.218311821675549	17.650938991009	0.00722739078453547	-0.0240477726162837	0.254757899100899	0.177264427572428	-0.202828932067932	Sched6
1667	18.5692248635276	0.438986054522506	-0.0845563910213598	0.114368948855366	-0.0408726803375106	-0.0289176394577302	13.9093966833167	0.495890863136863	-0.0450555000788213	0.0403205622247752	0.00203353856543456	-0.0976664490509491	Sched7
1668	27.7261514561653	0.178446773538492	-0.232507918633369	0.151012456651064	0.07599682976909	0.117271341972348	20.3519096603396	0.142872826673327	-0.24571215984016	0.166386027972028	0.0753329462837163	0.103638470629371	Sched8
1669	29.7893932560546	0.211567984819085	-0.0513758559052475	0.183461674278663	0.200389485713015	0.0333378975705312	17.113386043956	0.248635137862138	-0.0304289940463536	0.17175922977023	0.211023231768232	0.039097647018981	Sched9
1670	23.2767051266466	0.180218615451585	-0.0945063575575275	0.141070429592694	-0.126571216571789	-0.181769351481534	19.2336692607392	0.175586659340659	-0.105149444055944	0.15014042977023	-0.142498258841159	-0.168083293306693	Sched10
1671	16.4048715563534	0.486427318194983	-0.106725576231128	0.0427801553938173	-0.0102103998338617	0.108011475419819	18.7036677522477	0.464417911088912	-0.123861904995005	-0.0172515136250749	-0.0630524902428573	0.0990695315284715	Sched1
1672	10.9304007300735	-0.239263255312581	-0.0800425216264937	0.0626925982337166	0.131063271360145	0.17928837224392	9.04028970029969	-0.250917356643357	-0.0663291722577422	0.117549822647353	0.0986079820879119	0.178113883016983	Sched2
1673	3.86802116818408	-0.187311810996786	-0.146204005097461	0.0614912946122725	-0.270786732977596	0.0498384398799692	3.63344735264735	-0.142246589093906	-0.169969111018981	0.0732083122907093	-0.325710409590409	0.140763957132867	Sched3
1674	3.24238665569792	-0.229450064541445	-0.0183841612965125	0.0701793463948081	-0.0694850530771501	0.20815577309442	3.27785763236763	-0.301867635764236	-0.0712765644665336	0.0824346701528471	0.0238511422241758	0.133067360637363	Sched4
1675	13.2639298257776	0.108287878364248	-0.0101658556231144	0.244889909629717	-0.283373755557713	-0.0454996574444635	12.5674731268731	0.109952521478521	-0.0158024707056943	0.220100044955045	-0.250045261738262	-0.0612355325244755	Sched5
1676	17.274056880422	0.529668479751712	-0.0602252350206477	0.0578788588858148	0.046520130938701	0.0233385568114738	15.2627172927073	0.553158358641358	-0.0329982656151848	-0.00432745335388612	0.0344708719752248	0.0612890022523476	Sched6
1677	5.21841832840658	0.166544877386758	-0.166520943650754	0.0496929427131371	0.0704124709966929	0.197963821635071	4.11845877122877	0.145328085736264	-0.216098813086913	0.00734758143516483	0.0896764991578421	0.188380011609391	Sched7
1678	19.4482336007556	-0.0932508603129224	-0.0295164513867818	0.145870290346983	0.205668507023963	0.221526998854055	15.0334826973027	-0.115565832367633	-0.0575180632607393	0.121609719080919	0.214767775224775	0.204407366933067	Sched8
1679	4.62242477828843	0.0644729381646514	-0.215797205509172	0.212735903515102	0.212208159369856	-0.0168127098144104	5.09180687312687	0.0388746362347653	-0.202503449050949	0.238791033066933	0.226016479320679	0.0300119544215785	Sched9
1680	9.88388227018895	0.392357585920353	-0.0104540246837736	0.197888547004178	0.137435719187133	0.0494347310289637	6.99468990009989	0.376551301698302	0.0719059447136862	0.195195327272727	0.159226591908092	0.0648780144895105	Sched10
1681	11.7850456746715	0.27366140160366	-0.0646080667668753	0.119422613484662	0.102135293322592	-0.148110509185968	10.4014670729271	0.262701738261738	-0.0883872908091909	0.122093331368631	0.0730712913786214	-0.176311212287712	Sched1
1682	15.8283842829751	0.335338076253814	-0.0829346415243557	0.13653025147678	0.0914461068207143	0.167082391940343	11.1934703896104	0.33739608991009	-0.118890404995005	0.147636488511488	0.0884590103446553	0.0983878085714286	Sched2
1683	10.2200534248931	0.0902644802183517	-0.0783841350267861	0.112888739614095	-0.282486122380187	-0.146771048605239	7.38205645354645	0.0802006211248751	-0.0864003821778222	0.0862008099012987	-0.340200237762238	-0.15242660937962	Sched3
1684	25.0986919037105	-0.0479413776057521	-0.201282871670985	0.222451873825171	0.0710584847558713	0.198416536245976	18.4238796203796	-0.0622479121078922	-0.240222807192807	0.196243784215784	0.0739054176863136	0.138800368031968	Sched4
1685	15.7894063908323	0.349328860466428	-0.113582981465162	0.0428654881686297	0.204566319654543	-0.0766801247037828	12.2848385114885	0.334805773226773	-0.172733664235764	0.00162298585218782	0.230365133866134	-0.0884951352147852	Sched5
1686	5.82840667679233	0.302139643486734	-0.171346412380073	0.108982188104789	0.105363304484784	0.131760699699221	6.44921935064937	0.290453170829171	-0.172062684215784	0.178909445454545	0.0346171930146854	0.117503533987013	Sched6
1687	11.5927836950223	-0.130677564397142	-0.179693256516877	0.189304362083042	-0.0867103659944529	-0.198905123580402	8.53450298701297	-0.149846617682318	-0.130912897402597	0.187952788511488	-0.114684459358641	-0.217506698301698	Sched7
1688	28.2570716084994	0.349608777911017	-0.018610452136275	0.0296951856400133	-0.192474317821235	0.192512332245585	20.3548361638362	0.316536564435564	-0.0521201759150849	0.0319936315395604	-0.230233082917083	0.177119724275724	Sched8
1689	14.5833143268554	-0.0842632163692488	-0.315160596328118	0.255596530841113	0.0216627788792377	-0.00559877610210404	15.4731017282717	-0.100192718081918	-0.343346523476524	0.239805789210789	-0.00904946151468532	0.00558083485655345	Sched9
1690	27.6561412082094	0.241470967308181	-0.0635204881392901	0.0937644442601308	0.205738622459624	0.110926665159596	23.7339134865135	0.237267733266733	-0.0675205678121878	0.106759398101898	0.175618687312687	0.109151711588412	Sched10
1691	24.6664701899615	0.423188453317599	-0.153344514290369	0.10863543243011	-0.0181986404975883	-0.081678115184614	15.3273726773227	0.4186620999001	-0.174147086213786	0.0839727912387612	-0.0615081147352648	-0.0515141923366634	Sched1
1692	17.3661522846021	0.116960747635506	-0.244550617946309	0.134218159965707	0.0945207238161814	-0.15508770613801	15.0296589210789	0.134481410889111	-0.265800336663336	0.120064525474526	0.0974407137862138	-0.118492236263736	Sched2
1693	14.0576126592114	-0.0970848359443048	-0.192141845263658	0.222630475515842	0.144193520090783	0.0317361268028365	14.5004693506493	-0.154183153446553	-0.186637548251748	0.194934236763236	0.159682856943057	0.0154972356626374	Sched3
1694	14.552012662578	0.341016860068076	-0.169402585533471	0.0667818931462412	-0.148647213763952	0.0262385514423412	13.307907052947	0.314140246753247	-0.188053071928072	0.0651365014775224	-0.167802001598401	0.0164902993197502	Sched4
1695	16.0884819495158	0.401609759753876	-0.103880829387255	0.173767044200006	0.0106278420754353	-0.104588814357136	9.57767749250749	0.466761302697303	-0.108588016123876	0.15309038031968	-0.0304747183961039	-0.0499602712997003	Sched5
1696	8.20644212904681	0.159114674447534	-0.180660854533352	0.129946951737488	0.194548941850677	0.134877705916439	7.2800755844156	0.127801686413587	-0.218939456543457	0.152006632067932	0.189516667432567	0.151465626573426	Sched6
1697	4.16099508519346	0.0123703624341097	-0.160435187867749	0.238808521326616	0.254093960707606	0.0510968761809062	3.62177671328671	0.00109188054945055	-0.180586744755245	0.208882371528472	0.251047152377622	0.0910633673957043	Sched7
1698	16.1638248440742	-0.115707388636006	-0.0961096362328209	0.208678457782358	0.11403401900488	-0.21044459555411	10.5096376523477	-0.112065052947053	-0.127353264835165	0.205740715284715	0.10434196003996	-0.205984510489511	Sched8
1699	18.1770348894447	0.171795367049552	-0.0539305034063145	0.0948956563612513	0.291145113245459	-0.0606670563871228	13.2443727372628	0.205551752247752	-0.0421142963306694	0.0891436844155844	0.301164775224775	-0.0160317065711289	Sched9
1700	26.5151675611355	0.296258054493622	-0.139477014026075	0.165849545876157	0.163375338243414	0.0663013258641892	18.5543683216783	0.297576841158841	-0.14634622017982	0.227343282717283	0.134949334065934	0.0167996952725275	Sched10
1701	27.9407256140217	-0.0343583027699467	-0.11547699291378	0.161384175092765	-0.252381928903359	-0.117904435635633	17.1921637362638	-0.0582975791888112	-0.118499052447553	0.165989426573426	-0.236705333666334	-0.0879799630669333	Sched1
[truncated: 3,299 more rows]
