# Supplementary material for: The effect of apathy and compulsivity on planning and stopping in sequential decision-making
Source: PLoS Biol. 2022 Mar 31;20(3):e3001566. doi: 10.1371/journal.pbio.3001566 (PMC8970514; doi:10.1371/journal.pbio.3001566)
Supplement: S15 Data — See S2C Fig. (CSV) [file pbio.3001566.s021.csv]

	ID_test	FullestModel	NoCost	NoMyopic	NoPrevSearches	NoProspVal	NoProspValDiff	NoSunkCost
1	1	-23.4577083918527	-24.3658222341947	-58.418856113964	-24.2676882277972	-21.5054022018798	-23.1919398842327	-23.6607654039304
2	2	-42.0411387785685	-42.1652806784048	-71.9178173300001	-43.0020990465354	-40.2545748499034	-41.8148033629097	-42.0078243183016
3	3	-33.5010100447386	-34.7608086484515	-75.4979738264285	-32.5214266060455	-43.6899556928637	-35.2505639754095	-33.6259627504693
4	4	-56.8682441313472	-55.0331871989746	-80.7877006353429	-61.8014202081632	-57.4272494629473	-57.7046964206416	-56.8931573710617
5	5	-47.1800688859272	-49.4843368037332	-63.7049733275556	-45.5079931833677	-52.3736219936666	-47.7534087563747	-47.4734983631608
6	6	-51.2943649424484	-48.3037060368913	-67.9501336402213	-51.5424180364631	-60.3973704148665	-51.4135934006029	-51.0571025331136
7	7	-42.6588819030938	-45.3678468607628	-92.7511470718759	-42.2189148413514	-44.2013388616723	-43.2275258285031	-42.9768696255095
8	8	-25.6828607726182	-28.2822923779305	-28.4196951157151	-25.4297301231203	-25.9902305431343	-25.8055126859369	-25.6606117503823
9	9	-47.8549298883433	-50.1501545595801	-75.0447400841658	-47.990262713255	-45.4469613157575	-47.7687934305245	-47.846305348855
10	10	-36.3953477808851	-34.1522708708579	-48.6320948986522	-39.0867878178184	-27.4613315479801	-35.2535387669384	-35.869179308505
11	11	-53.4251356680917	-52.1472989855267	-88.0382526276809	-53.5723683639951	-56.5386655731443	-51.9282843712387	-53.3765518572966
12	12	-74.7215187424742	-74.2599083496841	-84.8011534337791	-74.4513379050275	-74.9693794439467	-74.8868694942049	-74.7324622877392
13	13	-25.9272003791992	-25.3264234185682	-48.5339901715581	-28.5344235547	-26.4617229515379	-27.6127592368162	-25.7251385132851
14	14	-30.458768837205	-30.9961425075879	-67.4553623797941	-30.622365574098	-31.0383331569672	-31.107908150585	-30.7555199149306
15	15	-42.1041293482782	-47.8668718077019	-54.2719674036591	-43.7308874943466	-48.6479104611847	-45.6203197434352	-41.9635883151745
16	16	-49.8731648183156	-51.4890984655422	-79.5304701641953	-50.9126944085822	-50.0974614256729	-48.8736437131801	-49.9299929757118
17	17	-43.1189774591317	-46.3293880828453	-48.8946324067745	-44.3833041664044	-39.5743232163407	-42.2736701615073	-43.119397589031
18	18	-24.0745496613267	-28.6278619721136	-30.7289864134523	-25.073211240281	-19.5582194593579	-23.7979656091247	-24.0829776199694
19	19	-70.5270211215978	-72.0573393230888	-79.0007538549535	-70.8723330975121	-70.0790639993434	-71.7426710118831	-70.8141916606502
20	20	-43.0601388599171	-49.4225133803701	-53.4781815635498	-44.1607148803715	-48.6627159269947	-44.1802092610209	-43.4185214247189
21	21	-44.5589305832747	-49.6937525316432	-65.2153030490653	-44.585608753492	-42.3007709625498	-44.5839355210974	-44.7808141688066
22	22	-48.7501848563993	-48.5659497287477	-57.1248949336763	-52.1673389905765	-46.7494786285795	-50.5164283381083	-48.6659851367145
23	23	-33.9399632261182	-36.8430389977739	-55.3940489953119	-33.5430624586945	-35.565498441065	-33.7271775113721	-33.4513740897368
24	24	-37.6435070644337	-36.3895836855676	-51.7252881870442	-37.1533801534447	-36.0921218638707	-36.295301545087	-37.5760179470386
25	25	-24.5367792584705	-23.1623207722908	-43.1147333052347	-24.790760550476	-22.3520992662791	-24.5250916620169	-24.4907232224825
26	26	-34.8585356045813	-34.1841612130897	-70.1041794550948	-34.991321220312	-41.4918336639215	-34.9994084425123	-34.6272731348235
27	27	-45.3312656158519	-46.5679180197914	-47.0137884276652	-44.6990569454863	-46.4676583738888	-44.5583343299215	-45.5229756596585
28	28	-36.7334812670158	-38.0257049902205	-57.7955636351648	-42.346314597556	-42.2837849416249	-43.2345071009437	-36.9650868052578
29	29	-39.7528617021847	-39.7640668582716	-71.9208790633164	-39.8843898759072	-39.9942703872574	-41.273455315162	-39.9199087004642
30	30	-37.6327745439399	-40.8630760035737	-45.2036488730934	-38.2936581369698	-32.6247559436129	-37.1674009680908	-37.7782950726528
31	31	-58.9432029516484	-58.0495215390604	-67.6657065335866	-58.2389933044265	-72.6074405104823	-60.6523203367013	-59.0361916947343
32	32	-40.4633737002608	-41.9235991168031	-37.1525651808434	-40.457647393827	-39.1209222004739	-40.1128355030768	-40.2074246098205
33	33	-61.2404810695222	-59.4454093708351	-71.35178060189	-63.402878932695	-65.1547702646985	-61.7359811149982	-61.0948747360315
34	34	-48.7890778018762	-56.5159665629895	-63.5348131867446	-48.3717569823234	-44.6190613794959	-48.3404652232471	-48.6699401862856
35	35	-47.290958397643	-52.7902429349664	-81.7801336643842	-47.5822049667431	-46.4811152447027	-47.4003347074098	-47.4515712536564
36	36	-51.4439398506252	-51.1578394782127	-76.2158199884121	-48.2411380462675	-60.8541884452275	-50.8092121829827	-51.260219636616
37	37	-38.4251495343704	-38.1906084241615	-57.4864348570393	-38.9233453930092	-43.121307535373	-39.8478767760108	-38.0402722160731
38	38	-65.6051323727986	-63.979580357346	-74.0027631286116	-68.5983816245374	-66.7824274865146	-67.930497240786	-65.5011586950755
39	39	-30.2439759760891	-32.493066446666	-76.7157068322995	-31.1473014984166	-30.9030444015879	-29.5079108527179	-29.6642193868098
40	40	-82.9761313855901	-84.4624610414866	-96.6741243737156	-81.9792937960441	-91.790767653787	-81.6787736599669	-82.9244991527627
41	41	-35.3404586646867	-36.8238257017188	-33.0670594930644	-35.8405203123481	-28.7591308196762	-34.6816221267172	-35.2686470466693
42	42	-44.9931636472984	-39.5201067496236	-69.8577923175752	-45.0853646403702	-48.9141214419204	-43.8384311000096	-45.2177840183718
43	43	-39.7371441627341	-41.4325803811606	-83.0569325412187	-39.2962407438934	-46.5026566308829	-41.8519200204775	-39.4710919085396
44	44	-40.5851859212185	-42.0152788534967	-85.0556537571026	-39.2417229568713	-51.6335202540325	-42.5147171498192	-40.6729335119312
45	45	-89.7786409462111	-89.2661970199248	-87.6480037131221	-89.8733986718827	-90.1335280920772	-89.9940787727997	-89.5524458598391
46	46	-47.5810565540781	-46.0974127409355	-69.8474233528765	-48.4515856874793	-44.8507719732478	-47.18052683523	-47.5829289596205
47	47	-66.5546045847704	-67.0538152052262	-97.0118871913435	-64.6600174951303	-78.4239983265664	-59.7680780853605	-66.1309600428682
48	48	-35.1142178784481	-35.6181547824018	-57.5531009526058	-36.726095244154	-35.7752033106333	-34.9756643749543	-35.1285290119441
49	49	-46.4441555704319	-46.2201767802761	-86.2104705216992	-45.7381908453983	-61.4051264028972	-51.9641013511751	-46.5925451156624
50	50	-33.0576683125022	-38.9410089164712	-48.0922778565364	-37.1327174535714	-29.8268561094795	-37.0957794082688	-33.18526480046
51	51	-46.1336373238681	-45.8465742365903	-74.7587129047333	-47.349884880718	-45.6426388864894	-49.1258543277103	-45.7794849337279
52	52	-37.3924920443887	-39.2246853815047	-58.1903063346526	-36.2056434919209	-35.8133846525919	-36.0627449567437	-37.5118521438234
53	53	-92.1426926479907	-94.6319046989554	-99.9159891996377	-89.5782131776454	-94.6430135338595	-90.656644702473	-91.9548927933197
54	54	-48.5137983355263	-51.9068164728523	-83.6734046922492	-47.3916828945992	-53.4279510956581	-47.4713191054883	-48.5197723465869
55	55	-55.6248968825055	-58.7276008959904	-103.113384278803	-55.9579213734148	-68.0904386491233	-54.4423270449426	-55.5835506771848
56	56	-42.6824779085723	-47.344987853374	-64.3656146132886	-41.0277804605237	-44.774332863657	-41.8467119333398	-42.9144288346215
57	57	-45.9312714386729	-48.434622466182	-65.3787365295202	-46.5580154962319	-52.8081994240504	-45.26617279419	-45.8908364302593
58	58	-65.0222110022233	-64.0314518502954	-72.6535723394012	-64.5642561834141	-67.2823947228303	-63.3565939564926	-65.064006501301
59	59	-48.4892607565481	-50.0957240524399	-69.022539130219	-45.4528523631796	-51.2130544328535	-46.3429020954129	-48.5909560575488
60	60	-44.8092667449082	-47.9865525803412	-52.1834864220179	-46.4074688152908	-51.9157639182055	-44.4854786978969	-44.7820167012644
61	61	-36.8706511848321	-36.0920084829859	-55.1926552274121	-36.247312027003	-34.9896971490147	-35.7341713616987	-36.6625125208854
62	62	-20.0343331593718	-23.2166097971632	-53.4266978336201	-19.1585753311361	-24.7169455008506	-20.7279779506139	-20.1351896319833
63	63	-23.8564755726133	-24.3294750994795	-58.3521552916112	-22.9743140316779	-32.3817674218303	-23.5393448829278	-23.9271174496143
64	64	-36.8687415254383	-41.5217756022981	-43.633077763443	-38.3675824836309	-33.3299075720957	-35.5934480943225	-36.6398468581617
65	65	-57.024403640166	-57.3208597016392	-78.7812511628958	-56.462647040079	-61.9918932575333	-53.5577485619231	-56.6966061642581
66	66	-43.66146481591	-48.4989798336121	-78.0886981378985	-45.1248619925646	-47.5545426109571	-43.3064011469826	-43.7392347026569
67	67	-35.6508262708931	-34.5146710892159	-64.8270280401865	-34.5618381363488	-43.1346316160284	-34.3076483592423	-34.658601335353
68	68	-89.764656271806	-89.99948049435	-111.08613668726	-91.556745888568	-100.329219957223	-89.578367938613	-89.5160655161042
69	69	-68.5568601443658	-68.2282347076365	-87.4287288775494	-68.3934941424958	-67.1301263510586	-68.3537672375215	-68.483468957396
70	70	-39.0016135073352	-39.8859751753984	-73.3561893227457	-39.8335504081946	-40.1980328997476	-38.1628346599387	-39.1350794475653
71	71	-36.6514537723062	-37.5973381458795	-46.2632415486996	-35.965279179705	-35.7600685195254	-36.0662795698476	-36.5433333173873
72	72	-69.7434220201677	-70.2679638422574	-100.875842552981	-72.9322106746321	-73.2202252670507	-72.1151961240386	-69.8995581811206
73	73	-31.2372356327333	-31.5292852372791	-51.1082332304701	-30.6723384074119	-28.0020401408543	-29.622859084714	-31.337872241731
74	74	-43.242615222317	-43.1961862116509	-71.6315325863833	-44.3097461131062	-43.7496796211582	-43.1025913735566	-43.3799575320959
75	75	-32.8108442462776	-37.7680859144028	-62.9950960401254	-32.0818774638735	-34.2884045721077	-31.7045876160728	-32.7302094124615
76	76	-35.3052608942868	-35.7956870674397	-51.9348470995973	-35.1060141685404	-32.9251366166156	-34.250776491081	-35.3024288806775
77	77	-63.2723037976977	-67.6670353553994	-86.002911509634	-60.7119758464347	-70.1794828673893	-64.4245980733506	-64.7857290598894
78	78	-44.4041491000178	-44.3653782733449	-63.6371207179005	-43.621381937843	-42.1488104655026	-44.4818899906512	-44.2145540635976
79	79	-55.4143241657637	-60.413828848478	-104.232177559525	-57.3322947145893	-60.499510408712	-58.188801384001	-55.0294849565529
80	80	-51.254700687886	-56.9914882763984	-67.879243142261	-52.4165375611905	-49.0172407120024	-54.5707636862117	-51.2939025462036
81	81	-32.3061353605116	-39.9208322168646	-58.8956260352574	-32.0204371368245	-35.4498644739634	-31.3392757941621	-32.3948324214803
82	82	-33.2643542571896	-32.6548648946852	-43.923177043228	-33.6912359363497	-31.8222411051111	-32.7110335867767	-33.1116087239407
83	83	-56.3449595081755	-61.486516889266	-77.5923098513651	-56.8758423461273	-55.1561858535141	-58.0062742416589	-56.0318867810437
84	84	-45.546449261671	-47.0369869527658	-73.2585838951829	-45.0102966477974	-54.6229622592336	-44.6318886857035	-45.6260712124923
85	85	-35.3176488585825	-38.4971124808982	-40.8875998840291	-35.4444608775917	-35.5819746843436	-35.629869085011	-35.3228583734429
86	86	-34.0762108867442	-42.532172629828	-54.5984032212675	-35.6682308975468	-33.4021523908066	-35.5809308108657	-33.8165666665718
87	87	-48.0661894514051	-48.0305360804171	-66.5769445692078	-49.8980601817634	-52.9325090113154	-47.4730447029431	-48.0279149082838
88	88	-45.7830432302739	-55.1933842401525	-60.4130088087102	-47.0067344143738	-46.685267816888	-47.063860873478	-45.5112979216139
89	89	-39.1605851322775	-39.5784314155187	-53.5332738935944	-39.7625123624788	-47.4191319823577	-41.3737568588712	-39.151350782496
90	90	-46.6384270598999	-46.8322701219162	-75.2295371126165	-46.4611324742985	-45.6272022280836	-45.7651276881572	-46.6303346559456
91	91	-37.3879071706141	-42.1536072222456	-74.7868470458193	-33.5440960670629	-45.4577884974125	-36.1900220338025	-37.2139066168315
92	92	-34.3448835280193	-36.4089757854358	-43.03281463079	-35.2045025657899	-33.4557796923878	-32.8066259209022	-34.2565997038093
93	93	-74.4596973033062	-77.2312048228075	-85.4872411580432	-75.9599357893236	-68.4019136503412	-72.2748740089397	-74.7858507507259
94	94	-59.0229755683595	-62.9579306755335	-91.307830045984	-59.5464357055106	-62.027346481407	-63.1380335976005	-59.2599801476069
95	95	-30.2902733327432	-30.2305958356276	-40.615410907283	-30.5280858853051	-32.6344985896201	-30.4306583105003	-30.2827151037741
96	96	-36.7270086651869	-45.8264853290418	-71.0062297635222	-36.7346881948505	-47.1648189282857	-37.1606702268619	-36.7991949539111
97	97	-35.7396398597704	-33.0848914149403	-57.8041098385428	-36.3047558895359	-33.6366769998611	-34.5158122156372	-35.6662575150736
98	98	-57.7478978080569	-56.1635315261854	-74.1024562459813	-58.1904326214996	-57.4301758861299	-57.1966476536861	-57.8032448674739
99	99	-39.4446082488072	-41.6694047064069	-58.8675372266629	-38.6552688052256	-34.453625771978	-37.5850009710151	-39.4409138136078
100	100	-48.9395560442992	-51.1403296330057	-60.9711502002325	-51.4609456003161	-46.4984339783435	-48.5535348550901	-49.0048314235
101	101	-17.9993297267392	-19.8586067236719	-58.1836801531807	-17.2119920222345	-22.3236771101914	-17.6956208616752	-18.546241392587
102	102	-61.5722649395665	-61.3820343121589	-95.0331178135417	-64.2160806971579	-65.4440364099969	-64.3784920891896	-61.8795280962657
103	103	-39.4501030593989	-41.1264477526594	-56.9880344682533	-38.2860226531858	-42.7610671323424	-38.3579397319673	-39.6616496618071
104	104	-53.3673648992687	-52.6526001100867	-61.4748494332645	-54.1927783936428	-59.880414855147	-55.702286124678	-53.2888528752713
105	105	-41.7738121338472	-46.591817718122	-67.7976657675963	-41.2511424378403	-46.9959836000312	-39.9477781198366	-41.9201396156382
106	106	-27.5901533421462	-36.9273384469456	-50.1390362189934	-27.5364276867098	-28.4847428178024	-30.8811790318637	-27.3361178479631
107	107	-53.824277932851	-52.8485738250765	-62.4948984014819	-52.8947536619704	-56.6661056345951	-51.6602827877011	-53.8601369904929
108	108	-53.6997036031469	-50.0639783731472	-53.8242417088208	-57.0372870561276	-39.7228741370166	-52.3228002089638	-51.8346098142226
109	109	-52.8975453768741	-56.1025733492259	-83.1046652764303	-51.9418922732788	-63.5394262419533	-53.702478980911	-51.5424661448237
110	110	-41.860942587755	-41.7838316950612	-58.1145241317491	-45.0979393980927	-37.5586900563626	-41.1926898338855	-41.8423529956318
111	111	-46.7947753459937	-46.7388189829446	-38.986250208302	-47.1050797149802	-43.9538360060002	-45.6878367327383	-46.7385545658497
112	112	-46.3607231752672	-48.2300325165843	-103.122192453023	-46.1814132790969	-60.0803386054287	-48.6627996973265	-46.2965331432957
113	113	-15.7050528800823	-16.022412531951	-44.385376377693	-16.1546335185278	-16.5549032154172	-16.3270998801837	-15.6872187205928
114	114	-34.3404663828303	-35.1255165762801	-65.7104486181525	-33.7677954431448	-48.1106438321576	-34.3652684577597	-34.163466276036
115	115	-36.8123679995654	-38.4518293771047	-57.0299876265591	-37.3025830684961	-48.4421816837322	-41.970482252076	-36.7858453696586
116	116	-36.1369399917483	-37.974178970488	-73.0128552661103	-35.1578048694436	-52.9815396966785	-36.0133326816524	-36.1171821016206
117	117	-30.869293798243	-35.3591410359074	-44.8961157569533	-30.992902521104	-27.0996759875684	-30.2434453951399	-30.7654156239402
118	118	-86.265477674554	-93.2483912080739	-92.9072048603388	-84.9048684796156	-81.857908524308	-81.994490515449	-85.9240415940677
119	119	-45.2827446897367	-44.9823475965733	-61.9899816420899	-46.4278020519852	-43.2501058864634	-43.5938914252974	-45.3103184831567
120	120	-53.7676470682097	-52.5134439641638	-61.9790644797676	-54.3182166726805	-52.3401544195549	-53.1957836310912	-53.8858889758493
121	121	-45.5757398176047	-45.3617102115772	-57.6314715369379	-45.7132583459165	-44.1551744199197	-44.7856699596236	-45.6792389452069
122	122	-56.510900694311	-57.7123588780284	-83.3119131220406	-56.2988279485337	-55.2214436446141	-55.9446126592425	-56.6517113238602
123	123	-43.0039272935261	-43.1691017100146	-61.2368710345655	-44.0659003128649	-41.2924622746692	-41.824736281399	-42.8639505592178
124	124	-50.1188064000333	-51.5224093110766	-70.338029048168	-51.5279696778385	-46.9046488484963	-48.7264238848881	-50.1393648549054
125	125	-45.4537448439075	-46.5621177287072	-57.6762061653527	-45.51328088787	-42.0343845214003	-44.4852983837634	-45.3096524934609
126	126	-65.3108957701861	-66.2342590384664	-74.2949022177522	-66.9976936942948	-63.8886045576829	-64.4431306285219	-65.4069926485102
127	127	-46.6284308664598	-47.4480643208704	-71.2098593072746	-46.5467474706536	-57.6307538207755	-49.5816970377512	-46.4016989862692
128	128	-66.3251176930838	-71.6932279507221	-89.947488287077	-65.48872157227	-74.1043048225553	-65.2797877229131	-66.3625219454784
129	129	-39.4499589607574	-39.9942797398551	-58.4485695512389	-38.6184035183899	-35.1353296829819	-37.4403039297074	-39.1318017390427
130	130	-21.3491620608084	-22.734551612842	-47.3790859181759	-20.6864470548521	-20.8824864404442	-20.0049976957932	-21.5027222316879
131	131	-28.6236952808598	-30.2959015151839	-42.7854010276193	-28.3882303238976	-27.1466574368888	-28.7895792484264	-28.60890980049
132	132	-60.7762717025183	-57.5691055190339	-74.394629548704	-60.5972067611052	-61.9129077263254	-59.3184313184042	-60.9590329659399
133	133	-25.3355627555668	-25.3730651578943	-47.6105980486079	-26.5585104252262	-30.370984362999	-27.2950260822429	-25.2206822520399
134	134	-50.1261889228867	-51.7317167896038	-52.8390784738935	-53.1381006592137	-50.1550109792085	-50.4796990919465	-49.6540768086895
135	135	-48.9243786642325	-51.3835270993386	-82.7632856152259	-47.0542817906389	-67.6351683791367	-49.1435651019573	-48.5500032862539
136	136	-37.7300717857479	-37.9200209162645	-54.3157432208972	-38.2614861045718	-36.6841482793049	-38.2991315896199	-37.5007477252866
137	137	-88.4425050376015	-85.9418488400181	-113.699097254401	-89.8027595798528	-89.5928218346934	-92.1590078996813	-87.5121407907619
138	138	-51.7385287370829	-54.5294687384759	-62.9726080047323	-51.7417325589171	-49.8377030761499	-50.8393698368917	-51.8629426709283
139	139	-48.0577202045423	-50.2280061114033	-61.0472479254587	-50.9523977229647	-44.9516344036659	-48.3916263613789	-48.0555090240182
140	140	-89.7433371195575	-88.3749076663	-99.3327735565572	-90.0609057049537	-83.8240474661097	-89.6017217863393	-89.5623942039648
141	141	-47.096421848846	-47.0745793221785	-69.2977116644969	-47.9976565185983	-44.6871879609215	-46.5002711275481	-46.9692124093664
142	142	-32.6541764809127	-29.5928808080647	-43.4053232674372	-33.1600418588935	-35.3263323459706	-32.5364468338324	-32.7390182268925
143	143	-48.6368832049756	-48.4349630406344	-102.071517590058	-48.5110702503881	-70.774818826696	-51.0549227272309	-48.5660468636064
144	144	-56.2171782172669	-63.5569595253819	-66.803553222568	-55.7125139293807	-47.2703120280852	-51.8890175850232	-55.4492429281785
145	145	-41.4124264401248	-41.5160117121502	-55.7607673621304	-40.8982198305078	-43.2245641427452	-40.9446116852197	-41.4712147805577
146	146	-90.3538408234273	-91.3337593183261	-122.390476183043	-90.0232501362799	-94.3068061541056	-89.6903472831728	-90.1137437541127
147	147	-53.5965656414202	-52.4928591918384	-63.5602020706173	-54.2597704465105	-52.1314211178181	-52.7347764172739	-53.4509475614567
148	148	-40.0052405981378	-39.6494590081184	-73.2594939960341	-40.9696192718445	-45.2708109705027	-41.8958672699356	-38.7424029114934
149	149	-29.2407829488428	-28.7655181490906	-40.9028019732011	-29.8966613190966	-29.2986668197074	-28.9185729774649	-29.1786469253714
150	150	-65.722559653737	-65.0009271103546	-80.3788984153462	-70.0393785078522	-64.6215106820003	-65.9285513495805	-65.1711448648467
151	151	-53.4056726337666	-53.8348804120122	-83.1753339843913	-52.5848342255689	-53.3034892970498	-51.5092598242427	-53.2168274423142
152	152	-47.9523133469145	-51.5049215256471	-58.5021526023602	-49.6430282118848	-44.632710341947	-47.0487754612446	-47.7244531375542
153	153	-60.448139100715	-59.6538457504624	-52.6733969836647	-60.6652025096311	-60.6820676654805	-59.9398807348412	-60.2072973524737
154	154	-31.9163019996041	-31.57606330953	-36.9776669472224	-33.4869007955058	-29.3959607272916	-30.5358087304638	-31.7573939002974
155	155	-32.4595373812582	-32.0068546564226	-68.6324853453322	-32.5476197795815	-36.5604895139528	-32.2218588365055	-32.2286663544493
156	156	-41.5775672273743	-45.2109672984546	-67.4766286671821	-40.9786510653443	-38.131184425808	-40.5901713851702	-41.8900227967504
157	157	-31.0042723133597	-30.0193142430687	-36.9130560646282	-31.947865321032	-32.0448626257162	-32.6434125206465	-31.0465329136429
158	158	-58.9186895181825	-59.7349435136453	-85.2852578079479	-60.1867051904344	-58.8756958740548	-61.286238246652	-58.933605631492
159	159	-40.9611221262714	-41.1063307703728	-64.2922121175018	-41.90716281	-42.6627783089864	-40.1998324159869	-40.9369657020388
160	160	-44.3966984191388	-42.9960807957499	-40.5910002414656	-44.427386017525	-41.5652873216416	-43.5466112666636	-44.8109764678748
161	161	-50.213854176952	-49.3496987038265	-53.2958849829107	-51.1264994224299	-51.6601263780661	-50.0536375040791	-50.0456326048965
162	162	-37.2454650580546	-38.603683660657	-64.0083835298496	-38.5086450299092	-38.2196158800995	-34.9028558890686	-36.9884627271013
163	163	-74.9617444416118	-77.5860671487161	-106.039969965108	-77.9984208958217	-73.9189233419195	-74.9712537667169	-74.3255346349619
164	164	-51.4253726455721	-47.0157510014801	-83.1645134882789	-52.9268173453067	-53.7320147423051	-49.4231405209681	-51.2824894265229
165	165	-37.4992557483935	-38.2317215025586	-48.9734009505649	-39.0759738711683	-35.3026920641985	-37.8904888082586	-37.547794174075
166	166	-52.650965047925	-55.0669413734396	-73.2214241975638	-49.5061266130775	-62.6088596449939	-51.1583936661144	-52.8495210431548
167	167	-59.3442021715726	-60.3959889013251	-76.3036691962134	-61.3198356086275	-57.3846447070473	-56.59724536268	-59.5887388964152
168	168	-36.4779304984024	-38.468812435549	-42.8246241271371	-37.3711627975638	-33.8865381545352	-36.1095260923805	-36.3776878331621
169	169	-27.8866418854873	-27.6177436137823	-31.5691287632269	-27.9397648094555	-24.5178748635318	-26.1390038909011	-27.7637823441659
170	170	-32.5866947079335	-34.3039918580364	-52.8804657018689	-35.1630718912293	-40.9783960107131	-33.3034126335627	-32.4190410656458
171	171	-44.2663846921065	-51.2136066209656	-62.2027944088756	-43.3565143969059	-50.3253420830523	-48.6561762801294	-44.3041442238315
172	172	-63.0700081341868	-65.636869481007	-93.7964523183322	-63.8048416849828	-64.9649270871557	-63.9333292430886	-63.1455321523439
173	173	-88.9068417346511	-88.9216047047681	-99.0183532789532	-90.1038146138293	-94.3657304805589	-89.3647576459024	-89.1703041958736
174	174	-55.3484605970365	-57.2835811652213	-72.9119836328742	-55.5840306034996	-55.8808797645992	-55.4082423820321	-55.0111083612184
175	175	-43.5766019690467	-42.837656556144	-52.3739711455871	-43.7034146877596	-44.1475158971525	-42.2414983238419	-43.7152794428903
176	176	-60.6768265158274	-57.7413778711582	-81.3628622483165	-62.405115260733	-61.2072966206289	-59.0521784815434	-60.5433325418417
177	177	-56.6805955646775	-62.1106150058358	-79.6650525579677	-55.096800648182	-65.3807335622349	-56.2263468917187	-56.4351804683635
178	178	-25.9963117895613	-28.3462377138449	-55.3561404848649	-26.283017922853	-25.5320720341127	-25.6676817112939	-26.1875770438713
179	179	-41.7168420815394	-43.5677811513918	-48.0932281447919	-43.0769942836415	-38.5933903303576	-42.2378961949212	-41.5729598420412
180	180	-33.8023132618955	-34.8956245139853	-36.3998544696399	-37.4324013246864	-36.0921630953522	-35.9018219746663	-33.6441870839126
181	181	-26.261033018948	-25.4068549182545	-49.8764533649155	-27.3534082730709	-25.8096727452044	-26.5880050994583	-26.2709624924457
182	182	-52.183571264622	-58.388765954981	-97.4780300179927	-54.7970446506839	-55.5835415813736	-54.5632639749362	-52.0777850816303
183	183	-47.2758906851663	-48.2067898627107	-69.3646378009693	-47.3510226330807	-46.9642293335836	-46.8019518089497	-47.2727905145744
184	184	-45.4631597534452	-45.8531806764153	-62.7328209651315	-46.0157377830037	-45.1562564727039	-45.0782148341552	-45.8275762348108
185	185	-50.1423983443781	-49.7178224500987	-47.6822977053314	-50.6557110849291	-51.2526433314212	-49.4890034876012	-50.2482006083526
186	186	-13.3215406944862	-13.1609690736469	-36.2640203143896	-14.2254288903987	-15.3088439582386	-12.3562102040007	-13.3037704125948
187	187	-34.2893150211393	-33.1081778809191	-41.6460674522477	-34.035604512776	-32.4755563319824	-33.1959012235865	-34.7921444264164
188	188	-44.4855194184562	-50.8298290133286	-56.1393397756662	-43.9665029575564	-41.574446797256	-43.8000214452268	-44.3440420452447
189	189	-64.9351283870733	-66.1713529220693	-73.9349649234426	-63.9306628027047	-63.3937925961014	-66.9057682470789	-65.2359319486831
190	190	-64.4315020949412	-63.891471756201	-78.1633161087372	-63.7318903597918	-74.3700055015879	-63.8597919638633	-64.3899149068856
191	191	-23.0230029043773	-27.16003080595	-63.5734888194013	-22.2541247355785	-30.3056196944071	-22.6830909678392	-23.0286396421959
192	192	-52.5186835009177	-55.2904414011613	-77.5898929272129	-52.9286218412034	-69.3275853173666	-54.2419335571103	-51.9604962870467
193	193	-27.6667734773377	-26.8065127069372	-41.6674116506057	-28.6407597626512	-32.0953901088907	-30.3377464453516	-27.7606200925347
194	194	-53.7993442341866	-53.7209879371782	-66.1657476168481	-57.8214886239352	-48.383884527209	-53.6062938126895	-53.2836279404734
195	195	-62.5864160480908	-67.5418160389924	-77.585433845221	-64.0608231698339	-61.7031161578065	-62.8965377262549	-62.7138060463318
196	196	-41.7516161174495	-46.1563842434814	-66.1798701527471	-45.0743453849843	-42.0415464716352	-41.1587979024137	-41.5561458176078
197	197	-52.5873515444168	-53.702693020143	-63.1108874828826	-52.8240364777414	-54.1376612681457	-49.2722250560469	-52.5631356102452
198	198	-41.706249626156	-40.8352034719539	-60.5493528503915	-45.1306031492994	-41.9536300208303	-42.2110765696695	-41.775527983263
199	199	-33.2678837642764	-32.6487365551486	-60.4591375616149	-36.3051826267153	-37.0236272099066	-33.324935235528	-33.1419750700925
200	200	-25.4200495692285	-24.1846836736987	-41.5791775736063	-26.7994527821265	-23.6003872865485	-23.0888929432076	-25.5192210861854
201	201	-40.010869719111	-41.9635510129977	-55.2970912672603	-39.5192738238167	-39.4969928360287	-40.1336456228659	-39.9161740537432
202	202	-32.5967849142279	-35.9789317681927	-30.2228320723917	-33.0694258732996	-28.9555891401603	-31.7384984446934	-32.3623305486461
203	203	-94.8255717481439	-94.0103942032543	-95.2762639382323	-95.4247817675518	-97.6944357374423	-95.1081709364539	-94.8617634865971
204	204	-66.0891251036562	-66.2986980022537	-90.8778037969569	-65.7952833808557	-68.9254995991323	-67.5381521455867	-65.9139191336106
205	205	-37.0921181185316	-35.9885051586551	-85.1434567725645	-35.881330956088	-58.7796393861534	-39.0177439498147	-36.8573612540496
206	206	-37.0642181018482	-38.6053828466761	-48.1238479442741	-36.3981074985991	-36.040808352384	-35.9027127212833	-37.3073929748499
207	207	-35.7716547512776	-38.5796273613729	-44.7627299573752	-36.6786688289093	-34.7746960355959	-35.6574911384722	-35.7014900035177
208	208	-40.0117035767883	-37.2312846538024	-33.9187345499852	-39.9095971565065	-41.6323409333112	-38.833054777608	-39.9406408313413
209	209	-50.6968040710783	-46.9854937266517	-83.8742484327337	-51.9681416951916	-66.1240863881007	-52.1807715799221	-51.2802699917408
210	210	-28.7404078666199	-31.6343630560596	-69.0410128727335	-27.1831471984509	-29.4611568912976	-27.1475177840514	-28.8145243844338
211	211	-53.138389947606	-57.598436283926	-80.1153469695253	-54.7761027060422	-54.3595468928479	-52.4583328491729	-52.9498924788195
212	212	-34.0333439708767	-35.531827840298	-78.7745381677749	-34.2007178056235	-46.1503111025819	-35.9506555426482	-34.5436241675816
213	213	-38.3961630136522	-38.4831491335441	-53.7092502863747	-39.8457374107878	-35.2728565221382	-37.2361775273543	-38.3001842485989
214	214	-43.3584107543184	-41.9069080269235	-57.4212037114309	-47.2729330877503	-49.7537126584558	-45.5056829475666	-42.5897201403904
215	215	-47.3950014011643	-49.9796857630897	-41.6995636932975	-49.2742984355152	-37.9222711801139	-46.4569723485709	-47.4666527194483
216	216	-29.8238525983431	-29.038370713526	-32.6346401064069	-31.9588472455769	-24.6338537909726	-29.3489926745463	-29.4609822990449
217	217	-50.3890886304229	-51.8481326911893	-54.4518743743994	-50.7443267726226	-49.2668538543169	-50.8317786130715	-50.3636981249587
218	218	-50.8844185732952	-53.5121885118423	-94.0876603688872	-51.6802412820813	-56.7686300548564	-51.5590551959371	-51.1302489021555
219	219	-65.9410670485178	-65.7703233438205	-96.5699063863066	-66.3400221192923	-65.9841467090036	-64.5649925487756	-65.5908403693406
220	220	-44.6888286630437	-44.3564275204164	-73.2642752121773	-46.4070960792687	-52.9107636463397	-48.2934496845959	-44.7650899991758
221	221	-39.742309126153	-41.1681362640856	-63.6639948689956	-39.5979993391784	-38.530994010017	-38.5201954045954	-39.6981883414824
222	222	-39.5059425659467	-38.9443946437	-57.0951748878435	-39.00810980631	-41.0602670845582	-38.6396873292734	-39.5709926345978
223	223	-48.1239339142952	-43.4684077744309	-57.4111183356206	-49.077047166132	-49.8138954397338	-50.2555318259288	-48.2955784152359
224	224	-37.4581344451055	-38.512661711832	-39.6804910687175	-35.467735430949	-34.8687794482883	-37.2672015165815	-37.4947033171488
225	225	-46.0252874459195	-46.8342210950644	-92.6456317430686	-49.4131652856253	-49.4503218355449	-47.6553454152973	-46.3796059825645
226	226	-82.4691071966544	-83.6384940890985	-109.075540683335	-82.8404741484119	-74.3562380622755	-79.6570255591979	-82.2186837561432
227	227	-58.9669725246735	-60.3109395406602	-88.7067210772033	-57.6098015805623	-67.1212052253909	-56.354296134836	-58.7847571264492
228	228	-44.4808339728597	-39.5402606102309	-76.6944005179787	-44.086579162687	-48.2901166517551	-43.2717205582505	-44.7828809390794
229	229	-46.8438674892279	-49.2291898434602	-55.3673926013614	-46.1973687182742	-47.6991428843219	-45.5837861111142	-45.5391376288896
230	230	-43.6181149235746	-48.1197475181049	-76.4062882359126	-42.1611013397279	-45.0232774154483	-42.4137159377579	-43.4881567191035
231	231	-52.9329888791226	-51.8776027649004	-80.9361843738686	-55.0059908271312	-54.7007510259783	-56.8841268915937	-52.9373510140506
232	232	-33.5691940004245	-38.4280373375871	-72.001834372733	-31.746813783605	-41.9262541219317	-33.8154806950227	-33.6967739916329
233	233	-53.3191306795403	-58.0673270436797	-51.5503983146466	-52.9193325611721	-52.7518149189387	-52.8853236016128	-53.204595795732
234	234	-36.4396454370475	-38.2583746489007	-35.2385081176619	-37.1478745184762	-34.8725452182484	-36.6837069840437	-36.4139843056561
235	235	-66.5960139014788	-63.8160964022498	-69.6963071493753	-66.4540525946926	-60.8276294989252	-63.7882337234172	-66.2894531093152
236	236	-40.6336531801056	-42.0602387817284	-68.7209789584675	-40.5851730264907	-41.5198942332092	-37.7607341057937	-40.8815699620137
237	237	-30.4786816744942	-29.6980804583701	-45.7419054550595	-33.055964870884	-31.3390480494186	-30.7616601998059	-30.4542178861767
238	238	-62.7506982522775	-61.4114677153376	-79.6552532957586	-62.4350877971156	-59.7998696719856	-61.8130289760749	-62.6908424114404
239	239	-36.5587098029283	-37.2993529244061	-42.8034360001456	-37.4364711777557	-37.2662589143306	-35.7648735456281	-36.6797980593276
240	240	-43.5988032941423	-46.7552130473273	-81.7874661222394	-41.4863248243124	-58.3371109504784	-45.7402453166024	-43.517376835757
241	241	-26.5154451067415	-27.4308974011107	-56.5456660542066	-27.9515815240325	-25.0897001901706	-25.7291477567849	-26.4838743514714
242	242	-46.6230919934903	-48.1682741131023	-85.1988149344939	-50.2471401412106	-43.9235150517075	-46.8665876770871	-46.3581465425074
243	243	-49.9195440163168	-52.8751772507508	-61.8496711932981	-52.8750345584274	-44.6507317166444	-48.9607586033731	-49.8252231382454
244	244	-57.2740599728832	-61.0720103005307	-101.645647044709	-55.2607622936067	-70.268752009355	-57.982817809248	-56.6385331558731
245	245	-49.611470059059	-51.3212750059769	-49.2606670490656	-48.8858141810871	-46.9748830130562	-48.2614378986467	-49.58608384408
246	246	-48.2121794967561	-57.9107324421796	-92.0741162342728	-49.1938402162888	-66.6954742246944	-48.9870034728726	-48.3655992749709
247	247	-45.7521498018806	-55.455591535513	-79.0616140467887	-44.6590335058911	-48.8887914861726	-49.8492974145678	-45.7372331509111
248	248	-36.3244422083909	-35.9956060669556	-55.0669855858583	-34.5433849439009	-50.4312588491344	-37.1726900982411	-36.3503827315153
249	249	-38.5661904580574	-40.7666096559924	-59.7787544083582	-38.5696602660035	-39.8570525742553	-38.1466279243667	-38.7152218404836
250	250	-42.1788510826062	-42.152252013605	-65.2189110241094	-42.568796140256	-38.4862387360219	-41.1096933770459	-42.4325789735791
251	251	-47.8356973419097	-47.3998391583362	-68.2421115750646	-49.1618940993501	-52.8461136659704	-48.8664985482781	-48.0531650675598
252	252	-79.2245228369139	-78.475292804056	-77.8064294471181	-79.6928469811882	-83.9936771271638	-79.2274695073536	-78.9760359409843
253	253	-77.8077980452936	-74.2064207757689	-83.7203692987569	-81.0441469232505	-75.6095416216996	-79.7746372145199	-77.3996812861473
254	254	-34.6212996543104	-33.7386242196606	-38.4858774160686	-40.2941085274302	-31.1696601965553	-35.7496204174825	-34.4760472564195
255	255	-89.3207928152141	-88.1514424460435	-94.2975836709945	-88.134453931886	-95.3575604686097	-88.8182862236282	-91.0436146252773
256	256	-40.0543017549473	-39.7762398865502	-81.7282933830237	-40.3817880999338	-50.4615853912605	-43.8944047509324	-39.9950950844547
257	257	-44.4139558973803	-54.4557480397176	-66.290017393249	-42.8727746672116	-44.4714986363316	-42.8149780490859	-44.4779635549282
258	258	-58.271435471565	-63.0515537511098	-88.482028438704	-58.3417921970224	-74.5550785610922	-59.2596440468822	-58.2586396362434
259	259	-68.8474574333365	-69.3149210702452	-107.928984067825	-72.95791669826	-71.482193697609	-74.5584668638461	-68.4396995371648
260	260	-33.1113871764077	-32.6599558408549	-49.5025942810124	-34.1537784211917	-32.0305213578175	-34.0077416712883	-33.1026327209733
261	261	-46.626279692516	-46.1070956042221	-63.3726705833765	-47.8773527883253	-42.9806690130267	-46.9849527405579	-46.5348473313131
262	262	-46.5353234090582	-46.0366659517899	-51.9391451184968	-46.5946041559704	-45.9488966545674	-46.2418448085551	-45.7022884870519
263	263	-69.4807614407695	-71.4190488769959	-68.2243748232215	-67.2627427184531	-66.0551556669502	-65.4365434208335	-69.5440515599323
264	264	-44.2002648876338	-46.2913384356403	-77.2960047282843	-44.6479349795232	-44.0345797315787	-43.6145126380532	-43.2248781085874
265	265	-43.7744457396641	-46.6128556461923	-48.0041906760349	-44.8156169800401	-42.3886997399159	-43.6968737923722	-43.5839801793155
266	266	-42.9411010859632	-44.7933017357709	-67.3819715334978	-46.1077631485967	-41.0626354580778	-43.2571005116153	-42.8228210071533
267	267	-46.3215387223367	-45.1535041202871	-57.9115338164359	-47.5019527694983	-49.9878489588094	-44.8355857612321	-46.292532462415
268	268	-39.8234601147278	-39.4076746333607	-64.9939110951169	-38.6095745408976	-47.8229562256502	-40.5735881478664	-41.1336626294217
269	269	-51.07339499369	-49.7843744543569	-66.874077905659	-49.3765509930595	-56.9191379999252	-50.0730268919452	-50.8224288441055
270	270	-28.6705065560011	-31.6187369962579	-42.2888615642388	-29.382176715501	-31.7005348707655	-28.6862910148183	-28.6835129051174
271	271	-47.5538039400892	-50.0416205362049	-61.6841205513765	-47.7397593076961	-56.3170909759994	-47.9777197471457	-46.7345514997372
272	272	-29.8205814991334	-33.5727527805006	-69.779522314275	-27.9827859576957	-34.7671385628493	-28.3932470101591	-29.7952585279335
273	273	-50.1869011162851	-57.7804119269177	-80.7761716473015	-50.9610116243482	-53.8328877225351	-52.0629744864479	-50.3116660821467
274	274	-46.3355269216627	-46.0233608044069	-43.1797127068369	-48.997890457557	-46.3274873566105	-46.3743158056232	-46.0869508845593
275	275	-53.2910845760286	-53.5350153581788	-82.2033343266142	-54.4866484643072	-52.7339681788876	-54.5700890496156	-53.0471172413814
276	276	-44.8517837660345	-45.3640850583134	-72.9931117240684	-45.518094696424	-51.2193255482913	-45.5058339287807	-44.8093459665675
277	277	-41.1595185811201	-43.105278589235	-54.2293380921365	-40.7217388548737	-44.6690996004084	-40.8709046119408	-40.9343671305624
278	278	-46.7376471087104	-46.5710347467806	-49.4722852933852	-50.4266118776742	-37.5132049266419	-45.1222994754462	-46.4535840927974
279	279	-75.4993366307336	-76.1860270330026	-76.7082546443743	-75.3928117658052	-75.8699421436403	-75.4224255514708	-75.5161473201525
280	280	-26.5350977836669	-27.7770580872224	-45.0870026366413	-25.9720929689495	-27.5665191546073	-25.4095119886799	-26.5506644821057
281	281	-39.6521740926948	-43.1615377014048	-62.5229623515301	-38.8559499059684	-42.4633385090935	-39.2162383182705	-39.7811197314736
282	282	-67.2136461945644	-66.3280262612814	-80.4339859613019	-68.9019157234826	-70.4234232241057	-73.2013512023319	-66.2469547651243
283	283	-65.7481668227422	-67.197404698253	-59.1205394704419	-66.7119872586651	-66.9441520801351	-66.2748767038161	-65.491642566195
284	284	-41.6800568634119	-42.501191100366	-42.5272257418541	-42.272156010244	-41.2659423764214	-40.8465355588938	-41.6271257231359
285	285	-25.0035226349032	-27.9143005225002	-52.6571760683939	-24.9465495822039	-25.2500134744127	-24.3731172897945	-24.9188468205522
286	286	-43.3503651923966	-40.6692373410692	-70.2936731587279	-43.4021860176256	-46.1644493326326	-41.8836982682519	-43.611504638795
287	287	-38.9855731630789	-37.6728760446371	-59.7184602221096	-38.4439717392426	-39.2626972073659	-38.2283377041409	-39.3101804442983
288	288	-45.8342902735083	-45.6966860655076	-65.4563780098093	-44.9397795561666	-41.3639617008604	-45.3269988219285	-46.6690191173119
289	289	-45.9396261392885	-43.6958875317856	-63.1319581396414	-45.6450802717286	-48.0701047394987	-44.9573850204944	-46.2789757140165
290	290	-31.1604892470787	-31.81245756868	-46.1138237424886	-33.7683765711708	-30.6315305763143	-31.6008095982685	-31.2236874627175
291	291	-36.3839507326891	-37.8148585361497	-50.4033491830624	-38.6800771128921	-34.7793269016741	-34.9889924610823	-35.9631239839757
292	292	-54.3296644613265	-57.5026716863345	-98.1270838660881	-53.8916992950912	-57.0643094712697	-55.7086210762337	-54.1635863611217
293	293	-28.925435263762	-29.7018140344499	-38.7985881194534	-28.9901986481248	-25.6484982175102	-28.1417859403362	-29.0039373314391
294	294	-25.6389729752754	-27.3685344486318	-31.4864534768266	-26.0833690909639	-24.6039265663379	-25.4489394860781	-25.5316773362755
295	295	-27.0572802758478	-28.4756865580938	-43.7407441534417	-30.2186073988522	-30.6462023586156	-27.3319779448761	-26.7846154055765
296	296	-63.1154625751815	-59.9380736689894	-67.4088919935349	-65.9818187240179	-64.0772713753078	-63.8679535864311	-63.1241190528103
297	297	-22.9677548955428	-26.3676486515699	-36.2747843935688	-23.171511323427	-19.5755934057464	-22.1142901754984	-23.0123625471549
298	298	-34.3734262112867	-39.0651690397122	-60.39111520961	-35.3012155614913	-36.5655478276832	-35.2510200101353	-34.383081792742
299	299	-47.099595364817	-49.9218867870499	-65.7655299079612	-46.5417376443796	-58.7348253625141	-45.8664583769263	-46.9023385145936
300	300	-32.5270745869321	-34.6886306371751	-47.7007559746648	-32.1599019410998	-31.1360166727111	-31.1014106357743	-32.3704276359111
301	301	-71.131504282595	-68.9958934794465	-72.7911048541368	-72.5740945277818	-69.4101573563793	-74.5215840470791	-70.6689049117971
302	302	-23.1102648869063	-27.3363097264858	-39.2180670247751	-23.075254494686	-24.8709279634099	-22.221278429589	-23.1370125478666
303	303	-33.7969427669442	-33.6611981438003	-50.3690721744106	-34.9241833584944	-32.4667419544972	-34.0731896416173	-33.738110558487
304	304	-50.2160130009018	-52.9068219269508	-63.8176534933543	-51.1153672762872	-53.5314864172692	-49.5196671940175	-50.3914835681136
305	305	-45.4880076766382	-51.8167229460046	-60.8249692816207	-46.363567192934	-43.9062185518582	-44.9902293951687	-45.3154481780086
306	306	-76.146524278121	-76.6548434941651	-93.1922938000382	-78.0497503276844	-77.0210338316244	-76.5912247888868	-76.886152877304
307	307	-33.6403286139573	-34.7914701833098	-77.3306008450466	-33.7138867702164	-39.9551953490141	-32.3085741364486	-33.876193199631
308	308	-42.8103695219988	-50.5465997096274	-58.891874088749	-41.0057528379926	-45.8651656492919	-41.9768978150804	-43.0034504116805
309	309	-48.6466429363413	-52.6383652922602	-82.8685976874319	-49.2486832389138	-46.1736941922808	-48.782348144403	-48.7871026984348
310	310	-42.8922333462532	-44.2008646212141	-77.0152593484077	-42.6824150003117	-51.2079014204767	-46.5738696415556	-43.0112344151471
311	311	-40.8587016571461	-41.1685232541085	-90.5221400867505	-40.054109756995	-56.4008180924612	-43.2480900812597	-41.0715972529015
312	312	-31.0610741632091	-34.3221736022563	-57.4725208221537	-30.2995133777144	-31.1280994992696	-30.6230358382873	-31.5572352140823
313	313	-37.467475351067	-38.6034503308643	-57.8562221479849	-36.5499807508677	-36.8485716719039	-36.1428913784243	-37.6750623657849
314	314	-58.7184392154201	-58.4977200205021	-70.3508928527414	-59.9231929056871	-61.359641201944	-60.1535432187671	-58.2701791208113
315	315	-37.9303495227655	-35.2536673446432	-75.7914514000325	-36.1206133386537	-41.9194272306618	-36.1387409631587	-37.9342429654868
316	316	-25.508205701511	-25.6637948086425	-35.7053392351563	-26.6741885091426	-26.316205742452	-25.0940332373036	-25.3732976746518
317	317	-45.2539717446633	-44.9301091161343	-67.7522208039541	-45.1900579218471	-50.643845873928	-47.1280123345445	-45.3309833810981
318	318	-31.9095703880433	-32.1135697676149	-32.1553611942391	-33.0031504493042	-30.5577041063026	-32.8545101495083	-31.9085362232799
319	319	-65.8694092090296	-67.2921529658449	-78.2103156796792	-70.0735121627677	-66.771014225242	-65.0154531564274	-65.3924110507879
320	320	-27.4646728830448	-31.9852005581249	-48.5158676495952	-27.5153259932414	-27.3548078948736	-26.3800005661701	-26.8908178297893
321	321	-54.2090744158462	-59.3001751297692	-82.8305324879356	-53.5702998187463	-60.7844359183018	-53.7847286968461	-53.8934729991009
322	322	-27.9649322535621	-33.9913931812485	-59.3780287507749	-28.2942110720696	-28.135628850775	-29.2607120935713	-27.9915853097307
323	323	-63.8268970140135	-64.1056218185449	-73.40281681407	-65.6692296943252	-60.7913426513037	-63.4486230327569	-63.8619354114049
324	324	-50.0442707743503	-47.6984707485445	-68.6878154198074	-50.2726594291672	-49.3475453870396	-50.6778326133796	-49.9991628638483
325	325	-54.3722381188519	-54.2472612663531	-68.0387779902717	-55.5773442310485	-52.2520496516265	-54.4598782411423	-54.2676843886386
326	326	-47.1687137186416	-47.4391268303411	-74.9814048997355	-49.0584445604683	-55.1575030685468	-46.9240415333988	-47.1402439556336
327	327	-27.6412451040701	-28.2942476175509	-58.6361223039666	-31.3482456052445	-26.7894964614742	-27.5902940784538	-27.508664712738
328	328	-43.5390919853279	-43.3791193239492	-62.0433776899588	-43.3474364045301	-42.8555816712475	-42.8354516172606	-43.5972025220963
329	329	-28.2788034877206	-28.5382553990846	-55.4383522970382	-28.8414213022114	-31.5981131585694	-28.0861379372849	-27.9892183026213
330	330	-49.5128425631273	-47.3469967218746	-71.2455669372667	-51.0429852896524	-53.8605686302024	-50.2781535996295	-50.0667600660223
331	331	-67.6204157679992	-65.902311665643	-73.691669517438	-71.2351893444632	-66.1602319119783	-66.4323847194963	-67.2903213138629
332	332	-63.0552371172023	-61.6851120161579	-66.9712696204902	-63.907029512879	-64.6217681608773	-63.7556222823657	-63.3017053102443
333	333	-48.9568441304427	-50.7681793780258	-76.6680576381776	-47.5622645393373	-49.6537557265923	-47.9142957244388	-49.5915223303251
334	334	-49.3944466722738	-48.5240786151828	-52.8137414220204	-54.031435229149	-45.0289420544704	-48.8688592993766	-48.9763138465166
335	335	-29.6114080416972	-29.4666471064633	-38.1208022639757	-29.9158657123897	-29.8203388573037	-29.461856342934	-29.2804947163182
336	336	-43.5511289723522	-43.2767297198748	-43.7640243831385	-44.2845601720953	-43.4461246353585	-43.3989793679531	-43.4152544621733
337	337	-16.4752142581008	-20.7388100059237	-38.1758128654078	-15.2856485645631	-17.8529550496804	-16.7837533119731	-16.5597971468281
338	338	-59.0050808881083	-62.6415049284706	-73.2590350297813	-60.4519976189249	-67.1689724156832	-65.4667018242884	-58.5911829855938
339	339	-44.747897902394	-44.6360665296663	-66.6203941092169	-45.6577964876882	-50.2568086872253	-46.1802911774193	-44.8371257707119
340	340	-163.427466674296	-164.518042947176	-159.769344472425	-160.562385356043	-164.850473856839	-160.14804495041	-163.289268006272
341	341	-35.402724281517	-38.3920837003857	-57.2881220476737	-34.4146968489318	-39.0944246657819	-34.0376710450412	-35.5456159341477
342	342	-28.5523757292314	-31.9638854669014	-51.2267630442329	-29.6199522009655	-28.7526509578684	-28.5830239959269	-28.4856073299905
343	343	-48.6385139338565	-49.1824535210625	-77.349920968558	-49.8965224408138	-47.4264330414733	-48.7081434396391	-49.1898046640004
344	344	-13.3337135981037	-13.1134961238118	-33.926449195093	-13.8782504744376	-16.188248193928	-13.6219464505166	-13.4072480052043
345	345	-67.8934655244741	-68.1247410435234	-72.1309522344331	-67.5305639584595	-67.1393582376889	-68.1649337365606	-67.8669979963645
346	346	-55.2673768042476	-54.6744851175146	-79.5224598155582	-55.6621106326962	-58.807239207024	-56.8201709998123	-55.3559432744296
347	347	-34.4246897749289	-34.6531718042316	-77.2502798377663	-34.9178996566223	-33.8501808925485	-32.2605903619814	-34.3435872413767
348	348	-35.1460240916215	-44.8288478536924	-52.9217160191546	-35.4862985887313	-35.3515997935337	-35.1061039837648	-35.065457932335
349	349	-48.3082315108107	-46.9055645958351	-60.1567678480131	-50.0840053162584	-49.2423167489223	-48.5214991744513	-48.233636330255
350	350	-33.2664208370449	-34.5145967253978	-45.9627510731577	-35.6776912409919	-30.1363599786099	-33.5819748971614	-33.3913207297123
351	351	-33.1619586357693	-34.7738606904436	-55.3815388491827	-33.0403785535806	-32.5897383233393	-33.6747376670292	-33.3202187165346
352	352	-54.8904182370433	-52.1778174143836	-66.6924164057541	-54.1804516178919	-66.9697888670869	-55.0062985931558	-55.5434460113428
353	353	-41.2047137160013	-42.0251192551865	-63.8709316388075	-40.1664576541291	-41.3725084671138	-41.0454073184173	-41.1700300250748
354	354	-68.6059204581465	-69.7186578990709	-78.7607498096699	-69.3450145275947	-64.1808522633216	-67.8312232084268	-68.8807034147419
355	355	-79.0075830573537	-78.3636694093412	-115.401313882129	-78.5373637083871	-83.2370044077578	-80.2581071609731	-78.5829814803088
356	356	-34.5905763853548	-41.5213430106227	-49.0860104691539	-34.1327074955971	-34.4439434375937	-34.8315821426449	-34.8643904094215
357	357	-50.2825046385359	-48.7612834310428	-76.728748770459	-51.1687280810679	-52.4270271643609	-51.2210849278181	-50.0810715943872
358	358	-65.6070368336662	-64.2282486837964	-91.4927975427404	-67.5614309008035	-68.3555260101953	-66.0729736487926	-65.4473874445398
359	359	-37.3032290210769	-41.2373995867151	-50.7369376998169	-38.2048468926134	-35.6176630208854	-37.7657298276211	-37.3042157062642
360	360	-32.7055461554389	-36.2870475739216	-57.2186707585109	-31.7718490487511	-35.908943680775	-32.1015230933072	-32.8024320003212
361	361	-59.4184426949708	-60.0341179586852	-86.2836758265282	-59.1300032654589	-58.8741762030555	-58.9100377163725	-59.5623622070346
362	362	-53.3361564377151	-57.3173349179311	-82.7114595455427	-52.3389458514111	-56.7658810357807	-53.0344190386303	-53.7267484803668
363	363	-37.2790169372056	-38.0665395120917	-105.068478097077	-38.8147380241545	-51.1319945421067	-39.0285176526146	-37.1232894326019
364	364	-70.6093789173054	-70.9625572849535	-91.3747682185689	-75.0032533073437	-75.7880337575317	-70.3755286285609	-70.4389258034261
365	365	-47.502419814241	-48.002815923526	-60.5689018863026	-47.0405877537039	-44.7453621337935	-46.5981542555787	-47.4381729994425
366	366	-47.0411280372831	-47.8157301200009	-72.091730786526	-46.4881195877873	-45.4341759282143	-45.7207560140328	-46.9892761106192
367	367	-44.0792149264898	-45.4652610907113	-74.6632248412593	-43.5329690458904	-51.8389434455903	-42.8242056730213	-44.0682342833125
368	368	-112.662501317376	-108.534864943957	-129.449571772936	-114.975854052805	-118.681223104205	-112.869864087392	-112.475553064112
369	369	-49.5897357082396	-51.5410430520782	-77.2850544985687	-47.7583047092071	-47.2746894011089	-48.1055610187871	-49.7028066087266
370	370	-57.6323285347709	-54.8184693905901	-81.7687153466973	-58.089642519903	-59.7206961007955	-56.717247610513	-57.8783382800586
371	371	-48.958415253121	-49.1666799185205	-50.509590568352	-50.0500239685216	-43.8014616548049	-48.2179987269549	-48.8693268135421
372	372	-46.2666658815047	-44.3079718010759	-47.5404076829122	-46.2547535191625	-43.6265311076743	-45.3263844574066	-46.0899089807719
373	373	-67.9365828239395	-66.068920065676	-69.8420553588674	-68.8189067406946	-67.9006848153946	-67.8479876917464	-67.8171983367406
374	374	-24.3313286997817	-28.2157313911715	-32.4271366108692	-24.5021638779234	-22.5798523208337	-24.1321348153229	-24.3232236042648
375	375	-29.6154999443718	-31.0242152410218	-47.4831613281771	-31.2101160302207	-30.7163615219306	-30.0933979081066	-29.4987525392057
376	376	-51.9539308765931	-57.423617598221	-75.5977178925929	-55.5506043104168	-50.1672981948403	-54.4807401814052	-51.6714253641332
377	377	-31.8066848837227	-33.3175405406811	-72.6002048430733	-32.7718838172684	-37.5921540722699	-37.8538102964451	-31.5170011549112
378	378	-34.9652952492035	-42.0418769741043	-46.8690244292179	-36.795086769163	-34.0720804145068	-34.9567899104348	-34.9088804535357
379	379	-42.9491181660564	-46.2941146680863	-52.6984060386284	-43.0929309946753	-50.2965033247944	-44.178351760559	-42.880952081246
380	380	-34.6336688940543	-34.3242678422396	-35.536211388841	-34.0804981567859	-34.2503345904517	-34.1513234872773	-34.5591394700051
381	381	-59.0195022522326	-59.1442857411161	-81.2452631429563	-58.9831089214071	-65.6044735877419	-59.0063088746167	-59.1333244516204
382	382	-56.7626737868842	-61.0042418210095	-84.4282484604963	-55.6773149192401	-55.1277108255755	-55.9134161969245	-56.8163620340927
383	383	-52.5489985340913	-47.3582980010045	-63.8699981745067	-50.6954378909342	-52.381853797194	-49.0314952846429	-53.1321844121651
384	384	-40.7264074845523	-37.4276005197632	-63.1125449627088	-41.2749543766631	-43.587103230397	-40.3262746056912	-40.9077887591131
385	385	-36.8397196805732	-41.543598866644	-76.8897709616139	-35.5496010735358	-38.9134216972972	-37.0539015080696	-36.8042202546829
386	386	-25.7391800670254	-27.1352161822786	-52.0779909380392	-26.571556638619	-26.1275158258523	-27.0593751634399	-25.7424731401784
387	387	-53.5918538612522	-52.1808700633757	-47.7993093190001	-53.4340851434802	-47.2612681475281	-47.8010585082166	-53.6685489362378
388	388	-70.7318354623163	-69.409236495411	-71.3665380937005	-73.6966281367042	-68.0683743977789	-69.9856496852029	-71.348945867945
389	389	-56.1315089446062	-56.1866420950083	-71.2740807785132	-57.3432712440295	-55.1124914861326	-55.0842339379435	-56.0354589013044
390	390	-58.6621108421631	-65.3061197224435	-64.3484820048013	-58.5806375513114	-60.0008219872346	-58.1872468443269	-58.0954612636997
391	391	-45.804156464983	-41.7610881548998	-52.5042311523309	-46.7887558073752	-40.9805137389433	-44.8983154612996	-45.9338211400182
392	392	-30.7858426488084	-37.5719830023279	-50.5084224657247	-28.1949841634063	-30.2313659915557	-27.6759196714217	-30.7673753708989
393	393	-41.2947712199389	-43.4280708768192	-50.7202078425087	-40.7203735770666	-40.599087997402	-39.7334909279702	-41.2517211699387
394	394	-30.3271932412029	-30.015268537063	-54.3075178442421	-30.2882507855894	-35.5618758868684	-32.6663728665275	-30.3496162610043
395	395	-34.7438729099013	-33.1209535805631	-48.885365401941	-36.4686041026909	-32.2764136712213	-33.4724535772133	-34.6402650095809
396	396	-43.4388412779804	-42.2293436127264	-67.6429552672595	-43.62087072699	-45.3490184108011	-47.3641971284134	-43.7887260508778
397	397	-75.5559297907282	-73.4760794053514	-97.4557337449354	-76.0373959666465	-71.4907339257442	-71.6469248988286	-74.1528572399371
398	398	-33.7132783916649	-33.6749098154137	-44.3707648906802	-35.5351580439083	-29.418387719762	-32.8967368488018	-33.4937967566423
399	399	-55.9876437761478	-55.106375246754	-67.3554819705676	-59.1961597848909	-54.5625629540789	-55.8807987595682	-55.8858832335585
400	400	-36.0517332206236	-41.7738259091144	-69.4771662212796	-36.0187910065637	-39.2831623394399	-42.0245481676058	-36.0444521792977
401	401	-46.8302811451175	-48.301939313416	-60.0598422445829	-48.3121812615926	-48.7211708336135	-47.0021237846018	-46.6998337536383
402	402	-67.2165144541964	-68.3763729572212	-84.690510390089	-67.8028066126026	-65.3772563509013	-69.7478320075565	-67.4000307607859
403	403	-41.3796616058305	-41.0912335862921	-74.5047909448326	-42.9227193492185	-44.9252483389475	-42.3949897671917	-41.0672797065523
404	404	-63.5218784406619	-62.8990556339943	-96.0503192977995	-63.9218412327825	-65.6364886523586	-63.579815792479	-62.8850936782005
405	405	-38.3911523735464	-42.0120542601606	-81.1594539972135	-39.6648180250699	-39.3220962862068	-38.6332358955403	-38.3609744319107
406	406	-33.7355674081816	-31.7553723425871	-63.2608713544246	-34.0547490919784	-37.3184465491958	-38.5045035038363	-33.7528979288325
407	407	-37.0613130074786	-35.3998364413111	-57.1435509383889	-36.9741453645232	-36.1142276526085	-37.3357325661677	-36.8501232184405
408	408	-55.856454641001	-60.9461803144502	-86.1068074520904	-57.5266218491668	-53.7992926580263	-55.1380008182305	-56.3686966180384
409	409	-85.5332009405052	-87.0858696624718	-114.084199579684	-84.1800885018131	-98.3287517941427	-90.0860133861972	-85.6836128175963
410	410	-54.3019171163343	-53.5301302852087	-60.4003857590315	-54.9505110633375	-59.5535851526043	-54.2542910271757	-54.337399689413
411	411	-59.0401192125783	-73.8373522055862	-63.0581365332524	-60.1698774170676	-53.444079127064	-57.5952957416414	-57.1401055569544
412	412	-55.6516656810524	-63.3625633504562	-60.0065389690202	-54.2564242990621	-51.660002279348	-53.603061641159	-55.9568299545724
413	413	-46.0500359146682	-45.7866596613931	-86.5753246640629	-44.6922557682442	-61.4652369618534	-46.1411634791317	-46.2108876104556
414	414	-46.014038780667	-46.9615138720262	-55.381555022694	-47.5790841837559	-44.0302721834747	-46.6877400401294	-45.9634195321618
415	415	-24.1036847140872	-27.2417272781762	-36.2416262695396	-23.6032587645406	-24.4766496758777	-23.5754956757702	-24.1996947428053
416	416	-43.9687643280822	-47.9536806142406	-56.5653896811331	-43.8841404348834	-43.0405637305773	-43.4031459777408	-43.9832015142623
417	417	-46.4513070886759	-45.1107195052533	-74.5143896158156	-48.6587815574691	-48.2960666299558	-46.9645319450974	-46.2516786623939
418	418	-32.7142274975411	-31.03251312935	-53.5400107549642	-33.1905227784074	-31.9089539481484	-30.1481227630081	-32.7178167029576
419	419	-44.8252973145028	-44.6542428840784	-51.8316981929451	-44.6931712424714	-41.6870406191157	-44.0751852958369	-44.7700696566692
420	420	-43.8271133191569	-44.0500840998663	-75.2988826123439	-43.7458884160575	-40.5831691900625	-42.8983527354218	-43.788648332316
421	421	-86.0828257789833	-89.4573078053767	-85.8235248508495	-87.7854767464879	-87.1610886181508	-87.278118316009	-85.5277012109394
422	422	-33.8587248959776	-37.1743332384245	-57.3874113416232	-34.5344538476605	-39.3247568503346	-34.9184625046358	-33.8356474153201
423	423	-30.2272648525507	-38.2007237650896	-69.2166897696731	-30.0137334923485	-38.7525694545284	-32.1315284287669	-29.9451849888833
424	424	-53.7661514557067	-50.639873245596	-68.7903467590529	-58.9640218688864	-61.3453487031533	-52.9262276736618	-53.1836168141162
425	425	-67.2780660453838	-68.9584115896693	-96.6969754973664	-65.7554691781702	-70.6575839926778	-65.7730839726018	-67.5354094608563
426	426	-47.7099173382063	-46.3928753801129	-86.2628618181741	-50.4976190420721	-55.4841851141932	-50.0845158432758	-47.8494422405188
427	427	-45.8661799180786	-45.0700500340498	-54.8413870352881	-47.2638738392754	-42.9296103233256	-45.9015889531274	-45.8378414536907
428	428	-32.1501139037504	-34.6315377288272	-51.5653636769934	-36.5340625594442	-30.9890708908433	-32.9705856003736	-32.0988080313172
429	429	-24.8958349784914	-24.4378711280353	-53.8650610120326	-25.7003053562241	-27.310468019512	-26.3695576111814	-24.9384901970155
430	430	-45.463368220827	-44.0043587387634	-70.662040751148	-46.001230287274	-47.1738022694345	-44.1539136072063	-45.4858214660621
431	431	-41.1382192547081	-40.0388808730923	-33.6216827996598	-45.7560128769782	-43.0795193440979	-41.3802572029184	-40.8424728019885
432	432	-44.3013776199248	-45.7831283745604	-50.3355441019766	-45.0969670446068	-38.3107853310667	-42.6312604476016	-44.2761555380613
433	433	-27.8954886844176	-28.6096225060668	-36.9481697249402	-28.3262102401331	-23.2236658082078	-27.0789355690541	-27.8586267824165
434	434	-52.3542265107073	-54.0258400094859	-56.3017775557775	-53.0984922789549	-49.9121658695434	-52.1083463889583	-52.315780062097
435	435	-65.8435521129488	-70.0414225402556	-97.4475223166415	-62.8057292803628	-72.0900520576008	-64.4458989884113	-65.8926020875701
436	436	-39.1007120147031	-38.0919007551168	-78.0383533995618	-45.0783221498523	-42.9348636041334	-42.5823204982503	-38.4990514039903
437	437	-26.3648419184029	-30.3034204870089	-56.2920830594183	-26.9742168414238	-28.6270966865543	-26.3885916519795	-26.4786585695113
438	438	-29.6281511563351	-28.0422290729207	-57.9858024947354	-30.3712129881354	-30.3372191527941	-31.2602656378939	-29.3516209992619
439	439	-54.5781846699671	-63.5536053568855	-75.1804448305902	-54.9911686968247	-56.5844824803518	-55.6716209849117	-54.3588456468397
440	440	-50.0881732021235	-51.7117364059181	-86.7965982631623	-50.4802207711512	-61.5895661667093	-53.086428741887	-50.0055409289774
441	441	-43.4517908774678	-50.2790862332771	-58.2153568857849	-47.9127215034544	-46.7910357881657	-44.5586695297518	-43.3699611577961
442	442	-42.5087957179389	-42.6040888091861	-49.2584159629714	-43.3736574943107	-44.508309253391	-42.5317446544238	-42.4557893967596
443	443	-61.4567694486415	-60.4609278722684	-102.506219667854	-62.3148440363055	-70.0433550018403	-59.5893243118429	-60.8672801219361
444	444	-43.6256252214179	-42.3532046443066	-42.6919804184081	-43.8171056391429	-44.3907556635236	-44.3611864620556	-43.5507897937168
445	445	-33.7370452679841	-32.7605045423192	-40.2047731600461	-33.5919224273184	-32.9674007491139	-33.610142617038	-34.1666565773933
446	446	-38.0307876161123	-43.1966824856424	-52.8102650064911	-40.8282798404712	-43.9166277195618	-38.9501395608304	-38.0262161334433
447	447	-29.2438001780721	-27.9255765048038	-57.7800194483323	-29.3921525442673	-31.0697164366032	-28.6058014040166	-28.8197353519034
448	448	-26.6500475860465	-29.6341834336715	-54.0244480070298	-25.2903426656627	-29.3090605550122	-25.4286182602186	-26.9211880469878
449	449	-58.3411511251513	-57.9631985014607	-83.2988852567522	-59.2940318231983	-65.5320544598847	-60.3356146122057	-58.049481545742
450	450	-47.6415474464495	-52.004584530907	-77.5141716095257	-45.9808877440165	-47.8819302027974	-46.8307600579078	-47.9032024234222
451	451	-44.035450944265	-45.4313338387693	-64.8170913776985	-43.7613481335354	-47.7622177871498	-44.426976875456	-44.2314690918473
452	452	-53.2987057799904	-53.7374008919946	-59.9584866904094	-54.9423458674406	-55.5831466519738	-54.5952786776918	-52.2546811625688
453	453	-43.8535575885121	-46.3051666219537	-53.7740195084766	-43.839347521168	-39.7414366841545	-43.1225815282999	-43.8516208210245
454	454	-38.2438542559075	-39.9288152579454	-52.4271561676207	-39.1901113738272	-39.9743669444909	-38.3910531708817	-38.2994049522437
455	455	-43.7858474429991	-45.6896031317636	-56.3390994165544	-43.698109657164	-43.1869011015421	-43.3911726934586	-43.7769814544957
456	456	-56.1798163199506	-56.9931577198942	-78.5637123602529	-57.7227783051101	-53.7621554015311	-56.2063214799533	-56.0876022063923
457	457	-45.4389778849834	-46.2498869454613	-68.0323131344095	-50.3083054288521	-49.2561458468987	-48.9979211893899	-45.0879301895446
458	458	-48.2016893851876	-50.6854998129683	-54.4351444270231	-47.6239290052683	-46.0218786768368	-47.4749621620871	-48.292455708449
459	459	-35.6806426558113	-34.5596190026306	-84.666173877985	-36.2820941156086	-50.6895017751902	-43.9028709205106	-35.4807305524024
460	460	-32.6700085470384	-36.2779245902656	-48.3634686391871	-34.7857997448439	-40.4415170234007	-37.0703657557047	-32.5397701220359
461	461	-36.6932388890826	-37.0247481611129	-76.6601952015252	-36.9115465637603	-40.6008986311831	-37.0041981128092	-36.8117759213831
462	462	-61.3098424550045	-59.7171082853447	-71.0015134005938	-62.7459136480218	-60.7915751294846	-60.5115693164563	-61.3492702025223
463	463	-62.5609329850959	-66.4267685673741	-89.0462036973407	-63.8442842323367	-61.0432779834221	-61.0330681689556	-62.743289991858
464	464	-52.4123265177153	-55.0584051552871	-55.5899372485696	-52.1253548860281	-60.1894101457078	-51.6580739103726	-52.4015397571392
465	465	-45.3600859166447	-46.5971128749884	-54.5930323629094	-46.0962054722482	-44.8102710032265	-45.9879091873899	-45.2233926087358
466	466	-48.9154479484413	-50.2959006853947	-61.4808665201856	-50.2697795074923	-48.7769128458498	-51.4344852897858	-48.4907425943899
467	467	-60.6191583393863	-59.8759168030662	-79.405441954707	-61.4437848659778	-68.6130572779524	-61.5620058228048	-60.3247865509641
468	468	-45.7094769785782	-49.548158974727	-67.7374588008977	-46.3509137407132	-42.6131978247544	-46.3214899962401	-45.928469167542
469	469	-41.3923402907517	-39.6885382489242	-69.4345647953661	-42.0077675934264	-44.3995783012792	-41.1643739793148	-41.5033348536576
470	470	-43.4767458411342	-43.4071982325208	-75.3752344855251	-43.8426713913123	-48.0313490546105	-43.0450114871345	-43.4745670165845
471	471	-53.6342012505866	-56.2498544424962	-72.7368446275148	-53.5150121119881	-62.5852382090215	-52.2046710805546	-53.9053837893209
472	472	-41.193066684089	-38.8250224888025	-60.7924595769242	-43.7918801782012	-46.8137784626079	-43.8745477066762	-40.9087502323828
473	473	-28.4793276559929	-29.9138472063599	-62.8409793816062	-27.9890804431657	-27.8075762911057	-27.6050610886845	-28.3083361753545
474	474	-25.9664488668239	-27.1944735886173	-56.1270419248609	-25.7439989737568	-31.859429178559	-25.6318855995922	-26.2029896318818
475	475	-34.533561017654	-34.6732583745397	-69.6809734429897	-34.5687259591624	-37.5601759164946	-33.9384777815453	-34.3723031468556
476	476	-30.4861819199803	-32.4932517688116	-48.6751442341223	-31.6586801629088	-27.491881089451	-30.0625052323199	-30.6587785753862
477	477	-21.0463585459489	-21.749465614296	-31.8833710456109	-21.383770759304	-22.3791677610568	-21.054747078308	-21.0359831174323
478	478	-35.0695844278435	-36.060707019343	-45.7527642259271	-36.1018748696202	-33.3568010138723	-34.7526379681964	-35.0243867311812
479	479	-64.8424353599853	-63.3355207267425	-75.4597577329329	-65.5089734489703	-67.3557211493878	-65.7606346234506	-64.6777153640827
480	480	-59.1420282444123	-59.1274565543378	-55.3668342110332	-59.9230009011506	-59.5487563571872	-59.2598157072119	-59.0269066944749
481	481	-63.2132387001637	-65.1430536693664	-74.1544058942021	-63.2294767605642	-58.0292503742306	-62.1942031850364	-63.1201741772368
482	482	-41.4425743588675	-45.0539621049923	-74.2460043447227	-40.1219352379771	-44.3994732171416	-40.8732098660211	-41.792292391786
483	483	-59.1332307168912	-64.8178948669205	-92.3446703435657	-58.995610248905	-70.8467845033117	-59.5796535632478	-59.2688956044519
484	484	-33.0008551089949	-32.1946816534949	-46.2416543528733	-33.2126166006356	-35.1460396965861	-32.4133018385431	-33.0345030448743
485	485	-58.5770901487748	-64.5361774748801	-94.3045553081234	-58.4206389894469	-58.8088067517471	-58.3462052762749	-58.7673564866681
486	486	-38.8256853837961	-42.293640488771	-68.0862979372627	-39.3161721526986	-37.6254478288839	-38.6192217809639	-38.4895260644168
487	487	-50.7127902257404	-48.2787410016258	-75.4801784643351	-50.2703368035858	-65.1144354667372	-49.4141771821252	-50.5437667086547
488	488	-53.2277259151613	-55.1917019751187	-66.089561193319	-51.818091688827	-63.6504838073392	-53.6794183460061	-53.1950977379507
489	489	-24.6216183919481	-23.4066101128527	-30.7473511969515	-25.0678696077508	-21.7813322003647	-24.5221635965682	-24.477688438286
490	490	-38.7659866839496	-38.5297745565845	-59.731787100349	-39.4493138831829	-33.5467067531251	-37.8217645487289	-38.6386501897713
491	491	-93.6288070752341	-93.1478561128451	-93.376059049443	-93.3539478198171	-94.8256237727803	-91.4800710802601	-93.4442837914672
492	492	-38.5250789370492	-38.3286821076077	-79.0036212779242	-41.7120410151561	-46.4004497464112	-39.6819171417395	-37.8869488872402
493	493	-45.2297284175147	-50.4861796440429	-90.0688135401649	-43.5787998776807	-52.5276926413395	-45.8034034415239	-45.4661346336644
494	494	-50.4734560644327	-52.9998962057205	-59.2397612085524	-50.2366601458186	-49.5615141310861	-49.7152558258543	-50.6017263672368
495	495	-46.0049063456106	-45.2332682873671	-59.5481182085404	-46.3358126164843	-45.7311398248097	-46.5995672183557	-45.9702684905998
496	496	-65.4174872435481	-66.0718873937546	-85.4898905943131	-63.5343168513981	-66.8544859143322	-63.0600495421269	-65.6532181223886
497	497	-26.7717679452726	-27.9491686446468	-29.4327650292154	-28.7176096182621	-25.8390580976391	-26.9999679388144	-26.7482670196046
498	498	-42.5105927599518	-44.9677069900325	-61.9821603544513	-43.3291291158513	-38.2111312689956	-42.3854191652506	-42.5460185148997
499	499	-57.3905181780113	-59.7421305250242	-87.7342018444905	-58.1954470352264	-60.4729759870827	-59.2910659360384	-57.4473662590706
500	500	-53.2980509388315	-55.0341126462565	-70.1749206457875	-54.9915846386979	-46.7250783210687	-52.1648110966086	-53.3739273982826
501	501	-44.7963107100774	-51.6620723203867	-59.4558252313483	-47.3255992946524	-47.2830704840259	-45.2301109412386	-44.5660630333772
502	502	-18.5787977017889	-19.8620868967167	-42.1819324953664	-17.8027967673841	-26.8496311345732	-17.5618426263047	-18.5728700027836
503	503	-91.5687049678123	-92.7462896571103	-124.205936794098	-93.8176927478561	-108.240831813006	-99.8598014319724	-91.4999354670439
504	504	-21.3961646436266	-21.9797564847025	-22.2802468770602	-22.7107105441909	-20.7263851454777	-21.3185206501189	-21.300481193028
505	505	-41.4594879499141	-45.6081206617255	-50.0852644093471	-41.6398990253008	-34.3700864983958	-39.9593944626679	-41.3323274401902
506	506	-64.0548977020274	-57.8270848468003	-74.5822458828692	-66.030852702512	-64.7300753942598	-63.3983971908603	-63.1529590786361
507	507	-53.0151933175709	-58.2729541896373	-94.8286028156179	-52.7336746856291	-55.6628374190706	-54.9749531872497	-53.1314824770362
508	508	-47.5092723656937	-47.7165603739753	-66.3524584393163	-48.4380840097621	-44.9409409985793	-46.6313090866277	-47.2638640935064
509	509	-47.2426570696295	-51.8185902131789	-60.4206529599895	-48.3653581089626	-43.926408281921	-47.2921543150012	-47.2054762148951
510	510	-29.3634884170798	-30.6501064617423	-50.6542103539503	-28.2874246246029	-30.9289975747707	-26.951005054365	-29.5031467589733
511	511	-47.7536963060174	-55.2071013738736	-72.840464418176	-45.0748302026741	-52.1896298520558	-45.3174804848053	-47.3191026165128
512	512	-53.1273627936401	-54.4152351539196	-82.8799484178112	-52.090180800839	-52.8656567933035	-53.2036281678306	-52.5820441900856
513	513	-77.9084229816464	-75.000192018582	-105.211909542989	-79.2396724313968	-101.094696612933	-85.9913067086947	-77.6759809955152
514	514	-21.0154137091916	-22.2562904775329	-72.3063001491947	-21.3414076401836	-25.4964813187416	-22.7674260896176	-21.0996201664805
515	515	-47.448367405024	-50.9115792116667	-83.134995141926	-46.3544150273636	-55.5836407253084	-47.830607071106	-47.085042801216
516	516	-53.2075801966382	-53.3543119303494	-74.1718950950233	-53.3616324192697	-59.4333009471852	-53.4368298233567	-53.1816128676463
517	517	-39.8359476408651	-44.7102621906382	-57.0845159097184	-40.4305770575632	-36.686859427462	-39.4045396907077	-39.8054461592273
518	518	-42.5174912219986	-42.9088546600468	-65.6346250601012	-41.4922130968988	-44.365817811648	-40.4074088547106	-42.5192201900823
519	519	-37.9981194168747	-37.3725951600397	-54.7198690881815	-38.9026500158251	-40.1048379536117	-38.3709204829329	-37.8028908414091
520	520	-33.4631613631244	-34.4257094239814	-57.3876324639944	-34.0281213969226	-36.9353490320182	-32.7213053685112	-33.4748439201958
521	521	-31.550809720222	-34.0677555001272	-59.4419980516128	-30.4665145309389	-30.3139706314744	-33.2585533397554	-31.5489355595557
522	522	-38.5558904504234	-37.1132901650256	-49.6298459660408	-37.8550060243462	-40.0049168874145	-37.7083193761615	-38.8540128458001
523	523	-46.6976676586776	-49.0094822683573	-70.9385023239095	-46.8209653079464	-54.4752629612107	-46.9070852859402	-46.5159630756195
524	524	-22.0772748149961	-31.2360943101188	-48.2227892715692	-21.5102899139757	-25.5839923707266	-21.6632826567719	-22.2075165148459
525	525	-39.7352351756133	-41.4472177885559	-38.6069283136504	-40.4115800599784	-39.0760811852505	-39.5395109294581	-39.6563085545537
526	526	-50.8223339592447	-51.2611239671182	-81.2115765379965	-50.7779366565891	-48.7879027130223	-50.1682198657688	-50.502413097255
527	527	-57.1928073542767	-56.4149088755319	-80.5631279099478	-57.3374317911618	-61.8316576601319	-56.1957918128335	-57.3644059988338
528	528	-36.9783821615818	-43.0449253833124	-61.2161641688738	-37.1135967091419	-42.7022638491678	-36.0139945763243	-37.3309748677808
529	529	-40.724655434347	-40.562141664586	-56.2047649518821	-42.0842089354809	-42.1198870152534	-42.2767299982781	-40.8196496940941
530	530	-77.2246475925511	-76.5690539099158	-107.563785568204	-78.1890547228452	-74.9058684926444	-73.0276716422536	-77.3416141824668
531	531	-50.558518049292	-52.0400172758238	-82.1009710551683	-52.3526947346855	-58.5159580919305	-51.5415510241432	-49.190887025728
532	532	-61.0225405153978	-66.7991724484585	-62.5744891617509	-62.4256859766559	-52.6922938371877	-60.412147302854	-61.0274983334732
533	533	-43.1654335409085	-45.0015455032576	-74.0905592280861	-44.0397729631705	-44.2653926919484	-42.8883918511248	-43.254309777843
534	534	-44.7792292556081	-45.608971560279	-44.2864748600805	-44.5012763621895	-45.272576228711	-44.792764775644	-44.6450456750858
535	535	-68.1489778459677	-69.7297558290818	-79.3612487884552	-70.7880888821605	-65.2766356200096	-66.7065257375124	-66.3713741911556
536	536	-67.6826637062488	-68.2246906857521	-73.9481015256718	-67.6163195780266	-66.2639574388588	-67.1617246326038	-67.4372814346397
537	537	-39.4787182726725	-42.5930632230325	-71.2912350699454	-39.5108673438855	-48.8941563768054	-39.5940974333333	-39.2043642832401
538	538	-38.9166810111772	-42.8843464887775	-48.622251335035	-39.7961290338878	-37.4569712296201	-38.3958776194665	-38.7865734521929
539	539	-40.1334134712456	-42.2907357315785	-57.6412595524257	-36.7708059421807	-52.7803398548896	-38.9992464181762	-40.6214072825209
540	540	-35.2104809528529	-36.6866569736446	-62.1466816588396	-34.9564997742907	-33.4092781724015	-33.7732805432648	-35.2374944212304
541	541	-48.4360681326103	-48.1311438243905	-87.4117982671693	-52.0851272322678	-54.9906607151414	-51.0011958082938	-48.3618931895173
542	542	-54.8673595031395	-52.526047313393	-63.0525573518244	-53.7354844945944	-56.7727953204941	-52.8268565911202	-54.7800964783954
543	543	-37.4904760880068	-40.323611873905	-41.5577786147026	-37.2815698130003	-36.2731767694033	-37.8171237594864	-37.3889419458122
544	544	-50.3612263854871	-48.8283607247795	-79.6001098741388	-50.3832499352452	-52.7965883670614	-49.9613465317704	-50.2578014895335
545	545	-34.6421043362574	-41.4944665305833	-59.4245993168826	-36.0242262198692	-34.3916244016762	-34.6920058783648	-34.735310239831
546	546	-49.2127263113072	-46.194031652593	-78.6436095280476	-53.8019670582787	-52.6541710299972	-51.3354107455958	-49.1730322831351
547	547	-62.6659321088643	-63.5684287064776	-105.637985412833	-62.4679536363038	-73.1037800290406	-61.7911695409526	-61.7941410186327
548	548	-47.5775581848408	-48.3194797478933	-54.9588215516843	-48.2871504103911	-43.9797770671574	-46.9668725939438	-47.3255744447819
549	549	-59.1412173906889	-62.3914370795443	-71.3710290445949	-59.1680757818279	-59.6282792238703	-58.6706398397642	-59.2420079748621
550	550	-57.1062054223985	-62.6697204970406	-67.7294196119224	-58.7874528107584	-53.371902935002	-53.5703795863835	-57.2461908551892
551	551	-55.8717358476912	-57.1643130134671	-65.8843822755765	-55.2902362424725	-61.0041745466954	-54.1784755401085	-55.9681880317672
552	552	-52.5264165852227	-56.5080729995751	-71.2347067769534	-54.3357728058514	-47.7195387501096	-51.2527605473175	-52.4629509182616
553	553	-25.5990472422623	-28.0541348350042	-62.8888013851703	-26.1341024887367	-32.7603568556944	-26.1547536928528	-25.8555268458857
554	554	-57.8664639937995	-60.4991791288539	-47.9677060844614	-58.6718025827418	-56.7042861560252	-56.2788056929056	-57.5336100011305
555	555	-65.0096993672979	-63.4130183854736	-80.715348072083	-70.3412144952361	-54.2536117107868	-64.7587183900848	-65.1774179625932
556	556	-27.4167401144603	-26.9309862299794	-42.2650156919499	-28.4174011890545	-28.9463483173553	-29.1065632948434	-27.3145276712188
557	557	-55.9537046630591	-57.9953700191235	-80.8819183711423	-55.9590534890663	-64.1214874959135	-55.438874784804	-56.2277914970661
558	558	-27.5941473403468	-26.7994021673985	-67.2185627765404	-30.0833903355296	-31.5710751271328	-33.0063100419346	-27.6119064743745
559	559	-32.8165602799813	-32.5443402418389	-37.1566256233117	-33.0221516457701	-34.568191361213	-32.7883753949584	-32.8182241606631
560	560	-58.1732968610312	-56.6001311871372	-69.846946637697	-62.227889814382	-57.8467791365945	-58.2446895734604	-57.4225957278424
561	561	-42.3347017595311	-39.7223009798783	-82.1023703028325	-42.9419912017242	-49.5255102643296	-42.9175869191717	-42.3469662802958
562	562	-30.5563735387618	-31.1560257064259	-56.57181298318	-29.1603063167474	-37.5453557792624	-30.4090728371613	-30.3691584229286
563	563	-65.8517425335546	-65.045136109467	-77.9907953877961	-66.247184758199	-65.2112909180136	-67.449336816366	-65.4061553189265
564	564	-49.6768030128108	-47.9958598014136	-65.0690832082309	-49.9447031983692	-53.1285763205889	-49.0722359600543	-49.5085446164102
565	565	-61.1202784614594	-60.7306028221198	-84.4956265393832	-62.2052583763764	-63.6254365067036	-62.3251383836381	-60.6225976882896
566	566	-37.0403858964916	-39.1704326531727	-36.8535505220045	-37.8582483009865	-35.6448019780897	-36.5531291906624	-36.8878911372196
567	567	-50.9580280229638	-52.4890105768952	-84.6100379825082	-49.9157609326858	-67.9180769379651	-49.9563782379648	-50.9300064012094
568	568	-53.4205081631767	-56.103356706235	-65.9164487368145	-51.1034063472183	-56.0825399282446	-63.8536195514954	-53.8823348233921
569	569	-7.33918311777812	-7.79042768968282	-27.741954294819	-8.21690957634414	-11.6834124936573	-7.69976080193709	-7.26948483915056
570	570	-59.3455267664181	-60.9961239329597	-63.2837062679176	-60.2560962098059	-62.3964735091483	-60.2509287379906	-58.3954818301773
571	571	-33.6847816880241	-34.1148917811049	-59.8270055273005	-33.8574816388219	-39.7788346216911	-34.0175178216518	-33.6691764161461
572	572	-56.2856963518022	-57.0944227710569	-95.3122316359277	-56.9281753300761	-56.211336408518	-55.5391314215561	-56.308769819506
573	573	-39.0542295040982	-38.0153916464803	-65.2766543260559	-40.9010932832558	-40.8994732665224	-39.0337344857891	-38.1634275099516
574	574	-34.3182108572088	-38.0670176630841	-64.6814140470045	-33.7056427836335	-39.44920285764	-34.2334229051018	-34.4995159419571
575	575	-75.171869051064	-74.1914885934229	-77.527465994111	-77.7129130346376	-68.8785227688166	-75.0239191692325	-75.0336893478569
576	576	-45.9306611991519	-47.8203297797475	-68.2114257990907	-47.4011390508694	-41.6699601026429	-44.9032916592573	-45.9405117644928
577	577	-35.859161425756	-38.3672966250191	-75.9747288429278	-34.0213934575685	-43.4279301630572	-34.836067241761	-35.7412924884035
578	578	-39.1562973242391	-38.1503338299127	-49.5374097454106	-40.2948229516592	-39.3139582736346	-39.845115878771	-39.0795377597917
579	579	-51.5166763414907	-52.091529246623	-75.5972786701731	-53.3587733151649	-50.4171004577206	-51.7971024252452	-51.4038747887544
580	580	-45.9256766378044	-46.8244365399505	-85.3089294579363	-45.4398765481038	-51.367136535015	-46.1229745122181	-45.5582555204798
581	581	-49.75007516639	-49.3894997681976	-62.2049464579706	-53.3466102011586	-50.1343936235008	-48.8746135424645	-49.776473666489
582	582	-42.4708636526271	-43.2386573114024	-45.0273987547507	-44.1192865936883	-40.7019029075802	-43.3186492195881	-42.2829787301739
583	583	-27.4636713049906	-28.4767052434905	-50.8850317878314	-27.991294805913	-28.7271146909149	-27.4358391413286	-27.4170216128382
584	584	-34.6349985174882	-40.0865103187159	-68.4600193040856	-31.6442362837092	-39.451323230993	-33.1228121161287	-34.700567879722
585	585	-25.7687250455273	-27.5106134444341	-38.9618834563052	-26.5824271885503	-23.0864814777146	-25.669648424759	-25.6840029518234
586	586	-50.5581704543198	-53.1313798631532	-52.9192804436256	-53.7195285100787	-44.1660671681483	-49.0750186867341	-50.4752513310787
587	587	-44.7183691678385	-41.8682248142981	-63.4299554323627	-45.1461627125761	-45.3515865319893	-43.86390265902	-44.6199709544065
588	588	-33.643450983271	-31.0677958779559	-46.8617348122738	-35.9583547171894	-30.2761969582387	-36.7353211560139	-33.7493994491971
589	589	-42.620460137038	-46.5337983906157	-49.0192179500865	-44.3673589619547	-40.6004920010127	-42.4428389563356	-42.3380132670046
590	590	-26.9111025168936	-26.282022795576	-54.8596150489558	-28.9848207071947	-28.0518984800349	-26.1091253413103	-26.9301329024386
591	591	-47.5724144554346	-47.6758631562928	-70.1851946992573	-47.3319891921177	-49.6815913640378	-48.4570289657393	-47.4307011506256
592	592	-50.3084224520354	-48.1324098711765	-77.8666817817945	-50.8382371766336	-50.1899555114056	-51.2825341841588	-49.946027582088
593	593	-33.4773457729186	-34.2728966598396	-64.5681615792024	-33.1321787053476	-32.7461587156552	-33.0751716470815	-33.5485622212268
594	594	-49.2060020792033	-49.6089819174899	-43.4385706989635	-49.8029528856184	-48.259957165574	-48.6862332686758	-49.3813040273328
595	595	-47.0835855658875	-47.4171037442003	-46.4161432838619	-47.5671033666529	-44.2757131042879	-46.0988885596101	-47.1472333968771
596	596	-25.7163263848746	-29.0805865772921	-51.7381524482743	-28.0042450527096	-23.4330588300127	-26.3637648787184	-25.4504901734479
597	597	-51.7103700381341	-46.6446680858333	-66.5108153562206	-53.7879285429335	-50.7934078164065	-51.844038761049	-51.7757260126562
598	598	-31.150949778827	-32.7316960649353	-42.4380613014997	-30.9296894854353	-31.2479418296285	-31.3166910089027	-31.2658110653611
599	599	-57.6431246271306	-60.3787200573114	-77.9162973633094	-58.9909034053711	-62.7617316241456	-55.462566349746	-57.3290252372824
600	600	-46.7157539181416	-46.0997676212426	-58.330267707464	-43.7190809050878	-44.6747706366905	-45.0582553057451	-47.1818969464637
601	601	-53.069833757664	-52.7369229785119	-88.1497270689877	-56.1110578810296	-63.8217451225963	-60.9335196713788	-52.9183384913763
602	602	-35.3132351410264	-37.4043769808942	-53.6190422038758	-37.1721094267891	-30.471036068261	-35.2389581803488	-35.4024889564986
603	603	-31.9511254281033	-32.7940633884812	-54.1423139911532	-30.345567454749	-35.1278317179285	-30.7195674189585	-31.99699614132
604	604	-50.6994791631098	-54.9257400061388	-60.4799464505106	-50.0022147110124	-54.3252341772053	-50.2173982412409	-50.8659465393757
605	605	-47.9921617372686	-49.2563678068313	-61.8256252346802	-50.0023457097684	-46.4973946674875	-48.0680008095008	-47.9326133742647
606	606	-14.1167668259632	-16.5492432239223	-44.8715511139727	-14.6919363265479	-15.3280961174314	-14.0711683890472	-14.0338382617096
607	607	-38.9832348244934	-39.5715802707009	-40.4323397123528	-39.7541016317649	-38.3905734509838	-38.8618305436275	-38.9450208655266
608	608	-40.9913728563696	-45.7733995049064	-45.2326194387414	-41.4461939545278	-41.3474399677603	-43.4108429567751	-40.8940468475029
609	609	-47.4616204985306	-48.9257128108887	-67.4128712508325	-47.518701474209	-51.4657071867394	-47.4198844841034	-47.5383783863777
610	610	-78.5408346175182	-77.847069821002	-97.7945526757774	-78.64043534746	-76.2481424037487	-77.4381334037614	-78.2456049522889
611	611	-95.3530929456576	-94.0036333742683	-117.32224992501	-92.6163676561381	-96.2488750478122	-93.5033148310449	-95.8680649125862
612	612	-38.1124789198896	-37.2461760275509	-86.3497156812375	-38.0685850106957	-49.3259074802071	-38.2215769246909	-38.3355072743265
613	613	-50.6991537327334	-50.089948624198	-57.8692417353627	-50.8724667897142	-50.4779152653572	-49.9120174221661	-50.495778331245
614	614	-43.8908968400515	-51.5207285575462	-54.5344378545712	-42.6481336552488	-43.5213610976267	-44.6951852199582	-44.0995298407589
615	615	-34.4978980056225	-36.9608447528818	-44.6627648525349	-35.503858211629	-34.3641903400153	-33.8463918942711	-34.3845102530747
616	616	-47.813045965011	-45.9842813086297	-67.0754268452739	-47.9107514075939	-46.3705235567882	-46.9930373802933	-47.6035343667597
617	617	-45.5082717923648	-43.0862827796472	-56.1102989870059	-45.3404659174204	-50.9033439594015	-44.6398664530673	-45.5014242772174
618	618	-34.8492485970948	-37.7400108082686	-58.9851930447352	-34.1639019324691	-38.591807627285	-34.3019630501008	-34.9461550423068
619	619	-31.7764359643679	-34.7539337126633	-69.7939109261714	-30.9432826844279	-34.0336984172253	-31.3893093007686	-31.7933542547508
620	620	-56.7521380230642	-58.6361395410794	-77.5137699571533	-59.029395611927	-60.6155988003003	-56.3261308267084	-56.7913724578678
621	621	-46.2726832307459	-44.6990837318419	-53.6484108828506	-46.658034633313	-44.9293958145252	-46.2709136941899	-46.1960841075692
622	622	-50.9681920106709	-56.2411361556263	-87.4109812584069	-47.6702856728454	-61.8456924831273	-49.7124996539056	-51.6076082232314
623	623	-38.5038476809005	-51.5018084916916	-71.3991647344172	-35.0276414268535	-52.3448011088825	-37.3959689249505	-38.1949040234535
624	624	-44.0744587296853	-45.992738889977	-50.2431831778024	-43.6870747706795	-42.0867555475063	-44.0093459695704	-44.0044686573032
625	625	-28.3502847465423	-28.1274409179398	-55.3333791216962	-29.0208227448444	-27.4644822734754	-27.9970104037333	-28.2652848027642
626	626	-61.4497835173167	-58.4086502134278	-79.1220012649914	-64.499380473965	-59.4685859256453	-62.7125320599463	-61.5765360945563
627	627	-78.8729870920879	-81.7427982448589	-101.860695989117	-79.6989094283573	-77.3839899516422	-79.1623323453062	-78.3790798690057
628	628	-30.9448454299241	-34.0757869242596	-38.205874181172	-29.8992189915139	-28.3395852503646	-29.5924901302338	-31.0338927244913
629	629	-35.4695527973413	-35.6844116229797	-52.6843227746255	-35.1868457494607	-31.9782146458324	-34.9638971301133	-35.4228525082408
630	630	-36.0830650154979	-36.158297030432	-42.2186587618531	-35.6789899956101	-36.0244997347588	-34.9035259515023	-36.1296158132787
631	631	-35.3461770841628	-36.4151091897467	-55.4844101761242	-35.9834067697506	-35.1297245565956	-36.1565095182625	-35.1931290769674
632	632	-47.2110778827109	-52.5280375927524	-62.3741116534609	-51.2101401182019	-47.086437566996	-47.8127565698561	-47.2719726150538
633	633	-50.7826131787633	-48.4118939406031	-57.0630779532565	-52.5604606977911	-49.5869055680988	-49.7070391007712	-50.9875374072659
634	634	-34.6023160757379	-31.7513491937267	-63.7981550069314	-35.3433836899195	-35.0452758002754	-35.2750643433687	-35.1746052942897
635	635	-45.9742417857682	-47.917548703938	-86.1986055499111	-49.6648834049922	-44.7055877322234	-47.0673336041903	-45.1991161681849
636	636	-28.2181754803757	-33.3620863880769	-46.810005163716	-30.0342035162316	-25.0365673216607	-28.7492543154391	-28.1246932090389
637	637	-68.5899957316329	-70.9814541856149	-96.1212982468797	-70.1551793912728	-66.8528779921765	-68.6407072994043	-67.9814854629094
638	638	-52.4565150551999	-51.6876272870034	-72.8220575364886	-54.1125178362357	-51.920835055022	-55.1015885026304	-52.0258834881115
639	639	-35.0977339301866	-44.6230005584415	-53.5452732163217	-37.103670891933	-36.9638489444032	-36.3600219958456	-34.7482046377243
640	640	-29.9496177180642	-29.820237712962	-54.6163312768785	-29.9877029325235	-29.07175698092	-29.2054895738417	-30.0004340682766
641	641	-15.8650902475441	-18.2798940383284	-36.934463436113	-15.2658658209975	-14.0452152855194	-15.6957238170181	-15.9359253124392
642	642	-64.7019601736844	-65.7313499990579	-95.6514699677796	-64.9466570589492	-72.4004086412017	-65.9582848432397	-64.4835625374245
643	643	-32.5100418669618	-36.6571522712782	-65.5748768110251	-31.9074450909255	-32.3392762087329	-31.965738492855	-32.304030498915
644	644	-27.3504270472087	-27.3028499800819	-30.8317152898153	-27.6796416299058	-25.5707733146738	-27.1323705126578	-27.1232623848822
645	645	-34.2702241674782	-41.1507441244538	-46.8506060147119	-34.0529913248639	-31.3766414987885	-33.3286629093699	-34.4557359499504
646	646	-51.4819848623619	-48.4622030885562	-53.9098925399569	-47.7117860714049	-50.1435102605394	-48.846672673703	-51.8233818283736
647	647	-39.1068169521448	-39.3949588675628	-62.7651120389974	-42.0470918476537	-43.4858750693057	-44.2573485553447	-38.9832737429566
648	648	-44.254504807089	-44.2128479209046	-81.9707272574991	-47.3875854694134	-47.1090477600398	-45.843787056435	-44.2684193441948
649	649	-58.3200055123144	-60.3863472305783	-62.9554531198597	-57.4158914244823	-54.0068381409928	-56.6854009465205	-58.4059817418513
650	650	-61.2503419258096	-65.0040778798102	-77.9923036767565	-67.7747224547223	-51.2004204402883	-60.2257493311908	-60.3953631615549
651	651	-82.9416214152596	-84.6093681668877	-119.376679772035	-84.3469761396212	-100.569396649956	-89.7733073582099	-82.6770769809532
652	652	-36.4240455268121	-40.8175127393971	-56.6639077640066	-37.0339268737536	-43.7537159508921	-41.3226311648667	-36.5454148322515
653	653	-31.7156366295216	-29.520591615778	-43.4485164934327	-31.9370822609782	-26.6954413440327	-30.1721435326235	-31.7397742914807
654	654	-25.7948365875415	-30.4957692664262	-50.3911857116644	-23.7115741895713	-26.221887877578	-25.2464596632676	-26.2277606502877
655	655	-53.1224747769319	-62.718670314413	-69.7906324889957	-52.6141290052557	-51.3997586434138	-53.2847437760362	-53.2491581975501
656	656	-38.1867674659801	-35.7087641042485	-50.7420683460947	-40.3714347031849	-40.9095230639863	-38.5255316015845	-37.631134607268
657	657	-62.5850206952247	-67.6757875131949	-76.1110962397362	-62.440883373043	-70.5963716870014	-60.682371438698	-62.4853712512453
658	658	-41.3053964140655	-42.5149982377359	-54.6485611807495	-41.9575287717495	-41.4904237916448	-40.4897766413152	-41.3415001096057
659	659	-34.4929177899617	-35.0537388193514	-64.3153387711808	-34.4798659426146	-40.5797541513625	-34.257940782625	-34.5369535097364
660	660	-66.0742318643526	-62.9060676043463	-75.0392130032204	-66.7632021316868	-64.8640785811762	-65.7401991418776	-66.228513668723
661	661	-45.733990139734	-46.6488394102418	-48.3165623178326	-47.5096518041589	-49.5860160122581	-46.4569367632122	-45.4091792304249
662	662	-50.4943011765614	-52.9936291219162	-53.8277741433492	-52.0296311262444	-50.0552793841301	-52.0685309305446	-50.3154885579659
663	663	-54.4424616681836	-62.2082658796451	-59.59657158284	-55.2214517520151	-54.5778324022752	-54.2671430115193	-54.3601036032656
664	664	-32.513111413877	-33.3690680621776	-64.7741020660831	-30.7707483881733	-34.4405851458826	-30.0523426380688	-31.8516446501989
665	665	-45.3040567791669	-45.7953177714713	-59.128763124766	-44.9038376433667	-47.3768889126677	-44.922569459863	-45.369434591353
666	666	-48.8366413422042	-46.4787656308428	-68.2656368933251	-49.6293536107901	-46.9794842033136	-48.4708538614187	-48.8587644866979
667	667	-48.9588513478643	-52.5116234464642	-56.1599189178998	-49.6903898738921	-44.5763473274693	-49.1313600020315	-48.959242612422
668	668	-32.4670049007086	-32.4270107729111	-40.8351381245678	-33.2888649806554	-31.0394214961589	-32.7288212986728	-32.7312026428291
669	669	-35.3297251445051	-39.00626559947	-72.4122582028101	-31.370504629343	-53.9379732227236	-35.1402655072416	-35.4908929838372
670	670	-53.4630687850727	-55.3426613113021	-78.9108820332172	-52.0484305137686	-52.8056013409596	-51.1790065864646	-53.2401128120067
671	671	-79.4539849189481	-79.6800857936863	-116.68088045006	-82.4906583518336	-81.0755323975232	-81.5457289352546	-79.1893473711859
672	672	-43.9005502722803	-40.7994078252097	-91.6098804386158	-46.8947027835807	-54.1806775258314	-47.5288831464224	-43.9801271262278
673	673	-62.4466939195235	-56.998103013648	-54.4557955616587	-63.0934009658883	-61.4399818386143	-61.7082235096218	-62.6366109808011
674	674	-57.2812440637232	-58.615284345512	-78.1593963699173	-56.2666355190759	-62.0393997345386	-57.8398923673657	-55.9883619036506
675	675	-37.9479000662318	-41.4745556797001	-79.7831165664712	-37.0401782707982	-38.057957982706	-37.013743293797	-37.9255560913178
676	676	-44.0888463081805	-43.4122039352321	-84.593580649485	-45.1254205035819	-46.3936316748388	-45.8422646809133	-43.8895084504571
677	677	-50.0647322054964	-53.0301735966941	-55.1981014489931	-50.4622033758486	-48.3105184903671	-50.0286700268727	-50.2225271679021
678	678	-23.9234551928259	-26.4467061479492	-44.3209867341311	-24.6832417222511	-23.5168017238764	-25.5634521390997	-23.8119294954448
679	679	-35.2755766551003	-35.7957671501017	-54.3227048836275	-34.8966327318456	-36.2672953282358	-34.5759165272811	-35.2593747268028
680	680	-59.5306267104756	-59.2409124312074	-79.2275220045416	-62.7927862310632	-58.3574929647832	-61.5837455426737	-59.8986761783486
681	681	-38.0912116234613	-46.6378583970195	-41.4884029649482	-37.2576124560659	-39.9827592362485	-38.2771026627594	-37.9953115091072
682	682	-47.2162708112842	-48.6795798292739	-51.6583998810201	-46.9190995779626	-49.7351649435123	-46.7253743581974	-47.3600858762243
683	683	-43.5257125416305	-47.3801835770716	-58.1486268274488	-43.3042645121764	-44.9701917661852	-43.2771656121505	-43.3952943539556
684	684	-60.8545155276122	-61.3415498777194	-73.0176396912193	-63.546751007634	-66.2865416251113	-62.7882297179223	-60.4272273263737
685	685	-47.0063135143217	-47.2529161315203	-51.8527651490045	-47.1934324306609	-45.1381362851372	-47.4574980476511	-47.2180854462173
686	686	-33.8938002337067	-40.834596842172	-45.0960666018545	-32.2844168159081	-39.6752727443443	-34.0307905848657	-34.1473441448529
687	687	-42.5703424750429	-44.6136320498972	-53.9121610420228	-42.6337933982595	-41.5024735428258	-41.5766652194538	-41.9298000264362
688	688	-61.8520672742986	-60.0204831544518	-65.8733604040317	-62.8629381148844	-64.326285272978	-61.2582075754182	-61.7853484773623
689	689	-48.7975999983953	-51.6109970896669	-68.4578004788904	-50.0321648453529	-51.3730409193478	-50.1326084980619	-48.7255577772356
690	690	-72.099196790534	-76.0797197757038	-73.0170990643437	-73.1530263879915	-68.5032627791815	-71.4301609973941	-71.8810774571347
691	691	-44.0120825674337	-42.7421822249312	-70.3987610487516	-43.6377190066442	-49.9785032135932	-43.4285634866511	-43.9596481574878
692	692	-50.1221643650668	-54.1387137207663	-75.3011970792538	-48.3075924830657	-48.9719122567817	-49.0605144735305	-49.1870307699677
693	693	-49.4649174840304	-46.4373177538321	-68.9475030103296	-50.8427871300175	-56.7931172385363	-52.0908364284582	-49.2990043513013
694	694	-55.789985436267	-56.3565846467552	-53.7952911053951	-55.6580500807005	-56.2388988434622	-56.120910165927	-55.7135023673989
695	695	-35.4520474641821	-40.990860173551	-54.3878881488079	-34.8693733108788	-40.7607042364465	-37.5758826096249	-35.5026029356125
696	696	-45.0996196308816	-44.832169698295	-51.8288499267933	-46.1807935422362	-42.2469641976391	-44.9143942180026	-44.9784699368229
697	697	-43.0848066935681	-41.8672488141553	-59.8144988143036	-43.7417305537066	-40.8075534736799	-41.4726272941904	-43.1832988186549
698	698	-37.5658140400209	-36.2606014097493	-34.8413851183988	-38.4638696042692	-33.5412222536994	-35.6370118179535	-37.4314984174628
699	699	-73.949259520485	-80.9223002156312	-83.0141974586181	-77.3916458022568	-71.2215849992961	-73.9819481775959	-73.6049229243342
700	700	-40.8618124777694	-41.2247048545919	-40.3282987911117	-42.0227800765023	-38.6923249693252	-40.897804402456	-40.8524876860278
701	701	-45.4043922460012	-47.2417675456501	-54.1233366394243	-45.4710394648793	-43.0462380940591	-44.7651919939309	-45.2968278925717
702	702	-36.2396512855848	-39.4328027375533	-35.7204416193577	-36.3775949203809	-38.058825340817	-36.9082146074505	-36.2044718115547
703	703	-40.2619822443554	-42.1074681780367	-41.6692104928888	-39.9117450067624	-37.2201086976515	-39.2498139603187	-40.1989594805788
704	704	-30.6403310601324	-38.9348462914085	-61.9124164386884	-29.5605617899182	-35.6736613716211	-31.0224253102802	-30.4366403910012
705	705	-33.9146281709617	-42.4036603149195	-49.4453337659304	-32.5861576044467	-33.4452247478792	-33.2236968528584	-34.0191873980703
706	706	-35.9448464408345	-36.221380588707	-66.2368538649147	-35.2540976056822	-48.0384361304173	-38.5148433180858	-35.9873186513185
707	707	-47.2088315283234	-46.1579202275108	-87.128771496088	-47.8349086856053	-61.0616877744776	-52.544599049187	-46.8811465690503
708	708	-48.252467275532	-51.6011712687047	-56.0272304899313	-48.2203134417191	-43.8082942306342	-47.0743871510329	-48.2211668157989
709	709	-49.8968633282628	-54.825595548819	-60.9175419583745	-50.0279170130722	-47.9032620107845	-48.8029929193195	-49.8412080202367
710	710	-43.511825056966	-43.6393351888251	-57.398901867178	-44.3891084071164	-43.5981660014398	-43.4716205509597	-43.5795482259163
711	711	-38.080013560206	-42.9819438075037	-47.0196977726744	-37.550748973975	-40.4343641601746	-38.2356264579651	-38.2419965438914
712	712	-32.287169237876	-32.3717516946304	-60.6742087530805	-36.0515722976139	-35.2418842740732	-32.3887265858391	-32.1154719539584
713	713	-62.9663838548506	-66.8490365642005	-66.807423374108	-63.562360772975	-65.1865724184311	-63.8894488809705	-62.9740726113214
714	714	-59.3982336787061	-59.4738626446522	-64.2577962517131	-59.459750710578	-58.426518472465	-58.3767880920747	-59.4580520611989
715	715	-57.0239309051929	-56.6015875778119	-65.6867832062561	-59.1746478028328	-60.5727051084175	-58.3756183707101	-56.9879921280856
716	716	-50.1754563342273	-49.0399968922896	-67.4803461669894	-51.0313132035723	-50.6595989288652	-53.1032379593725	-49.785098411936
717	717	-50.9284067563948	-52.1293071706119	-58.1422977943513	-51.6936715676631	-48.7660096909186	-51.5209794160118	-50.80478658317
718	718	-27.3989404478488	-28.6084229891456	-54.6706263762342	-26.9790188542803	-38.0866845341635	-27.5775346893346	-27.3367515100655
719	719	-32.1723412980165	-32.6198011786213	-50.5623553104652	-34.4459275901084	-36.2006209797278	-32.1355451730375	-32.1909993049028
720	720	-37.4884898478195	-39.9261366055557	-56.829822670481	-39.4507968839548	-36.8849424937561	-37.4962202420816	-37.3847121881516
721	721	-53.4749965869234	-52.4904303445434	-76.0279727578114	-52.4817236305879	-47.9441130192841	-51.4988802346726	-54.1051463371252
722	722	-65.7327892779794	-63.7864778964281	-101.639163237394	-65.1349721911581	-76.2225285854195	-66.9752464313794	-66.221410710177
723	723	-26.4804238115563	-29.62110917007	-27.8819914914958	-27.1708112425249	-22.3745470627863	-25.6439035728613	-26.6696961954634
724	724	-55.2336821744997	-56.9375448115185	-91.4167984115592	-53.8981148531793	-62.0782443914998	-55.3532053886288	-54.5850502558038
725	725	-53.2828052933709	-55.3565568396835	-69.5620897766779	-55.2154951547336	-53.5656096276288	-53.1457701772525	-53.2818486303832
726	726	-54.4764286058112	-56.9490825405431	-71.172724793182	-55.2936099063463	-64.4699001636273	-54.1754179240459	-54.4405962682992
727	727	-36.5515045701862	-38.7292981997035	-53.8568550243887	-38.4757795932894	-35.60499988926	-36.5405385766504	-36.4230157123843
728	728	-33.1531330760358	-34.3189904604184	-49.7290319786264	-34.3786473122316	-32.3904971044882	-33.0958805648627	-33.173546547608
729	729	-14.9210826560663	-15.5383176688915	-38.6824931223011	-15.551478391515	-16.2403216164788	-17.5937111775254	-14.9364592883313
730	730	-60.8046776586969	-61.7778310103269	-66.5895071013069	-59.9634404569017	-59.9275882947165	-61.0077730583599	-60.6426475963114
731	731	-37.1933829695461	-36.9088223180598	-40.1468725101523	-38.6492024685637	-35.3829752730105	-36.9810992998845	-36.9240050277172
732	732	-49.5315409902433	-53.9180881785278	-75.2010892568974	-47.3989693842336	-50.0031193221937	-49.2080269208191	-49.292796500354
733	733	-38.0307310971235	-36.6677500779862	-50.16145008993	-39.5841511069072	-43.4051962944732	-38.134182666281	-37.705461264901
734	734	-40.8750860109766	-42.3141072456421	-79.1653049228648	-42.0902964831242	-46.6317585060722	-41.1478354008411	-41.1507015727512
735	735	-45.9898836788972	-44.93539553262	-50.1683070263929	-46.7101461062621	-45.2876391514031	-45.9057201511653	-46.1305465853048
736	736	-28.969443635179	-27.6069654607018	-51.7490228198015	-30.9315338851861	-33.3194507480588	-31.7467843057769	-29.1656238015522
737	737	-25.8866443293139	-31.38357165445	-49.7042985339143	-26.7605034210049	-24.5209643387732	-27.7166425143684	-25.9255663486755
738	738	-79.3499922664021	-75.5056578392219	-120.510227154115	-79.176477308161	-86.5946614233996	-75.6870611295317	-79.3040321526145
739	739	-42.6190106058107	-40.2705226671371	-55.6647052235004	-43.8345614205036	-50.701914365483	-42.6175626448775	-42.8130033920708
740	740	-33.6811800397363	-32.3492239559743	-44.1755022717216	-33.6994051440407	-31.8734688707378	-33.1978865231749	-33.6834459212321
741	741	-36.1620610730716	-37.0150139054049	-64.9882621761097	-36.708250353701	-36.0547721288129	-35.9896777500776	-36.2969606696641
742	742	-33.3475305295547	-37.0176172841276	-40.5085737755713	-33.207598104802	-31.4663140547093	-33.2296220563385	-33.3617641446314
743	743	-45.0459157810528	-43.5508810630615	-59.065327084026	-43.2006974270771	-41.4808198028202	-44.0198178615244	-45.1641350905389
744	744	-37.8077657376599	-37.7810252645885	-51.0840045625494	-37.6040938868518	-37.9029385857836	-38.2158059148536	-38.0014765715847
745	745	-34.5473521148606	-35.5342092217859	-59.7887953210131	-33.4913908478449	-40.3155576007116	-33.9940805326906	-34.6204733938415
746	746	-38.8144440852189	-38.8560054786293	-70.6219553119604	-38.6035119273993	-41.8517860710225	-38.8819122482929	-38.6349425437562
747	747	-73.4440380979739	-74.0147953680542	-107.721442951835	-73.7846547477554	-80.3192665811937	-72.8492855286679	-73.0463578851625
748	748	-55.6637244692302	-54.8369378604116	-102.722272479718	-57.3548680396413	-57.0891481050747	-58.8965311207673	-55.0971516045715
749	749	-39.9914781265265	-42.4481878023383	-44.4160352956344	-40.9701060410626	-39.1576671214481	-40.5073750701772	-40.0269397503643
750	750	-34.1497189130341	-33.9789028260919	-65.2569050846048	-33.6752367604427	-35.700536942396	-33.2912806560401	-34.0006406196647
751	751	-34.5250493721927	-33.0159701224241	-63.1523232793394	-35.4602213723518	-36.6400167561823	-33.7219262930498	-34.3414312068395
752	752	-38.485218988975	-37.1445281748271	-58.8989475880286	-38.9867563357319	-39.1994834618872	-37.1856625366592	-37.8216390989056
753	753	-33.9827578495177	-40.460887376936	-52.664565774067	-35.2218861058706	-34.3847169202135	-33.1693720328029	-33.8517481770649
754	754	-56.2730461928291	-55.9683668635833	-78.8430899967827	-57.8577703078125	-54.6610415648267	-60.0331673113857	-56.2284926563231
755	755	-25.0607261704425	-28.1952471784332	-43.8718053908714	-23.9559325644071	-26.7628436779285	-24.4770877271414	-25.221482321319
756	756	-29.3003643282337	-27.8801920639733	-68.7316746756867	-29.0337888669003	-32.8819338066941	-27.7197895839952	-28.9136321134876
