# Supplementary material for: The effect of apathy and compulsivity on planning and stopping in sequential decision-making
Source: PLoS Biol. 2022 Mar 31;20(3):e3001566. doi: 10.1371/journal.pbio.3001566 (PMC8970514; doi:10.1371/journal.pbio.3001566)
Supplement: S16 Data — See Figs 3C, 4, and 5, S4 Fig, Tables 2 and 3 as well as Tables E–I in S1 Text. (CSV) [file pbio.3001566.s022.csv]

	DeprAnx_newWeights	SocialAnx_newWeights	Compulsivity_newWeights	Apathy_newWeights	participantID_newWeights	DeprAnx_weightsDiscovSample	SocialAnx_weightsDiscovSample	Compulsivity_weightsDiscovSample	Apathy_weightsDiscovSample
1	-0.189937892840799	-0.121634694818385	-0.666728117889289	-0.434596390791874	1	-0.251944762738226	-0.0555392645953942	-0.836562914613853	0.0280999408263955
2	0.320913463400725	0.33625434556255	-0.695982057916854	-0.296366938877142	10	0.300959665176654	0.302889962612944	-0.582262674539033	-0.287370722678532
3	0.0299049137005367	-0.299332773917613	-0.345480775690782	1.70778400651431	100	0.101776898216687	-0.556288876998674	-0.210541971659041	1.59722026424831
4	2.19804129604943	2.22408919743931	-0.972827096685524	0.666472474474606	101	2.08910767690315	2.25449707759603	-0.796051976312166	0.298789455426282
5	1.22373436220691	-0.316686528904601	-0.567506017775105	-0.230972787565343	102	1.10628201875568	-0.401382801243164	-0.287246457028968	0.0685484664024269
6	-0.00127737909042676	-0.464365393729325	-1.0542884934573	0.784166510439745	103	0.0129133440174599	-0.054620804172991	-1.2960508946465	0.413575800467597
7	0.535888486396163	-1.01804003969355	0.110772087077408	0.557252187638714	104	0.574562305558174	-1.09875122129033	0.097695741907167	0.362708066924401
8	-0.895417977923715	-0.4461764671676	-1.02123144499724	1.071468336057	105	-0.76196659623255	-0.416560935121747	-1.00524616999329	1.20723610134096
9	-0.276759176473528	-0.207990708297599	0.153450973300618	-0.566426317567491	106	-0.248325933945451	-0.335759413024523	0.197092021299227	-0.421363079554629
10	-0.272647206568362	-0.740681991793768	-0.826671060161685	-1.92718776108887	107	-0.322138123253312	-0.824301548138903	-0.879750022248044	-1.56359062637299
11	-1.27509700341487	-1.13631528814398	-0.399584323320294	1.10537666826427	108	-1.19790495216992	-1.09779084427298	-0.453160841695218	0.991254790821875
12	-0.295560615358728	0.884100987112336	0.37010484741495	0.116312834231287	109	-0.209149586809616	0.959159688880135	0.585015086032539	-0.419601427323698
13	-0.187018806068493	-0.00892749769815903	0.958597369453911	1.31825649924099	11	-0.0420209818156974	-0.0316667308870125	0.923481921417671	0.726101410495267
14	-0.735911475020921	-1.24281990526149	-0.791322920334848	2.42669767069499	110	-0.704501017529569	-1.30313842469561	-0.601608781892165	2.18537383060656
15	0.656764397138071	1.03068952061223	0.582661485947746	-0.13942619626363	111	0.596300741928022	0.837883085462055	0.490195230112914	0.170535655490489
16	0.72251909923027	0.108117938843707	2.45929700742937	0.0894015897022153	112	0.760754131996311	0.299624572558489	2.13064328512715	-0.3215543223005
17	1.30920266721131	-0.400171273446685	-0.276888462453451	-0.584270325986857	113	1.16546204179653	-0.28047873310847	-0.110210332635803	-0.65423351193599
18	-0.632658486029081	-0.0973933370930918	1.83784311889803	-0.880755792149832	114	-0.613439653340532	-0.0840305810726874	1.71781891801899	-0.398437116994076
19	-0.983385845835278	-1.46051879927783	-0.468584169983149	0.175870148592742	115	-0.971263230626245	-1.45052975188606	-0.211425012962202	0.263967810938181
20	-0.49452837701146	-0.282055031215088	-1.25068920814445	0.733533290112528	117	-0.42192722324552	-0.354641428401865	-0.972540411782109	0.568228532995008
21	-1.5560434640957	-1.30466846261848	-0.967257057226404	-0.469328836667007	118	-1.56176777327111	-1.35166763631712	-1.03664573281708	-0.0448155351384816
22	0.254779303545301	-1.04892682217343	-0.018200903684831	-0.271779113417397	119	0.143138785787018	-0.864285254654182	-0.0960522622189041	0.0249136442142401
23	-1.64815424738409	-1.34473117154678	-0.716783499924714	-0.933394442522222	12	-1.66716448631358	-1.32210622620342	-0.700307702715124	-0.242073104295284
24	2.32278554106882	1.80286943514389	2.58658144413093	0.877832534803004	120	2.31203398744322	1.841164017527	2.29853132315507	0.185205370816707
25	1.26618931423236	0.962738011704884	1.69924953155738	1.31580156007388	121	1.09911584161644	1.07841254169909	1.55842138565646	1.08281278023116
26	0.688575711401258	0.381799981952217	0.126298235950326	0.522879840395364	122	0.727410760695407	0.401568845051368	0.302071812433916	-0.281598412527353
27	-0.874411686310797	-0.855886156357796	-1.23430604903992	-1.69217206270334	123	-0.879468555169818	-0.953743295053526	-1.19024320643143	-1.38832119390692
28	0.815096815368974	1.22838294244963	0.502087156862243	2.14499946668621	124	0.931597545804182	1.19262494762631	0.401013216122235	1.81850292053765
29	-0.725622816646621	-0.478463168960582	-0.961583896872634	0.710987557560041	125	-0.67398877745492	-0.578849523419699	-0.773079916750295	0.787449352695569
30	-1.56898284754203	-0.268698409157559	-1.28084880995312	-0.846741509262557	126	-1.51195261501887	-0.291528634657822	-1.33691969220034	-0.600312986490244
31	-0.0284350009076847	-0.281108979721688	1.43608780211577	-0.461569731300144	127	0.0161331917783771	-0.285028132829119	1.33485471636301	-0.580062842941378
32	0.317020242582272	-0.31336662247326	1.34216359324162	-0.226174957112633	128	0.268153974988615	-0.36050686220534	1.32780382053933	0.266153033527878
33	0.550964148471364	0.848973413235536	0.91299434071816	-0.707835158737023	129	0.476225491853768	0.803124430521012	0.986796606156877	-0.641217150060822
34	-0.867384283959643	-0.623870050656206	-1.27905409134835	0.682141909134103	13	-0.779374566393868	-0.56530088678933	-1.32880261043048	0.443500883633016
35	-0.4731093472508	0.441604154412725	0.565857118478848	-0.392160142176362	130	-0.387048547029504	0.0677694962802798	0.318611093077547	-0.241699813692293
36	-1.30778682292229	-0.899829276340625	-1.38852887461067	0.458099999709772	131	-1.28192633685329	-0.917565938139875	-1.34191839964461	0.253784960733907
37	0.59145214610457	0.501087984702242	-0.0986847272627446	-0.896300384893569	132	0.542996323045865	0.42161755312842	-0.0192648746266506	-0.774054834092927
38	0.635220924819224	1.08576896514429	0.830559623540871	-1.49331288085481	133	0.510167146810831	1.05762872787368	1.03283670979938	-1.42533062263101
39	0.956326260842016	0.656294647454986	-0.804075290036095	-0.479330365648184	134	0.963940343287281	0.555192933303997	-0.704661492320092	-0.71518428705304
40	1.59677677247022	0.153147505818983	2.8912453368146	0.021414229672061	135	1.35767975298619	0.307882500669124	2.76772104303705	-0.72200299051893
41	2.52688609079278	1.78010506427879	-0.407103725443573	1.14414736282909	136	2.4780601127663	1.63767253917284	-0.221777048057507	0.375513728460521
42	-1.13740319422644	-0.648225811219645	1.21641840196722	-0.636962634971012	137	-1.00957414746159	-0.505298087343163	1.18149492472625	-0.676463458538743
43	-1.51078873879742	-0.284470483792946	-1.05274260588498	-1.27441030159807	138	-1.35997826790441	-0.420035524814964	-1.15190688987417	-0.976158203370463
44	-1.20125259662736	-0.20679618143146	-1.16817268024487	-0.993778125193721	139	-1.07900479583005	-0.153705665492651	-1.22767459073164	-0.578811131415667
45	-0.210859046405662	0.128314654867523	1.7612888238365	-0.0533234602385695	14	-0.127802015166761	-0.00394710272551404	1.45614093365222	0.0166459495052378
46	-0.985201704587395	1.17458090614039	-0.265288476580152	1.36913270869802	140	-0.702076551890551	1.05965974592357	-0.21181673486087	1.2914588277888
47	-0.40468405056878	-0.101953847320105	-1.15344657105551	1.93724653035741	141	-0.234195211291779	-0.0441772843812158	-1.12904467448694	1.23687470663888
48	-0.56427209251495	0.393860538762796	0.081649966949088	-0.973452402317164	142	-0.634511862526797	0.50376010194188	-0.159500969175507	-0.693507840387227
49	0.426329764676744	0.63996503624363	0.749653842497717	0.871283183503084	143	0.515403034320237	0.594255470328833	0.595538961981787	0.842659073271687
50	1.22508462549622	0.804745901706683	-0.297390970920871	0.484420016935585	144	1.06123293229319	0.786258514989897	0.00143959194435961	0.304175161419186
51	0.223498347501499	1.2045464342891	-0.527776253229691	1.24162665884237	145	0.216678432107588	0.893023213393876	-0.247624714074235	0.99382359049418
52	-1.16333139904098	0.379974338488597	-1.24858371521022	0.96740497189059	146	-1.11327808306409	0.369732184434544	-1.19676380083947	1.02973465381449
53	-0.486166227803405	-0.21516871798063	-0.378018412019763	0.135355045793128	147	-0.472231526628739	-0.217604153650589	-0.292194912141495	0.0891889708998345
54	-1.16352554902136	-0.441484950339209	-0.642511596727188	-1.18306577229279	148	-1.11585029963169	-0.72120776393318	-0.480232497869751	-0.950477406736729
55	0.324378818424118	0.849705278246707	0.406326135438981	-0.864616548502327	149	0.28740984987863	0.872539250222295	0.523603247506309	-0.593627833254001
56	-0.064021477566562	0.61371961053091	1.47949899585444	0.519131662810443	15	0.0232381487479086	0.439192928189862	1.4662968153946	0.248355534752741
57	-0.365345890611258	-0.137589579292005	0.0303799009701722	0.736762517948353	150	-0.315467613941685	0.270099515809232	0.0045325578453984	0.494258092597543
58	-0.900836137828237	-0.700509940734603	1.9020628845703	-0.66144438174535	151	-0.802753381987175	-0.768371541767938	1.64654576109096	-0.456496621714646
59	1.98983698498077	0.790474823612714	0.704956888952397	-0.640484244916288	152	1.84875405535429	0.950309696409822	0.393381159324985	-0.656405186003195
60	-1.30576193751172	0.508012888996781	-0.924797652335938	0.0764096914303715	153	-1.18708345670751	0.37539973544918	-0.7857063820886	0.0893206543547856
61	-0.746178560798765	-0.695749237456651	-0.823257134701943	-1.92662955512512	154	-0.847462040715964	-0.534906719845189	-0.754830268137579	-1.54822678214252
62	0.774531161568258	-0.320688945722704	-0.963593198950171	0.732400738866877	155	0.797574497826931	-0.308101641831832	-0.885171025573115	0.476416805040899
63	0.682126637985918	0.516842498425481	0.597072453326328	-0.42230365263365	156	0.570406139817908	0.679809850181041	0.588307673249323	-0.140116024485807
64	1.64437470422795	1.42676779014455	1.27258022982019	0.354229366352333	157	1.50496544742885	1.79154818428387	1.02905968321945	-0.0511755890884796
65	-0.673975641390559	1.16353000845734	-1.0754261015803	0.208705348448322	158	-0.578532097112449	0.948497948271692	-0.809248041896105	0.654921456624985
66	-0.314033426695839	0.796921746878398	0.948882681961631	1.41342345880364	16	-0.186593951512041	0.894107517458584	1.13455001367391	0.869614217648074
67	-1.07294777983417	-1.23925939783602	-0.147505911575272	-1.00697961731056	160	-1.00710214019505	-1.30445526791514	-0.112929469303145	-0.766988436125219
68	-0.535836750811298	1.54456592791287	0.106606537919636	-0.600942984859749	161	-0.459489171891152	1.2424937571531	0.409862813394132	-0.385762513475474
69	1.31718566536863	-0.540089405015334	0.269614431907858	-0.265765157443009	162	1.24831559047406	-0.417205592873344	0.265490227695228	-0.183152861612249
70	1.37195304651065	0.257546733933072	0.171179038873163	-0.0976165073588417	163	1.34551090139988	-0.0139538979917344	0.25068023849179	-0.215310189893243
71	-1.47294801742905	-1.53862312682453	0.0334912491856582	0.362605899440166	164	-1.39037307160757	-1.38878075090988	-0.037694471709155	0.43817448802698
72	1.48835401509428	-0.35917061418088	-0.205922682156513	-1.63372259206941	165	1.12853174909501	-0.37328455132591	-0.121826725911142	-1.58395146126266
73	0.831978075387103	0.441093732528541	0.988250146762575	-0.814154697413564	166	0.831986772459197	0.29930478055531	0.83824900137475	-1.02117550058067
74	0.097478623294604	0.251712848750366	1.17432628489	-1.22309206720379	167	0.0569300268675472	0.527967137987204	1.1677521683452	-1.07903073314181
75	-0.0469992497880583	0.556518093227079	0.175466093676801	0.340070675180527	168	-0.114810278899065	0.384774033384573	0.554604080418097	0.418226455160208
76	2.61142546149589	1.4620138214453	0.681060368863382	0.670447600535573	169	2.5764394201217	1.26826463610788	0.658943733463683	0.446989089423677
77	-1.10906983645501	0.273077477978285	-0.641793275427374	-0.88254140317547	17	-1.04866497019577	0.205176982339181	-0.530796234029493	-0.569582195261438
78	1.39026355387904	0.810597182513929	1.84044677864736	0.373784569888219	170	1.39358608961492	0.81537513557656	1.63708988266727	0.388777490955513
79	1.03107306171286	0.876819629637355	-1.15692827442963	1.26437078707746	171	0.976729851844856	0.762282519956184	-1.06896526597782	0.91215761600414
80	-1.37886455044362	-0.804566827155729	0.281778428830611	-0.783805678791016	172	-1.25450956518585	-0.815669630360436	-0.0291003535557103	-0.714119572597583
81	-1.19514221716536	-1.47670011013909	-0.681901594432581	-0.593025475130141	173	-1.08888399178322	-1.57328064769357	-0.822346697332695	-0.444925328328994
82	-0.710456445206323	-0.174890006997651	-1.05990266236299	0.207113085409188	174	-0.716885791021283	0.0375146006592604	-1.09952478968372	-0.0707429941162535
83	-0.974105455577573	-1.35580064773522	-0.446261731890485	-0.164005468311418	175	-0.858802666979834	-1.16538167972248	-0.685875418694576	-0.191992140224557
84	-0.103546292574618	0.546640214212803	-0.0799717611219547	-1.09233154517295	176	-0.132106011360115	0.578826166266782	-0.0738487271985724	-0.755250269675578
85	0.282462796201093	-0.986050625607092	0.311245688692886	-1.80364997185803	177	0.123791686825848	-0.737231286579632	0.242861691850199	-1.58700715539852
86	1.55932380316041	1.13965502821097	1.21739561157676	0.432728712235484	178	1.41048552963332	1.23614515663162	1.24994801594514	-0.14023648293839
87	-0.880565884941599	-1.35340907345808	-1.19569480723164	-0.407433160372094	179	-0.909464381421939	-1.12925529210521	-1.25269008752009	-0.0308909181597715
88	-0.113824144194162	0.682669530347597	0.335505065698899	-0.689080373686615	18	-0.165651603415391	0.735840746198399	0.235987116503884	-0.792248015699669
89	-0.0956533029173804	0.085708404170914	-1.07861439773264	-0.42734116880466	180	-0.186282660266058	0.0580035272889931	-0.891203665624336	-0.154758394751163
90	1.06779194110586	0.439392459984115	0.139331467974383	0.137256610298743	181	0.962814959520898	0.462172041265427	0.0224999273326382	0.221802800143747
91	0.206414301601894	-0.454445976105381	0.516314307547684	1.1893966108668	183	0.153087720508093	-0.289456816031705	0.77369363668823	1.2231789689764
92	-0.582516322319515	-1.5143008104961	0.240644203167437	0.351699482884746	184	-0.63019020875064	-1.51051214860159	0.221501577266724	0.313054125764077
93	-0.168734958092547	-1.01066789404113	-0.68063805528891	0.904774870421859	185	-0.182284315022972	-0.93846505279221	-0.656761249194726	0.789191046238131
94	-1.55939151978035	-0.975266676196261	-0.445740943284247	0.0966440571254541	186	-1.51930828659698	-1.10062694892304	-0.437450667035363	0.136085059029365
95	-1.28666567960463	0.758391724735492	-0.639513515701158	0.12727039131147	187	-1.11856898106297	0.421735738074919	-0.761608753891679	-0.234847241528987
96	1.52536878848405	0.992267607962896	0.525132301696787	0.495688801852173	188	1.40159525828249	0.966588188254661	0.564712063324625	0.402289270745576
97	0.147531924885232	-0.482023966833194	0.800858317601778	0.459488444450448	189	0.117890482938305	-0.385584204678187	0.697695803546415	0.500047838629256
98	0.883147920387122	0.850341293797189	-0.247738341835764	2.30554649268129	19	0.966507206359917	0.757785149390564	-0.0635349609600941	1.8479568643414
99	-0.875884499264034	-1.39752476362801	-0.338220142555276	0.342258988098632	190	-0.751295290329497	-1.32947892119514	-0.26473592605364	0.63202018030872
100	0.615233702333874	1.33129285924528	-0.94463514824966	1.23706650770946	191	0.655421231825946	1.05161865217754	-0.813550834661572	1.26828154138677
101	1.17967247309216	-0.660625900485745	0.471735426908337	1.2882117025516	192	1.02377784289492	-0.687512750231959	0.722211806525197	0.74044743853483
102	1.0232656176065	0.597163760066561	0.651743070954939	-1.53105207258688	193	0.835967332743477	0.862180087939886	0.425615922922668	-1.13747558080621
103	-0.0630738410010669	0.0175332523106747	-0.244583511628999	0.4709842885853	194	-0.0471346126217597	0.227708265376645	-0.27887703442768	0.369018893217369
104	0.0302497653348936	-0.381934102570813	-0.725702464900146	-0.381523609307795	195	0.0152557994801337	-0.521381362377122	-0.697169883831148	-0.402712718753006
105	-0.170814647629951	-0.227440153546801	1.93258599064803	0.64497152232333	196	-0.124515850964346	0.0677714272717459	1.54631188938206	0.297761375784759
106	-1.35964826276059	-1.05502383080902	-0.663045890316426	-0.930732064398585	197	-1.29766282539687	-1.033876349741	-0.616073754635628	-0.848024809450636
107	0.0642446629142919	-0.243859770171472	0.107529945300698	0.564981365503163	198	-0.0203170691297096	-0.098375294765448	0.269876047611845	0.447170510201796
108	2.6339681929307	2.81579993607176	2.58621858935713	0.855369085534629	199	2.63398280029641	2.78821172534608	2.49543727571202	0.368158380389071
109	-1.45048718197009	-1.57211062015676	-1.4703679579949	-0.176856197473153	20	-1.40286515312631	-1.45511629393032	-1.52615277567688	0.21191481903883
110	-0.0781800839218087	-0.96082573697508	0.417687841334387	0.834412362508075	200	-0.052134529291141	-0.727174025688525	0.160390201445368	0.914821456021156
111	1.79205375214526	-0.256678905602614	-0.371937945711328	-1.58690466181423	201	1.54545024627056	-0.234846081576726	-0.235433934745906	-0.962246740383571
112	0.335068255823967	-0.569571465897058	-1.67797861018449	1.22580769724854	202	0.261259604435946	-0.563359137847689	-1.51302278954615	1.26842858495056
113	0.247207045929283	1.88451830656964	0.6969388686082	0.981582508452885	203	0.374132534389667	1.78802535823451	0.971732489971985	0.918742185499265
114	-0.187324311055334	0.0308790796846699	0.0412856590117381	0.777170695731594	205	-0.138688724776519	0.272532409902429	-0.101109028424344	0.56092173208984
115	2.0579099328583	1.44331147529979	-0.380245471139898	1.4155267207231	206	2.07152749324093	1.41083525982524	-0.62481663813279	1.03632731266359
116	2.66719803642196	1.09447392675475	-0.765318436943549	0.782020627031301	207	2.6033454415346	1.12860074770113	-0.758770909198319	0.434537690684425
117	2.08621375456054	0.816861109932263	0.00816323905673781	0.115544342340655	208	1.85975526036537	0.799187686722364	-0.0951583323730332	0.190026394790456
118	-0.186507584748291	-0.263423120248201	-0.866085624966823	0.371036452881872	209	-0.195508341661971	-0.381244708995652	-0.832508909954098	0.834385816443338
119	-1.26823573036368	-1.37260127829735	-0.495006950693352	-2.05276243352163	21	-1.28371451266795	-1.21875818894955	-0.619039649231881	-1.58873277511733
120	1.49494872772794	1.9519255698615	0.39506398999772	0.440260290566164	210	1.32038248171753	1.95127425682493	0.521698524231679	0.691385278136715
121	-0.649870444877797	0.420463019643484	-0.369333350379951	-1.03275550916319	211	-0.662102416988776	0.438417678203638	-0.251917523495138	-0.789839536777006
122	-0.566197146778313	-0.730086130594284	-0.366495848483978	-1.40499093637116	212	-0.459897512147817	-0.688520148678319	-0.605354969281716	-1.28280565781165
123	-0.169815779382579	-0.106596879470226	-0.680726428502935	1.84150332747595	213	-0.0395674351929926	-0.11505585976501	-0.684857606368107	1.32997038407158
124	0.338351177701947	-0.251615634377014	-0.683139599903278	-1.81672551636662	214	0.347378277291655	-0.327711227531144	-0.893715757190044	-1.56538446573694
125	0.987393781769217	1.20003755634485	2.41995571259003	-0.657328168362371	215	0.954196783887924	1.17507491250152	2.51323968359841	-1.20602310620732
126	-0.436632208083167	-0.00619420050974849	-1.13862122653836	-0.39361982887727	216	-0.37706381899449	-0.0603030304516796	-1.1968347177086	-0.0384058920379186
127	-1.24498124395725	-1.58093016747932	-1.06526653950113	-0.544340189135896	217	-1.18948987649252	-1.43043910064838	-1.18400078178634	-0.536593263603103
128	1.38454956567863	0.453800125879381	1.57061085575094	0.633272284247452	218	1.2363240700112	0.570306086099636	1.21641526277642	0.628412273552294
129	-1.09082943917695	0.466250914889606	-0.332175548419791	-1.2949352963852	219	-1.02556224377815	0.492127873752388	-0.406674577149535	-0.893347941732718
130	0.255943966631929	0.749892861455829	-0.059762061816861	0.480488506871033	22	0.40457246736528	0.49612488604466	-0.299842858770375	0.242667439280788
131	-0.228750625329943	1.32079247105554	-1.2573840444957	0.0562210393924744	220	-0.182096140221896	1.16180906106189	-1.12825778698816	0.449677011145755
132	-1.29540594545714	-0.228615028198462	-0.15325499590519	-0.494775205882104	221	-1.18810365287274	-0.298812956091607	-0.337022685141013	0.0200063520495657
133	-0.101005586773842	0.344641509161153	0.18384175835208	-0.994910593669956	222	-0.0024551619407953	0.353062581847522	0.303439302161583	-1.09340972549668
134	-0.52617082620873	0.927898905726188	-0.826319337460779	-0.368694032376968	223	-0.417534224823092	0.886322999234454	-0.899268420650499	-0.0316846831557631
135	1.41935926561645	0.991524986681975	1.13238081309457	0.528877022157942	224	1.30293290474839	0.934763839385715	1.36161293840894	0.531037773309031
136	0.91104612613429	1.09299716523523	0.330103325153723	0.0882757089454464	226	0.97467185734129	1.08179812164157	0.152180148725923	0.0489192900781385
137	0.16819283971022	0.291113102768171	-0.238433711922836	1.66540342434081	227	0.344245173827792	0.204233027420706	-0.176368642089147	1.10724990724805
138	0.237776161987379	-0.641600701531596	0.0450489944307298	0.495966978899176	228	0.34594698454103	-0.88998985055175	-0.021221840527146	0.466813071899804
139	-1.20468706211728	-1.05317819173294	-0.681569571050035	-0.399048949331706	229	-1.2384334894233	-0.794475777840842	-0.684487913522449	-0.255000289099813
140	-1.07997979794868	-0.713997897060832	0.472082959428208	-0.688043517791857	23	-1.02197237993224	-0.869463581305249	0.510870703120768	-0.502037169999154
141	0.813675454901454	1.54056471116444	0.0377126178039601	0.15699924499283	230	0.75659622923111	1.47937455789146	0.0665536543869147	0.324292955902782
142	-0.542101542327202	-0.479757458239281	-0.307537545101098	-1.03467592978947	231	-0.501687274926062	-0.5883797540522	-0.511367900684575	-0.64386009774722
143	0.771868655530609	-0.270491566245489	1.90504930968968	-0.135082698392339	232	0.70672744925188	-0.0915786011292497	1.65106264952687	-0.203705647532179
144	-0.285349223346222	-0.593655084943707	-0.780385223891214	-0.608832116012965	233	-0.336789190480012	-0.54676077736466	-0.736751903280074	-0.51046081115774
145	-0.515122660159856	0.624672326995363	0.66716685368622	-0.854807371349374	234	-0.570076701909678	0.620496101028952	0.848827719963857	-0.811443476759795
146	0.506645900869162	-1.12150131717198	0.613064413836229	-0.242694220561314	235	0.478889399732229	-1.09106430145861	0.81509101959736	-0.244310472412245
147	0.719075594758827	0.590145104074742	0.498516497224565	0.858789231231058	236	0.706865137893044	0.418275824906221	0.819976025190498	0.72068670292133
148	-0.768483053617078	-0.2530514579127	0.187251867759985	-0.117877107405888	237	-0.677512863311131	-0.063600231391433	-0.0105645189986672	-0.0393825988432513
149	0.331577357565919	0.408335616848478	1.67532085727401	0.0530190351618479	238	0.340650703452398	0.744829844444524	1.37087223823827	0.188663852265899
150	0.198794137209608	-0.136287323452524	-0.153705720319158	0.683269333725133	239	0.16920836971856	-0.288127700120944	-0.25513691710715	0.309235326358306
151	0.70622863102894	1.60737900627318	0.918796346470729	1.37175105191596	24	0.787561357192101	1.67143603865748	0.834918723914293	0.810843311888301
152	1.81287789864292	1.75777726970578	-0.204005198581671	-0.713354732347792	241	1.65584383307827	1.36112856127326	0.440240263179781	-0.410568092149321
153	-0.243957423054723	0.155204570070779	-0.693607782464099	-1.87133403571261	242	-0.360634516307311	0.312888361246005	-0.438322555106207	-1.46755456140187
154	-0.298265760372067	1.43553764134161	0.210604542742502	-0.478743498614374	243	-0.287104235504808	1.34514689708	0.472614210999568	-0.375379924753818
155	0.220184967427935	0.254278760432182	0.0950801686593976	0.472158281840725	244	0.311893887048739	0.0809009476178778	0.0319487042041808	-0.0160148217272433
156	-0.938904837902104	-0.176598495984203	-0.648856227452235	-1.06206651756633	245	-0.916490207769625	-0.185246289218032	-0.451720937102884	-0.750241804905535
157	-1.12480769982628	-1.06774818919987	-0.115480742167687	-1.4285830315845	246	-1.08762441315034	-1.37169451994961	0.0205027539947372	-1.25527287406209
158	1.13529608661155	-0.0590753661870611	-0.894834181029549	-0.803863538566519	247	0.9833905497859	-0.19558106553786	-0.782611046073356	-0.745902353855116
159	0.5063140320009	-0.00947533709736558	1.04561119771032	1.01831708534743	248	0.513821573262795	-0.0346955035646795	1.12524306742847	0.979595876384343
160	0.500556290917001	0.27410058978509	-0.10728148808642	1.44247485697176	249	0.537146335431028	0.212335586666552	-0.059027810238652	1.1796283261972
161	-0.332421109266301	0.880751043909415	-0.0514928040575281	0.691921708953758	25	-0.24570958689107	0.915349141747302	-0.102620701781994	-0.13166805588818
162	-0.616064107450705	-0.103111732495251	-0.30380272201498	-0.586457044546301	250	-0.57822212066882	-0.2067836476685	0.0377044800956108	-0.76434821555438
163	-0.543044248769435	-1.4382808417304	-0.38635822384271	0.37254722352056	251	-0.486458877778909	-1.43728447121725	-0.732659029225295	0.368317046232674
164	0.897939625839746	0.703415597770735	-0.366825698492448	-0.650470565691081	252	0.834223772492245	0.702461577255014	-0.350416946223407	-1.10367726464754
165	0.265267788631602	-0.858961631247498	0.253061889633255	-0.0595376264278895	253	0.195897404237254	-0.832005655367527	0.146476991393516	-0.0316775664808999
166	-0.134221275475845	-0.139660782926707	-0.237022801045846	1.64559972022163	254	-0.194285223108801	-0.247945970431328	-0.131479103364539	1.39625249817262
167	-1.1914670063159	-0.0599788120110956	-0.54079029370077	-0.0670703453952083	255	-1.12342129407362	0.136402621949091	-0.488585644734865	0.305811484925635
168	-0.436868080512292	-0.924609072158344	0.401698975113784	-0.784502392782817	256	-0.404515817559609	-1.05461983500294	0.125071941189457	-0.346386391348943
169	0.208313420731958	1.2180267565042	1.27756484137663	-0.536887948218673	257	0.215821233588036	1.3031161720411	1.00050866483196	-0.444420419709036
170	0.977748278859155	0.853270198597203	-0.318885176954385	-0.691172642238926	258	0.927341710125034	0.509446848995116	-0.27684581817899	-0.466676903448649
171	-0.321400354052008	-0.525080983088906	1.31784981665629	-0.845504980035755	259	-0.302676867032007	-0.298803620518843	1.08229697905398	-0.54502302293978
172	0.504501687871811	1.93463318767149	1.12365449832792	0.170377595631313	26	0.474070561442594	1.92688115045452	0.990995394854417	0.184779025314316
173	-0.389613701094766	-1.41499350540501	1.29195276057044	-0.303007352381681	260	-0.365496238655969	-1.21391730569594	0.988634513316383	-0.235958139583983
174	1.91844341819313	1.77409917688437	-0.843597429589395	-0.611585008711171	261	1.77177701422569	1.63649869895258	-0.779647954676622	-0.681405190170322
175	-0.0676886640045998	0.143541403006594	0.690861675949382	-0.888921347905157	262	-0.0836413353330052	0.158121906785254	0.621520349928825	-0.860589319414522
176	0.341052525252388	0.818465754859504	-0.24277104464148	-0.192068258598852	263	0.379685503762609	0.619039779481986	-0.121529236706542	-0.361219056245525
177	0.436840342207588	-0.468379624931633	0.377051655401389	-1.57196086236358	264	0.285805145748027	-0.342615808074221	0.225964309622962	-1.15497581443906
178	0.662045327139261	0.382442218652577	-0.256842562570026	0.744342021372293	265	0.527668900598141	0.456216587074864	-0.179326676362115	0.436317849115242
179	1.0273024712949	1.53693351116564	-0.573717533852543	0.228785768016105	266	0.994370612096387	1.53565897434227	-0.460949576977661	0.2457107740354
180	0.910573286871469	0.0147059519016865	1.17797347586217	1.03461803200092	267	0.874660005605505	-0.188926494741746	1.10615666319567	0.935497990543992
181	0.999911987218913	-0.975935211761018	-0.893989267694556	1.1136709418315	268	0.886577479655179	-0.946475262630653	-0.73577272664503	0.815309525047544
182	-1.30442266809596	-0.0649490688777956	1.14487424020406	0.663882111947913	269	-1.05431584469022	-0.0588789242267821	1.1172335020327	0.30998981615193
183	0.0278640825996408	0.367751322887062	0.120272724197997	-0.663390857443748	27	0.0969046707996729	0.154715440194616	0.0551169517307026	-0.447108341905798
184	-0.464754249460579	0.911799521925184	-0.926429561282145	-0.851703750248266	270	-0.48004257797271	0.773833458106994	-0.828875354542482	-0.522144341291104
185	-0.0173613368222403	-0.989285036296052	-0.267025007446441	-0.695177066472959	271	-0.0564070904736938	-1.06027295726605	-0.216557517669048	-0.38681852128314
186	0.675542972999049	0.108421226380286	2.04164367202592	1.28706590901901	272	0.7095856737715	0.193801294832454	1.88874525060339	0.618119949604031
187	0.798994133865738	0.832706241140145	0.559513117870777	0.477645600343917	273	0.792132141529462	0.777400920649393	0.766247346658866	0.341132135463033
188	-0.781525078022353	0.255796717031159	-0.26210903643763	-0.883206571260325	275	-0.757084974885638	0.189242975478174	-0.288522156475641	-0.684245448698958
189	0.630942165794195	-0.607375986546497	-0.640235817080373	-0.133288815676771	276	0.507645283203498	-0.478417898794956	-0.629261650104873	0.107535886664957
190	-0.298977555398198	1.3283509135156	0.183728333421354	0.087649112099222	278	-0.178214332887415	1.05416208340732	0.343615404926993	0.412783523406466
191	1.53963322124333	-0.996149693510894	0.0428565188606495	1.08875197357658	279	1.42088037167793	-0.927894838912163	-0.202547613441468	0.7681627889948
192	0.0183703383597683	0.201300396254163	0.460478944949349	0.714168097398968	28	0.0422344807275562	0.421290530911221	0.240258965349355	0.607106157949068
193	-0.197982889297018	-0.763360087886283	-0.325379820757691	-1.43454521690971	280	-0.252910544253345	-0.958608519673954	-0.31737913827787	-1.25047664117531
194	0.519367816347784	-0.129724593604437	-0.148668879457075	0.638174249580243	281	0.396338454899262	-0.0361977482531296	-0.0985287103434771	0.0920226235464717
195	-0.33055580706747	0.770074421112365	0.759301499322549	0.228744064633101	283	-0.269737442149943	0.716994888370994	0.880732045862099	0.23170239667208
196	1.92256839803538	-0.905951701068872	1.76281344557664	-1.38919939148999	284	1.7545859477827	-0.397977316917373	1.29555372299793	-1.44892627947409
197	-1.42252276494383	-1.52744136325189	-1.28637835952306	0.90140941904116	285	-1.4555414788049	-1.4824629695648	-1.18847272528738	1.10116940273692
198	-1.06050745108236	-0.98299252343674	-1.36567381802578	-0.373699136939837	286	-1.06667895002372	-0.883255259223368	-1.21835512505266	-0.167098504824517
199	1.05316251498865	0.82247104829479	1.35579540610977	0.816200401665756	287	0.99064783819265	0.838619003454363	1.20246993044786	0.590184899893935
200	0.311544917362162	-0.6212609442958	-0.817646589035548	2.06870975187113	288	0.371018683018355	-0.445976073596002	-0.85448279697096	1.23661152772413
201	0.0202662692198621	-0.601888951744647	-0.665767680011746	1.40860227934414	289	-0.0208127599817155	-0.579062053384955	-0.600028538228133	1.08577006274292
202	0.738081585009862	0.509151773387972	0.933792468098588	-1.26859396119202	29	0.522437036917769	0.450238541627995	0.883086681995688	-1.01264334049378
203	0.793069388550274	1.61321951782293	-0.581556577669057	1.09850702457452	290	0.801530826963484	1.53933416446635	-0.360966705940198	0.953436152067466
204	-0.6360266901892	-1.33836161761489	-0.498573198872038	-0.787795560468593	291	-0.580085828601452	-1.3129141995626	-0.581247792297968	-0.548841347245553
205	-0.882791474800161	-1.42457075839299	-0.120887130889562	-0.14620955306793	292	-0.951922921243608	-1.28252664417978	-0.392890527767892	0.15262809408666
206	0.81043005045425	2.08890973014482	0.71119439887589	0.885281265682452	293	0.927989020233	1.77908601994776	0.893115840742896	0.859579680243052
207	1.29716668329945	0.187728004004015	0.957272284112072	-1.20691525744218	294	1.24662038776954	0.331701350558127	0.965848087999571	-1.09123793406006
208	-1.13134883616797	-0.788386169973435	-0.801125855995401	0.21467786162422	295	-0.944848052532071	-0.86414255471698	-0.897918002160527	0.247679068975639
209	0.741715163238824	1.6307132289577	2.35162478831958	-0.767974566614356	296	0.740267098229515	1.90792003373591	2.39723031396365	-0.8023748113102
210	0.160580882149816	0.18709958814773	-0.26419977402759	0.0445690073173729	297	0.100299498608989	0.245333672937005	-0.279901946943728	0.315365793711297
211	-0.461083115130177	-0.124748047072623	1.77730484407383	-1.34850839253406	298	-0.422154680076375	-0.0274628159114667	1.29103265092731	-1.39427773435925
212	-1.02389010279499	-1.73227663776631	-0.923466115044221	-0.215170292923987	299	-1.04195343795148	-1.63311301877075	-1.0623972878886	0.11372401778152
213	0.418540205424568	0.116564180830511	-1.25229114880982	-0.0121359484641841	3	0.298655638057613	0.046358272665292	-1.17195024928545	0.149363762597901
214	-1.73503425183574	-1.10940527454552	-0.41202501207624	-1.41017063303675	30	-1.72391151179821	-1.36153358377141	-0.251471671700398	-1.04252203117964
215	0.928131445090181	1.09213248069622	1.8488376305377	1.22589276669547	300	0.947690188195687	1.11568943829789	1.81580098310036	0.793031213260353
216	0.111277455020354	-0.645643181092451	-0.0812930438874209	-0.0896436364357077	301	-0.0422384979061914	-0.41131269753395	-0.175303806392528	0.268769735500973
217	0.130781730570384	1.72559528922123	2.22313238804839	0.312303284802052	302	0.291030624787835	1.58784854727184	2.0903061114088	0.0160937848502213
218	0.278305993842846	0.87993152117477	-0.685602888686042	0.101368939110127	303	0.215984565394141	0.834355478209754	-0.743958060047401	-0.291927790763301
219	-0.213670256185208	1.00859456836451	0.831941082212758	0.493204133851603	304	-0.082398211136907	0.872931638000687	0.838696269298263	0.0820334547190465
220	0.292638826712027	1.66676982299788	1.36754543433013	0.438646208105544	305	0.358713550468661	1.55821274474331	1.26469442271423	0.190665285323722
221	1.71049473535984	-0.296774702441157	0.12377568658344	-0.984541158177394	306	1.60235436477282	-0.301641591613934	0.137955318984107	-1.07210591850081
222	1.78490058330232	1.90365508132493	0.454803372765725	2.43720886296076	307	1.7889063434597	1.81464795201647	0.754052494753885	1.80246102438929
223	-1.11922638922468	-1.35643556473788	-1.46375064803401	-0.834418571002596	308	-1.12830653885672	-1.3435597516439	-1.35158113878829	-0.841283745485055
224	0.444366818003168	1.46845022377669	0.121561908234065	0.29391748371626	309	0.434019980494286	1.56035614012426	-0.0885394804471107	0.118111839326581
225	0.503029977616422	0.111641175061001	-0.150752087609057	2.2817794601421	31	0.662138317180055	0.00495523159727781	0.0500429792337115	1.47160252778946
226	-1.48874659850901	-1.45432452835191	-0.80079118632188	-1.10307734207347	310	-1.41944160780973	-1.43177088371614	-0.898225269561638	-0.974593027928175
227	-0.720430318225067	-0.194660802297384	0.426243867928931	1.60308802808794	311	-0.598875769958749	-0.259172357462645	0.627983585288502	1.29154145708671
228	0.829342682588935	1.06326599840847	-1.45800978287304	0.965668065861982	313	0.789940008186202	0.805154211427413	-1.27745469166267	0.991526649954357
229	1.73793296189802	-0.336102246526481	-0.497934185385428	-0.524080141055012	314	1.53491002433329	-0.177329514339497	-0.517225320162735	-0.467749105019667
230	-0.412824677131166	-0.646514982203569	0.1940558268507	-1.50727703557162	315	-0.419363781895599	-0.862016643404093	0.209615393208146	-1.17518738117643
231	-0.647424544440166	-0.50069086225682	-0.717324056860896	-0.613115171821242	316	-0.618990826156735	-0.540472698934416	-0.787913421066598	-0.177900794875766
232	-1.204580841726	-1.23630348565347	-0.699160141080263	0.261172179975666	317	-1.15138074004185	-1.47809332189782	-0.511434619662779	0.740611684560918
233	-0.512225179091505	-1.22478364641654	-0.516756526498324	0.46486834677578	318	-0.559027242621187	-1.08527607960155	-0.534659117612246	0.527602542393807
234	-1.45478401257219	0.4644862753247	-0.0374772980588052	-1.49142148117266	319	-1.32863509184296	0.276164003046804	-0.0998402900691888	-0.992302217147523
235	-1.25899396169194	-1.23823344383878	-0.433281494267021	-0.00291399918380994	32	-1.12230441497091	-1.28127198166668	-0.393717268945571	-0.0123467366362036
236	-0.0603277132214603	-0.836099281357524	-0.505793891690324	0.299401333020186	320	0.0121256003462331	-0.96963427491706	-0.585487949844245	0.293358331664373
237	-0.830742529816083	-1.06403634561917	-1.12910034205525	-0.735923877376353	321	-0.834944309176367	-1.01436690172349	-1.1655234337389	-0.543525533324353
238	-1.2260748873467	-1.49890657773091	-0.3558520354468	-0.838421199424964	322	-1.19987089447105	-1.54392788416389	-0.420544830381059	-0.491704958035112
239	-0.676912483561123	-1.32552855824794	0.102377647163273	0.405693519927022	323	-0.64090149638975	-1.42677145674765	0.112864532757762	0.481425058226954
240	1.46555959802714	1.35254290813619	2.28031594673217	0.414624308882863	324	1.41357815821844	1.65674415785916	1.973686863502	0.343482526740339
241	2.23815837929134	0.713805625006589	1.04157130957016	-0.366200043459145	325	2.07347811216353	0.892396862363261	1.10629364572537	-0.243042994857061
242	1.96086821219188	0.379085287344624	-0.542717532749897	0.802742873738847	326	1.74929892430607	0.423861704753622	-0.50372441116468	0.472796128176678
243	-1.19147718681241	-1.07480684055804	-0.902616775368066	-0.270532303560468	327	-1.03154610804734	-1.11086793379937	-0.918955684582015	-0.0516069531994848
244	0.71867757479799	1.54092934193342	-0.243168664944587	-1.61936000984632	328	0.663491886274402	1.44135794525552	0.00602931819704133	-1.3656534233357
245	0.14152808329876	1.64370750131113	-1.38406696063015	1.40221920170272	329	0.226819806992286	1.51136304193959	-1.29903369457057	1.21820572455026
246	0.888458914512657	1.14293095124501	-1.01964408685146	0.905355331456885	33	0.880485620176826	1.21654074722692	-1.16175546836592	0.411295900150428
247	1.17743878641864	0.807408044723072	-0.553038422259587	-0.414990290736353	330	1.02811745958131	0.815763972944003	-0.577955269972457	-0.0546320225303493
248	1.48926832525392	2.54628917226377	1.87728241234229	0.902647132730226	331	1.50636311697878	2.46962762619704	1.58152457615303	0.773374233424942
249	-1.06091343349405	-0.0555406847651474	-0.78671510953804	-0.099516088783147	332	-1.13399091366066	0.101183699411474	-0.460563589061703	0.146375040251345
250	-1.49190711665302	-1.01310159727127	-1.07660881887891	-1.2029710904127	333	-1.41031687060796	-1.33324875763052	-1.03263226191836	-0.887312232021233
251	0.138244024137205	0.748969854037025	-0.434826779264396	-1.35736425004135	334	0.107627038444002	0.588277821377331	-0.363206917063571	-1.20587341366909
252	-0.294568942863406	-1.3587163106455	0.00707116096464784	2.30725669440711	335	-0.218253742212967	-1.27365333385131	-0.0219269431636343	1.80636509027668
253	-0.707261446621003	-1.01627970418794	-0.94947371695822	0.229496906824835	336	-0.666394922605797	-0.934630286934066	-1.12670796551172	0.413715687407689
254	0.0957125904160862	1.11809217447768	-1.41327775538233	1.40889121278254	337	0.208983056039219	1.15625191022616	-1.27300236979782	1.30066786913932
255	-1.14757759638887	-1.66082121001069	-0.175333363552182	0.315834969229812	338	-1.16921811534458	-1.65034038047269	-0.014341231433879	0.412767153933474
256	1.74221372145457	0.103714235016506	0.243504726405189	0.394421425119816	339	1.59554968113135	0.189832697091523	0.236660533721983	-0.107814103657705
257	-1.44171431266965	-1.51084198399675	-0.280855991132865	-0.952211087393786	34	-1.44524373026928	-1.53349350118892	-0.383985778729481	-0.368028334707543
258	0.797873354844246	0.572468408639227	0.337733109792659	0.42728280068566	340	0.884837748989385	0.395558095671107	0.329676810982099	0.246000536851764
259	-0.0438436670270837	0.187794014367576	-0.361792573334793	-0.772543340099811	341	0.0170757922872774	-0.0801345752011445	-0.39973569232331	-0.467937153830759
260	-0.765117380662313	1.43063041019148	-1.28842368211107	1.50814786375446	342	-0.620868339937369	1.15163231808567	-1.24178169986387	1.14324519725091
261	-1.23470568659902	-1.28520566166258	-1.05320637092603	-0.467462369620982	343	-1.22822500166297	-1.27632164966896	-0.999780135802123	-0.0626659301317034
262	0.871896014481403	1.00680197548294	-0.712690713325233	1.31555821319269	344	0.971296115287835	0.899229025782924	-0.671484950052985	0.850857804172022
263	-1.13342317964642	-0.663346009881548	-0.223004073968059	0.05242390333806	345	-1.12658105774129	-0.682138337692277	-0.119994543579313	0.42823899918906
264	2.03436604838267	0.290267679786712	1.53389233047939	0.642233428530449	347	1.96476865626663	0.300946342829573	1.64113158534657	0.314810153840993
265	-0.462456803000633	0.256264417589368	-0.0862125909902443	0.141560130065889	348	-0.370180484002769	0.346158046567786	-0.199008761020603	0.23230512175139
266	0.249495726287415	-0.0343434969100497	1.52158436924916	0.167113095160708	349	0.258752343646974	0.0757762107801019	1.16685234348405	0.31448013857235
267	-1.14125379996678	-0.916466055937228	0.264401753370164	1.17806190538968	35	-1.02848385288884	-0.932190428652411	0.233105952759948	1.08423459551293
268	0.771045754062896	0.973563366285025	-0.276068359062086	-0.479565751471199	350	0.784952473854272	1.03555008114411	-0.107184817357313	-0.802477239317951
269	0.0985640962863454	-0.283419601716456	-1.28191371745564	-0.453640039953392	351	0.0340642369845095	-0.256948033927588	-1.27480194458666	0.0785617144083597
270	-0.0223082777586598	-0.458642238825041	-0.917874909372099	-1.6681934571253	352	0.00786550839739647	-0.635935123519718	-0.839391134804364	-1.48418756922578
271	1.00444632553094	0.0934287630218794	0.662269722578586	0.00768657508543067	353	0.953159707408809	0.286268517039937	0.538210038774746	0.142581265941967
272	1.56593429469146	-0.0859837006138072	0.533174446582797	1.61416303313022	354	1.49237836435817	0.282911469447626	0.527526509340075	0.954140522278729
273	-1.5340711184714	-0.809256721923085	-0.235940094335481	-0.975788646937721	355	-1.50726449554715	-0.761390131596055	-0.197008707135093	-0.749541154528582
274	-0.479911824999885	0.444602464195751	-0.0557017506599249	1.7470869880956	356	-0.428261720089821	0.237693942246103	0.311103745222611	1.233794947541
275	1.7704893711374	1.13279290884827	1.84875049588067	-0.0725789335280814	357	1.65104182213544	1.18551274129644	1.75989180236348	0.0437338680372938
276	-0.479226974739731	0.164410875975162	-0.774419262069528	-0.524187056825139	358	-0.428605344410158	-0.079051181061165	-0.543345014518297	-0.442195855666168
277	-1.1604871741621	-0.797496477023491	0.0693164341744726	0.0184356811084176	359	-1.03127279569394	-0.754707007813278	0.203214905696733	-0.310497943299281
278	0.427830739538279	1.32303471778738	-0.662603965521501	0.378871111527886	36	0.331216457524422	1.27895552614032	-0.5855452766902	0.471130020179804
279	-1.06671184984229	-0.92728440431802	-0.819782190117216	-0.700783561971089	360	-1.06935842911787	-0.870507217000231	-0.761185556063706	-0.505609178539198
280	-0.311618478026818	-0.79175819555327	-0.0641092171469894	0.117195212395144	361	-0.336341441912071	-0.704716357728059	-0.0927053789598069	0.0203373813882663
281	1.03225755044682	0.358169628392343	-0.691005331179327	-0.240971407942404	362	0.966735988588219	0.276020664433453	-0.551920323203332	0.103628323888607
282	1.57951226403444	0.530812451619527	1.15898866297614	0.81002421596709	363	1.62599511922641	0.500113514556035	0.987546159955243	0.667891685442476
283	2.31099964286825	1.02043417139477	3.36018013788176	-0.815599937728651	364	2.12497330468756	1.0625055661325	3.21696740516753	-1.09579101759128
284	-0.696999422408765	0.542535316034466	-0.42933152450832	-0.327566448480992	365	-0.534549738761135	0.456746757941251	-0.348194827575522	-0.254773429420501
285	0.845237638290264	0.143544327815823	0.0836158960528799	-0.708028083360955	366	0.708435771182517	0.178164089245674	0.343262879251459	0.0160007470218418
286	-0.049911910626992	-1.10429253689289	-0.761937682118262	-0.548967845038649	367	-0.0754557154815466	-1.01402698526957	-0.69489923235827	-0.45891859082917
287	-0.415384417492167	-0.54162024165266	1.3074001021686	0.117852937670918	368	-0.431064496305341	-0.614978653039185	1.14342118783698	0.249227934368557
288	0.566671199864806	-0.189415016041318	0.135710093622922	-1.26665116174755	369	0.541427626210568	-0.289072589264372	0.225710255614733	-0.966381863453416
289	-1.35658155486495	-1.55384141637986	-1.10204613302315	-1.54689630181353	37	-1.33662411391404	-1.51133548789849	-1.21992249899783	-1.22119768525983
290	0.66738771094186	0.412518649994563	-0.298521799793457	0.14351851358603	370	0.576738063491706	0.579970878370402	-0.435448471395361	0.408756286393622
291	0.337964564590898	-0.288569555124668	0.202112969188119	0.868917375262142	371	0.368601571025785	-0.219900215368248	0.0226478962025844	0.281084712651664
292	1.89736172281124	1.10781807841962	-0.234081313000352	0.0370521609317188	372	1.755484856268	1.29295681505526	-0.300744760340955	0.073783838767812
293	1.35417569374306	0.628458145880461	2.28490246642406	0.481038755729403	373	1.27582052183057	0.588575202559049	1.87826516118678	0.52924767026282
294	-0.908149651195884	-1.06280288913488	-1.12649360604054	-0.437394910519744	374	-0.820053826092913	-1.24866456952817	-0.9846079122114	-0.373407018606574
295	-0.801176452180823	-0.629823663476743	0.613973993819151	-0.0182137856700394	375	-0.69300179659134	-0.620855698812305	0.429758409249705	0.175539817341705
296	-0.487011318488854	-0.141935882654716	0.10954107696834	1.00504792035744	376	-0.389068987027964	-0.371340203811178	0.0334263560047853	1.03808218070284
297	1.03823153063963	0.727566136832598	2.68572336156935	-0.162074958005479	377	0.905913792620298	0.68164933800837	2.30890036569927	-0.473205327639077
298	0.57662556900642	2.19471615212955	0.890686464674476	3.30449277441821	378	0.60322977910137	2.16025393979322	0.95298707787225	2.77939875074096
299	0.863206161281849	0.4027228358505	-0.312921361124985	1.20245011841142	379	0.847014246508968	0.196493036050974	-0.141930866683562	1.0310120560935
300	-0.0540396441072487	-0.17825340075363	1.27901718707443	0.00632056174629354	38	0.0375739128386872	-0.166242321247501	1.33677927774862	0.0612178670355411
301	0.798613070429409	-1.34269717583429	-0.959818837560451	-0.614958751764468	381	0.614718197403115	-1.25752410363271	-1.0428342819031	-0.568605735141439
302	0.233411347226839	1.71190784913491	-0.328837185171462	1.10561371067705	382	0.291874707415929	1.69345636512509	-0.100460036413301	0.961499754801027
303	0.526818297762883	0.42493540741614	-0.764158128954868	0.399726847914179	383	0.535100085139677	0.268378804382186	-0.709296379874547	0.547303727208075
304	-0.245479825643037	-1.023998668802	-0.109519819209215	-0.833050456227548	384	-0.289083702326853	-0.920611452846224	-0.019046358208728	-0.666261807819598
305	-0.206070244757898	-0.909652265841559	0.064193061396274	-0.970748605509848	385	-0.228563303245677	-0.826925679303158	-0.0642791889611063	-0.350179185989693
306	-0.241347081855473	0.301598782822935	-1.40475583699706	-0.783468109889796	386	-0.272703786992715	0.197834112937	-1.48257342635942	-0.46830779878172
307	1.67219832783659	0.97962910396788	0.754601517294422	-0.0611122631862632	387	1.45402947212096	0.809136320958124	0.94759409831108	-0.532485426745807
308	0.736847551030609	0.0855117672845558	3.22009782620842	0.633390839655528	388	0.685894454866733	0.189287306833182	2.94984610601741	0.328419007446339
309	-0.273996318080377	-0.386870615181884	-0.0237563543510624	-0.00719336714600265	389	-0.298336326512436	-0.449952855171536	0.163863215740926	0.211159970761523
310	-0.754899990988358	-0.519232752364782	-1.73817098631606	2.16781764354313	39	-0.614049749182136	-0.426835981667386	-1.64752299391946	1.89989824337359
311	-0.417020318908634	-0.112403235795375	0.709202088346852	-1.49457315944778	390	-0.492180069505468	-0.0675344832040382	0.619008375307387	-1.10269508247621
312	1.77363614660234	0.780414980624973	1.2887725385468	0.765314467475487	391	1.6612974620695	0.631753305412317	1.36758900314269	0.709027393496627
313	-0.451785778149042	0.185726340303207	-0.961140226367684	-0.458155711711896	392	-0.496887327180684	0.238023057544284	-0.749325582205835	-0.555139574366725
314	1.43143687498606	0.126588246239383	0.966573704881411	1.69370140969567	393	1.31900193721892	0.355380105098567	0.876114015735768	1.39033171831147
315	-0.860901891053386	-0.543964326885904	-0.690527553707196	-0.482073732656586	394	-0.861270659460644	-0.499898196665305	-0.716401469427628	-0.214040540856068
316	-0.766053454115405	0.106613573069484	1.52473173751568	1.05167670498112	395	-0.615076167681281	0.277787209011997	1.34520104541184	0.445731816508251
317	-1.44620961027924	-1.27467078990586	-1.07376811015554	2.0400624581055	396	-1.29847598014914	-1.39051780584062	-1.0165245280426	1.84966166546841
318	-0.420009411467059	0.488435685212648	-0.454517475998341	-0.438373000078231	397	-0.424473812236887	0.477218289640514	-0.341818938050625	-0.229567284610846
319	2.32442412742193	2.07179384388266	-0.51959774756913	0.93258290881798	398	2.15368980807219	1.95592614352738	-0.234930896170795	0.579689329448166
320	-0.531069565975216	-0.231052052035503	1.62817537643618	-1.11606362742946	399	-0.388038319973929	-0.281189557111221	1.29018164241947	-0.985700629524343
321	0.721983052075483	-0.284870039536579	-0.15574826323026	2.03016367570351	4	0.693954541187929	-0.20689517509587	-0.0808368845905578	1.76955816211632
322	1.60019762713251	1.77872603119636	0.898733078818407	0.162945550849532	40	1.51589124361881	1.83485482944055	0.981576536967583	-0.112090570597943
323	0.413351868967243	1.61367306847279	2.00942069538165	-0.363201257375545	401	0.53095266206188	1.59655876591493	1.72686269236588	-0.595551710140384
324	-0.449836021748568	-0.754266544979373	-0.99340991192178	0.798507662811587	402	-0.371139669522069	-0.917406231907878	-1.0396768025241	0.850849850394851
325	-0.546332897240314	0.261255403418647	-0.359047339814678	-0.869560166533001	403	-0.552182728171617	0.146745042724855	-0.241028749787968	-0.634950756748128
326	-1.14101956928341	-1.27333235457996	-1.00518318831474	-0.864515861594657	404	-1.02028795122581	-1.22340813865507	-1.14264651505627	-0.577297909529202
327	-0.965167783107769	-1.60470890758547	-0.563316391706167	-1.03124946954665	405	-1.00659917471421	-1.59746223832721	-0.523311846031911	-0.720712372295885
328	-1.1649504575861	-1.46761568830041	-1.22423555248772	-0.646865710725597	406	-1.20541950991239	-1.49743782011908	-1.24003902865892	-0.225269262949679
329	-0.816101793021546	-0.529097641716106	-0.638778824359321	0.312007492105521	407	-0.806811452973817	-0.404968165456813	-0.704110540540063	0.744750738677625
330	-1.3300418809249	-0.446575191113052	-1.22533853799906	0.115221945719944	408	-1.26279879720861	-0.578695839624393	-1.11162616436158	0.148028803231215
331	-0.672830094204383	-1.18655712698183	-0.137601946289665	-0.3661648976994	409	-0.647161740349101	-1.13829084491059	-0.0652697558124573	-0.075646034491891
332	0.907264595828828	1.07056061627426	-0.717588341502549	0.494933959754581	41	0.814020366979981	1.15846720104585	-0.689931841320432	0.292323236504113
333	-0.541094440617511	-0.540476849905521	0.395498233066939	-0.349729279867083	410	-0.408914210831338	-0.580414906999548	0.52039997799166	-0.309255481502228
334	0.264926558433883	1.18502852435595	-0.27283651304592	0.061085557174753	411	0.283873191091945	0.956894994071382	-0.219003325748335	-0.171253230611487
335	-1.90844190351902	-1.61303685581265	0.109584636966946	-1.11761128949486	413	-1.90264567611465	-1.66992085127809	0.282843406354762	-0.583659193976404
336	-1.62004445568528	-1.26064930324998	-1.24927474597375	-1.36799113242172	414	-1.61863174295066	-1.34760918022559	-1.27798635697123	-1.01744093734122
337	-0.954397368913869	-0.428438109199318	-0.855820467007959	0.879481057900713	415	-0.887632182948318	-0.291584681444645	-0.820710899976113	0.605723874735612
338	-1.17333989977895	-0.528826736615061	1.88282099114152	-0.863908825294751	416	-1.08990303964359	-0.628016960297232	1.74715385731269	-0.698887214722497
339	-0.981409280267942	-1.13857668633333	1.46301613760925	-0.446792815409959	417	-0.921087202703382	-1.05559052618199	1.18613899447658	-0.431520483215549
340	-1.26495468322427	-1.68365267414572	-1.0667892994138	-0.741857795935731	418	-1.30066937759548	-1.64139482731594	-0.986581263820551	-0.347800963757611
341	0.533094756036664	0.857299798683379	0.119730208814738	-1.98965351393942	419	0.400739941153256	0.702994712179995	0.315090819070439	-1.785198810005
342	-0.413975869903808	-0.98326788489218	-0.785919834551854	1.56002403213338	42	-0.387293099502101	-0.761888337474048	-0.515276428182672	1.16273114944261
343	0.401723595452077	-0.164516931370718	-0.758903825202673	-0.930945731401207	420	0.312704358663885	-0.105515107790779	-0.685902207322358	-0.642954914451994
344	-1.34947430454633	-1.42462678773653	-0.545359499926549	-1.40282112439662	421	-1.31439585118317	-1.35432236344392	-0.630447505842841	-1.05673240179458
345	0.187988052185238	-0.121317870500567	-0.374848831525414	1.22339119558035	422	0.187010999996314	-0.241658512757732	-0.142790585191067	0.739472612923968
346	-0.959544337876594	-0.112710043717784	-0.500040969804307	0.497811393181306	423	-0.807470313644745	-0.270748021867088	-0.267959913299821	0.387738812665639
347	-1.8976861431349	-1.13025952109031	-0.0652207667778077	-0.646368211012895	424	-1.82133290028758	-1.20163359919798	0.085608419728087	-0.398387029789268
348	-1.16509226929222	-0.832473751362408	-0.561863019781651	-0.46122018287085	425	-1.12741967303663	-0.84871688020116	-0.605893324820432	-0.0352678200258211
349	-0.464645723671697	-1.29598024410988	1.52282290198042	0.775692791538931	426	-0.345061184087251	-1.11763849537662	1.25715297432741	0.565557486217905
350	0.728382821400726	0.505355021649351	-0.154202142420698	1.04819138544522	427	0.624046839340821	0.476763052419347	0.153082426896346	0.80648043871761
351	-0.207305223653284	0.868085879076461	1.03039760813213	1.0829643153619	428	-0.0273646344580153	0.757583086746491	0.848067145779988	0.777514675560823
352	0.935336080979808	0.948102746929578	-1.32793977087677	0.0775231864441391	429	0.886920776389583	0.81193598987104	-1.04623738777529	0.213117822036816
353	0.22152534875352	-1.27220352323251	0.335189789358665	-1.97686847556306	43	0.0327418136074218	-1.24216837659213	0.209691918168575	-1.40426374144944
354	-0.0648497175140371	-0.53600123771565	0.88592070041978	-0.0211960981399606	430	-0.0872554613658385	-0.43026934607869	0.744189852813041	-0.123158546516643
355	-0.209858804485641	0.499289289895837	-0.660405154300023	0.832498728953887	431	-0.171487066196262	0.538711634147217	-0.582728065030738	0.748939022555758
356	0.916091150421941	1.04557370989173	2.58150331068052	0.0645308054722319	432	0.890401987376406	1.01046783467367	2.36924116999172	-0.0309809458252403
357	-0.385064462586751	-0.796231036973465	-0.681930955376118	-0.913656231780218	433	-0.334606601350204	-0.862608388552185	-0.626898726356284	-0.953736289586159
358	0.917265287490541	-0.263822613918357	-1.14080009782497	-1.43413268675875	434	0.719250183413119	-0.119213015828199	-1.14920917471037	-1.13880331347816
359	-0.632653254566352	0.872482271725818	-1.23041169293448	0.255834445526548	435	-0.58185061452781	0.451735659570011	-0.956968848806125	0.261734538438469
360	-0.47347700141349	-0.45322086114975	-1.42555711078933	-0.139250039298262	436	-0.32461679668009	-0.710014367391669	-1.46945938830743	-0.0682411676516991
361	0.04220860349421	-0.252301007357276	-0.253104401919838	-1.10091623641959	437	0.0287953394166345	-0.245308440518763	-0.218589634921521	-0.847527873915414
362	0.804387510118605	1.11094692810647	1.45634794487148	0.539784520622277	438	0.854490185184347	1.15590184630782	1.04367029354393	0.147981452056361
363	0.053551137183499	0.111810422481542	-0.994825288271973	-1.74744238554623	439	0.0385423455478456	0.170771505232535	-1.10110162713504	-1.58608039642436
364	-0.713304300346957	-1.20682163414314	-0.652618790107086	-1.35380146309069	44	-0.684415988015738	-1.33495214571837	-0.729690878823066	-1.06424005070312
365	-1.61909331889717	-0.926151586084602	-1.23494323798119	-0.291108263067584	440	-1.60250211379138	-0.885563172093783	-1.19028441035038	-0.0449685385775413
366	1.84182241473047	1.5565935597218	2.95032076240583	0.496211070086324	441	1.77623225531654	1.54059326410958	2.71779653049902	0.441217832619841
367	-1.10465862773096	-0.330882956775664	-0.645939554687921	-0.845547294781992	442	-0.977153453202886	-0.428086866261396	-0.581628586587603	-0.764674574811119
368	-1.29566235760093	0.515458556015862	-1.09485771684495	2.26721190280216	443	-1.11897249493317	0.712340652552375	-0.9773684043776	2.24511556114593
369	-0.620297639112589	-0.3488931583034	0.689434872941546	-0.913937198417466	444	-0.577635277463082	-0.111751951202184	0.35906368964543	-0.936645061531624
370	-0.596160565118404	0.172973579704634	-0.312309917365199	-0.527503232549234	445	-0.59107193445958	0.133942441257589	-0.346242839458258	-0.438228048529514
371	-1.09456968730508	-1.58468441297259	-0.88346581028298	-0.636604532729298	446	-1.16558912818386	-1.55244468697343	-0.841192948279204	-0.396471766741348
372	-0.984424520958126	-1.36520794857739	-0.80790684132468	-1.57928148707666	447	-0.962640816835361	-1.56155237933453	-0.798921766662439	-1.53300382047334
373	0.117179025274523	0.945971824348023	-1.13126301030068	0.296313940655575	448	0.194213548545037	0.790321973265243	-1.0917846922908	0.423734235543862
374	1.51077661851932	0.36368407824399	0.555385646188815	1.11861511517805	449	1.35734233918741	0.362112856119198	0.735970251409317	0.67641137184939
375	0.581206784743888	0.76646845355418	-0.614554552836659	0.827775009305543	45	0.527762561918033	0.972500427922576	-0.554233297824909	0.617431738885094
376	0.114178486513873	0.537231958649353	-0.277835343991468	-0.608627107976758	450	0.125480844220161	0.474834492546484	-0.289968239286482	-0.549212661769591
377	0.285960383847018	-0.397777075768254	-0.156688132948252	0.0538610495915185	451	0.203259035516099	-0.353800904083553	-0.0794693104325302	-0.0423450233414657
378	0.488645191922301	1.8397381088326	0.287244479481677	0.96618321549353	452	0.553387079976111	1.8145212633059	0.628420789402966	0.395054000202256
379	1.91173632120402	1.35525374881262	0.11038375094143	1.04813921738957	453	1.8743755392033	1.50182993568754	0.0478271869297354	0.581949450893202
380	-0.712738357025871	0.32793151261227	0.690070073469681	0.360947916405034	454	-0.632365249682868	0.469047982471144	0.507130238106841	0.237759121433365
381	0.99551261599337	2.23655645734607	1.58989691541494	2.9574658511371	455	0.974660916467383	2.07697912462788	1.91811736416232	2.26377079774877
382	NA	NA	NA	NA	456	NA	NA	NA	NA
383	-0.487788147703151	-1.44853715313498	-0.00260194182045098	-0.510359888329529	457	-0.538580572996419	-1.42998129861446	-0.191220295134291	-0.26418245331166
384	1.71134519283017	0.202374826935587	-1.06108870261184	-0.0561169341188368	458	1.50358340425137	0.282609169723725	-1.12698275154889	-0.256448196548867
385	1.72392318007217	-0.196611815949116	0.702512162073088	1.61734224150743	459	1.61508325256585	-0.276919813399972	0.851615648331608	1.28272733593826
386	-0.628042429384321	0.0738448871343271	0.280971371337086	0.129387357699642	46	-0.568454908147858	0.118798131962398	0.355543244693775	-0.103472819785037
387	-1.2394790295803	-1.82009492776662	-0.835760570515976	2.82777040895855	460	-1.14646926971746	-1.64659959381274	-0.971387914087937	2.36083531315745
388	0.0614798473211829	-1.11012779637547	1.67586437116517	-0.252049769749164	461	0.0243077834030399	-1.29454550349799	1.56639016637325	-0.295188584878634
389	0.781191355262127	-0.863265825414954	-0.713618700793768	0.0600000638273581	462	0.717720035030782	-1.02168607828994	-0.596932167183898	-0.102481132049843
390	-0.26639695586963	-1.03503043454505	-0.692129997728492	-0.714866844526147	463	-0.350097333023246	-1.00109225524383	-0.857545156277103	-0.477264089472128
391	-0.2075615384677	0.0700107794587445	1.67204725562237	-0.409905045582588	464	-0.233447623088001	-0.032228816982708	1.65018003674723	-0.295514464370998
392	-0.732447143146301	1.58300440716652	-0.560548407849653	1.20800253920156	465	-0.555280553113276	1.48551864306939	-0.605766355140379	1.11943503161856
393	-1.30453180275423	-1.02126113433624	0.25147939290174	-0.75128619234285	466	-1.2875669618361	-1.00848331295843	0.291632948165999	-0.344591173034762
394	1.06337757105182	0.664318429803564	1.14713739660627	1.20963370141415	467	1.11275538515497	0.567005384892915	1.19048445681353	0.841258527180318
395	0.0460238110236796	-0.617769404409399	-1.2492710836411	0.182434446959336	468	-0.0900762998752423	-0.347419033739811	-1.10942945571586	0.140265099563783
396	-1.12262349124839	-0.286714973559913	-1.30630494015826	0.0291023329630821	469	-1.03989363267259	-0.53874929999802	-1.32185289459089	-0.21197060672028
397	-1.216422744667	-0.568538807956249	-0.612509049799496	-1.49804551239918	47	-1.20292989162847	-0.598187018090717	-0.715708252595965	-1.24051615263023
398	-0.0651924887355002	-1.01922723456974	-0.877843351638213	-0.240223601713202	470	-0.208941549519111	-0.77877288808593	-0.812007757858926	0.173583263972227
399	-0.0497160815900385	0.595593155395833	-0.496563665197547	-0.179068428415266	471	-0.10345159279742	0.743117864878552	-0.54169339348823	0.0102150670379367
400	1.35812505626006	1.2629808142837	0.92853432119916	-0.119566761842212	472	1.30967813519227	1.23484753225022	0.940506140697778	-0.189546110036407
401	1.61373659297648	2.40876034777058	-0.802218209583755	0.318019753701395	473	1.49028731634928	2.37572420683735	-0.612859650354213	0.232034325861504
402	0.683347500598419	1.26437697213476	-0.323705342657453	-1.37439791064255	474	0.644153138397978	1.21897168732275	-0.251078820407231	-1.36969321411961
403	-1.14245507603109	-0.675651217348381	0.341116312535493	-0.779671969984919	475	-1.01458735582852	-0.595836370527153	-0.0440969202852778	-0.636544320120746
404	1.72032701598952	2.54576699130295	-0.716584442286236	1.13076657440576	476	1.65561980795962	2.4475494662393	-0.426259247382229	0.989141071790335
405	0.0679547139038163	-1.1130645339912	-1.39785789970065	-0.166384350842159	477	-0.019740617445026	-0.948909401625791	-1.38765978170596	-0.139839140248101
406	-0.68478720730718	-0.714634901972092	1.8362716132654	0.431568312116216	478	-0.694281690890567	-0.538728869997504	1.69348535710932	0.373103689982556
407	2.05572545161969	1.97683162351555	2.92601980147307	0.363658644575475	479	2.03083605925917	1.81917949789362	2.84822626384618	-0.422317546484729
408	0.0769397312706804	-1.01762859306	-0.364445007908248	-0.922231295077609	48	-0.0832014514408995	-1.03413024428411	-0.329106464042718	-1.03566471136575
409	-0.0874994946784244	0.129837204473839	0.0994520273111524	1.38918831890523	480	0.0592978124755499	0.512568151748096	0.198168412267399	1.13567133895753
410	-1.1930509642222	-0.430467274744256	-1.22430698644114	-1.32475734951037	481	-1.20184170927363	-0.454238283350444	-1.18625739551044	-0.836361917308045
411	-0.964142469045701	-0.439436405344966	0.960129664172977	-1.20593052547027	482	-0.862650791386377	-0.51620788886106	0.747376989421694	-1.10230936750914
412	-0.716987529418137	-1.22411324080961	0.799543679526505	-1.49461510825386	483	-0.736550421728434	-1.08326858065605	0.586474768655617	-1.07481499263684
413	-0.735484913681156	0.239428010466993	-0.326972038371469	0.502299956820491	484	-0.608779129058221	0.151745874271139	-0.437490154517164	0.376127758520735
414	0.565741455406629	0.37589397341183	-0.769867801090215	-0.561474419235966	485	0.469599503384642	0.484692600214591	-0.792451733253541	-0.492465241776953
415	-1.7656287239803	-1.51376209486559	-1.25620158054778	-0.854736786360846	486	-1.68947376765787	-1.4253506432845	-1.29233236773959	-0.778831632346241
416	-1.61252240593082	-1.40440729096496	0.175420655488976	-0.697174263673275	487	-1.45755466842679	-1.45987054797208	-0.0316558556543528	-0.623728605105407
417	-0.479850044890929	-0.880354682496552	-0.388969349324651	0.537701484389263	488	-0.422651174940593	-0.704113892190366	-0.6481336252251	0.274066796295594
418	1.6031214164867	2.01643299363621	0.542224829825958	-0.710703714034506	489	1.50675978019093	1.75657740123037	0.759391387052849	-0.699232691171367
419	0.560289536659299	0.840045690954935	-0.391700532699239	1.83352638915587	49	0.622913991712079	0.73860486760482	-0.353138032563962	1.53091440774376
420	1.83520221070466	1.97523189327423	0.172635874381601	0.233885801837807	490	1.74686345177158	1.7776688135366	0.155764948055624	-0.0471347157236196
421	2.75899816389376	-0.711570809483978	0.228373334322684	-0.146896135540575	491	2.50875980940172	-0.432147847739845	0.361801559698023	-0.256480907119717
422	-0.312314500144232	0.515310426806322	-0.813459506997992	0.652675862545522	493	-0.343100923164249	0.320669345775294	-0.710598567234115	0.514081985959874
423	-0.568212965973697	0.104536398716917	-0.163979505530551	0.273310087785228	494	-0.568442329727544	-0.0816412737083301	0.091334607856784	0.283670804629738
424	-0.997362790982359	-0.312822745537849	-0.78069767669037	0.41525705095254	495	-0.917622703253282	-0.278118828370834	-0.934251412728678	0.33227742475444
425	1.017009769527	-0.83597796666165	-1.56610483391816	2.72153384496731	497	0.988875897289224	-0.802731135929296	-1.6576582076418	2.52622655774182
426	1.10459391870486	-0.652852067446741	0.154660087486385	-0.0182448906585104	498	0.983598386461403	-0.539825196822444	0.05705379146586	0.0996207454040947
427	-1.40927459160926	-0.542127311929523	-1.08064480972318	-1.08624566722826	499	-1.48012218345346	-0.525003637191297	-1.1640281484549	-0.576145939031015
428	-1.70107142626872	-0.187119972247809	-1.21999552920297	-0.476167414575918	5	-1.57776865824875	-0.282647396772426	-1.19304312228455	-0.551507874567664
429	0.0137938174636439	1.34540335308459	-0.916150219027055	-0.504464455630024	50	-0.00120127455994261	1.19891367542534	-0.709546006162556	-0.450194480867739
430	0.639272348192861	0.446561711461132	1.24203617503861	-1.31029446459586	500	0.631420795332243	0.545851478059642	1.27096516424368	-1.11031883126902
431	1.85937407366892	0.889222637776871	2.87554346149551	-0.68329460598357	501	1.65141604327356	1.11904071191007	2.5739774443831	-0.810601171837125
432	-0.113550100973155	-0.090860727409434	0.977802376919317	-1.42367807167569	502	-0.128586891598237	-0.335462218923406	0.857851457206724	-1.17882816059613
433	0.465762586453024	0.936867886523455	0.935707535245249	-1.53463827013218	503	0.409870313983166	0.846038563296686	0.963975198864954	-1.51127458586981
434	-0.167799807764902	0.192261095536705	0.0360962810737612	0.794283831479762	504	-0.176401267642086	0.246890189712051	-0.0262361491725864	0.844998669696883
435	-1.57118661679764	-1.36057751000064	-0.355081513387816	-1.4421901854438	505	-1.60546835072034	-1.35730209385255	-0.34364496798724	-1.01560624692721
436	0.241599566398273	0.390433186024423	-0.529363170861585	-1.44945861130331	506	0.160402811383635	0.461658445950539	-0.600740926830148	-0.832395633253926
437	-1.36431188802797	-1.09375530189489	-0.158009677061977	0.904489078456855	507	-1.1788070249716	-1.17247488956268	-0.273333396348228	0.538492484251541
438	0.336847498388302	-0.354918854047589	2.55510115063142	0.291404733858706	508	0.261481065279333	-0.138981814014009	2.12146642676115	0.000695494128546536
439	0.484540244937386	-0.874977065608004	1.09812486822716	-1.62874043356019	509	0.437565379297103	-0.818702586933401	1.10972556625867	-1.43922460471892
440	-0.856119276124105	-0.178390937003806	1.40290946390937	-2.09685976878619	51	-0.879738644555537	-0.153214066761339	1.5942700051045	-1.94917625677425
441	1.16249122763823	0.642011336562258	1.31411150235053	1.96508666813272	510	1.24641967362614	1.05864446357761	0.857529669306529	1.18764244116922
442	-0.831578188728878	-1.19127290323257	-0.0759702880688218	1.25626245823997	511	-0.764281861406839	-0.993035180524565	-0.237878177762047	1.22830868024539
443	-0.702274310318496	-0.881078771957714	-1.3253540935507	-0.183192101844662	512	-0.669088262668907	-0.809643812090923	-1.34878522685227	-0.303541539633625
444	0.501986215019958	1.18547874060724	0.256358825131331	1.26956441170072	513	0.518144326040658	1.38967743480067	0.236497530457521	1.08019127901454
445	-0.489699401522708	1.2541589787923	0.127231714995328	-0.0717003783880669	514	-0.456638415558015	1.21307169976756	0.401241619376862	0.0531060216738177
446	0.156399096749243	0.542432127900566	-0.236477922086069	1.49912749329867	515	0.206959220770823	0.230948690497009	-0.0181624150181584	1.22175810689454
447	1.40105944668717	1.24883608939549	-0.874905656792537	1.93884872157527	516	1.34126318186319	1.41397169669203	-0.679764712506444	1.41285461387988
448	-0.998619021354681	-1.58331445617454	-1.2897913484244	-0.648172682320883	517	-0.969497117387083	-1.51113931164131	-1.334897572987	-0.516939199341567
449	-0.24056923910213	-0.940477685121167	2.29234542728431	-0.171600698389622	518	-0.164412221085804	-0.6380068263739	1.97289205333017	-0.424661936950952
450	0.626794761946426	1.7667752174448	0.600607922266994	1.90045486015623	519	0.712182359714409	1.90751832067135	0.746985581077442	1.17136667879686
451	1.54436483439719	0.958752341611452	0.186134159148158	1.44767325015126	52	1.58908416880721	0.862973230481156	0.146230459659541	0.756865312629071
452	-0.248503147111114	-0.333795101142362	-0.428039572886203	-1.20382958785193	521	-0.262430642510409	-0.220735807804459	-0.465399993479889	-1.03134086576466
453	-0.283962869660987	-0.813324421507799	-0.89114670209887	1.03987014845693	522	-0.28613987849477	-0.828757186217689	-0.823654907912245	1.20787130163967
454	-0.131733119025474	0.207591216225239	0.387036846309439	0.491715101528511	523	-0.0886893852945039	0.393694049943026	0.246388822731479	0.589279817357502
455	0.0532474547826104	-0.245331893216748	1.32859964918018	-0.054674927935696	524	0.152293582129774	-0.138036992538795	1.37765208871531	-0.0781144885573967
456	-1.5981529663943	-1.06487885414282	-1.20994919122604	-1.54501779052592	525	-1.56358453398716	-1.24499665374212	-1.21056088234372	-1.10787669979768
457	-0.706591824554306	-0.0421681930141525	-0.432099483082417	2.44091515929885	526	-0.562080131244194	-0.124575760713344	-0.397651417116288	2.07022214365358
458	-1.05066944700038	-0.823455443297991	-1.28938063200336	0.850462362350529	527	-1.02023616585062	-0.872386991972106	-1.28285824635115	0.662394397104874
459	0.835266502174449	-0.389454945911068	1.77899462171029	-0.644349534363761	528	0.838618695487833	-0.400444465853277	1.37566808598988	-0.539896221256384
460	-0.647758621768298	-1.42724780804434	-1.45533443110997	-1.24919910293922	529	-0.687948056298363	-1.48339554564763	-1.41945774417404	-0.712512893624827
461	1.8938510015069	-0.177200319220973	0.00392915762846796	1.40198927354801	53	1.74396969998719	-0.324222494337356	0.0440521183701565	0.996668135126787
462	0.731472582534352	0.798879056238285	0.936656677348607	0.30136464244177	530	0.788739554561641	0.963590964386763	0.601977035370314	0.335766504841569
463	-0.653378339383843	1.08543810307454	1.27168454850149	-0.387781732267668	531	-0.605665941460746	1.27150343639219	1.22662634322369	-0.267489658762377
464	0.163249755996842	-0.706306268248794	-1.10232928858989	1.24639790396488	532	0.0623311984423896	-0.99328324504613	-0.836009872856133	1.15465287481172
465	-0.340017635169618	1.12421082580808	0.0484520761388238	-0.805097031603472	533	-0.304248799838883	0.971268557791035	0.54870750844867	-0.526819244314493
466	-1.26253124489767	-0.628296842548959	-0.192928952288555	-0.0473360455652498	535	-1.22396632891935	-0.748316015899523	-0.0426983997307282	0.016098448010765
467	1.31514558806173	1.13475574854699	1.52972054100212	1.88004077557662	536	1.24299833736344	1.15042159464079	1.528382778567	1.38615377616019
468	-0.423040315546957	0.409458200178603	-0.622628717359987	1.46457204499488	537	-0.392882623741143	0.333141874425949	-0.668145410489778	1.20496047062177
469	0.997470463623449	-0.571706731925606	1.29545870932214	0.50326636630634	538	1.01081756937745	-0.411880045694391	1.01407476230418	0.271650077760699
470	-0.351397265146884	-0.980107061453818	0.251722256657208	-0.338327219168033	539	-0.395158736361124	-1.11246773656321	0.512493075521495	0.214958904000024
471	1.1553732101161	0.344597164005115	2.85767512524664	-1.29224100043739	54	0.976524158479452	0.52024332252127	2.46474036440579	-0.913373883282618
472	-0.756983078860191	-0.687201255327769	-1.60344900306223	-0.864096301231398	540	-0.659299255377645	-0.835211880021441	-1.61432901236192	-0.530726352605644
473	-1.00125188252093	0.72786461500099	-0.356949634155828	-1.44215039556486	541	-0.926314650384012	0.600359094460608	-0.306845849026841	-1.14100074694378
474	-0.35286651092036	0.726546891967297	-0.724463697295438	-0.151990051143031	542	-0.38245811287309	0.658740081563981	-0.588749645105117	-0.0183178910980347
475	-0.844714823686702	-0.422519362313984	-0.289770502325093	-0.905378016686187	543	-0.805843124195481	-0.107358750435326	-0.231675991084825	-0.837246490725136
476	-0.156801858423396	0.497346948685307	-0.284067858366676	-0.567612546379744	544	-0.111743631638086	0.522721957509415	-0.387755174319592	-0.27520734727058
477	1.26243267055683	1.32098168792917	-0.80316138046486	-0.872142663171566	545	1.23803529872027	1.29411784861669	-0.754093982015184	-0.926485317046253
478	0.882642263918074	-0.507302290669767	1.701077293303	1.20362735533195	546	0.895693940077755	-0.486407610064112	1.41470330618939	0.783459861786724
479	-1.14645809473383	-0.450056146045097	-0.0287839764055108	-1.32520456853206	547	-1.0795020686631	-0.699097867708417	-0.158012158265453	-0.963358316371975
480	0.995210339429569	0.365201776758478	1.09607348137084	1.10748993706417	548	0.904328061016438	0.437134643820533	1.16691023153171	0.986645416420014
481	0.588513088985676	0.230935123448949	0.738899580436566	-1.75480825572569	549	0.551770532402501	0.157333088129742	0.604302995507566	-1.45211945805799
482	0.738901581888789	-0.228513198978897	-0.857791425670653	-0.562465665458658	55	0.675936684661	-0.511828236710452	-0.759892516690527	-0.673296829464732
483	0.947283982956497	1.74002683147353	-0.31545735280877	-1.09139959433632	550	0.817760018572925	1.96615059002478	-0.466288840254219	-0.952149740252279
484	-1.25700361180327	-1.1769187186573	-0.193902789441941	-0.538609497548505	551	-1.13529758615391	-1.14266549458838	-0.243091001542304	-0.61518656165277
485	2.00252118359857	2.42710767121596	2.02348183276856	1.02024319378825	552	1.9976963713028	2.33589491454587	1.76156414729547	0.560049824136316
486	-0.22355718015222	-1.14752931323589	1.57580504377187	-0.385478643415848	553	-0.207687671138413	-0.812738542291554	1.3192142023207	-0.479659318708191
487	0.270073263622916	-0.0883696204769919	1.21027355864071	-0.33625137206449	554	0.240078817982971	-0.172119260245446	0.968294388766388	-0.390124227107781
488	0.800666615090553	0.837011025487924	1.18719344751756	0.000868041524833281	555	0.759696849147222	0.94231395384137	0.991209692387211	-0.246627600712702
489	-0.32590839914778	0.445293018804497	1.65121802473837	0.046308437276552	556	-0.1994490890768	0.134396678501659	1.90883228317828	-0.130473462505753
490	0.960919675104826	0.665252524507629	0.915250752084083	-0.773116116333796	557	0.787779197712853	0.499353530786004	0.7764748292816	-0.178376874710746
491	1.93130649882157	0.98472061015475	0.252542541088328	0.838672290243824	558	1.82373920018974	1.18924318309272	0.222154715437311	0.554324743398362
492	0.0900867160951149	-0.50910674979894	-0.705870963866355	-0.433505203321105	56	0.0724490576988581	-0.621106329846817	-0.456759416543301	-0.260562450007366
493	0.953967273396161	1.89310604702184	0.850581644379836	1.26387357511543	560	0.884069067524041	2.02696109076704	0.897975593391648	1.0563705230641
494	0.936602821710927	0.04632157831974	0.88970249533574	-0.0607625091119235	561	0.842689934027747	0.0405747261330102	0.632545750781409	-0.0676212949621068
495	0.0459162241988903	0.368323551744449	-0.220508611383637	0.0098718437654721	562	0.14770107546663	0.196340864329142	-0.193422141066637	0.103879802440787
496	-0.678642002793118	0.546033194260968	-1.50715665366192	-0.871331187088323	563	-0.7150148976443	0.504846557438922	-1.45320460812929	-0.341241309035277
497	0.982418407784136	-0.244838124353175	-0.926676950589874	1.38382009137341	564	0.92121682231482	-0.209476484399405	-0.547978904043024	1.08730326134749
498	1.09485038930531	0.823141010448579	0.331942945167187	-1.44675376769789	565	1.08970327127416	0.602171061844051	0.334114505760878	-1.26915963111513
499	0.148012381495712	-0.723099744676062	0.507638228289552	-0.479356774726155	566	0.142543150062526	-0.635014527159766	0.341100296302126	-0.612770568690739
500	-0.209145252985089	-0.906374392545154	1.88347349467501	0.445144717713998	567	-0.0896607789666035	-0.940035584625414	1.63848666218579	-0.077328620853754
501	-0.742582113536883	1.25629320605431	0.51715358822789	1.28812914370567	568	-0.609382035241617	1.29176900553932	0.722426361205187	1.03442501805999
502	-1.39002313526481	-1.30898608022287	-0.991200617093343	-0.577746846817772	569	-1.325899757399	-1.33964331364622	-0.954826141889564	-0.533255874809027
503	NA	NA	NA	NA	57	NA	NA	NA	NA
504	-0.84368679815944	-0.949121147968513	-0.285838126799643	-0.818928862169512	570	-0.843282789647975	-0.964451340674037	-0.345121697951939	-0.479595584503722
505	1.08466043400081	-0.215401680721401	-1.43876551912886	-0.667602206037288	571	0.886215714584431	0.213466645057789	-1.39305514046287	-0.194595118407396
506	-1.10708838696019	0.633162899102723	-0.847681643449534	-0.198024254262164	572	-1.08394350870174	0.510848977643764	-0.801972861195692	0.114522141319762
507	0.274293963468476	0.511899965066901	-0.289529089149663	0.454974200779157	573	0.151999679969956	0.569486177098254	-0.282925960693472	0.463884171030942
508	1.02029113105682	1.62791252846921	1.16717320059654	0.029287739513972	574	1.05972759147414	1.47423973472816	1.03354663218832	-0.249961758071127
509	-1.11742299701689	-0.0074681049268367	0.653417285575771	-0.425870465626572	575	-1.02904581559597	0.0797214479687699	0.926317309161119	-0.256046751436699
510	0.914118883914453	-0.637747137414613	-0.614272708796956	2.04219016580191	576	0.884132656512945	-0.973570662431787	-0.289909139112421	1.72011453304205
511	-1.10430700616436	-1.62695181363442	-1.12946515025124	-0.087657787623692	577	-1.1345720321712	-1.59370818511963	-1.18293428263075	0.464682224318124
512	0.830461958757693	-0.565870175996133	1.79588746102143	-0.924513444199636	579	0.711479161654862	-0.386556019599967	1.87343451256726	-0.864238153905501
513	1.6663811604829	1.05882902482404	1.39390505854864	0.208611855093537	58	1.59768381891528	1.22121833074082	1.4922145284049	-0.108675187833441
514	-0.19011755637061	0.360616011599835	-1.10364633365555	-0.920098644306041	580	-0.147808356710325	0.0609870063618162	-0.945733491969091	-0.517482726545468
515	-0.329196922938013	-1.57604895294097	0.80538201722735	0.804006259868381	581	-0.269097945045765	-1.45392054665052	0.814776687266801	0.455361948723619
516	-1.54516612430976	-0.696414944294063	-0.363475233814404	-1.53409639095835	582	-1.50862887111089	-0.706672393416854	-0.437467680917898	-1.13774260571102
517	-0.867750295582144	-0.0639367202914655	-0.828259088571338	0.250893981518915	583	-0.707886721477857	-0.440570297229249	-0.57715057170188	-0.123023159072367
518	1.72168995383473	0.508610055006957	1.81990553823998	-1.23933289392631	584	1.6059704218277	0.578623508501226	1.5805024418595	-1.26191580325089
519	-0.902623927298687	-1.27217588578392	0.0250992094206526	-0.175173445877092	585	-0.844260954868497	-1.28478217382106	0.0572051333448154	-0.20295774954503
520	-1.03608893137163	-1.43578445617453	0.112798964356611	1.06472954267208	586	-0.934614908958395	-1.27120000340471	-0.0239966031705136	1.19165951109561
521	0.256312333868826	2.0643194134823	-0.415950982336922	-0.700970537871433	587	0.263536518973345	1.85549438386046	-0.267307809590777	-0.489671364255413
522	0.611302249437081	1.15071449441625	1.62159353954594	-0.518110057145301	589	0.70812429206359	1.27804165787346	1.23480366335023	-0.596191537971801
523	-0.283909729442451	-0.709008755570901	0.765633393983752	1.17622318741982	59	-0.195905136365705	-0.687916572650153	0.941976677199105	0.926542363617061
524	-0.439815886897174	-1.30221148997871	-0.752893003086041	-0.282387055822386	590	-0.505564554765782	-1.12056599766989	-0.786294524622182	-0.142669529201062
525	1.0752636418206	2.19432866389269	1.88410336920963	-1.25373854112147	591	0.976499508269902	2.04144473027481	1.74215247506113	-0.927072465555434
526	-1.01808183819937	-0.93752962640336	0.441069414862819	-0.382790478505916	592	-0.985307709117477	-0.828636667424122	0.311243733854824	-0.247061913357679
527	0.425815127115126	-0.112440497992388	-0.991266490714488	2.11687267856869	593	0.556317015395977	-0.0651818161436645	-1.07966909542608	1.78032152225145
528	1.36543547724406	1.50416322910373	-0.19625126224774	1.78387805443366	594	1.24058445470979	1.61816195489195	0.111250504877855	1.21091822466208
529	-1.53690778933659	-0.95476367338321	-0.612390617599133	-1.33998743200669	596	-1.49712113302452	-0.935655169982091	-0.696624686542878	-0.83465168068054
530	-1.34298958741507	-1.2654690438271	-0.110718693845288	-0.683870489870393	599	-1.298450883504	-1.20917988205485	-0.346702710952061	-0.247533287822487
531	0.700548451286181	0.50340048806177	1.59087604848348	-1.3749482515273	6	0.685837621596033	0.517799794136297	1.31735864586654	-1.27659766806312
532	-0.0557274948361834	-1.47508700427003	-0.856130408722942	1.10034054881225	60	-0.0946624983784888	-1.31718438463696	-0.93241251410315	1.13818011256609
533	-1.43597904956038	-0.371972604559251	-0.20020524648575	-1.27233618960076	600	-1.37345881245693	-0.275737958939077	-0.218943042464452	-0.915363198195574
534	-1.47792976569628	-1.40758807926677	-0.298354947528486	1.03420605592974	601	-1.3604814442648	-1.30730681443854	-0.148330741586804	0.440226959450369
535	-1.080672213403	-0.201989507277026	-1.56289989527851	0.496058161992724	602	-0.926194324044457	-0.532792333968667	-1.54697749015246	0.326882586368742
536	1.47432906010058	1.05482252881902	-0.804034670934649	2.53835846523286	604	1.4417598260257	1.14899528222151	-0.866675499241262	2.08467611505887
537	0.347850992684205	0.129307880494905	-0.326275992534189	0.615761326122235	605	0.315154742475593	0.1972635429514	-0.366077519105014	0.759487627957368
538	1.00205664511216	0.751775401826036	0.637272080221604	0.427930445800815	606	0.960229500077694	0.768874841265443	0.635898033274492	-0.168084971926305
539	-1.12589053766852	-0.207364665917204	-1.15271655577045	0.602647683167517	607	-0.984676329753152	-0.512175348394452	-0.992080150610304	0.64486832840974
540	-1.30742807667978	0.258814172786965	0.341557327816367	-0.545373649488603	608	-1.13441706681373	0.197954849075644	0.449286647316384	-0.385254955415632
541	1.20387047403961	1.63259916719125	-1.29131752217392	0.136620651524375	609	1.20656591233203	1.34108443496268	-1.13742933334459	-0.163017093746695
542	-0.24891753574063	-0.405840783767124	-0.27789134733672	0.448192104306925	61	-0.245072915351369	-0.265650362053056	-0.308942018194441	0.349224814321282
543	1.07224428107696	2.58354432914383	1.48842705696639	2.05390047237917	610	1.2296949938502	2.58128565988048	1.70360445060969	1.4518023786093
544	1.65143398655309	0.926423758633435	-0.118334805190991	0.077324874011259	611	1.53656702856564	0.74351380001631	-0.101871676040659	0.247216229193451
545	-0.472487025138573	-1.30555014049547	-0.742083805336693	1.88979913049465	612	-0.356933483460335	-1.29239002558399	-0.564622232853611	1.39576671133252
546	-0.704498525499592	-0.00994643565045543	1.58145391089725	-1.65752148268227	613	-0.52525715334439	-0.338776020411245	1.63701988951056	-1.15978353382847
547	-0.250024018518581	-1.46198123132764	-0.996309156036779	0.740767929073894	614	-0.271613744737783	-1.36749856614215	-1.00272372399798	0.852291846811476
548	-0.989453732896288	-0.14777693381636	-0.186136812377298	-0.208303712230898	615	-0.836632102446796	-0.30403387376566	-0.0865763589672225	-0.158688966805824
549	-0.0400964038752617	-0.2929413822906	-0.746638917023868	-1.37814164742262	616	-0.108043486545665	-0.385486090698968	-0.564508128611128	-1.13407047696051
550	-0.850014193848156	-0.696189181348534	-0.589842292652616	-1.39501940686713	617	-0.833869517720765	-0.730639274876691	-0.711368877803283	-0.88957780337829
551	1.01553738621334	1.21531603784302	2.52728680964298	-0.715328213618965	618	1.09618478258343	1.15547756824801	2.05991908009225	-0.901446686455921
552	-0.964819802535007	-0.598463992951818	1.16380366882507	-0.709585743564323	619	-0.923176142036125	-0.505722195731804	0.94365564522427	-0.658618139104306
553	-1.2989430831418	-0.69947230000286	1.52065632737196	0.463134294765569	62	-1.12356912461826	-0.265721758658824	1.32271195868848	0.349115290230612
554	-0.211765556148744	-0.259361099259533	1.39815014777801	-0.57661391957305	620	-0.128952021053766	-0.387318713780933	1.61606598093126	-0.650818306828102
555	1.09613178900212	2.17554596799288	-0.945135662264286	-0.11612841452327	621	1.1085379365403	2.06666268172849	-0.830753867757125	-0.176855577685743
556	1.26523169984465	1.24605936030365	-0.287259986863993	-1.68654530060139	622	1.10676530846495	1.32280829458384	-0.222790932292758	-1.29274383049618
557	0.0870380659425777	-0.226012113403225	-0.737913281255682	1.44503435460966	623	0.174185674548041	-0.165480777799335	-0.827746801176098	1.11542953728125
558	-0.581771034398046	-0.832013417589356	-0.75982948715465	-0.749848597842751	624	-0.664622234149626	-0.809524334055982	-0.647656350515126	-0.425632327438678
559	0.709084351305881	1.25355649536285	-0.0353236370475415	1.62835009778041	625	0.680914534483029	1.26199349092185	-0.080801852163385	1.22170269955002
560	-0.446376041026623	-0.489768555715615	-0.0423560675232232	-0.161941218596907	626	-0.361093337861054	-0.799128294127603	0.151552483018689	0.20385709322534
561	-0.4053979350654	-1.27332270662414	0.600066558944365	-1.52829525163707	627	-0.436930205780161	-1.23744541842952	0.487089440341458	-1.15546341143857
562	1.03254683647229	0.560991317614629	0.258095256568967	-0.217336260353404	628	0.897193751273055	0.581272835899148	0.167083358045466	-0.0607148245815944
563	-0.524041013218928	-0.893747998697112	-1.25608385160348	0.549479710802461	629	-0.439303704233008	-0.980622387267311	-1.39407328488189	0.830715043686143
564	0.311177603699653	0.793260183660199	-0.266336588811681	1.07023287022937	63	0.337971172229809	0.649977837823995	-0.290105339776846	0.865422641585389
565	1.50468928901135	0.602956233469586	-1.01759684254598	2.12160733046984	630	1.29062016216686	0.657183213561239	-0.664535977178511	1.91258080761359
566	-1.11244517114684	-1.36261959406448	-0.649009376840597	-0.976100024840204	631	-1.10112564827128	-1.39895430310704	-0.842543680959364	-0.498213575688833
567	-0.0683556922514962	0.591148558396882	1.75105354195162	0.329728598182665	632	-0.0681223245493928	0.664333743306169	1.5752754315961	0.0661418177426737
568	0.538983353839756	0.961552235745606	-0.0821788527174935	2.43686671439198	633	0.396925338437453	1.16864013544757	0.226356483455316	2.11237597172873
569	-1.07007693825919	-1.7508041424824	-1.01735947145467	-1.04055501322459	634	-1.08857725602066	-1.63312807370066	-1.13993175856907	-0.83330207435028
570	0.229978532710314	0.94369976951837	0.197586122104309	1.09899963390101	635	0.299220515265664	0.80629881179845	0.398354627186065	1.06815027303066
571	-1.24423879189778	-0.735322599830056	-1.17997050564265	0.0114290546814758	636	-1.30314484836232	-0.332216427425082	-1.09528293164073	0.328588414112196
572	-0.954836005908074	-1.70093957701944	-1.54285180589655	1.06226190035962	637	-0.939792129608113	-1.59075602700039	-1.46224072907438	1.02965327051822
573	1.46552166467087	1.9112101108365	-0.875360285347932	1.0700456462416	638	1.46231458160915	2.00038892446639	-0.796748056163152	0.83783462193026
574	-1.41375856830683	-1.44086414410796	-1.28329360344598	1.21332814533826	639	-1.30861737363057	-1.38545412837527	-1.28507649440222	1.29915410967763
575	-1.39253613040286	-0.355565070248372	-1.16617503178593	0.694372903465866	64	-1.28549580527878	-0.161411793823042	-1.07567901907847	0.819477373751919
576	0.26552880967864	0.28807369457006	-0.558593361726707	1.70369649682252	640	0.418294188544004	0.0785341825572128	-0.569845797655471	1.23231747441568
577	0.457457039279887	1.626841127272	-0.0531976878227426	1.59922408829218	641	0.658722674748731	1.51332967069243	-0.0821767971486843	1.8414374716217
578	-1.63803374189543	-0.184718270038093	2.08035007969086	0.843329674665562	642	-1.30841566750022	-0.271282032123432	1.78977603718762	0.428578733789586
579	-0.0691424178339217	1.71459040268781	-1.24237013429592	0.525993099934212	643	-0.0825726822392151	1.68236009387858	-1.02985577860466	0.208430445538351
580	-0.848486650578936	-0.621604061795348	0.379148774908929	-0.315678284214259	644	-0.758928667785739	-0.580736223345546	0.475317335679389	-0.340120842993643
581	-1.0315395955461	-0.886468990536962	-0.443547450916275	-0.458166180323117	645	-0.965311579463751	-1.05692734731129	-0.351059712064229	-0.16150047566837
582	0.16048185532283	0.558434500210837	-0.0548619355976882	0.150563624653917	646	0.155955541521452	0.786854743434767	-0.149709178704785	0.417597311311983
583	-1.24723872243534	0.734014672248102	0.247122725125773	-0.288645320288742	649	-1.09309512596858	0.503784829070512	0.190846184336163	-0.409098829751621
584	-0.228221022842255	-1.06843036999121	0.210683816144326	-1.21449878660454	65	-0.352632610211212	-1.16148069766379	0.581583106944552	-1.06410702564343
585	1.30576664615781	0.695380908717048	-0.557902658787156	-0.293312678296883	650	1.19893726495183	0.782011955632104	-0.486388180310885	-0.487050765167989
586	-0.48339498795822	-1.70085962194848	0.16857900855245	0.321242162932802	651	-0.557014678202849	-1.57273436796317	0.334660299846839	0.389891065381806
587	0.131318929950058	-0.976706212311741	2.95490673737663	0.389180454831185	652	0.17364539514464	-0.787122904421165	2.65815590022707	-0.0727872612303892
588	-1.08116906491167	-1.63589606702245	-0.859337138889122	-0.796501811038484	653	-1.0139675419855	-1.64075091586589	-0.896351587704261	-0.647645838485056
589	-0.366584676929132	-1.45508395408363	-0.328505027783768	-1.51446340474932	654	-0.413278766604544	-1.36136563875778	-0.384016911956313	-1.38757124121555
590	-0.641639709656784	-0.263111533661818	-0.0806972864024664	-0.546037393346546	655	-0.677452111914456	-0.148640215361123	-0.205374069960725	-0.326700781803245
591	-1.50126750394471	-0.997358213514491	-1.4187479200466	-0.984009843581057	656	-1.47475984231434	-1.12349326663091	-1.40574204490251	-0.87384103892986
592	0.890770929462455	1.57906711189759	0.361569689140493	0.884600228755847	657	0.847722769585017	1.57454771677371	0.402704727966254	0.841344582053991
593	1.60856175959762	1.35829955616528	0.930786506111666	-0.232883493014684	658	1.49773673271693	1.44243164089017	0.904535235310079	-0.356514605839812
594	-0.148707041848163	0.0721296028897292	-0.680968532125147	1.25480659849266	659	-0.0627495174076515	0.160119299167016	-0.753709071479525	0.979865588288635
595	-1.15759459005699	0.0584239736886845	-0.696610242584162	-1.29504642526792	66	-1.05766065204195	-0.08066420509167	-0.63446969801233	-0.992914333885952
596	-1.36104818153761	-0.150731980604526	2.11392326118309	0.584962434520185	660	-1.22519670068147	0.192246528550687	1.76937757326468	0.396121048071423
597	-1.56650793569917	-1.00107654926191	-1.28126056649312	0.487086098939071	661	-1.59348500726007	-0.97958372129767	-1.17525880558312	0.760745824659992
598	0.372409460635775	-0.0522260990958272	1.17561416103513	1.10513034120562	662	0.355338083838786	-0.0219467722422324	1.13914612887399	0.819077828257247
599	1.3062139767233	-0.0124777850744149	-0.983856980242673	0.486046075820148	663	1.17015933722302	-0.0233921862149085	-0.796632753021026	0.490465686026091
600	-0.58473136392439	-0.539403217055942	-0.793443848900447	1.08732341258441	664	-0.506858321768427	-0.544373813315933	-0.92630555129476	0.983303450585535
601	0.762131756020271	-0.788584311485473	-0.462796306008958	-0.532477716441414	665	0.400080487553939	-0.324777538490013	-0.43441670254432	0.103722492379271
602	-1.19456431636442	-1.04714738434805	-0.964071809655108	-0.708741100610253	666	-1.1848857001864	-1.02948082153088	-0.879910732497223	-0.516494056439241
603	-1.47722281813653	-0.824106681453056	-1.26234939336462	-0.506272571818971	667	-1.42655109063695	-0.746541126245371	-1.26043791713251	-0.464575036065985
604	-0.206036007962954	0.554184082953112	-0.113355962776647	-0.187096676847576	668	-0.121324355756709	0.639734699341421	-0.159444560466813	-0.460540661639208
605	-0.490204831285097	-0.371720927846294	0.580304398078786	0.74334011865484	669	-0.428997517863559	-0.408719002682822	0.437354494660257	0.318266225547069
606	-0.37393276611641	-0.743832761440851	-0.480230249354708	0.54366595206687	67	-0.362849144899469	-0.669795137576129	-0.425709206631305	0.121025726101804
607	-0.951642852888612	2.16121124968374	-1.34816275849449	1.17183499120639	670	-0.677905971128247	2.08310280757816	-1.3102425329193	0.909846141420951
608	2.54405004225507	1.78527434594507	2.07502317696219	0.844254824319711	671	2.61884887842192	1.79693516778351	1.60585773963295	0.332567395802754
609	-0.248269480378803	-1.01528214895473	1.42162312662375	1.58065414151414	672	-0.184151655908377	-0.610874190677251	1.19950295842944	1.01822140450716
610	-1.49955735774029	-1.0699075082471	-0.724660917980104	-2.0109070297082	673	-1.54603390164439	-1.08148079051618	-0.566473848472415	-1.69882008421393
611	1.36128293983731	-0.805647278850179	-0.744421920181415	-1.98537767591904	674	1.15788139807896	-0.605975751077284	-0.68864517062145	-1.56423667591806
612	1.20312998245998	-0.591036482310765	-1.10063570301986	0.33509395528516	675	0.949784127937079	-0.462521189739818	-1.04079810206703	0.638109633979628
613	-0.889658716500315	-0.658073135252913	-1.08523428814255	-0.25579645996334	676	-0.812536553285535	-0.559983743077891	-1.17503504458829	0.077402883187264
614	0.914287223428508	1.14437255578716	0.282625829318596	1.34666766222215	677	0.949018837781737	1.1386839534492	0.120462720736471	1.08619806939149
615	-1.28660319760843	-0.227425941687228	-0.85984434313002	-1.03024404544567	678	-1.22818936773552	-0.4190819303494	-0.827245930348593	-0.768446530042762
616	-0.756737961547805	-0.614330304236804	-1.20991425925582	0.228551587771849	679	-0.737980075542462	-0.540385047002553	-1.17688431471389	0.420980127045263
617	-0.592222534313022	1.29224069758788	-0.370237809135017	1.40230347052798	68	-0.503311492251437	0.956160570210341	-0.000226527864259141	1.41568628445931
618	-1.08717997714309	-1.44319091188593	0.32428832414171	0.934663335419036	680	-1.06586329451478	-1.2542829736598	-0.0242667429397319	0.84358094625967
619	0.0927447302147199	-1.39969451613252	-0.176485555733359	0.802742964542468	681	0.0363586638023242	-1.22439121881619	-0.318654375283237	0.864703773169957
620	0.379830759817767	0.420699971090958	2.44706895903707	-0.736936419502356	682	0.308056481394926	0.663888755716491	2.12866093576985	-0.953030133551395
621	-1.05054609667856	0.455211242225355	0.133495259763611	1.32990426805423	683	-0.859689831696753	0.421609985638544	0.0813778202747665	0.578184225453747
622	0.210034132840725	0.568395222307868	-0.669734911652107	-0.244763052987336	685	0.161631168991784	0.483866995487745	-0.451241747576513	-0.252627790530278
623	0.47418686232053	-0.369160632207623	-0.283875520052237	-0.278389612680963	686	0.378776380663906	-0.183893568932198	-0.0343923068492311	-0.392108436528015
624	-1.08649182672931	-1.32603818216707	-1.27376706529789	-0.735514077317375	687	-0.994794040175431	-1.37703069465887	-1.3140511512766	-0.549897332084668
625	-0.831630383435389	0.123238760015014	-0.788247844083769	0.705266892412794	688	-0.803478923449885	0.0738771155586274	-0.797238620222202	0.687121107315251
626	-0.64795292958578	-0.71518868990958	-0.526586506817119	-1.71080184463577	689	-0.769829216266912	-0.46025666502657	-0.562061921272746	-1.50104355759594
627	-0.900474543616498	-0.196875472800658	1.32616497560398	-1.46925412646231	69	-0.836211017783927	-0.125094631089104	1.37246468025351	-1.3678591052364
628	0.476989872336693	0.0105055877817668	-0.382309685871721	1.8415794018336	690	0.568238940892542	-0.0846781793742487	-0.467821686235672	1.48687603361102
629	-1.49006206228635	-0.80218245061201	-0.115730333713505	0.717960678686007	691	-1.34260918514542	-0.905099102405569	0.0904497915713369	0.555255553099337
630	0.932318769517291	-0.252660089228718	-1.60526596024726	-0.314599066576772	692	0.796719397544576	-0.235090109517539	-1.57354230874346	0.0996599191435066
631	-0.066359746350831	-0.738006494077411	1.51710321279919	-2.26276475990359	693	-0.187358386918212	-0.593147050510119	1.55311037993262	-1.66480169748303
632	-1.61663397724245	-1.4384775262012	-0.732916928700318	-0.736140079129734	694	-1.65574919796494	-1.43393784283977	-0.802287115996682	-0.169949721779163
633	-0.292111820476384	-1.38629418283618	-0.227894537274775	0.454566384735436	695	-0.174505191146727	-1.29712274467942	-0.131339960893432	0.206497959875012
634	0.438565262135455	0.884041161059294	-0.164462979007251	0.0640194590420652	696	0.378837295492613	0.818174735014432	0.0061193171115535	-0.0239061731943233
635	0.742001078460507	-0.130327818317369	-0.837323674474529	-0.964169861157307	697	0.568160943657281	0.0732218904118143	-0.797428932474983	-0.827402199183278
636	-1.54686744334286	-1.39133460726657	-0.896954869301053	-0.578961065026776	698	-1.48269516809509	-1.35261922839657	-1.0348400209199	-0.111824039468917
637	0.0191216894086559	0.587148301458008	0.569214600332493	1.44238265455933	699	0.0415293348475339	0.653586775175316	0.424961112433385	0.996952264877443
638	-0.264911080945979	-0.756184541801697	-1.15214542868609	-1.39965709988622	7	-0.258362599849381	-0.646480186354302	-1.13958805258922	-0.832024016083068
639	0.729959879662344	0.751009914864503	1.42331641963805	-0.385995305847762	70	0.652582306338632	1.0052199010811	1.29708825817614	0.00957289398255919
640	2.25369938432257	2.00350732269113	2.67976505158028	1.96288705587252	700	2.26224022185226	1.99111645862066	2.65513183288884	0.850281125899766
641	1.4880462152882	0.625891543545668	-0.280884824641348	0.233704653165393	701	1.25964864045608	0.851165505477762	-0.0178520010121844	0.127074036752137
642	-0.150530460130075	-0.477812840396223	-1.54991178515906	-0.564059110565466	702	-0.249813455509015	-0.478722343770791	-1.525542454305	0.0111355705251091
643	1.79775763353322	1.55027755537211	-1.18598096616567	1.13985729692915	703	1.62866234004946	1.37626041503204	-0.933802270026225	0.843404023070534
644	0.00301480264516691	1.98224302043011	0.664845626511439	-0.143703776984054	704	0.111100373073027	1.80696184363198	0.751931233442038	-0.59982422241454
645	-0.653218540731596	-0.943060332467601	-1.54423488661941	3.36949425835633	705	-0.505426161501769	-1.0383492393266	-1.49748126445542	2.99527871631384
646	-1.16401829523949	0.466418170034332	-0.901729745075024	-0.750334676703843	706	-1.08856302427784	0.454031532114511	-1.01083930650375	-0.322686590258597
647	-1.09741863897365	-0.580858464398718	-0.743375040971838	-1.56585636738003	707	-1.11082732516864	-0.762420086579211	-0.810658473646688	-1.24423976468335
648	-0.608577079202224	-0.926697916771287	-1.07486450749372	-0.595020055866136	708	-0.611131605625989	-0.970340662473897	-1.14694358406463	-0.217172091942723
649	1.20241115494172	1.54486996211864	2.55566123256188	-1.39358438792991	709	0.92869381068666	1.33981775082053	2.64930345821318	-1.17956774122588
650	-0.276505387642478	-0.537077097759085	0.792803121437545	0.0350548258437689	71	-0.262222773098009	-0.653097101761288	0.651408450561962	0.040522333009857
651	-1.03623552640485	-0.984959717788904	-0.596850712378634	-0.059964862971487	710	-1.03367288333605	-0.964776048482536	-0.489608029582741	0.306747123540309
652	0.713007001356516	-0.364749574760759	-1.42255865762009	0.354147864140952	711	0.586140554781888	-0.256263367230803	-1.25443472542921	0.490029919569722
653	-0.553519872480441	0.0485998626993251	-0.751490502383095	0.0847790117426295	712	-0.469754391705841	-0.0171271219948888	-0.598529597192071	0.055945324030607
654	-0.128551281720813	-1.44499454600501	0.710272329493612	0.661929720852604	713	-0.101854192631973	-1.20325071558717	0.650010482528401	0.460946463319798
655	-0.974060837623625	-1.46986808516387	-1.32308087998229	-0.501874496113846	714	-1.06545213338442	-1.29293132329682	-1.33257283237707	0.0429066859164743
656	0.862295556324849	-0.865934263283442	-0.514649475089156	-0.537836335902466	715	0.737861429997791	-0.757001752546143	-0.575562791966646	-0.364931868619454
657	0.855013274847413	1.57092727183156	0.963675778701143	0.811564192782034	716	1.04693069565708	1.38946119339272	1.16373555867999	0.497625167492671
658	-0.0198967691149599	0.085965811174451	-0.00614166638108888	-1.47081235246574	717	-0.116031232239057	-0.184164304823398	0.153073358737722	-1.08907856877101
659	-0.658737276124367	1.01060090721063	-0.472211398251822	0.101797828861489	718	-0.573738621540696	0.784693080067258	-0.279715601591722	0.397714182818243
660	-1.40391669043546	-1.33296288453582	-1.21989095864324	0.201752177867165	719	-1.33581988973927	-1.32267613296959	-1.19775225746222	0.227395010039822
661	-1.61844018435698	-1.28840254138403	-1.35609967370436	0.772099931077652	72	-1.53562094898283	-1.50972529538712	-1.26436935846139	0.840236246283773
662	-0.956767463625514	-0.842136800569387	-0.691334362409677	-0.68540011667272	720	-0.89716524826184	-0.91523609158059	-0.66159659672458	-0.473451416971756
663	-0.14050258498197	1.09711437418028	-0.942770978176844	-0.338495181682327	721	-0.0916105232593483	0.898503947142783	-0.77325223970133	-0.286387031299126
664	0.0553955266701834	0.24280425522878	-0.216259128088195	0.996102961841608	722	0.0842333059027959	0.256066784038597	-0.12589238602496	0.729165971423268
665	-1.67354447729359	-1.53558842607362	-0.845771169552567	0.148928977532432	723	-1.76957280706019	-1.44720701614742	-0.749854388355831	0.582445544442431
666	-0.132828739031281	-0.95940943341446	-0.0201899672696623	-0.990551524085658	724	-0.169471412157576	-0.851239693356341	-0.239343708123805	-1.03482379713011
667	-0.0175437497860625	-0.324014571692878	-0.120569533957494	-1.34887024297655	725	-0.080522431206648	-0.2924590902084	-0.0982596618311188	-1.19737053569795
668	0.445938772289162	0.552803467504747	0.98341797350632	-0.828772433184221	726	0.345503357079017	0.550351500234481	0.924916351671109	-0.687635865373315
669	-0.416041209422884	-0.416539407418641	-0.346729285312059	0.957891459505035	727	-0.317167420315552	-0.268281738266533	-0.400248263750311	0.538545053058744
670	1.12900091725673	-0.0122395471785426	0.386083211367824	0.150231747742708	728	1.13313929831094	-0.167882519187504	0.319948011848967	-0.0592885586747581
671	-0.972895910843676	0.0190068359287404	0.766284767436804	0.843782389076287	729	-0.777434141852088	0.0545554973615507	0.465742651699458	0.426153198612028
672	-0.0078022301307872	2.19246194858519	1.6639975810222	0.373750499358259	73	0.146400873667442	2.08893397506522	1.55881768996565	0.152792584239136
673	1.29937072019502	0.280397429877767	-1.54867270638748	-0.825044140244191	730	1.15127290616098	0.436723729259872	-1.58776549392065	-0.476578031773085
674	-1.14461613806001	-1.50728830804316	-1.15757289414298	0.421289986790072	731	-1.23648181932839	-1.49670632915162	-1.11352898994349	0.759535689224736
675	-0.405316394378071	-0.834018602567441	-0.154784209025075	0.986359622215017	732	-0.393220682629629	-0.943633605458291	-0.0932090210448574	0.989079257226098
676	-0.495540711910762	-0.262806492202084	-0.937756899866438	-0.335102887395185	733	-0.470985586040564	-0.195561940717585	-0.99359704067136	-0.182694448406005
677	-1.06315187426944	-1.15880538441363	-0.95032703509941	-1.74944044648879	734	-1.02509682590327	-1.28404981312785	-0.906953301147678	-1.32372920964574
678	-0.772385048955388	0.860033077030976	-1.07329572905692	2.18433995979031	735	-0.581549016180305	0.766943343729917	-1.05545513655303	1.95059222839313
679	0.727215107818679	1.06574866856507	-0.577236168951484	2.32680677544865	736	0.769495540974719	1.18787627754707	-0.5555427045615	2.14164173727309
680	1.46701465973143	0.196270530555252	0.412605295732738	-0.588065094240261	737	1.33238451372397	0.00162261602211342	0.601711509160825	-0.794779217938021
681	0.621602437607498	0.0240089607166512	-1.14346360498688	-1.45462071900969	738	0.281667937887921	0.0655262092895122	-1.21455463334157	-0.955917233153199
682	-0.267753655817597	0.570335882700084	-0.165616757148394	1.77397435378975	739	-0.150522644364846	0.55719605186286	-0.155595814106011	1.19697694577063
683	-0.117948800026007	0.589572113578684	-0.380327552794893	1.46581445076266	74	-0.0179447906900373	0.622828796748022	-0.190788161281515	1.36198767571053
684	-0.817064398318668	0.374731109140503	0.436302247239624	0.294523560186397	740	-0.828787447778752	0.419207388432394	0.38288443164313	0.384045644559427
685	-1.22234717901859	-1.18007201492892	-0.78292789960001	-1.37411329915651	741	-1.23107536453366	-1.35169981849185	-0.600549093623076	-0.90427210129445
686	-0.332668575031694	0.232117227371977	0.13585038237017	-1.76216551516778	742	-0.338668054821294	0.241049192984743	0.203813747183998	-1.38693810639637
687	0.235481141001263	0.760119101627229	1.14141812451665	-0.0926785452444231	743	0.226501356415101	0.728217124201055	0.865432540822124	0.102696161995452
688	0.5021084201775	-1.50951257078833	0.906179731418448	1.42481554574664	744	0.398823524115506	-1.45934520095228	0.842169128541605	0.840383063141
689	-0.156464640044783	0.675802590288157	-0.646515781360832	0.0377899857979559	746	-0.214772886852999	0.385363771029215	-0.328967206715625	0.20211662592626
690	-1.48474913477584	-1.25333837834221	0.157060057906527	-1.28680733061586	747	-1.49303555147578	-1.26920141619299	0.0174746576643051	-0.948028054676884
691	1.27349890082103	0.358514305343951	0.5018363710002	-0.901167468854763	748	1.21597532904816	0.27384101634206	0.373940453984426	-1.31754742219656
692	0.338253148139463	-0.230689677388307	0.062235996433719	-0.695866188935617	749	0.295185003865834	0.013829302008986	-0.0743266028159863	-0.772485532568601
693	-0.951408078532208	-0.292633945031557	-1.40491314010339	-0.0928975058246271	75	-0.848136759320626	-0.337424199586515	-1.16632353079169	-0.0660594184845237
694	1.29342352365366	1.63948121406842	2.23386030000995	0.761262106901006	750	1.27767539123344	1.71408108886147	2.11277777134415	0.23057442289873
695	-1.11174808266087	-0.927344391709232	-0.943326983095173	-0.772417233192542	751	-1.11719749956382	-0.963429637890806	-0.917854274127307	-0.378252484564582
696	0.0636272474506847	1.03050210841017	-1.34711909955319	0.913939442788349	752	0.123978630071828	1.03313808535003	-1.31602661292471	0.702794446677466
697	0.251202584522295	1.37309965954796	0.234017078197403	0.815196286683195	753	0.346091369628669	1.30768131240451	0.52868745212932	0.595511689442845
698	1.63189306113707	0.85883322301682	-1.17968034427922	0.520784249430499	754	1.61184603285427	1.00333815309841	-1.43616007223653	0.0635724354184803
699	0.206921457632522	-0.712561890385329	-0.436626657074023	-0.689951668293182	755	0.165419391875361	-0.756196019360459	-0.45952904695789	-0.692318031034188
700	-0.55738784097282	1.37313468041463	1.90810180636868	-0.840972908300966	756	-0.439227557438291	1.0880546017331	1.87234044962199	-0.840134744857302
701	-1.13352145905616	0.206615303901997	-0.785669493319428	-7.43248273695658e-05	757	-1.06627343693007	0.135266480061476	-0.648496116045616	-0.109959840405665
702	0.134681790477618	-0.581605506940679	1.07658034524647	0.830571634178068	758	0.0812532762038612	-0.597691046335551	1.06257222471213	0.88406788076096
703	-1.12557487952817	-1.58320774469838	-0.840874423066092	-1.28821697913077	759	-1.17906301685876	-1.28443466115054	-0.877872519153054	-1.07578338423946
704	0.316955277419967	-1.39560122175329	0.550231868816684	0.932436755944434	76	0.363154428499181	-1.42808709670659	0.339643857045746	0.475044583029401
705	1.41423607532472	-0.429742099152143	1.18792125483075	0.228318868429981	760	1.27675119102465	-0.412396005984276	1.39265373636454	-0.0252516714596112
706	-0.473024503287486	-0.56292061352112	-0.970961937181474	-1.27406776425839	761	-0.548703066588443	-0.639657520378751	-0.887930259666116	-1.19377764925846
707	-0.319654411705424	0.229730567665194	-0.765491577802666	-0.539460136664356	762	-0.282172194882561	0.130435447280882	-0.696868787847743	-0.408987333301865
708	-0.517749050715079	-0.680976071865675	-0.660598202481867	-1.3521926560376	763	-0.554939498833043	-0.575008547085323	-0.603497627695543	-0.994855021638362
709	-0.0680912443986598	0.461333918833706	1.39743516243186	1.11591554209518	765	-0.00929030156636973	0.678686241663474	1.23668818177764	0.748297432915056
710	-0.0734393879139465	1.23465245263832	0.956609424823612	1.38862696887116	766	-0.00767552090124145	1.25803708376111	1.00768696572207	0.713724136221982
711	-1.33148471993795	-0.839074367973918	-0.595985380190257	-0.515075364426325	767	-1.30092681314033	-0.86330976473077	-0.55050448045645	-0.187089024394911
712	-1.19047064563455	-0.426745979037706	-1.11691673742448	-1.19209600437876	768	-1.14600898196104	-0.491110710860359	-0.817217022186765	-1.05407554739577
713	0.38121569231474	1.41933213861558	-0.66566470682135	0.192016639255968	769	0.432980799330198	1.1958649006697	-0.374217239369122	-0.111055368401084
714	0.672980764430645	1.46709706161844	-0.131986959098478	-0.247489118901327	77	0.646694387544391	1.20869380880165	0.172113095555049	-0.283616815104675
715	1.14694637754786	-0.636185769929172	-1.15249975782085	-0.230591638336304	771	1.00033236099098	-0.552309467263252	-1.32992459844886	-0.62085331675356
716	1.84934733400385	0.8339193914297	-0.152387178307455	0.943807943821907	772	1.81143038737505	0.781819563879323	-0.0178489796597187	0.771649502706212
717	-0.410005642073235	-1.02744915533805	0.0386516556650519	-0.624417013281793	773	-0.513614760904969	-1.0887515285697	0.188247097147931	-0.276884950335017
718	-0.767509331935103	-0.910354128054724	-0.950116861688037	-0.364129682375332	774	-0.800320374705915	-0.805810476702166	-0.940258757223459	-0.0486061988559919
719	0.495810641681693	1.70963346215246	2.54950794747545	0.588013895021481	775	0.725670062427469	1.5327875876376	2.27025328657786	0.19011606544011
720	-1.25331895347239	-1.66842002739877	-0.14251283055997	0.810006254850024	776	-1.14279150489145	-1.64909395753926	-0.316870415109835	0.716671038516846
721	1.26536183875739	0.750506148112075	-0.0262562081031753	0.79980252233374	777	1.19891319056762	0.79658525355	0.0615119225028916	0.619956029069592
722	0.745849628469989	0.76526793500683	1.53290183175799	-0.572359754562596	778	0.696984117251875	0.681938262447603	1.33358862087105	-0.362728964259684
723	-0.361105839723461	0.74441120376993	-0.761263415830202	0.189159460751539	779	-0.330847297001338	0.858931966339322	-0.793784645545379	0.109192936800767
724	-1.68602556900817	-1.33263215030186	-0.113662218633847	-1.84337323485382	78	-1.72005162913464	-1.25561515757843	-0.0829865446458531	-1.41757704500557
725	-0.106332016222787	-1.27324806520017	0.605834773101038	-0.303765136337217	780	-0.130930034305032	-1.37106594213763	0.504005402847454	-0.386987720948154
726	-0.935230804504068	0.415538421441944	0.125715299813615	0.715802714686903	781	-0.788939783178406	0.938107972584962	-0.0344451412354798	0.413490154678937
727	-1.386640219877	-1.66903586145024	-1.49852828261244	0.201285366194518	782	-1.29731433463978	-1.63601244983233	-1.52833191180096	0.283372459694839
728	1.44472121968854	1.15549753099634	-0.153126748162322	-1.37644442773827	783	1.35799201822465	1.1596512981473	-0.159360161029872	-1.33934002470739
729	-0.945041890671177	-0.0138560506621099	1.40254812410352	0.0745474629957914	784	-0.84712032132864	0.233624755132017	1.14221527182319	0.258536021016577
730	-1.63091807591347	0.785789082536911	-1.2949270953766	-0.981370369198669	785	-1.58844045275921	0.614252399984977	-1.12952874213744	-0.907247277429649
731	1.65799467242727	2.39484356166429	0.975347745420257	0.460810417510691	786	1.72995214517588	2.35399090406052	0.784399893134201	0.283649563704749
732	0.152743092337294	0.355949190447206	0.49321220667076	-0.0549419623955712	787	0.145805159509306	0.500598070793573	0.395888686835353	-0.129734363164242
733	-0.21437144359994	-0.273157343883076	-1.17465883189707	-0.275693581478924	788	-0.198621947688693	-0.300796164060032	-1.13244086660131	-0.311267019176055
734	1.3146120912619	2.19965601914467	-0.778640492360932	0.937075707093433	789	1.38205077873442	2.02318757774909	-0.663064986591949	0.0603559259798949
735	-0.0392426729622731	0.766534196639701	1.95882877613976	-0.330673889863266	79	0.0850058318367295	0.514908211332896	2.15328493811895	-0.57615703918619
736	1.46930088125535	1.00679418453533	-0.202003091706448	1.49846540009138	790	1.3562367361147	0.933948865521329	0.0839133569590825	1.32022974032336
737	-0.696316855988374	-1.40833018898942	-0.537179479601763	-0.713314132674829	791	-0.702600151828452	-1.36504577293057	-0.437977878042872	-0.543659182377207
738	-1.43567876243198	-0.612987738508915	0.0163693467560193	-1.26543557283654	792	-1.37918697613958	-0.94037821657999	0.17182996792362	-0.938981120830793
739	0.386152194647905	-0.727038210781185	-0.191618582005781	-0.58312602257807	793	0.391938377227354	-0.830387741613689	-0.281853564571302	-0.40880695556501
740	2.04577800996008	1.43467101584124	1.34090794239755	-0.247673136444132	794	1.97487390761909	1.32245322282931	1.31803910307322	-0.750244082778169
741	1.6490712383913	-0.147407533187364	0.410919640693351	-0.666423243318342	796	1.46858051652465	0.0205386201228963	0.803838092857151	-0.625037377081456
742	0.472537424199443	-1.32844422059515	-0.114621411625587	-0.0272294278551561	797	0.495253692951207	-1.21394686018088	-0.00472861635374092	-0.0747286920993189
743	1.84278120412159	-0.30120178500058	1.49131878999966	-0.737687623787493	798	1.66616631746666	-0.0835650445946493	1.47837710822337	-0.7053137657443
744	0.542603033227796	0.720919384078716	1.08122427450417	0.500206143788868	799	0.607460737396365	0.378719117497393	0.812695241522126	0.694956453859142
745	1.50128837609813	-0.431629769048417	1.39296187391678	-1.32821481442588	8	1.28698613557809	-0.348029635570404	1.40222624598658	-1.08406161502424
746	0.382294391266264	1.29487288467303	-0.340449638405052	-1.5225236306383	80	0.31439449265883	1.23089839289338	-0.376898578056161	-1.3846741564961
747	0.704205667020514	-1.19419779799805	1.85425647808829	1.26621909242211	800	0.655994554341957	-1.03434505876488	1.77458918157793	0.873427122387149
748	1.16380424176165	0.202867862110363	-0.966103718894037	-0.0272354934244449	801	1.09012934593025	0.138653559256487	-0.862765687634152	-0.298926511311412
749	0.334859098852718	0.577417106919336	0.957377243122384	0.774402655021612	802	0.277186116202677	0.628409997207037	1.04643190965835	0.881479333426305
750	-0.580807314402402	-0.964248206298941	0.181856030304422	-0.802599072305199	803	-0.57883300107396	-0.798120002312294	0.199125350665207	-0.554836838908993
751	0.534865854484335	-1.34279848011768	-0.717536544306765	0.52031562565953	804	0.486592652597244	-1.21711372269899	-0.633967964317974	0.344222283983965
752	2.3080143907747	2.24470952526063	0.742939432825668	1.6180700863021	805	2.27627346172762	2.23816004024954	0.858578173406676	1.12074184129346
753	2.30128212801937	2.00471981867819	0.231871925469462	1.43249288234615	806	2.1051428311306	2.20526749545482	0.345943117463362	1.15255469165287
754	-1.13048394146167	-0.631427516596997	0.0718837797018799	-0.734991727896211	807	-1.1488161347901	-0.515114011945701	0.210161880347475	-0.349218038489844
755	0.00834052216213264	-0.355411817159919	-0.220717998600079	1.46543790795758	808	0.0796866912442147	-0.380085431390033	-0.323234220246131	1.38062733101691
756	-0.862138368501213	-0.758651201816269	-0.246466040489823	-0.0191130217646926	809	-0.646792299356698	-1.1977117954129	-0.108574063461039	-0.0558710760028486
757	-0.33023623600627	-1.55833854673296	-1.35441502113674	-0.795270771310921	81	-0.383396293629957	-1.39686742959409	-1.42942510233262	-0.475628910321085
758	1.00900912474772	1.31088816505465	-0.696228937955053	0.646721247791097	810	0.987876113756299	1.23507887560673	-0.699794221596199	0.404922521929792
759	-1.58433573514333	-1.5127350973292	-0.732396796535131	-0.585829959417228	811	-1.50298575807126	-1.46249311005783	-0.797577752863168	-0.356880818080126
760	-0.344223045473069	0.074501160251462	-0.660288436725751	-1.33663536993359	812	-0.450401343817944	0.145494051750313	-0.65097049575608	-1.05161332499234
761	-0.708827043578966	0.541404881099185	0.858673331334093	0.255829400539869	813	-0.660327271698978	0.387777191070459	0.984021861997544	0.291621391937719
762	-0.340976298281271	-0.106739797977775	-0.156284749559036	-0.523772273939284	814	-0.400091367506534	0.191593773580039	-0.320112872851161	-0.264008900771861
763	1.02612328804905	1.7192369918151	0.129014767799193	-0.795127284827167	815	0.948490907709312	1.79331121910245	0.298972970736031	-0.916595177556015
764	0.834396014900452	-0.571445626931422	-0.459287043354928	-1.67872231377493	816	0.644855296088894	-0.293250041256353	-0.562845909294108	-1.25215897860432
765	1.55797251677924	0.731646562315254	0.94090534339384	-0.654656792786009	817	1.53992931114981	0.519121569745869	0.881869298211663	-0.407441732035774
766	-1.52688412502613	-0.900702271292899	1.38375649119165	0.120565795551166	818	-1.30101333357828	-0.571791947917861	1.13835793593175	0.0481366369602266
767	1.91736547763767	1.12633120508388	0.595180493057633	-0.698466167961924	819	1.87528975063691	1.10213969812876	0.688371589855042	-0.765514329259239
768	0.0684520683363014	-0.357441024877768	0.383005251041759	-0.0969046648883486	82	0.0559323649696127	-0.320680885938202	0.380870250459567	0.022472122003379
769	-0.063367096064728	0.987315967324986	0.260852192160248	0.755363872390414	820	-7.08311145772439e-05	0.973395925245031	0.178800892149145	0.816298638123042
770	-0.0287655864218186	-1.4855603379128	-0.553167572832794	0.0719690509750198	821	-0.103804034082617	-1.4668883214736	-0.647809817742833	0.366708016283731
771	-0.81483377029278	-1.55227646231849	1.25341203240755	0.57084917662028	822	-0.733317835728484	-1.47356861303875	1.02800471065665	0.518179367361212
772	-0.652291928338076	0.209185457121896	0.580368821743069	1.06242591533445	823	-0.57870572114305	-0.0800031908287597	0.681086166753764	0.799977377773762
773	0.017204329774921	2.00049625876362	1.25558434356036	-0.285241514084719	824	0.175965018536597	1.909311020415	1.13957048929673	-0.770384184206413
774	-1.04979025438407	-0.521656908227409	-0.0428919128934546	-0.657193357628447	825	-0.989210370150558	-0.495050103645418	0.110684351561777	-0.355798844299765
775	1.66404375347573	1.68241161003676	0.945073309449899	-1.56338279320221	826	1.48949645379895	1.67755085201251	1.12423587117217	-1.16741132442328
776	0.297553552543563	0.48565909625274	-1.38167496463762	-0.223318696714832	828	0.21335801603181	0.552499548205316	-1.23501543461096	-0.155788345880492
777	-1.45825012588063	-1.26708557626925	-1.25703513886995	-1.07748010111214	829	-1.51950625767608	-1.36206114081958	-1.26661860174592	-0.897361287508469
778	-0.0429204717061381	-0.532983878328451	-0.206980026411546	-1.48049532904029	83	-0.031994514728247	-0.76075554893562	-0.252762503891629	-1.01953844124186
779	-0.614092410807554	-0.344605424667372	-0.0869657911710765	-0.338784241709771	830	-0.567271883442673	-0.405275605961413	-0.0331783855146976	-0.102120087783302
780	-0.513918891472114	-0.816887677446949	0.303992360871737	-1.01880020313384	84	-0.544866303339828	-0.495393016219579	0.21206778099636	-0.737197833985357
781	0.0493762224103441	-0.217502295469467	-0.575378931014682	-0.32902823560454	86	-0.0731687589057738	-0.067671497483447	-0.686093905300112	-0.122952384806323
782	-0.70739357870979	1.05052633579727	0.705601158155657	-0.707831372467999	87	-0.561075182444126	0.932986347609098	0.618833994564057	-0.558942505795738
783	-0.989908020735425	-1.47734015931345	0.46243530021809	-0.630352328917727	88	-0.907786784941593	-1.38172377500735	0.345735989542416	-0.400647790967477
784	-0.610665209278398	-0.441686933501555	-0.499682697665406	-0.463549292216584	89	-0.616827356415654	-0.359427732889885	-0.45021260888902	-0.668864444667385
785	-0.0366901626195516	0.344855790820046	-0.630986230653699	-0.827849503900306	9	-0.0864316942155633	0.382379483185189	-0.590367594853002	-0.644671254368291
786	0.575715920883239	0.389404114191625	1.21886943972645	-0.535235363066921	90	0.46906910100213	0.564021948331412	1.13606686498755	-0.24945996663536
787	-0.49797701826836	-0.299367549586939	-0.434113664166901	-0.762773538206936	91	-0.495532755465319	-0.00695463836305961	-0.568687860024298	-0.526577414124043
788	2.26826140181291	2.05648658259755	-0.383323818309203	0.791721905911814	92	2.04401910325469	2.11660170886288	-0.0792844967141537	0.331235812634462
789	-0.315462345044702	-1.60774097041678	-0.5676865500513	-0.637985868479153	93	-0.384601194995197	-1.58499083965093	-0.691525177564226	-0.625300365535928
790	0.691561579593624	-1.59057809050152	-0.00957295481161356	0.621230531420279	94	0.436696813941879	-1.47665880915948	0.267288805759205	0.622047721013043
791	-1.51184143720271	1.43500125681949	-0.586865852430364	-1.21338011839543	95	-1.46316886958194	1.37103732931375	-0.376445937665143	-1.09384566989968
792	0.328611323543549	0.16229255078547	1.68736471087786	-1.23973172102581	96	0.24150123878467	0.149549056086518	1.85317840223551	-1.22717255022414
793	NA	NA	NA	NA	97	NA	NA	NA	NA
794	-0.88888510449154	-0.906977812842088	-0.195429832854453	1.73266582090947	98	-0.761568971695635	-1.00877383442726	-0.225913260352428	1.35420106875345
795	-1.55138615333202	-1.36106991165358	0.45156219306997	-0.845271042106477	99	-1.47795925245153	-1.34050481558301	0.301989798223133	-0.602190086431822
